# Supplementary material for: Construction of a potential microRNA and messenger RNA regulatory network of acute lung injury in mice
Source: Sci Rep. 2022 Jan 17;12:777. doi: 10.1038/s41598-022-04800-3 (PMC8763866; doi:10.1038/s41598-022-04800-3)
Supplement: Supplementary file 3 — Supplementary Information 3. [file 41598_2022_4800_MOESM3_ESM.xlsx]

## Sheet: Supplementary File 3A
ID	Accession	Target	TargetID	Experiment	Literature	Tissue
mmu-mir-743b-3p	MIMAT0004840	Klra2	16633	HITS-CLIP	25083871	Unspecified
mmu-mir-743b-3p	MIMAT0004840	Klra2	16633	HITS-CLIP	23597149	Unspecified
mmu-mir-743b-3p	MIMAT0004840	Klra2	16633	HITS-CLIP	19536157	Unspecified
mmu-mir-298-5p	MIMAT0000376	Chml	12663	HITS-CLIP	21258322	Unspecified
mmu-mir-344e-3p	MIMAT0014924	Pkib	18768	HITS-CLIP	25083871	Unspecified
mmu-mir-344e-3p	MIMAT0014924	Wnt11	22411	HITS-CLIP	25083871	Unspecified
mmu-mir-196a-5p	MIMAT0000518	Pla2r1	18779	HITS-CLIP	21258322	Unspecified
mmu-mir-344e-3p	MIMAT0014924	Tbx4	21387	HITS-CLIP	25083871	Unspecified
mmu-mir-743b-3p	MIMAT0004840	Fosl2	14284	HITS-CLIP	23142080	Unspecified
mmu-mir-298-5p	MIMAT0000376	Cdk7	12572	HITS-CLIP	21258322	Unspecified
mmu-mir-881-3p	MIMAT0004846	Ptgdr	19214	HITS-CLIP	25083871	Unspecified
mmu-mir-881-3p	MIMAT0004846	Gcsam	14525	HITS-CLIP	23142080	Unspecified
mmu-mir-7b-5p	MIMAT0000678	Btn1a1	12231	HITS-CLIP	23142080	Unspecified
mmu-mir-7b-5p	MIMAT0000678	Btn1a1	12231	HITS-CLIP	25083871	Unspecified
mmu-mir-7b-5p	MIMAT0000678	Btn1a1	12231	HITS-CLIP	21258322	Unspecified
mmu-mir-298-5p	MIMAT0000376	Mcm5	17218	HITS-CLIP	21258322	Unspecified
mmu-mir-470-5p	MIMAT0002111	Hmmr	15366	HITS-CLIP	21258322	Unspecified
mmu-mir-344e-3p	MIMAT0014924	Runx1t1	12395	HITS-CLIP	25083871	Unspecified
mmu-mir-302d-3p	MIMAT0003377	Npy1r	18166	HITS-CLIP	21258322	Unspecified
mmu-mir-298-5p	MIMAT0000376	Sco1	52892	HITS-CLIP	21258322	Unspecified
mmu-mir-7b-5p	MIMAT0000678	D4Wsu53e	27981	Sequencing	19536157	Unspecified
mmu-mir-881-3p	MIMAT0004846	Serpinf2	18816	HITS-CLIP	23597149	Unspecified
mmu-mir-302d-3p	MIMAT0003377	Elf1	13709	HITS-CLIP	21258322	Unspecified
mmu-mir-743b-3p	MIMAT0004840	Cpd	12874	HITS-CLIP	23142080	Unspecified
mmu-mir-7b-5p	MIMAT0000678	Stxbp2	20911	HITS-CLIP	23597149	Unspecified
mmu-mir-298-5p	MIMAT0000376	Pctp	18559	HITS-CLIP	21258322	Unspecified
mmu-mir-871-5p	MIMAT0004841	Il17ra	16172	HITS-CLIP	25083871	Unspecified
mmu-mir-743b-3p	MIMAT0004840	Nxph1	18231	HITS-CLIP	23142080	Unspecified
mmu-mir-344e-3p	MIMAT0014924	Hist1h1d	14957	HITS-CLIP	25083871	Unspecified
mmu-mir-881-3p	MIMAT0004846	Wbp1l	226178	HITS-CLIP	23597149	Unspecified
mmu-mir-881-3p	MIMAT0004846	Wbp1l	226178	HITS-CLIP	25083871	Unspecified
mmu-mir-298-5p	MIMAT0000376	Hnrnpc	15381	HITS-CLIP	21258322	Unspecified
mmu-mir-344e-3p	MIMAT0014924	Tfam	21780	HITS-CLIP	25083871	Unspecified
mmu-mir-344e-3p	MIMAT0014924	Has2	15117	HITS-CLIP	25083871	Unspecified
mmu-mir-298-5p	MIMAT0000376	Nop16	28126	HITS-CLIP	21258322	Unspecified
mmu-mir-743b-3p	MIMAT0004840	Lrig1	16206	HITS-CLIP	23142080	Unspecified
mmu-mir-298-5p	MIMAT0000376	Tfb2m	15278	HITS-CLIP	23142080	Unspecified
mmu-mir-298-5p	MIMAT0000376	Polr1b	20017	HITS-CLIP	21258322	Unspecified
mmu-mir-743b-3p	MIMAT0004840	St6gal1	20440	HITS-CLIP	23142080	Unspecified
mmu-mir-344e-3p	MIMAT0014924	Cbx3	12417	HITS-CLIP	25083871	Unspecified
mmu-mir-344e-3p	MIMAT0014924	Fzd5	14367	HITS-CLIP	25083871	Unspecified
mmu-mir-298-5p	MIMAT0000376	Gngt1	14699	HITS-CLIP	25083871	Unspecified
mmu-mir-344e-3p	MIMAT0014924	Tead3	21678	HITS-CLIP	25083871	Unspecified
mmu-mir-298-5p	MIMAT0000376	Ufd1l	22230	HITS-CLIP	21258322	Unspecified
mmu-mir-302d-3p	MIMAT0003377	Il10rb	16155	HITS-CLIP	21258322	Unspecified
mmu-mir-871-5p	MIMAT0004841	Sms	20603	HITS-CLIP	25083871	Unspecified
mmu-mir-871-5p	MIMAT0004841	Sms	671878	HITS-CLIP	25083871	Unspecified
mmu-mir-298-5p	MIMAT0000376	Gata5	14464	HITS-CLIP	21258322	Unspecified
mmu-mir-465b-5p	MIMAT0004871	Cdc37	12539	HITS-CLIP	25083871	Unspecified
mmu-mir-465c-5p	MIMAT0004873	Cdc37	12539	HITS-CLIP	25083871	Unspecified
mmu-mir-871-5p	MIMAT0004841	Wrn	22427	HITS-CLIP	23597149	Unspecified
mmu-mir-871-5p	MIMAT0004841	Wrn	105242468	HITS-CLIP	23597149	Unspecified
mmu-mir-743b-3p	MIMAT0004840	Cetn3	12626	HITS-CLIP	23142080	Unspecified
mmu-mir-298-5p	MIMAT0000376	Kif15	209737	HITS-CLIP	21258322	Unspecified
mmu-mir-298-5p	MIMAT0000376	Rbm34	52202	HITS-CLIP	21258322	Unspecified
mmu-mir-743b-3p	MIMAT0004840	Phox2b	18935	HITS-CLIP	23142080	Unspecified
mmu-mir-298-5p	MIMAT0000376	Dffb	13368	HITS-CLIP	21258322	Unspecified
mmu-mir-465c-5p	MIMAT0004873	Hltf	20585	HITS-CLIP	21258322	Unspecified
mmu-mir-465b-5p	MIMAT0004871	Hltf	20585	HITS-CLIP	21258322	Unspecified
mmu-mir-871-5p	MIMAT0004841	Irx2	16372	HITS-CLIP	25083871	Unspecified
mmu-mir-298-5p	MIMAT0000376	Tapbp	21356	HITS-CLIP	21258322	Unspecified
mmu-mir-298-5p	MIMAT0000376	Mmp8	18130	HITS-CLIP	23142080	Unspecified
mmu-mir-344e-3p	MIMAT0014924	Ints6	19743	HITS-CLIP	23142080	Unspecified
mmu-mir-344e-3p	MIMAT0014924	Tcf21	21412	HITS-CLIP	25083871	Unspecified
mmu-mir-298-5p	MIMAT0000376	Birc5	11799	HITS-CLIP	21258322	Unspecified
mmu-mir-344e-3p	MIMAT0014924	Olr1	108078	HITS-CLIP	21258322	Unspecified
mmu-mir-743b-3p	MIMAT0004840	Rad51d	19364	HITS-CLIP	21258322	Unspecified
mmu-mir-302d-3p	MIMAT0003377	Slc6a2	20538	HITS-CLIP	21258322	Unspecified
mmu-mir-298-5p	MIMAT0000376	Ptp4a3	19245	HITS-CLIP	21258322	Unspecified
mmu-mir-344e-3p	MIMAT0014924	Zfand5	22682	HITS-CLIP	25083871	Unspecified
mmu-mir-743b-3p	MIMAT0004840	Tmem41b	233724	HITS-CLIP	23142080	Unspecified
mmu-mir-344e-3p	MIMAT0014924	Zwint	52040	HITS-CLIP	23142080	Unspecified
mmu-mir-302d-3p	MIMAT0003377	Anapc16	52717	HITS-CLIP	21258322	Unspecified
mmu-mir-344e-3p	MIMAT0014924	Nck2	17974	HITS-CLIP	25083871	Unspecified
mmu-mir-298-5p	MIMAT0000376	Dnase2a	13423	HITS-CLIP	21258322	Unspecified
mmu-mir-298-5p	MIMAT0000376	Dnase2a	13423	HITS-CLIP	25083871	Unspecified
mmu-mir-298-5p	MIMAT0000376	Hsd17b7	15490	HITS-CLIP	21258322	Unspecified
mmu-mir-298-5p	MIMAT0000376	Hsd17b7	15490	HITS-CLIP	25083871	Unspecified
mmu-mir-298-5p	MIMAT0000376	Mrpl40	18100	HITS-CLIP	25083871	Unspecified
mmu-mir-298-5p	MIMAT0000376	Mbd4	17193	HITS-CLIP	21258322	Unspecified
mmu-mir-298-5p	MIMAT0000376	Mbd4	17193	HITS-CLIP	25083871	Unspecified
mmu-mir-302d-3p	MIMAT0003377	Ppp2r3d		HITS-CLIP	21258322	Unspecified
mmu-mir-344e-3p	MIMAT0014924	Sort1	20661	HITS-CLIP	25083871	Unspecified
mmu-mir-298-5p	MIMAT0000376	Tnfrsf10b	21933	HITS-CLIP	25083871	Unspecified
mmu-mir-871-5p	MIMAT0004841	Ly96	17087	HITS-CLIP	23597149	Unspecified
mmu-mir-871-5p	MIMAT0004841	Ly96	17087	HITS-CLIP	21258322	Unspecified
mmu-mir-3092-3p	MIMAT0014906	B4galnt2	14422	HITS-CLIP	21258322	Unspecified
mmu-mir-298-5p	MIMAT0000376	B4galnt2	14422	HITS-CLIP	21258322	Unspecified
mmu-mir-302d-3p	MIMAT0003377	Stxbp4	20913	HITS-CLIP	21258322	Unspecified
mmu-mir-302d-3p	MIMAT0003377	Emc8	18117	HITS-CLIP	21258322	Unspecified
mmu-mir-298-5p	MIMAT0000376	Commd8	27784	HITS-CLIP	25083871	Unspecified
mmu-mir-298-5p	MIMAT0000376	Commd8	27784	HITS-CLIP	21258322	Unspecified
mmu-mir-881-3p	MIMAT0004846	Synj2bp	24071	HITS-CLIP	25083871	Unspecified
mmu-mir-344e-3p	MIMAT0014924	Slc35a1	24060	HITS-CLIP	25083871	Unspecified
mmu-mir-298-5p	MIMAT0000376	Pin1	23988	HITS-CLIP	21258322	Unspecified
mmu-mir-743b-3p	MIMAT0004840	Ctage5	217615	HITS-CLIP	23142080	Unspecified
mmu-mir-344e-3p	MIMAT0014924	Gpc6	23888	HITS-CLIP	25083871	Unspecified
mmu-mir-298-5p	MIMAT0000376	Decr2	26378	HITS-CLIP	21258322	Unspecified
mmu-mir-344e-3p	MIMAT0014924	Ceacam1	26365	HITS-CLIP	23142080	Unspecified
mmu-mir-7b-5p	MIMAT0000678	Gla	11605	HITS-CLIP	23597149	Unspecified
mmu-mir-871-5p	MIMAT0004841	Gla	11605	HITS-CLIP	25083871	Unspecified
mmu-mir-871-5p	MIMAT0004841	Gla	11605	HITS-CLIP	21258322	Unspecified
mmu-mir-344e-3p	MIMAT0014924	Cops7b	26895	HITS-CLIP	25083871	Unspecified
mmu-mir-344e-3p	MIMAT0014924	Trpc7	26946	HITS-CLIP	25083871	Unspecified
mmu-mir-298-5p	MIMAT0000376	Azi2	27215	HITS-CLIP	21258322	Unspecified
mmu-mir-743b-3p	MIMAT0004840	Grm2	108147	HITS-CLIP	23142080	Unspecified
mmu-mir-743b-3p	MIMAT0004840	Npas3	27366	HITS-CLIP	23142080	Unspecified
mmu-mir-881-3p	MIMAT0004846	Pdxk	216134	HITS-CLIP	25083871	Unspecified
mmu-mir-298-5p	MIMAT0000376	Pdxk	216134	HITS-CLIP	21258322	Unspecified
mmu-mir-302d-3p	MIMAT0003377	Ercc4	50505	HITS-CLIP	21258322	Unspecified
mmu-mir-298-5p	MIMAT0000376	Neu3	50877	HITS-CLIP	25083871	Unspecified
mmu-mir-302d-3p	MIMAT0003377	Chek2	50883	HITS-CLIP	21258322	Unspecified
mmu-mir-743b-3p	MIMAT0004840	Zpbp	53604	HITS-CLIP	23142080	Unspecified
mmu-mir-344e-3p	MIMAT0014924	Folh1	53320	HITS-CLIP	25083871	Unspecified
mmu-mir-743b-3p	MIMAT0004840	Slc5a3	53881	HITS-CLIP	23142080	Unspecified
mmu-mir-302d-3p	MIMAT0003377	Hpgds	54486	HITS-CLIP	21258322	Unspecified
mmu-mir-298-5p	MIMAT0000376	Cts8	56094	HITS-CLIP	21258322	Unspecified
mmu-mir-298-5p	MIMAT0000376	Cts8	56094	HITS-CLIP	25083871	Unspecified
mmu-mir-298-5p	MIMAT0000376	Bace2	56187	Luciferase assay	18986979	Unspecified
mmu-mir-298-5p	MIMAT0000376	Slc15a1	56643	HITS-CLIP	21258322	Unspecified
mmu-mir-298-5p	MIMAT0000376	Dynll1	56455	HITS-CLIP	21258322	Unspecified
mmu-mir-302d-3p	MIMAT0003377	Dkc1	245474	HITS-CLIP	21258322	Unspecified
mmu-mir-298-5p	MIMAT0000376	Tbx20	57246	HITS-CLIP	21258322	Unspecified
mmu-mir-743b-3p	MIMAT0004840	Astn2	57874	HITS-CLIP	23597149	Unspecified
mmu-mir-298-5p	MIMAT0000376	Ptplad1	57874	HITS-CLIP	21258322	Unspecified
mmu-mir-743b-3p	MIMAT0004840	Sumf1	56458	HITS-CLIP	23142080	Unspecified
mmu-mir-344e-3p	MIMAT0014924	Plxnc1	54712	HITS-CLIP	25083871	Unspecified
mmu-mir-344e-3p	MIMAT0014924	Larp1	73158	HITS-CLIP	25083871	Unspecified
mmu-mir-298-5p	MIMAT0000376	Paxip1	55982	HITS-CLIP	21258322	Unspecified
mmu-mir-7b-5p	MIMAT0000678	Evi2b	216984	HITS-CLIP	25083871	Unspecified
mmu-mir-7b-5p	MIMAT0000678	Hdac7	56711	HITS-CLIP	25083871	Unspecified
mmu-mir-743b-3p	MIMAT0004840	Tspan13	66109	HITS-CLIP	23142080	Unspecified
mmu-mir-298-5p	MIMAT0000376	Tspan13	66109	HITS-CLIP	21258322	Unspecified
mmu-mir-743b-3p	MIMAT0004840	Anapc11	66164	HITS-CLIP	23142080	Unspecified
mmu-mir-344e-3p	MIMAT0014924	Dimt1	66255	HITS-CLIP	25083871	Unspecified
mmu-mir-344e-3p	MIMAT0014924	Smurf2	66313	HITS-CLIP	25083871	Unspecified
mmu-mir-344e-3p	MIMAT0014924	Ccdc90b	66365	HITS-CLIP	25083871	Unspecified
mmu-mir-881-3p	MIMAT0004846	Ccdc82	66396	HITS-CLIP	25083871	Unspecified
mmu-mir-743b-3p	MIMAT0004840	Aptx	66408	HITS-CLIP	23142080	Unspecified
mmu-mir-881-3p	MIMAT0004846	Rps23	66488	HITS-CLIP	23142080	Unspecified
mmu-mir-298-5p	MIMAT0000376	Polr2l	66491	HITS-CLIP	21258322	Unspecified
mmu-mir-7b-5p	MIMAT0000678	Polr2l	66491	HITS-CLIP	23597149	Unspecified
mmu-mir-298-5p	MIMAT0000376	Sppl2a	66552	HITS-CLIP	21258322	Unspecified
mmu-mir-743b-3p	MIMAT0004840	Atpbd4	66632	HITS-CLIP	21258322	Unspecified
mmu-mir-7b-5p	MIMAT0000678	Sike1	66641	HITS-CLIP	25083871	Unspecified
mmu-mir-344e-3p	MIMAT0014924	Tex12	66660	HITS-CLIP	23142080	Unspecified
mmu-mir-298-5p	MIMAT0000376	Plin3	66905	HITS-CLIP	21258322	Unspecified
mmu-mir-7b-5p	MIMAT0000678	Trappc13	66975	HITS-CLIP	21258322	Unspecified
mmu-mir-298-5p	MIMAT0000376	Zfp830	66983	HITS-CLIP	21258322	Unspecified
mmu-mir-743b-3p	MIMAT0004840	Yae1d1	67009	HITS-CLIP	23142080	Unspecified
mmu-mir-298-5p	MIMAT0000376	Ttc23	67009	HITS-CLIP	21258322	Unspecified
mmu-mir-871-3p	MIMAT0017265	Mrpl45	67045	HITS-CLIP	21258322	Unspecified
mmu-mir-743b-3p	MIMAT0004840	Pgp	67088	HITS-CLIP	23142080	Unspecified
mmu-mir-298-5p	MIMAT0000376	Mmachc	67096	HITS-CLIP	23597149	Unspecified
mmu-mir-298-5p	MIMAT0000376	Mmachc	67096	HITS-CLIP	21258322	Unspecified
mmu-mir-298-5p	MIMAT0000376	Med18	67219	HITS-CLIP	21258322	Unspecified
mmu-mir-743b-3p	MIMAT0004840	Zswim6	67276	HITS-CLIP	23142080	Unspecified
mmu-mir-871-5p	MIMAT0004841	Zfp606	67370	HITS-CLIP	23142080	Unspecified
mmu-mir-298-5p	MIMAT0000376	Cwc25	67480	HITS-CLIP	21258322	Unspecified
mmu-mir-298-5p	MIMAT0000376	Cwc25	67484	HITS-CLIP	25083871	Unspecified
mmu-mir-298-5p	MIMAT0000376	Limd2	104771	HITS-CLIP	21258322	Unspecified
mmu-mir-298-5p	MIMAT0000376	Mrp63	67842	HITS-CLIP	25083871	Unspecified
mmu-mir-743b-3p	MIMAT0004840	Asprv1	67855	HITS-CLIP	23142080	Unspecified
mmu-mir-871-3p	MIMAT0017265	Asprv1	67881	HITS-CLIP	23142080	Unspecified
mmu-mir-344e-3p	MIMAT0014924	Rnf166	68724	HITS-CLIP	25083871	Unspecified
mmu-mir-3092-3p	MIMAT0014906	Klhdc9	68979	HITS-CLIP	21258322	Unspecified
mmu-mir-7b-5p	MIMAT0000678	Kctd5	69259	Sequencing	19536157	Unspecified
mmu-mir-302d-3p	MIMAT0003377	Glrx2	69367	HITS-CLIP	21258322	Unspecified
mmu-mir-871-5p	MIMAT0004841	Cdhr4	69504	HITS-CLIP	23142080	Unspecified
mmu-mir-344e-3p	MIMAT0014924	Hopx	74318	HITS-CLIP	25083871	Unspecified
mmu-mir-298-5p	MIMAT0000376	Nmrk2	69564	HITS-CLIP	25083871	Unspecified
mmu-mir-298-5p	MIMAT0000376	Smco1	69576	HITS-CLIP	21258322	Unspecified
mmu-mir-7b-5p	MIMAT0000678	Mtfmt	69606	HITS-CLIP	21258322	Unspecified
mmu-mir-298-5p	MIMAT0000376	Nkiras1	69721	HITS-CLIP	21258322	Unspecified
mmu-mir-302d-3p	MIMAT0003377	Tprkb	69786	HITS-CLIP	21258322	Unspecified
mmu-mir-344e-3p	MIMAT0014924	Nol7	70078	HITS-CLIP	25083871	Unspecified
mmu-mir-881-3p	MIMAT0004846	Dzip3	224170	HITS-CLIP	25083871	Unspecified
mmu-mir-298-5p	MIMAT0000376	Cd2bp2	70238	HITS-CLIP	21258322	Unspecified
mmu-mir-743b-3p	MIMAT0004840	Slc35d2	70484	HITS-CLIP	21258322	Unspecified
mmu-mir-302d-3p	MIMAT0003377	Myl6b	70544	HITS-CLIP	25083871	Unspecified
mmu-mir-470-5p	MIMAT0002111	Dcp2	70640	HITS-CLIP	23142080	Unspecified
mmu-mir-298-5p	MIMAT0000376	Rasl12	70784	HITS-CLIP	21258322	Unspecified
mmu-mir-302d-3p	MIMAT0003377	Pwwp2a	70802	HITS-CLIP	21258322	Unspecified
mmu-mir-344e-3p	MIMAT0014924	Mex3b	108797	HITS-CLIP	23142080	Unspecified
mmu-mir-298-5p	MIMAT0000376	Arhgap19	71085	HITS-CLIP	21258322	Unspecified
mmu-mir-7b-5p	MIMAT0000678	Mterfd2	69821	Sequencing	19536157	Unspecified
mmu-mir-298-5p	MIMAT0000376	Oxsm	71147	HITS-CLIP	21258322	Unspecified
mmu-mir-470-5p	MIMAT0002111	Oxsm	71147	HITS-CLIP	21258322	Unspecified
mmu-mir-344e-3p	MIMAT0014924	Synpr	72017	HITS-CLIP	25083871	Unspecified
mmu-mir-7b-5p	MIMAT0000678	Amer2	72125	Sequencing	19536157	Unspecified
mmu-mir-298-5p	MIMAT0000376	Trub1	72133	HITS-CLIP	21258322	Unspecified
mmu-mir-298-5p	MIMAT0000376	Trub1	72133	HITS-CLIP	25083871	Unspecified
mmu-mir-743b-3p	MIMAT0004840	Scaf11	72193	HITS-CLIP	23142080	Unspecified
mmu-mir-298-5p	MIMAT0000376	Supt7l	72195	HITS-CLIP	21258322	Unspecified
mmu-mir-298-5p	MIMAT0000376	Supt7l	72195	HITS-CLIP	25083871	Unspecified
mmu-mir-298-5p	MIMAT0000376	Rrp1b	72462	HITS-CLIP	21258322	Unspecified
mmu-mir-298-5p	MIMAT0000376	Dzip1l	72507	HITS-CLIP	21258322	Unspecified
mmu-mir-881-3p	MIMAT0004846	Wdr43	72515	HITS-CLIP	23142080	Unspecified
mmu-mir-344e-3p	MIMAT0014924	Tmem161b	72745	HITS-CLIP	25083871	Unspecified
mmu-mir-465c-5p	MIMAT0004873	Veph1	72789	HITS-CLIP	25083871	Unspecified
mmu-mir-465b-5p	MIMAT0004871	Veph1	72789	HITS-CLIP	25083871	Unspecified
mmu-mir-298-5p	MIMAT0000376	Ttc19	72795	HITS-CLIP	25083871	Unspecified
mmu-mir-298-5p	MIMAT0000376	Ttc19	72805	HITS-CLIP	21258322	Unspecified
mmu-mir-344e-3p	MIMAT0014924	Anln	68743	HITS-CLIP	23142080	Unspecified
mmu-mir-344e-3p	MIMAT0014924	Anln	68743	HITS-CLIP	21258322	Unspecified
mmu-mir-344e-3p	MIMAT0014924	Anln	72925	HITS-CLIP	25083871	Unspecified
mmu-mir-298-5p	MIMAT0000376	Slc25a42	73095	HITS-CLIP	21258322	Unspecified
mmu-mir-298-5p	MIMAT0000376	Slc25a42	73095	HITS-CLIP	25083871	Unspecified
mmu-mir-3092-3p	MIMAT0014906	Psmb11	73902	HITS-CLIP	21258322	Unspecified
mmu-mir-298-5p	MIMAT0000376	Psmb11	73902	HITS-CLIP	21258322	Unspecified
mmu-mir-344e-3p	MIMAT0014924	Fam151b	74002	HITS-CLIP	25083871	Unspecified
mmu-mir-743b-3p	MIMAT0004840	Nmnat3	74087	HITS-CLIP	23142080	Unspecified
mmu-mir-344e-3p	MIMAT0014924	Rnf6	240880	HITS-CLIP	23142080	Unspecified
mmu-mir-344e-3p	MIMAT0014924	Ranbp10	74334	HITS-CLIP	25083871	Unspecified
mmu-mir-881-3p	MIMAT0004846	Xrcc3	74335	HITS-CLIP	23597149	Unspecified
mmu-mir-298-5p	MIMAT0000376	Zfp558	72230	HITS-CLIP	21258322	Unspecified
mmu-mir-298-5p	MIMAT0000376	Sgms2	74442	HITS-CLIP	21258322	Unspecified
mmu-mir-298-5p	MIMAT0000376	Cep72	74470	HITS-CLIP	21258322	Unspecified
mmu-mir-344e-3p	MIMAT0014924	Lrrc71	74485	HITS-CLIP	25083871	Unspecified
mmu-mir-302d-3p	MIMAT0003377	Mau2	74549	HITS-CLIP	21258322	Unspecified
mmu-mir-344e-3p	MIMAT0014924	Ttc17	74569	HITS-CLIP	25083871	Unspecified
mmu-mir-871-5p	MIMAT0004841	Rnf185	193670	HITS-CLIP	23142080	Unspecified
mmu-mir-298-5p	MIMAT0000376	Zfp933	242747	HITS-CLIP	25083871	Unspecified
mmu-mir-298-5p	MIMAT0000376	Zfp933	242747	HITS-CLIP	21258322	Unspecified
mmu-mir-302d-3p	MIMAT0003377	Mpp7	75739	HITS-CLIP	21258322	Unspecified
mmu-mir-344e-3p	MIMAT0014924	Nln	75805	HITS-CLIP	25083871	Unspecified
mmu-mir-465b-5p	MIMAT0004871	Ppp1r1c	75276	HITS-CLIP	23597149	Unspecified
mmu-mir-465c-5p	MIMAT0004873	Ppp1r1c	75276	HITS-CLIP	23597149	Unspecified
mmu-mir-298-5p	MIMAT0000376	Zfp444	72667	HITS-CLIP	25083871	Unspecified
mmu-mir-298-5p	MIMAT0000376	Zfp444	72667	HITS-CLIP	21258322	Unspecified
mmu-mir-298-5p	MIMAT0000376	Exosc4	109075	HITS-CLIP	21258322	Unspecified
mmu-mir-298-5p	MIMAT0000376	Glt8d1	76510	HITS-CLIP	21258322	Unspecified
mmu-mir-881-3p	MIMAT0004846	Gatc	384281	HITS-CLIP	23597149	Unspecified
mmu-mir-298-5p	MIMAT0000376	Dnajc18	76608	HITS-CLIP	21258322	Unspecified
mmu-mir-298-5p	MIMAT0000376	Gje1	76743	HITS-CLIP	21258322	Unspecified
mmu-mir-302d-3p	MIMAT0003377	Mtif2	76784	HITS-CLIP	21258322	Unspecified
mmu-mir-298-5p	MIMAT0000376	Mzt1	76789	HITS-CLIP	21258322	Unspecified
mmu-mir-298-5p	MIMAT0000376	Mzt1	76789	HITS-CLIP	25083871	Unspecified
mmu-mir-298-5p	MIMAT0000376	Ccdc116	76872	HITS-CLIP	21258322	Unspecified
mmu-mir-344e-3p	MIMAT0014924	Mpped2	77032	HITS-CLIP	25083871	Unspecified
mmu-mir-871-5p	MIMAT0004841	Arsk	77057	HITS-CLIP	25083871	Unspecified
mmu-mir-298-5p	MIMAT0000376	Tmem44	224090	HITS-CLIP	21258322	Unspecified
mmu-mir-3092-3p	MIMAT0014906	Lrrc39	109245	HITS-CLIP	21258322	Unspecified
mmu-mir-298-5p	MIMAT0000376	Agl	77559	HITS-CLIP	21258322	Unspecified
mmu-mir-298-5p	MIMAT0000376	H2afv	77605	HITS-CLIP	21258322	Unspecified
mmu-mir-743b-3p	MIMAT0004840	Dstyk	213452	HITS-CLIP	25083871	Unspecified
mmu-mir-743b-3p	MIMAT0004840	Dstyk	213452	HITS-CLIP	23142080	Unspecified
mmu-mir-743b-3p	MIMAT0004840	Itih5	78560	HITS-CLIP	25083871	Unspecified
mmu-mir-470-5p	MIMAT0002111	Utp23	78581	HITS-CLIP	21258322	Unspecified
mmu-mir-344e-3p	MIMAT0014924	Phf17	269424	HITS-CLIP	25083871	Unspecified
mmu-mir-298-5p	MIMAT0000376	Fbxo43	78803	HITS-CLIP	21258322	Unspecified
mmu-mir-298-5p	MIMAT0000376	Fbxo43	78803	HITS-CLIP	25083871	Unspecified
mmu-mir-298-5p	MIMAT0000376	Zdhhc3	69035	HITS-CLIP	21258322	Unspecified
mmu-mir-344e-3p	MIMAT0014924	Nadsyn1	78914	HITS-CLIP	25083871	Unspecified
mmu-mir-743b-3p	MIMAT0004840	Dek	58809	HITS-CLIP	23142080	Unspecified
mmu-mir-302d-3p	MIMAT0003377	Car5b	56078	HITS-CLIP	21258322	Unspecified
mmu-mir-470-5p	MIMAT0002111	Mrpl19	56284	HITS-CLIP	21258322	Unspecified
mmu-mir-344e-3p	MIMAT0014924	Rassf5	54354	HITS-CLIP	25083871	Unspecified
mmu-mir-871-3p	MIMAT0017265	Stk32b	54403	HITS-CLIP	23142080	Unspecified
mmu-mir-298-5p	MIMAT0000376	Ggcx	56316	HITS-CLIP	21258322	Unspecified
mmu-mir-298-5p	MIMAT0000376	Ggcx	56316	HITS-CLIP	21258322	Unspecified
mmu-mir-298-5p	MIMAT0000376	Akap8	56399	HITS-CLIP	25083871	Unspecified
mmu-mir-298-5p	MIMAT0000376	Akap8	56399	HITS-CLIP	21258322	Unspecified
mmu-mir-298-5p	MIMAT0000376	Piwil1	57749	HITS-CLIP	21258322	Unspecified
mmu-mir-298-5p	MIMAT0000376	Zfp113	56314	HITS-CLIP	21258322	Unspecified
mmu-mir-298-5p	MIMAT0000376	Lpar3	65086	HITS-CLIP	21258322	Unspecified
mmu-mir-298-5p	MIMAT0000376	Cacna2d2	56808	HITS-CLIP	23597149	Unspecified
mmu-mir-743b-3p	MIMAT0004840	Krit1	59053	HITS-CLIP	23142080	Unspecified
mmu-mir-344e-3p	MIMAT0014924	Fgf16	57315	HITS-CLIP	25083871	Unspecified
mmu-mir-344e-3p	MIMAT0014924	Mgea5	76055	HITS-CLIP	25083871	Unspecified
mmu-mir-470-5p	MIMAT0002111	Siglece	83382	HITS-CLIP	21258322	Unspecified
mmu-mir-871-5p	MIMAT0004841	Cxcl16	80979	HITS-CLIP	25083871	Unspecified
mmu-mir-298-5p	MIMAT0000376	Dync1li1	235661	HITS-CLIP	21258322	Unspecified
mmu-mir-298-5p	MIMAT0000376	Dqx1	93838	HITS-CLIP	21258322	Unspecified
mmu-mir-298-5p	MIMAT0000376	Slc28a3	114304	HITS-CLIP	21258322	Unspecified
mmu-mir-298-5p	MIMAT0000376	Slc28a3	114304	HITS-CLIP	23597149	Unspecified
mmu-mir-298-5p	MIMAT0000376	Sfxn2	94279	HITS-CLIP	25083871	Unspecified
mmu-mir-881-3p	MIMAT0004846	Zscan29	99334	HITS-CLIP	23142080	Unspecified
mmu-mir-298-5p	MIMAT0000376	Galnt13	271786	HITS-CLIP	23597149	Unspecified
mmu-mir-298-5p	MIMAT0000376	Galnt13	271786	HITS-CLIP	21258322	Unspecified
mmu-mir-7b-5p	MIMAT0000678	Clca2	229933	HITS-CLIP	21258322	Unspecified
mmu-mir-298-5p	MIMAT0000376	Isg20l2	229504	HITS-CLIP	21258322	Unspecified
mmu-mir-298-5p	MIMAT0000376	Isg20l2	97086	HITS-CLIP	25083871	Unspecified
mmu-mir-7b-5p	MIMAT0000678	Dcaf10	242418	HITS-CLIP	21258322	Unspecified
mmu-mir-470-5p	MIMAT0002111	Acnat1	100061	HITS-CLIP	21258322	Unspecified
mmu-mir-743b-3p	MIMAT0004840	Akna	100182	HITS-CLIP	23142080	Unspecified
mmu-mir-344e-3p	MIMAT0014924	Akna	100182	HITS-CLIP	25083871	Unspecified
mmu-mir-7b-5p	MIMAT0000678	N28178	230085	Sequencing	19536157	Unspecified
mmu-mir-344e-3p	MIMAT0014924	Zfp518b	100515	HITS-CLIP	25083871	Unspecified
mmu-mir-298-5p	MIMAT0000376	Noc4l	231506	HITS-CLIP	21258322	Unspecified
mmu-mir-344e-3p	MIMAT0014924	Lin54	231506	HITS-CLIP	25083871	Unspecified
mmu-mir-7b-5p	MIMAT0000678	Spred3	101809	Sequencing	19536157	Unspecified
mmu-mir-298-5p	MIMAT0000376	Exoc8	102058	HITS-CLIP	25083871	Unspecified
mmu-mir-298-5p	MIMAT0000376	Exoc8	102058	HITS-CLIP	21258322	Unspecified
mmu-mir-298-5p	MIMAT0000376	Dis3l	213550	HITS-CLIP	21258322	Unspecified
mmu-mir-298-5p	MIMAT0000376	AI597468	103266	HITS-CLIP	21258322	Unspecified
mmu-mir-196a-5p	MIMAT0000518	Fam211b	268354	HITS-CLIP	25083871	Unspecified
mmu-mir-302d-3p	MIMAT0003377	Tns4	217169	HITS-CLIP	21258322	Unspecified
mmu-mir-298-5p	MIMAT0000376	Cep170b	217882	HITS-CLIP	23597149	Unspecified
mmu-mir-743b-3p	MIMAT0004840	Dcun1d1	114893	HITS-CLIP	23142080	Unspecified
mmu-mir-298-5p	MIMAT0000376	Man2a2	94191	HITS-CLIP	21258322	Unspecified
mmu-mir-298-5p	MIMAT0000376	Pnpla3	116939	HITS-CLIP	21258322	Unspecified
mmu-mir-298-5p	MIMAT0000376	Pnpla3	116939	HITS-CLIP	25083871	Unspecified
mmu-mir-465b-5p	MIMAT0004871	Tirap	117149	HITS-CLIP	25083871	Unspecified
mmu-mir-465c-5p	MIMAT0004873	Tirap	117149	HITS-CLIP	25083871	Unspecified
mmu-mir-298-5p	MIMAT0000376	Helb	117599	HITS-CLIP	25083871	Unspecified
mmu-mir-298-5p	MIMAT0000376	Helb	117599	HITS-CLIP	21258322	Unspecified
mmu-mir-743b-3p	MIMAT0004840	Peg10	216154	HITS-CLIP	23142080	Unspecified
mmu-mir-344e-3p	MIMAT0014924	Senp3	80886	HITS-CLIP	25083871	Unspecified
mmu-mir-298-5p	MIMAT0000376	Syt12	171180	HITS-CLIP	21258322	Unspecified
mmu-mir-3092-3p	MIMAT0014906	Zfp287	170740	HITS-CLIP	21258322	Unspecified
mmu-mir-743b-3p	MIMAT0004840	Plxna4	243743	HITS-CLIP	23142080	Unspecified
mmu-mir-302d-3p	MIMAT0003377	Tmlhe	192289	HITS-CLIP	21258322	Unspecified
mmu-mir-743b-3p	MIMAT0004840	Tmlhe	170742	HITS-CLIP	23142080	Unspecified
mmu-mir-298-5p	MIMAT0000376	Acer1	171168	HITS-CLIP	21258322	Unspecified
mmu-mir-743b-3p	MIMAT0004840	Sgk3	170755	HITS-CLIP	23142080	Unspecified
mmu-mir-298-5p	MIMAT0000376	Sgk3	170755	HITS-CLIP	21258322	Unspecified
mmu-mir-302d-3p	MIMAT0003377	Luc7l2	192196	HITS-CLIP	21258322	Unspecified
mmu-mir-302d-3p	MIMAT0003377	Luc7l2	192196	HITS-CLIP	23597149	Unspecified
mmu-mir-298-5p	MIMAT0000376	Luc7l2	192196	HITS-CLIP	21258322	Unspecified
mmu-mir-302d-3p	MIMAT0003377	Luc7l2	192196	HITS-CLIP	23142080	Unspecified
mmu-mir-302d-3p	MIMAT0003377	Luc7l2	192196	HITS-CLIP	25083871	Unspecified
mmu-mir-7b-5p	MIMAT0000678	Nav2	78286	HITS-CLIP	23597149	Unspecified
mmu-mir-7b-5p	MIMAT0000678	Nav2	78286	HITS-CLIP	19536157	Unspecified
mmu-mir-7b-5p	MIMAT0000678	Nav2	78286	HITS-CLIP	25083871	Unspecified
mmu-mir-743b-3p	MIMAT0004840	Zfp709	237221	HITS-CLIP	23142080	Unspecified
mmu-mir-298-5p	MIMAT0000376	Prdm9	215751	HITS-CLIP	21258322	Unspecified
mmu-mir-7b-5p	MIMAT0000678	Acsm2	233799	HITS-CLIP	25083871	Unspecified
mmu-mir-7b-5p	MIMAT0000678	Ddx27	230738	HITS-CLIP	21258322	Unspecified
mmu-mir-344e-3p	MIMAT0014924	Hexim1	266645	HITS-CLIP	25083871	Unspecified
mmu-mir-7b-5p	MIMAT0000678	Acmsd	266645	HITS-CLIP	21258322	Unspecified
mmu-mir-298-5p	MIMAT0000376	Zbtb8b	215627	HITS-CLIP	21258322	Unspecified
mmu-mir-344e-3p	MIMAT0014924	Nupl2	231912	HITS-CLIP	25083871	Unspecified
mmu-mir-196a-5p	MIMAT0000518	Liph	239759	HITS-CLIP	25083871	Unspecified
mmu-mir-470-5p	MIMAT0002111	Gldn	235379	HITS-CLIP	25083871	Unspecified
mmu-mir-344e-3p	MIMAT0014924	Lrrtm2	107065	HITS-CLIP	25083871	Unspecified
mmu-mir-743b-3p	MIMAT0004840	Zfp931	353208	HITS-CLIP	23142080	Unspecified
mmu-mir-7b-5p	MIMAT0000678	Lphn3	319387	Sequencing	19536157	Unspecified
mmu-mir-298-5p	MIMAT0000376	C5ar2	319430	HITS-CLIP	21258322	Unspecified
mmu-mir-298-5p	MIMAT0000376	Gpr157	269604	HITS-CLIP	25083871	Unspecified
mmu-mir-298-5p	MIMAT0000376	Gpr157	269604	HITS-CLIP	21258322	Unspecified
mmu-mir-344e-3p	MIMAT0014924	Ppp6r1	243819	HITS-CLIP	25083871	Unspecified
mmu-mir-298-5p	MIMAT0000376	Syt15	269870	HITS-CLIP	21258322	Unspecified
mmu-mir-298-5p	MIMAT0000376	Zfp446	269870	HITS-CLIP	21258322	Unspecified
mmu-mir-298-5p	MIMAT0000376	Zfp446	269870	HITS-CLIP	25083871	Unspecified
mmu-mir-743b-3p	MIMAT0004840	Tmem241	338363	HITS-CLIP	23142080	Unspecified
mmu-mir-344e-3p	MIMAT0014924	Fsd1l	319636	HITS-CLIP	25083871	Unspecified
mmu-mir-298-5p	MIMAT0000376	BC024139	271278	HITS-CLIP	21258322	Unspecified
mmu-mir-7b-5p	MIMAT0000678	Nup133	234865	HITS-CLIP	25083871	Unspecified
mmu-mir-743b-3p	MIMAT0004840	Lrrc4c	241568	HITS-CLIP	23142080	Unspecified
mmu-mir-298-5p	MIMAT0000376	Rab39	230073	HITS-CLIP	21258322	Unspecified
mmu-mir-298-5p	MIMAT0000376	Ddx58	230073	HITS-CLIP	21258322	Unspecified
mmu-mir-743b-3p	MIMAT0004840	Eda2r	225655	HITS-CLIP	23142080	Unspecified
mmu-mir-298-5p	MIMAT0000376	Ttll1	319953	HITS-CLIP	21258322	Unspecified
mmu-mir-298-5p	MIMAT0000376	Ttll1	211232	HITS-CLIP	25083871	Unspecified
mmu-mir-344e-3p	MIMAT0014924	Zfp384	215890	HITS-CLIP	25083871	Unspecified
mmu-mir-344e-3p	MIMAT0014924	Tet2	214133	HITS-CLIP	25083871	Unspecified
mmu-mir-298-5p	MIMAT0000376	Gk5	235533	HITS-CLIP	21258322	Unspecified
mmu-mir-7b-5p	MIMAT0000678	Jhdm1d	338523	Sequencing	19536157	Unspecified
mmu-mir-302d-3p	MIMAT0003377	Cd300a	217303	HITS-CLIP	21258322	Unspecified
mmu-mir-298-5p	MIMAT0000376	Gdpgp1	269952	HITS-CLIP	21258322	Unspecified
mmu-mir-298-5p	MIMAT0000376	Gdpgp1	212986	HITS-CLIP	25083871	Unspecified
mmu-mir-298-5p	MIMAT0000376	Zfp612	234725	HITS-CLIP	21258322	Unspecified
mmu-mir-344e-3p	MIMAT0014924	Mettl20	320204	HITS-CLIP	25083871	Unspecified
mmu-mir-302d-3p	MIMAT0003377	Ddx11	320209	HITS-CLIP	21258322	Unspecified
mmu-mir-3092-3p	MIMAT0014906	Slc12a8	171286	HITS-CLIP	21258322	Unspecified
mmu-mir-344e-3p	MIMAT0014924	Slc12a8	171286	HITS-CLIP	25083871	Unspecified
mmu-mir-196a-5p	MIMAT0000518	Glt28d2	320311	HITS-CLIP	25083871	Unspecified
mmu-mir-344e-3p	MIMAT0014924	Rasal2	226525	HITS-CLIP	25083871	Unspecified
mmu-mir-302d-3p	MIMAT0003377	Glyctk	235582	HITS-CLIP	21258322	Unspecified
mmu-mir-344e-3p	MIMAT0014924	Rccd1	224143	HITS-CLIP	25083871	Unspecified
mmu-mir-344e-3p	MIMAT0014924	Arhgap11a	228482	HITS-CLIP	25083871	Unspecified
mmu-mir-298-5p	MIMAT0000376	Svopl	320590	HITS-CLIP	21258322	Unspecified
mmu-mir-344e-3p	MIMAT0014924	Rbms3	320664	HITS-CLIP	25083871	Unspecified
mmu-mir-298-5p	MIMAT0000376	Fitm2	228859	HITS-CLIP	21258322	Unspecified
mmu-mir-298-5p	MIMAT0000376	Fitm2	216835	HITS-CLIP	25083871	Unspecified
mmu-mir-7b-5p	MIMAT0000678	Nipal4	214112	HITS-CLIP	21258322	Unspecified
mmu-mir-298-5p	MIMAT0000376	Zfp780b	338354	HITS-CLIP	21258322	Unspecified
mmu-mir-743b-3p	MIMAT0004840	Ankrd16	269513	HITS-CLIP	23142080	Unspecified
mmu-mir-465b-5p	MIMAT0004871	Nkain3	269513	HITS-CLIP	25083871	Unspecified
mmu-mir-465c-5p	MIMAT0004873	Nkain3	269513	HITS-CLIP	21258322	Unspecified
mmu-mir-465b-5p	MIMAT0004871	Nkain3	269513	HITS-CLIP	21258322	Unspecified
mmu-mir-465c-5p	MIMAT0004873	Nkain3	269513	HITS-CLIP	25083871	Unspecified
mmu-mir-298-5p	MIMAT0000376	Rnd1	223881	HITS-CLIP	21258322	Unspecified
mmu-mir-298-5p	MIMAT0000376	Fam65b	193385	HITS-CLIP	21258322	Unspecified
mmu-mir-344e-3p	MIMAT0014924	L3mbtl4	320858	HITS-CLIP	25083871	Unspecified
mmu-mir-344e-3p	MIMAT0014924	L3mbtl4	171170	HITS-CLIP	23142080	Unspecified
mmu-mir-871-5p	MIMAT0004841	Itpk1	217837	HITS-CLIP	21258322	Unspecified
mmu-mir-298-5p	MIMAT0000376	Rbm11	224344	HITS-CLIP	21258322	Unspecified
mmu-mir-298-5p	MIMAT0000376	Tnfrsf26	244237	HITS-CLIP	21258322	Unspecified
mmu-mir-298-5p	MIMAT0000376	Tnfrsf26	195208	HITS-CLIP	25083871	Unspecified
mmu-mir-344e-3p	MIMAT0014924	Grhl3	230824	HITS-CLIP	25083871	Unspecified
mmu-mir-465b-5p	MIMAT0004871	Ybey	216119	HITS-CLIP	25083871	Unspecified
mmu-mir-465c-5p	MIMAT0004873	Ybey	216119	HITS-CLIP	25083871	Unspecified
mmu-mir-302d-3p	MIMAT0003377	Ybey	209200	HITS-CLIP	21258322	Unspecified
mmu-mir-344e-3p	MIMAT0014924	Fam46a	212943	HITS-CLIP	25083871	Unspecified
mmu-mir-344e-3p	MIMAT0014924	Slitrk2	386753	HITS-CLIP	23142080	Unspecified
mmu-mir-881-3p	MIMAT0004846	Urb2	234384	HITS-CLIP	23597149	Unspecified
mmu-mir-298-5p	MIMAT0000376	Tigd3	332359	HITS-CLIP	21258322	Unspecified
mmu-mir-3092-3p	MIMAT0014906	Zfp617	170938	HITS-CLIP	23142080	Unspecified
mmu-mir-298-5p	MIMAT0000376	Pfas	237823	HITS-CLIP	25083871	Unspecified
mmu-mir-743b-3p	MIMAT0004840	Pm20d2	242377	HITS-CLIP	25083871	Unspecified
mmu-mir-344e-3p	MIMAT0014924	Pm20d2	242377	HITS-CLIP	25083871	Unspecified
mmu-mir-302d-3p	MIMAT0003377	Trim56	384309	HITS-CLIP	21258322	Unspecified
mmu-mir-298-5p	MIMAT0000376	Rmi2	223970	HITS-CLIP	21258322	Unspecified
mmu-mir-7b-5p	MIMAT0000678	Milr1	380732	HITS-CLIP	25083871	Unspecified
mmu-mir-743b-3p	MIMAT0004840	Opa3	380920	HITS-CLIP	23142080	Unspecified
mmu-mir-344e-3p	MIMAT0014924	Ppp4r2	232314	HITS-CLIP	25083871	Unspecified
mmu-mir-743b-3p	MIMAT0004840	Tmtc3	227120	HITS-CLIP	23142080	Unspecified
mmu-mir-743b-3p	MIMAT0004840	Cxcl3	269854	HITS-CLIP	23142080	Unspecified
mmu-mir-196a-5p	MIMAT0000518	Ecm2	407800	HITS-CLIP	25083871	Unspecified
mmu-mir-298-5p	MIMAT0000376	Zfp459	328274	HITS-CLIP	25083871	Unspecified
mmu-mir-298-5p	MIMAT0000376	Zfp459	328274	HITS-CLIP	21258322	Unspecified
mmu-mir-298-5p	MIMAT0000376	Zfp874b	408067	HITS-CLIP	21258322	Unspecified
mmu-mir-298-5p	MIMAT0000376	Ccdc157	216516	HITS-CLIP	25083871	Unspecified
mmu-mir-298-5p	MIMAT0000376	Ccdc157	216516	HITS-CLIP	21258322	Unspecified
mmu-mir-3092-3p	MIMAT0014906	Zfp300	245368	HITS-CLIP	25083871	Unspecified
mmu-mir-298-5p	MIMAT0000376	Mkl2	239719	HITS-CLIP	21258322	Unspecified
mmu-mir-298-5p	MIMAT0000376	Mdc1	240087	HITS-CLIP	21258322	Unspecified
mmu-mir-344e-3p	MIMAT0014924	Ugt2b35	381157	HITS-CLIP	25083871	Unspecified
mmu-mir-298-5p	MIMAT0000376	Zfp382	233060	HITS-CLIP	25083871	Unspecified
mmu-mir-298-5p	MIMAT0000376	Zfp382	435811	HITS-CLIP	21258322	Unspecified
mmu-mir-298-5p	MIMAT0000376	Ldlrad2	238463	HITS-CLIP	21258322	Unspecified
mmu-mir-298-5p	MIMAT0000376	Btn2a2	227526	HITS-CLIP	21258322	Unspecified
mmu-mir-298-5p	MIMAT0000376	Cdnf	227526	HITS-CLIP	21258322	Unspecified
mmu-mir-298-5p	MIMAT0000376	Zfp385c	230726	HITS-CLIP	21258322	Unspecified
mmu-mir-344e-3p	MIMAT0014924	Nckap5l	434246	HITS-CLIP	25083871	Unspecified
mmu-mir-302d-3p	MIMAT0003377	Zfp882	382019	HITS-CLIP	21258322	Unspecified
mmu-mir-344e-3p	MIMAT0014924	Ctxn3	432870	HITS-CLIP	25083871	Unspecified
mmu-mir-743b-3p	MIMAT0004840	Gm5460	627821	HITS-CLIP	23142080	Unspecified
mmu-mir-3092-3p	MIMAT0014906	Gm5113	330503	HITS-CLIP	21258322	Unspecified
mmu-mir-344e-3p	MIMAT0014924	Gm8369	666926	HITS-CLIP	25083871	Unspecified
mmu-mir-465c-5p	MIMAT0004873	Gm11559	100415785	HITS-CLIP	25083871	Unspecified
mmu-mir-465b-5p	MIMAT0004871	Gm11559		HITS-CLIP	25083871	Unspecified
mmu-mir-302d-3p	MIMAT0003377	Mup13	100039206	HITS-CLIP	23597149	Unspecified
mmu-mir-302d-3p	MIMAT0003377	Mup13	100039089	HITS-CLIP	23597149	Unspecified
mmu-mir-743b-3p	MIMAT0004840	Gm14326	665211	HITS-CLIP	23142080	Unspecified
mmu-mir-743b-3p	MIMAT0004840	Gm14326	665001	HITS-CLIP	23142080	Unspecified
mmu-mir-302d-3p	MIMAT0003377	Mup7	100039089	HITS-CLIP	23597149	Unspecified
mmu-mir-302d-3p	MIMAT0003377	Mup7	100041658	HITS-CLIP	23597149	Unspecified
mmu-mir-470-5p	MIMAT0002111	Amy2a2	100043684	HITS-CLIP	21258322	Unspecified
mmu-mir-470-5p	MIMAT0002111	Amy2a4	100043686	HITS-CLIP	21258322	Unspecified
mmu-mir-470-5p	MIMAT0002111	Amy2a3	100504710	HITS-CLIP	21258322	Unspecified
mmu-mir-3092-3p	MIMAT0014906	Gm10778	100233208	HITS-CLIP	21258322	Unspecified
mmu-mir-344e-3p	MIMAT0014924	Zbed6	667118	HITS-CLIP	25083871	Unspecified
mmu-mir-298-5p	MIMAT0000376	Ostf1	20409	HITS-CLIP	25083871	Unspecified
mmu-mir-302d-3p	MIMAT0003377	Acat1	110446	HITS-CLIP	21258322	Unspecified
mmu-mir-298-5p	MIMAT0000376	Aco1	11428	HITS-CLIP	25083871	Unspecified
mmu-mir-298-5p	MIMAT0000376	Aco1	11428	HITS-CLIP	21258322	Unspecified
mmu-mir-302d-3p	MIMAT0003377	Chrnb4	108015	HITS-CLIP	21258322	Unspecified
mmu-mir-7b-5p	MIMAT0000678	Aplp1	11815	Sequencing	19536157	Unspecified
mmu-mir-298-5p	MIMAT0000376	Apod	11815	HITS-CLIP	21258322	Unspecified
mmu-mir-7b-5p	MIMAT0000678	Arsb	11881	Sequencing	19536157	Unspecified
mmu-mir-298-5p	MIMAT0000376	Car8	12319	HITS-CLIP	21258322	Unspecified
mmu-mir-743b-3p	MIMAT0004840	Cd28	12487	HITS-CLIP	23142080	Unspecified
mmu-mir-743b-3p	MIMAT0004840	Cd28	12487	HITS-CLIP	23142080	Unspecified
mmu-mir-743b-3p	MIMAT0004840	Cd8a	12526	HITS-CLIP	23142080	Unspecified
mmu-mir-298-5p	MIMAT0000376	Ces1g	12623	HITS-CLIP	21258322	Unspecified
mmu-mir-881-3p	MIMAT0004846	Comt	12846	HITS-CLIP	21258322	Unspecified
mmu-mir-881-3p	MIMAT0004846	Comt	12846	HITS-CLIP	21258322	Unspecified
mmu-mir-344e-3p	MIMAT0014924	Crp	12944	HITS-CLIP	25083871	Unspecified
mmu-mir-743b-3p	MIMAT0004840	Serpina1a	20700	HITS-CLIP	21258322	Unspecified
mmu-mir-743b-3p	MIMAT0004840	Serpina1a	20703	HITS-CLIP	21258322	Unspecified
mmu-mir-298-5p	MIMAT0000376	Mapre1	13589	HITS-CLIP	21258322	Unspecified
mmu-mir-298-5p	MIMAT0000376	Spib	272382	HITS-CLIP	21258322	Unspecified
mmu-mir-743b-3p	MIMAT0004840	Hlcs	110948	HITS-CLIP	21258322	Unspecified
mmu-mir-743b-3p	MIMAT0004840	Hlcs	110948	HITS-CLIP	19536157	Unspecified
mmu-mir-743b-3p	MIMAT0004840	Hlcs	110948	HITS-CLIP	23597149	Unspecified
mmu-mir-743b-3p	MIMAT0004840	Hlcs	18150	HITS-CLIP	25083871	Unspecified
mmu-mir-302d-3p	MIMAT0003377	Galnt4	14426	HITS-CLIP	23142080	Unspecified
mmu-mir-743b-3p	MIMAT0004840	Galnt4	14426	HITS-CLIP	23142080	Unspecified
mmu-mir-344e-3p	MIMAT0014924	Eif2s1	13665	HITS-CLIP	25083871	Unspecified
mmu-mir-196a-5p	MIMAT0000518	Eif2s1	13665	HITS-CLIP	21258322	Unspecified
mmu-mir-298-5p	MIMAT0000376	Epb4.2	13828	HITS-CLIP	21258322	Unspecified
mmu-mir-298-5p	MIMAT0000376	Slc2a4	20528	HITS-CLIP	21258322	Unspecified
mmu-mir-302d-3p	MIMAT0003377	H2-T3	15033	HITS-CLIP	21258322	Unspecified
mmu-mir-302d-3p	MIMAT0003377	H2-T3	109815	HITS-CLIP	21258322	Unspecified
mmu-mir-302d-3p	MIMAT0003377	H2-T3	109815	HITS-CLIP	21258322	Unspecified
mmu-mir-298-5p	MIMAT0000376	Hmgb2	97165	HITS-CLIP	25083871	Unspecified
mmu-mir-298-5p	MIMAT0000376	Ncf2	17970	HITS-CLIP	25083871	Unspecified
mmu-mir-298-5p	MIMAT0000376	Ncf2	17975	HITS-CLIP	21258322	Unspecified
mmu-mir-302d-3p	MIMAT0003377	Ncl	17975	HITS-CLIP	21258322	Unspecified
mmu-mir-298-5p	MIMAT0000376	Nos3	18159	HITS-CLIP	23142080	Unspecified
mmu-mir-344e-3p	MIMAT0014924	Ntrk3	18220	HITS-CLIP	25083871	Unspecified
mmu-mir-344e-3p	MIMAT0014924	Osbp	18423	HITS-CLIP	25083871	Unspecified
mmu-mir-344e-3p	MIMAT0014924	Pcsk5	18552	HITS-CLIP	25083871	Unspecified
mmu-mir-344e-3p	MIMAT0014924	Pfkl	18641	HITS-CLIP	21258322	Unspecified
mmu-mir-344e-3p	MIMAT0014924	Pfkl	18641	HITS-CLIP	25083871	Unspecified
mmu-mir-871-5p	MIMAT0004841	Pgm3	109785	HITS-CLIP	25083871	Unspecified
mmu-mir-298-5p	MIMAT0000376	Plau	18792	HITS-CLIP	25083871	Unspecified
mmu-mir-344e-3p	MIMAT0014924	Plau	18792	HITS-CLIP	25083871	Unspecified
mmu-mir-344e-3p	MIMAT0014924	Plaur	18793	HITS-CLIP	25083871	Unspecified
mmu-mir-344e-3p	MIMAT0014924	Prrx1	18933	HITS-CLIP	25083871	Unspecified
mmu-mir-298-5p	MIMAT0000376	Rac2	19354	HITS-CLIP	21258322	Unspecified
mmu-mir-344e-3p	MIMAT0014924	Ret	19713	HITS-CLIP	25083871	Unspecified
mmu-mir-881-3p	MIMAT0004846	Pdc	20182	HITS-CLIP	23142080	Unspecified
mmu-mir-465c-5p	MIMAT0004873	Sim1	20464	HITS-CLIP	25083871	Unspecified
mmu-mir-465b-5p	MIMAT0004871	Sim1	20656	HITS-CLIP	25083871	Unspecified
mmu-mir-298-5p	MIMAT0000376	Tgm3	21818	HITS-CLIP	21258322	Unspecified
mmu-mir-743b-3p	MIMAT0004840	Top2a	22017	HITS-CLIP	23142080	Unspecified
mmu-mir-344e-3p	MIMAT0014924	Wnt3	22415	HITS-CLIP	25083871	Unspecified
mmu-mir-465c-5p	MIMAT0004873	Arl4a	11861	HITS-CLIP	23142080	Unspecified
mmu-mir-465b-5p	MIMAT0004871	Arl4a	11861	HITS-CLIP	23142080	Unspecified
mmu-mir-302d-3p	MIMAT0003377	Mc1r	17199	HITS-CLIP	21258322	Unspecified
mmu-mir-298-5p	MIMAT0000376	Pde4c	110385	HITS-CLIP	25083871	Unspecified
mmu-mir-298-5p	MIMAT0000376	Pde4c	110385	HITS-CLIP	21258322	Unspecified
mmu-mir-298-5p	MIMAT0000376	Ptk6	20459	HITS-CLIP	25083871	Unspecified
mmu-mir-298-5p	MIMAT0000376	Ptk6	18969	HITS-CLIP	21258322	Unspecified
mmu-mir-881-3p	MIMAT0004846	Pola2	12028	HITS-CLIP	25083871	Unspecified
mmu-mir-3092-3p	MIMAT0014906	0610030E20Rik	68364	HITS-CLIP	25083871	Unspecified
mmu-mir-743b-3p	MIMAT0004840	0610030E20Rik	68364	HITS-CLIP	21258322	Unspecified
mmu-mir-3092-3p	MIMAT0014906	0610030E20Rik	68364	HITS-CLIP	25083871	Unspecified
mmu-mir-743b-3p	MIMAT0004840	0610030E20Rik	68364	HITS-CLIP	21258322	Unspecified
mmu-mir-344e-3p	MIMAT0014924	1200011I18Rik	67467	HITS-CLIP	25083871	Unspecified
mmu-mir-7b-5p	MIMAT0000678	1700007B14Rik	71831	Sequencing	19536157	Unspecified
mmu-mir-470-5p	MIMAT0002111	1810030O07Rik	69155	HITS-CLIP	21258322	Unspecified
mmu-mir-470-5p	MIMAT0002111	1810030O07Rik	69155	HITS-CLIP	25083871	Unspecified
mmu-mir-298-5p	MIMAT0000376	2010315B03Rik	630836	HITS-CLIP	21258322	Unspecified
mmu-mir-7b-5p	MIMAT0000678	2310045N01Rik	105980076	Sequencing	19536157	Unspecified
mmu-mir-7b-5p	MIMAT0000678	2310045N01Rik	105980076	Sequencing	19536157	Unspecified
mmu-mir-7b-5p	MIMAT0000678	2310045N01Rik	72368	Sequencing	19536157	Unspecified
mmu-mir-7b-5p	MIMAT0000678	2310045N01Rik	72368	Sequencing	19536157	Unspecified
mmu-mir-298-5p	MIMAT0000376	2410012M07Rik	71979	HITS-CLIP	21258322	Unspecified
mmu-mir-298-5p	MIMAT0000376	2510049J12Rik	70291	HITS-CLIP	21258322	Unspecified
mmu-mir-298-5p	MIMAT0000376	2810006K23Rik	72650	HITS-CLIP	21258322	Unspecified
mmu-mir-298-5p	MIMAT0000376	2810021J22Rik	69944	HITS-CLIP	25083871	Unspecified
mmu-mir-298-5p	MIMAT0000376	2810021J22Rik	69944	HITS-CLIP	21258322	Unspecified
mmu-mir-298-5p	MIMAT0000376	2810474O19Rik	67246	HITS-CLIP	25083871	Unspecified
mmu-mir-470-5p	MIMAT0002111	2900026A02Rik	243219	HITS-CLIP	21258322	Unspecified
mmu-mir-7b-5p	MIMAT0000678	3110001I22Rik	66598	Sequencing	19536157	Unspecified
mmu-mir-7b-5p	MIMAT0000678	3110043O21Rik	73205	Sequencing	19536157	Unspecified
mmu-mir-344e-3p	MIMAT0014924	4921524J17Rik	66714	HITS-CLIP	25083871	Unspecified
mmu-mir-465b-5p	MIMAT0004871	4930430F08Rik	68281	HITS-CLIP	25083871	Unspecified
mmu-mir-465c-5p	MIMAT0004873	4930430F08Rik	68281	HITS-CLIP	25083871	Unspecified
mmu-mir-298-5p	MIMAT0000376	4930519G04Rik	67593	HITS-CLIP	21258322	Unspecified
mmu-mir-298-5p	MIMAT0000376	4930519G04Rik	67593	HITS-CLIP	25083871	Unspecified
mmu-mir-465b-5p	MIMAT0004871	4930563E22Rik		HITS-CLIP	25083871	Unspecified
mmu-mir-470-5p	MIMAT0002111	4930563E22Rik		HITS-CLIP	25083871	Unspecified
mmu-mir-470-5p	MIMAT0002111	4930563E22Rik		HITS-CLIP	19536157	Unspecified
mmu-mir-470-5p	MIMAT0002111	4930563E22Rik		HITS-CLIP	23597149	Unspecified
mmu-mir-465c-5p	MIMAT0004873	4930563E22Rik		HITS-CLIP	25083871	Unspecified
mmu-mir-7b-5p	MIMAT0000678	6430573F11Rik	319582	Sequencing	19536157	Unspecified
mmu-mir-7b-5p	MIMAT0000678	8430419L09Rik	74525	Sequencing	19536157	Unspecified
mmu-mir-743b-3p	MIMAT0004840	9030617O03Rik	217830	HITS-CLIP	23142080	Unspecified
mmu-mir-743b-3p	MIMAT0004840	9930013L23Rik	80982	HITS-CLIP	23142080	Unspecified
mmu-mir-298-5p	MIMAT0000376	9930104L06Rik		HITS-CLIP	21258322	Unspecified
mmu-mir-298-5p	MIMAT0000376	A430033K04Rik	243308	HITS-CLIP	21258322	Unspecified
mmu-mir-302d-3p	MIMAT0003377	A830018L16Rik	320492	HITS-CLIP	21258322	Unspecified
mmu-mir-7b-5p	MIMAT0000678	Aak1	269774	Sequencing	19536157	Unspecified
mmu-mir-7b-5p	MIMAT0000678	Cpm	70574	HITS-CLIP	25083871	Unspecified
mmu-mir-298-5p	MIMAT0000376	Abcc9	20928	HITS-CLIP	25083871	Unspecified
mmu-mir-298-5p	MIMAT0000376	Abcc9	20928	HITS-CLIP	21258322	Unspecified
mmu-mir-344e-3p	MIMAT0014924	Crebzf	233490	HITS-CLIP	25083871	Unspecified
mmu-mir-7b-5p	MIMAT0000678	Abhd17b	226016	Sequencing	19536157	Unspecified
mmu-mir-7b-5p	MIMAT0000678	Abi2	329165	Sequencing	19536157	Unspecified
mmu-mir-302d-3p	MIMAT0003377	Abl2	11352	HITS-CLIP	21258322	Unspecified
mmu-mir-7b-5p	MIMAT0000678	Acaca	107476	Sequencing	19536157	Unspecified
mmu-mir-344e-3p	MIMAT0014924	Acbd5	74159	HITS-CLIP	25083871	Unspecified
mmu-mir-7b-5p	MIMAT0000678	Csnk1g1	214897	Sequencing	19536157	Unspecified
mmu-mir-298-5p	MIMAT0000376	Acot2	171210	HITS-CLIP	21258322	Unspecified
mmu-mir-7b-5p	MIMAT0000678	Acot2	171210	Sequencing	19536157	Unspecified
mmu-mir-7b-5p	MIMAT0000678	Acvr1b	11479	Sequencing	19536157	Unspecified
mmu-mir-7b-5p	MIMAT0000678	Adam10	11487	Sequencing	19536157	Unspecified
mmu-mir-302d-3p	MIMAT0003377	Adarb1	110532	HITS-CLIP	21258322	Unspecified
mmu-mir-298-5p	MIMAT0000376	Adat1	30947	HITS-CLIP	21258322	Unspecified
mmu-mir-7b-5p	MIMAT0000678	Adat3	100113398	Sequencing	19536157	Unspecified
mmu-mir-7b-5p	MIMAT0000678	Adcy1	432530	Sequencing	19536157	Unspecified
mmu-mir-344e-3p	MIMAT0014924	Hiat1	15247	HITS-CLIP	25083871	Unspecified
mmu-mir-7b-5p	MIMAT0000678	Adrbk1	110355	Sequencing	19536157	Unspecified
mmu-mir-7b-5p	MIMAT0000678	Aebp2	11569	Sequencing	19536157	Unspecified
mmu-mir-7b-5p	MIMAT0000678	Aes	14797	Sequencing	19536157	Unspecified
mmu-mir-298-5p	MIMAT0000376	Afap1	70292	HITS-CLIP	21258322	Unspecified
mmu-mir-7b-5p	MIMAT0000678	Afap1	70292	Sequencing	19536157	Unspecified
mmu-mir-344e-3p	MIMAT0014924	Nfib	18028	HITS-CLIP	25083871	Unspecified
mmu-mir-7b-5p	MIMAT0000678	Agap1	347722	Sequencing	19536157	Unspecified
mmu-mir-7b-5p	MIMAT0000678	Ahnak	66395	Sequencing	19536157	Unspecified
mmu-mir-7b-5p	MIMAT0000678	Sdc3	20970	Sequencing	19536157	Unspecified
mmu-mir-465b-5p	MIMAT0004871	Dapk1	69635	HITS-CLIP	23142080	Unspecified
mmu-mir-465c-5p	MIMAT0004873	Dapk1	69635	HITS-CLIP	23142080	Unspecified
mmu-mir-7b-5p	MIMAT0000678	Sdhd	66925	Sequencing	19536157	Unspecified
mmu-mir-298-5p	MIMAT0000376	Ajuba	16475	HITS-CLIP	21258322	Unspecified
mmu-mir-7b-5p	MIMAT0000678	Dclk1	13175	Sequencing	19536157	Unspecified
mmu-mir-7b-5p	MIMAT0000678	Ak4	11639	Sequencing	19536157	Unspecified
mmu-mir-7b-5p	MIMAT0000678	Hp1bp3	15441	Sequencing	19536157	Unspecified
mmu-mir-298-5p	MIMAT0000376	Nol10	217431	HITS-CLIP	21258322	Unspecified
mmu-mir-7b-5p	MIMAT0000678	Ddah1	69219	Sequencing	19536157	Unspecified
mmu-mir-298-5p	MIMAT0000376	Ddhd2	72108	HITS-CLIP	21258322	Unspecified
mmu-mir-298-5p	MIMAT0000376	Npat	244879	HITS-CLIP	21258322	Unspecified
mmu-mir-7b-5p	MIMAT0000678	Akap9	100986	Sequencing	19536157	Unspecified
mmu-mir-871-5p	MIMAT0004841	Ddx3y	26900	HITS-CLIP	21258322	Unspecified
mmu-mir-344e-3p	MIMAT0014924	Id2	15902	HITS-CLIP	25083871	Unspecified
mmu-mir-298-5p	MIMAT0000376	Alkbh5	268420	HITS-CLIP	25083871	Unspecified
mmu-mir-298-5p	MIMAT0000376	Alkbh5	268420	HITS-CLIP	23597149	Unspecified
mmu-mir-7b-5p	MIMAT0000678	Ids	15931	Sequencing	19536157	Unspecified
mmu-mir-7b-5p	MIMAT0000678	Ankrd40	71452	Sequencing	19536157	Unspecified
mmu-mir-7b-5p	MIMAT0000678	Antxr1	69538	Sequencing	19536157	Unspecified
mmu-mir-7b-5p	MIMAT0000678	Aplp2	11804	Sequencing	19536157	Unspecified
mmu-mir-344e-3p	MIMAT0014924	Ocrl	320634	HITS-CLIP	23142080	Unspecified
mmu-mir-7b-5p	MIMAT0000678	Dnmt3a	13435	Sequencing	19536157	Unspecified
mmu-mir-7b-5p	MIMAT0000678	Doc2b	13447	Sequencing	19536157	Unspecified
mmu-mir-7b-5p	MIMAT0000678	Araf	11836	Sequencing	19536157	Unspecified
mmu-mir-7b-5p	MIMAT0000678	Draxin	70433	Sequencing	19536157	Unspecified
mmu-mir-7b-5p	MIMAT0000678	Arhgap23	58996	Sequencing	19536157	Unspecified
mmu-mir-7b-5p	MIMAT0000678	Arhgdia	192662	Sequencing	19536157	Unspecified
mmu-mir-7b-5p	MIMAT0000678	Invs	16348	Sequencing	19536157	Unspecified
mmu-mir-743b-3p	MIMAT0004840	Dusp11	72102	HITS-CLIP	23142080	Unspecified
mmu-mir-743b-3p	MIMAT0004840	Arid2	77044	HITS-CLIP	23142080	Unspecified
mmu-mir-344e-3p	MIMAT0014924	Arl15	218639	HITS-CLIP	25083871	Unspecified
mmu-mir-298-5p	MIMAT0000376	Dync1li2	234663	HITS-CLIP	21258322	Unspecified
mmu-mir-7b-5p	MIMAT0000678	E130309D14Rik	432582	Sequencing	19536157	Unspecified
mmu-mir-7b-5p	MIMAT0000678	Arpp19	59046	Sequencing	19536157	Unspecified
mmu-mir-7b-5p	MIMAT0000678	Arpp21	74100	Sequencing	19536157	Unspecified
mmu-mir-7b-5p	MIMAT0000678	Arrb1	109689	Sequencing	19536157	Unspecified
mmu-mir-7b-5p	MIMAT0000678	Asb1	65247	Sequencing	19536157	Unspecified
mmu-mir-7b-5p	MIMAT0000678	Wipf2	68524	Sequencing	19536157	Unspecified
mmu-mir-7b-5p	MIMAT0000678	Ash1l	192195	Sequencing	19536157	Unspecified
mmu-mir-7b-5p	MIMAT0000678	Aspscr1	68938	Sequencing	19536157	Unspecified
mmu-mir-470-5p	MIMAT0002111	Ass1	11898	Microarray//Quantitative proteomic approach	19878148	Unspecified
mmu-mir-302d-3p	MIMAT0003377	Asxl2	75302	HITS-CLIP	21258322	Unspecified
mmu-mir-7b-5p	MIMAT0000678	Kcnab3	16499	Sequencing	19536157	Unspecified
mmu-mir-7b-5p	MIMAT0000678	Eif1ax	66235	Sequencing	19536157	Unspecified
mmu-mir-7b-5p	MIMAT0000678	Atf7ip	54343	Sequencing	19536157	Unspecified
mmu-mir-7b-5p	MIMAT0000678	Atl2	56298	Sequencing	19536157	Unspecified
mmu-mir-7b-5p	MIMAT0000678	Atp1a3	232975	Sequencing	19536157	Unspecified
mmu-mir-7b-5p	MIMAT0000678	Atp1b2	11932	Sequencing	19536157	Unspecified
mmu-mir-7b-5p	MIMAT0000678	Atp1b3	11933	Sequencing	19536157	Unspecified
mmu-mir-344e-3p	MIMAT0014924	Atp2b2	11941	HITS-CLIP	25083871	Unspecified
mmu-mir-7b-5p	MIMAT0000678	Atp2b2	11941	Sequencing	19536157	Unspecified
mmu-mir-7b-5p	MIMAT0000678	Atp6v1a	11964	Sequencing	19536157	Unspecified
mmu-mir-7b-5p	MIMAT0000678	Atp8a1	11980	Sequencing	19536157	Unspecified
mmu-mir-7b-5p	MIMAT0000678	Atxn7l3	217218	Sequencing	19536157	Unspecified
mmu-mir-7b-5p	MIMAT0000678	Kif1b	16561	Sequencing	19536157	Unspecified
mmu-mir-7b-5p	MIMAT0000678	Entpd5	12499	Sequencing	19536157	Unspecified
mmu-mir-7b-5p	MIMAT0000678	Azin1	54375	Sequencing	19536157	Unspecified
mmu-mir-743b-3p	MIMAT0004840	Epb4.1l4a	13824	HITS-CLIP	23142080	Unspecified
mmu-mir-7b-5p	MIMAT0000678	B4galt1	14595	Sequencing	19536157	Unspecified
mmu-mir-298-5p	MIMAT0000376	Bace1	23821	Luciferase assay//Northern blot//EMSA	18986979	Unspecified
mmu-mir-7b-5p	MIMAT0000678	Bace1	23821	Sequencing	19536157	Unspecified
mmu-mir-743b-3p	MIMAT0004840	Bach2	12014	HITS-CLIP	21258322	Unspecified
mmu-mir-7b-5p	MIMAT0000678	Bag3	29810	Sequencing	19536157	Unspecified
mmu-mir-7b-5p	MIMAT0000678	Erbb4	13869	Sequencing	19536157	Unspecified
mmu-mir-344e-3p	MIMAT0014924	Erc1	111173	HITS-CLIP	23597149	Unspecified
mmu-mir-344e-3p	MIMAT0014924	Erc1	111173	HITS-CLIP	19536157	Unspecified
mmu-mir-344e-3p	MIMAT0014924	Erc1	111173	HITS-CLIP	25083871	Unspecified
mmu-mir-298-5p	MIMAT0000376	Ercc6	319955	HITS-CLIP	25083871	Unspecified
mmu-mir-298-5p	MIMAT0000376	Ercc6	319955	HITS-CLIP	21258322	Unspecified
mmu-mir-7b-5p	MIMAT0000678	BC003331	226499	Sequencing	19536157	Unspecified
mmu-mir-298-5p	MIMAT0000376	Knop1	66356	HITS-CLIP	21258322	Unspecified
mmu-mir-7b-5p	MIMAT0000678	Kpna6	16650	Sequencing	19536157	Unspecified
mmu-mir-7b-5p	MIMAT0000678	Ero1lb	67475	Sequencing	19536157	Unspecified
mmu-mir-7b-5p	MIMAT0000678	Kras	16653	Sequencing	19536157	Unspecified
mmu-mir-344e-3p	MIMAT0014924	Etv3	27049	HITS-CLIP	23142080	Unspecified
mmu-mir-7b-5p	MIMAT0000678	BC037034	231807	Sequencing	19536157	Unspecified
mmu-mir-7b-5p	MIMAT0000678	Bcl11b	58208	Sequencing	19536157	Unspecified
mmu-mir-7b-5p	MIMAT0000678	Bcl9	77578	Sequencing	19536157	Unspecified
mmu-mir-7b-5p	MIMAT0000678	Bfar	67118	Sequencing	19536157	Unspecified
mmu-mir-7b-5p	MIMAT0000678	Plagl2	54711	Sequencing	19536157	Unspecified
mmu-mir-298-5p	MIMAT0000376	Fam118a	73225	HITS-CLIP	21258322	Unspecified
mmu-mir-7b-5p	MIMAT0000678	Bmi1	12151	Sequencing	19536157	Unspecified
mmu-mir-7b-5p	MIMAT0000678	Bmpr1b	12167	Sequencing	19536157	Unspecified
mmu-mir-298-5p	MIMAT0000376	Bpnt1	23827	HITS-CLIP	25083871	Unspecified
mmu-mir-298-5p	MIMAT0000376	Bpnt1	23827	HITS-CLIP	21258322	Unspecified
mmu-mir-743b-3p	MIMAT0004840	Lin28b	380669	HITS-CLIP	25083871	Unspecified
mmu-mir-743b-3p	MIMAT0004840	Lin28b	380669	HITS-CLIP	23142080	Unspecified
mmu-mir-743b-3p	MIMAT0004840	Lin28b	380669	HITS-CLIP	23597149	Unspecified
mmu-mir-743b-3p	MIMAT0004840	Lin28b	380669	HITS-CLIP	21258322	Unspecified
mmu-mir-7b-5p	MIMAT0000678	Plp1	18823	Sequencing	19536157	Unspecified
mmu-mir-7b-5p	MIMAT0000678	Fam168b	214469	Sequencing	19536157	Unspecified
mmu-mir-7b-5p	MIMAT0000678	Fam19a1	320265	Sequencing	19536157	Unspecified
mmu-mir-302d-3p	MIMAT0003377	Cxcl11	56066	HITS-CLIP	21258322	Unspecified
mmu-mir-302d-3p	MIMAT0003377	C030039L03Rik	112415	HITS-CLIP	21258322	Unspecified
mmu-mir-7b-5p	MIMAT0000678	Fam53c	66306	Sequencing	19536157	Unspecified
mmu-mir-7b-5p	MIMAT0000678	Cacna1e	12290	Sequencing	19536157	Unspecified
mmu-mir-344e-3p	MIMAT0014924	Cacnb2	12296	HITS-CLIP	25083871	Unspecified
mmu-mir-7b-5p	MIMAT0000678	Cacnb4	12298	Sequencing	19536157	Unspecified
mmu-mir-7b-5p	MIMAT0000678	Cadm1	54725	Sequencing	19536157	Unspecified
mmu-mir-3092-3p	MIMAT0014906	Cadm2	239857	HITS-CLIP	21258322	Unspecified
mmu-mir-7b-5p	MIMAT0000678	Ppm1l	242083	Sequencing	19536157	Unspecified
mmu-mir-344e-3p	MIMAT0014924	Calm1	12313	HITS-CLIP	25083871	Unspecified
mmu-mir-7b-5p	MIMAT0000678	Camk2d	108058	Sequencing	19536157	Unspecified
mmu-mir-7b-5p	MIMAT0000678	Camk2n1	66259	Sequencing	19536157	Unspecified
mmu-mir-302d-3p	MIMAT0003377	Camk4	12326	HITS-CLIP	21258322	Unspecified
mmu-mir-7b-5p	MIMAT0000678	Camsap2	67886	Sequencing	19536157	Unspecified
mmu-mir-7b-5p	MIMAT0000678	Stk11ip	71728	Sequencing	19536157	Unspecified
mmu-mir-7b-5p	MIMAT0000678	Fbxo3	57443	Sequencing	19536157	Unspecified
mmu-mir-344e-3p	MIMAT0014924	Casc4	319996	HITS-CLIP	25083871	Unspecified
mmu-mir-7b-5p	MIMAT0000678	Macf1	11426	Sequencing	19536157	Unspecified
mmu-mir-881-3p	MIMAT0004846	Prkci	18759	HITS-CLIP	25083871	Unspecified
mmu-mir-7b-5p	MIMAT0000678	Prkcz	18762	Sequencing	19536157	Unspecified
mmu-mir-298-5p	MIMAT0000376	Zmat3	22401	HITS-CLIP	21258322	Unspecified
mmu-mir-7b-5p	MIMAT0000678	Casp9	12371	Sequencing	19536157	Unspecified
mmu-mir-298-5p	MIMAT0000376	Cbfa2t2	12396	HITS-CLIP	25083871	Unspecified
mmu-mir-298-5p	MIMAT0000376	Cbln3	56410	HITS-CLIP	21258322	Unspecified
mmu-mir-7b-5p	MIMAT0000678	Cbx5	12419	Sequencing	19536157	Unspecified
mmu-mir-298-5p	MIMAT0000376	Ccdc127	67433	HITS-CLIP	21258322	Unspecified
mmu-mir-7b-5p	MIMAT0000678	Ccdc127	67433	Sequencing	19536157	Unspecified
mmu-mir-881-3p	MIMAT0004846	Ccdc127	67433	HITS-CLIP	21258322	Unspecified
mmu-mir-7b-5p	MIMAT0000678	Fos	14281	Luciferase assay//Microarray//Northern blot//qRT-PCR//Western blot//Western blot//Other	17028171	Unspecified
mmu-mir-7b-5p	MIMAT0000678	Map7d1	245877	Sequencing	19536157	Unspecified
mmu-mir-7b-5p	MIMAT0000678	Foxj2	60611	Sequencing	19536157	Unspecified
mmu-mir-7b-5p	MIMAT0000678	Ccdc88a	108686	Sequencing	19536157	Unspecified
mmu-mir-7b-5p	MIMAT0000678	Ccnt2	72949	Sequencing	19536157	Unspecified
mmu-mir-743b-3p	MIMAT0004840	Frem2	242022	HITS-CLIP	23142080	Unspecified
mmu-mir-7b-5p	MIMAT0000678	Tanc2	77097	Sequencing	19536157	Unspecified
mmu-mir-7b-5p	MIMAT0000678	Cd164	53599	Sequencing	19536157	Unspecified
mmu-mir-298-5p	MIMAT0000376	Fstl5	213262	HITS-CLIP	21258322	Unspecified
mmu-mir-3092-3p	MIMAT0014906	Fubp1	51886	HITS-CLIP	25083871	Unspecified
mmu-mir-7b-5p	MIMAT0000678	Mbp	17196	HITS-CLIP	25083871	Unspecified
mmu-mir-7b-5p	MIMAT0000678	Fus	233908	Sequencing	19536157	Unspecified
mmu-mir-7b-5p	MIMAT0000678	Fut11	73068	Sequencing	19536157	Unspecified
mmu-mir-344e-3p	MIMAT0014924	Fzd1	14362	HITS-CLIP	25083871	Unspecified
mmu-mir-344e-3p	MIMAT0014924	Cd69	12515	HITS-CLIP	23142080	Unspecified
mmu-mir-298-5p	MIMAT0000376	Cd93	17064	HITS-CLIP	21258322	Unspecified
mmu-mir-298-5p	MIMAT0000376	Cdan1	68968	HITS-CLIP	21258322	Unspecified
mmu-mir-7b-5p	MIMAT0000678	Mecp2	17257	ChIP//Luciferase assay//qRT-PCR//Western blot	24039126	Unspecified
mmu-mir-7b-5p	MIMAT0000678	Mecp2	17257	Sequencing	19536157	Unspecified
mmu-mir-302d-3p	MIMAT0003377	Gad2	14417	HITS-CLIP	21258322	Unspecified
mmu-mir-7b-5p	MIMAT0000678	Cdh13	12554	Sequencing	19536157	Unspecified
mmu-mir-298-5p	MIMAT0000376	Gal3st3	545276	HITS-CLIP	21258322	Unspecified
mmu-mir-7b-5p	MIMAT0000678	Rab33b	19338	Sequencing	19536157	Unspecified
mmu-mir-302d-3p	MIMAT0003377	Cdkn1a	12575	Luciferase assay//qRT-PCR//Western blot	18978791	Unspecified
mmu-mir-298-5p	MIMAT0000376	Gatsl2	80909	HITS-CLIP	21258322	Unspecified
mmu-mir-298-5p	MIMAT0000376	Cdr2l	237988	HITS-CLIP	25083871	Unspecified
mmu-mir-298-5p	MIMAT0000376	Cdr2l	237988	HITS-CLIP	21258322	Unspecified
mmu-mir-298-5p	MIMAT0000376	Cds2	110911	HITS-CLIP	21258322	Unspecified
mmu-mir-7b-5p	MIMAT0000678	Cds2	110911	Sequencing	19536157	Unspecified
mmu-mir-871-5p	MIMAT0004841	Cds2	110911	HITS-CLIP	25083871	Unspecified
mmu-mir-743b-3p	MIMAT0004840	Celf2	14007	HITS-CLIP	23142080	Unspecified
mmu-mir-871-5p	MIMAT0004841	Celf5	319586	HITS-CLIP	21258322	Unspecified
mmu-mir-7b-5p	MIMAT0000678	Cep350	74081	Sequencing	19536157	Unspecified
mmu-mir-7b-5p	MIMAT0000678	Cep57	74360	Sequencing	19536157	Unspecified
mmu-mir-7b-5p	MIMAT0000678	Mlf2	30853	Sequencing	19536157	Unspecified
mmu-mir-465b-5p	MIMAT0004871	Gid4	66771	HITS-CLIP	25083871	Unspecified
mmu-mir-465b-5p	MIMAT0004871	Gid4	66771	HITS-CLIP	21258322	Unspecified
mmu-mir-465c-5p	MIMAT0004873	Gid4	66771	HITS-CLIP	21258322	Unspecified
mmu-mir-465c-5p	MIMAT0004873	Gid4	66771	HITS-CLIP	25083871	Unspecified
mmu-mir-298-5p	MIMAT0000376	Git2	26431	HITS-CLIP	21258322	Unspecified
mmu-mir-7b-5p	MIMAT0000678	Chd3	216848	Sequencing	19536157	Unspecified
mmu-mir-7b-5p	MIMAT0000678	Chga	12652	Sequencing	19536157	Unspecified
mmu-mir-302d-3p	MIMAT0003377	Chic1	12212	HITS-CLIP	21258322	Unspecified
mmu-mir-302d-3p	MIMAT0003377	Ubxn2a	217379	HITS-CLIP	21258322	Unspecified
mmu-mir-7b-5p	MIMAT0000678	Chl1	12661	Sequencing	19536157	Unspecified
mmu-mir-7b-5p	MIMAT0000678	Glul	14645	Sequencing	19536157	Unspecified
mmu-mir-298-5p	MIMAT0000376	Rbfox2	93686	HITS-CLIP	21258322	Unspecified
mmu-mir-7b-5p	MIMAT0000678	Chrnb2	11444	Sequencing	19536157	Unspecified
mmu-mir-298-5p	MIMAT0000376	Rbms2	56516	HITS-CLIP	21258322	Unspecified
mmu-mir-7b-5p	MIMAT0000678	Clcn4-2	12727	Sequencing	19536157	Unspecified
mmu-mir-743b-3p	MIMAT0004840	Gm10318	622629	HITS-CLIP	23142080	Unspecified
mmu-mir-7b-5p	MIMAT0000678	Clip3	76686	Sequencing	19536157	Unspecified
mmu-mir-470-5p	MIMAT0002111	Cln8	26889	HITS-CLIP	21258322	Unspecified
mmu-mir-298-5p	MIMAT0000376	Clns1a	12729	HITS-CLIP	21258322	Unspecified
mmu-mir-344e-3p	MIMAT0014924	Reep5	13476	HITS-CLIP	25083871	Unspecified
mmu-mir-7b-5p	MIMAT0000678	Dnajc10	66861	Sequencing	19536157	Unspecified
mmu-mir-743b-3p	MIMAT0004840	Gna14	14675	HITS-CLIP	23142080	Unspecified
mmu-mir-7b-5p	MIMAT0000678	Cnksr2	245684	Sequencing	19536157	Unspecified
mmu-mir-298-5p	MIMAT0000376	Cnnm3	94218	HITS-CLIP	21258322	Unspecified
mmu-mir-7b-5p	MIMAT0000678	Cnot8	69125	Sequencing	19536157	Unspecified
mmu-mir-7b-5p	MIMAT0000678	Cnr1	12801	Sequencing	19536157	Unspecified
mmu-mir-302d-3p	MIMAT0003377	Cntn2	21367	HITS-CLIP	21258322	Unspecified
mmu-mir-743b-3p	MIMAT0004840	Cntn2	21367	HITS-CLIP	25083871	Unspecified
mmu-mir-743b-3p	MIMAT0004840	Cntn2	21367	HITS-CLIP	23597149	Unspecified
mmu-mir-743b-3p	MIMAT0004840	Cntn2	21367	HITS-CLIP	21258322	Unspecified
mmu-mir-470-5p	MIMAT0002111	Colec12	140792	HITS-CLIP	21258322	Unspecified
mmu-mir-7b-5p	MIMAT0000678	Mxi1	17859	Sequencing	19536157	Unspecified
mmu-mir-7b-5p	MIMAT0000678	Copg1	54161	Sequencing	19536157	Unspecified
mmu-mir-7b-5p	MIMAT0000678	Cox6a1	12861	Sequencing	19536157	Unspecified
mmu-mir-7b-5p	MIMAT0000678	Gpr17	574402	Sequencing	19536157	Unspecified
mmu-mir-7b-5p	MIMAT0000678	Cplx1	12889	Sequencing	19536157	Unspecified
mmu-mir-7b-5p	MIMAT0000678	Cplx2	12890	Sequencing	19536157	Unspecified
mmu-mir-7b-5p	MIMAT0000678	Gramd1b	235283	Sequencing	19536157	Unspecified
mmu-mir-7b-5p	MIMAT0000678	Rnf24	51902	Sequencing	19536157	Unspecified
mmu-mir-7b-5p	MIMAT0000678	Creb1	12912	HITS-CLIP	25083871	Unspecified
mmu-mir-7b-5p	MIMAT0000678	Gria4	14802	Sequencing	19536157	Unspecified
mmu-mir-298-5p	MIMAT0000376	Crkl	12929	HITS-CLIP	21258322	Unspecified
mmu-mir-7b-5p	MIMAT0000678	Crls1	66586	Sequencing	19536157	Unspecified
mmu-mir-7b-5p	MIMAT0000678	Cry2	12953	HITS-CLIP	23597149	Unspecified
mmu-mir-7b-5p	MIMAT0000678	Csdc2	105859	Sequencing	19536157	Unspecified
mmu-mir-470-5p	MIMAT0002111	Nanog	71950	qRT-PCR//Luciferase assay//Western blot	18806776	Unspecified
mmu-mir-302d-3p	MIMAT0003377	Grm1	14816	HITS-CLIP	21258322	Unspecified
mmu-mir-743b-3p	MIMAT0004840	Grm1	14816	HITS-CLIP	21258322	Unspecified
mmu-mir-7b-5p	MIMAT0000678	Gskip	66787	Sequencing	19536157	Unspecified
mmu-mir-7b-5p	MIMAT0000678	Csrnp3	77771	Sequencing	19536157	Unspecified
mmu-mir-7b-5p	MIMAT0000678	Ncdn	26562	Sequencing	19536157	Unspecified
mmu-mir-7b-5p	MIMAT0000678	Ncoa5	228869	Sequencing	19536157	Unspecified
mmu-mir-743b-3p	MIMAT0004840	Cttnbp2nl	80281	HITS-CLIP	23142080	Unspecified
mmu-mir-7b-5p	MIMAT0000678	Ndst1	15531	Sequencing	19536157	Unspecified
mmu-mir-7b-5p	MIMAT0000678	Necab1	69352	Sequencing	19536157	Unspecified
mmu-mir-344e-3p	MIMAT0014924	Cxxc5	67393	HITS-CLIP	25083871	Unspecified
mmu-mir-302d-3p	MIMAT0003377	Hecw1	94253	HITS-CLIP	21258322	Unspecified
mmu-mir-7b-5p	MIMAT0000678	Hes1	15205	Sequencing	19536157	Unspecified
mmu-mir-344e-3p	MIMAT0014924	Nf2	18016	HITS-CLIP	23597149	Unspecified
mmu-mir-7b-5p	MIMAT0000678	Scamp5	56807	Sequencing	19536157	Unspecified
mmu-mir-7b-5p	MIMAT0000678	Dach1	13134	Sequencing	19536157	Unspecified
mmu-mir-7b-5p	MIMAT0000678	Smarce1	57376	Sequencing	19536157	Unspecified
mmu-mir-7b-5p	MIMAT0000678	Hnrnpul2	68693	Sequencing	19536157	Unspecified
mmu-mir-298-5p	MIMAT0000376	Homer2	26557	HITS-CLIP	21258322	Unspecified
mmu-mir-743b-3p	MIMAT0004840	Sec24a	77371	HITS-CLIP	23142080	Unspecified
mmu-mir-7b-5p	MIMAT0000678	Ttyh3	78339	Sequencing	19536157	Unspecified
mmu-mir-7b-5p	MIMAT0000678	Secisbp2l	70354	Sequencing	19536157	Unspecified
mmu-mir-344e-3p	MIMAT0014924	Hoxa11	15396	HITS-CLIP	25083871	Unspecified
mmu-mir-743b-3p	MIMAT0004840	Sema4d	20354	HITS-CLIP	23142080	Unspecified
mmu-mir-881-3p	MIMAT0004846	Senp5	320213	HITS-CLIP	25083871	Unspecified
mmu-mir-470-5p	MIMAT0002111	Ddx19b	234733	HITS-CLIP	21258322	Unspecified
mmu-mir-302d-3p	MIMAT0003377	Hyal1	15586	HITS-CLIP	21258322	Unspecified
mmu-mir-7b-5p	MIMAT0000678	Ddx6	13209	Sequencing	19536157	Unspecified
mmu-mir-7b-5p	MIMAT0000678	Faim2	72393	Sequencing	19536157	Unspecified
mmu-mir-871-5p	MIMAT0004841	Fam102b	329739	HITS-CLIP	23142080	Unspecified
mmu-mir-7b-5p	MIMAT0000678	Setd5	72895	Sequencing	19536157	Unspecified
mmu-mir-465b-5p	MIMAT0004871	Setd7	73251	HITS-CLIP	25083871	Unspecified
mmu-mir-465c-5p	MIMAT0004873	Setd7	73251	HITS-CLIP	25083871	Unspecified
mmu-mir-7b-5p	MIMAT0000678	Setd7	73251	Sequencing	19536157	Unspecified
mmu-mir-7b-5p	MIMAT0000678	Setdb1	84505	Sequencing	19536157	Unspecified
mmu-mir-7b-5p	MIMAT0000678	Nrarp	67122	Sequencing	19536157	Unspecified
mmu-mir-7b-5p	MIMAT0000678	Sfxn3	94280	Sequencing	19536157	Unspecified
mmu-mir-7b-5p	MIMAT0000678	Diap1	13367	Sequencing	19536157	Unspecified
mmu-mir-302d-3p	MIMAT0003377	Diap2	54004	HITS-CLIP	21258322	Unspecified
mmu-mir-7b-5p	MIMAT0000678	Diras1	208666	Sequencing	19536157	Unspecified
mmu-mir-7b-5p	MIMAT0000678	Ntrk2	18212	Sequencing	19536157	Unspecified
mmu-mir-7b-5p	MIMAT0000678	Usp2	53376	Sequencing	19536157	Unspecified
mmu-mir-344e-3p	MIMAT0014924	Dlx3	13393	HITS-CLIP	25083871	Unspecified
mmu-mir-7b-5p	MIMAT0000678	Il17rd	171463	Sequencing	19536157	Unspecified
mmu-mir-302d-3p	MIMAT0003377	Usp45	77593	HITS-CLIP	21258322	Unspecified
mmu-mir-7b-5p	MIMAT0000678	Sirt1	93759	Sequencing	19536157	Unspecified
mmu-mir-298-5p	MIMAT0000376	Vamp3	22319	HITS-CLIP	21258322	Unspecified
mmu-mir-7b-5p	MIMAT0000678	Opcml	330908	Sequencing	19536157	Unspecified
mmu-mir-7b-5p	MIMAT0000678	Ints10	70885	Sequencing	19536157	Unspecified
mmu-mir-7b-5p	MIMAT0000678	Osbpl5	79196	Sequencing	19536157	Unspecified
mmu-mir-470-5p	MIMAT0002111	Intu	380614	HITS-CLIP	21258322	Unspecified
mmu-mir-7b-5p	MIMAT0000678	Fbxo10	269529	Sequencing	19536157	Unspecified
mmu-mir-743b-3p	MIMAT0004840	Dusp18	75219	HITS-CLIP	23597149	Unspecified
mmu-mir-743b-3p	MIMAT0004840	Dusp18	75219	HITS-CLIP	25083871	Unspecified
mmu-mir-743b-3p	MIMAT0004840	Dusp18	75219	HITS-CLIP	21258322	Unspecified
mmu-mir-7b-5p	MIMAT0000678	Dusp18	75219	Sequencing	19536157	Unspecified
mmu-mir-7b-5p	MIMAT0000678	Dusp26	66959	Sequencing	19536157	Unspecified
mmu-mir-7b-5p	MIMAT0000678	Dync1i2	13427	Sequencing	19536157	Unspecified
mmu-mir-298-5p	MIMAT0000376	Dync1li2	234663	HITS-CLIP	25083871	Unspecified
mmu-mir-7b-5p	MIMAT0000678	Irs1	16367	Sequencing	19536157	Unspecified
mmu-mir-344e-3p	MIMAT0014924	Ism1	319909	HITS-CLIP	25083871	Unspecified
mmu-mir-7b-5p	MIMAT0000678	Padi2	18600	Sequencing	19536157	Unspecified
mmu-mir-3092-3p	MIMAT0014906	Padi2	18600	HITS-CLIP	21258322	Unspecified
mmu-mir-7b-5p	MIMAT0000678	Pag1	94212	Sequencing	19536157	Unspecified
mmu-mir-7b-5p	MIMAT0000678	Itsn1	16443	Sequencing	19536157	Unspecified
mmu-mir-7b-5p	MIMAT0000678	Eef1d	66656	Sequencing	19536157	Unspecified
mmu-mir-7b-5p	MIMAT0000678	Parva	57342	Sequencing	19536157	Unspecified
mmu-mir-298-5p	MIMAT0000376	Efr3b	668212	HITS-CLIP	21258322	Unspecified
mmu-mir-7b-5p	MIMAT0000678	Efr3b	668212	Sequencing	19536157	Unspecified
mmu-mir-871-5p	MIMAT0004841	Slc30a7	66500	HITS-CLIP	25083871	Unspecified
mmu-mir-7b-5p	MIMAT0000678	Pbx3	18516	Sequencing	19536157	Unspecified
mmu-mir-7b-5p	MIMAT0000678	Kcnc1	16502	Sequencing	19536157	Unspecified
mmu-mir-7b-5p	MIMAT0000678	Kcnh1	16510	Sequencing	19536157	Unspecified
mmu-mir-7b-5p	MIMAT0000678	Eif4e2	26987	Sequencing	19536157	Unspecified
mmu-mir-3092-3p	MIMAT0014906	Eif4g2	13690	HITS-CLIP	21258322	Unspecified
mmu-mir-344e-3p	MIMAT0014924	Elavl4	15572	HITS-CLIP	25083871	Unspecified
mmu-mir-7b-5p	MIMAT0000678	Elmo1	140580	Sequencing	19536157	Unspecified
mmu-mir-7b-5p	MIMAT0000678	Elmod1	270162	Sequencing	19536157	Unspecified
mmu-mir-298-5p	MIMAT0000376	Kcnk6	52150	HITS-CLIP	21258322	Unspecified
mmu-mir-743b-3p	MIMAT0004840	Elovl5	68801	HITS-CLIP	23142080	Unspecified
mmu-mir-743b-3p	MIMAT0004840	Kcnv1	67498	HITS-CLIP	23142080	Unspecified
mmu-mir-298-5p	MIMAT0000376	Elovl7	74559	HITS-CLIP	25083871	Unspecified
mmu-mir-298-5p	MIMAT0000376	Elovl7	74559	HITS-CLIP	21258322	Unspecified
mmu-mir-7b-5p	MIMAT0000678	Enc1	13803	Sequencing	19536157	Unspecified
mmu-mir-344e-3p	MIMAT0014924	Ep300	328572	HITS-CLIP	25083871	Unspecified
mmu-mir-302d-3p	MIMAT0003377	Kif5b	16573	HITS-CLIP	21258322	Unspecified
mmu-mir-7b-5p	MIMAT0000678	Epha5	13839	Sequencing	19536157	Unspecified
mmu-mir-743b-3p	MIMAT0004840	Epha7	13841	HITS-CLIP	23142080	Unspecified
mmu-mir-7b-5p	MIMAT0000678	Epha7	13841	Sequencing	19536157	Unspecified
mmu-mir-7b-5p	MIMAT0000678	Klhl18	270201	Sequencing	19536157	Unspecified
mmu-mir-7b-5p	MIMAT0000678	Erc1	111173	Sequencing	19536157	Unspecified
mmu-mir-743b-3p	MIMAT0004840	Zfhx3	11906	HITS-CLIP	25083871	Unspecified
mmu-mir-7b-5p	MIMAT0000678	Smg6	103677	Sequencing	19536157	Unspecified
mmu-mir-7b-5p	MIMAT0000678	Smpdl3a	57319	Sequencing	19536157	Unspecified
mmu-mir-3092-3p	MIMAT0014906	Snhg11	319317	HITS-CLIP	21258322	Unspecified
mmu-mir-7b-5p	MIMAT0000678	Extl3	54616	Sequencing	19536157	Unspecified
mmu-mir-7b-5p	MIMAT0000678	Pitpnm3	327958	Sequencing	19536157	Unspecified
mmu-mir-298-5p	MIMAT0000376	Fadd	14082	HITS-CLIP	21258322	Unspecified
mmu-mir-7b-5p	MIMAT0000678	Fads1	76267	Sequencing	19536157	Unspecified
mmu-mir-7b-5p	MIMAT0000678	Faim2	72393	HITS-CLIP	21258322	Unspecified
mmu-mir-7b-5p	MIMAT0000678	Gja1	14609	Sequencing	19536157	Unspecified
mmu-mir-298-5p	MIMAT0000376	Soga1	320706	HITS-CLIP	21258322	Unspecified
mmu-mir-7b-5p	MIMAT0000678	Leng8	232798	Sequencing	19536157	Unspecified
mmu-mir-7b-5p	MIMAT0000678	Fam131b	76156	Sequencing	19536157	Unspecified
mmu-mir-7b-5p	MIMAT0000678	Raver1	71766	Sequencing	19536157	Unspecified
mmu-mir-7b-5p	MIMAT0000678	Spag9	70834	Sequencing	19536157	Unspecified
mmu-mir-7b-5p	MIMAT0000678	Lims1	110829	Sequencing	19536157	Unspecified
mmu-mir-7b-5p	MIMAT0000678	Nrsn1	22360	Sequencing	19536157	Unspecified
mmu-mir-7b-5p	MIMAT0000678	Fam168a	319604	Sequencing	19536157	Unspecified
mmu-mir-302d-3p	MIMAT0003377	Fam168b	214469	HITS-CLIP	23142080	Unspecified
mmu-mir-743b-3p	MIMAT0004840	Lix1	66643	HITS-CLIP	21258322	Unspecified
mmu-mir-7b-5p	MIMAT0000678	Lmo2	16909	Sequencing	19536157	Unspecified
mmu-mir-7b-5p	MIMAT0000678	Sptbn2	20743	Sequencing	19536157	Unspecified
mmu-mir-7b-5p	MIMAT0000678	Polh	80905	Sequencing	19536157	Unspecified
mmu-mir-7b-5p	MIMAT0000678	Gmeb1	56809	HITS-CLIP	21258322	Unspecified
mmu-mir-302d-3p	MIMAT0003377	Lpl	16956	HITS-CLIP	21258322	Unspecified
mmu-mir-7b-5p	MIMAT0000678	Fam73a	215708	Sequencing	19536157	Unspecified
mmu-mir-344e-3p	MIMAT0014924	Lrig2	269473	HITS-CLIP	23142080	Unspecified
mmu-mir-743b-3p	MIMAT0004840	Ppm1f	68606	HITS-CLIP	23597149	Unspecified
mmu-mir-743b-3p	MIMAT0004840	Ppm1f	68606	HITS-CLIP	21258322	Unspecified
mmu-mir-298-5p	MIMAT0000376	Ppm1k	243382	HITS-CLIP	21258322	Unspecified
mmu-mir-7b-5p	MIMAT0000678	Fat3	270120	Sequencing	19536157	Unspecified
mmu-mir-7b-5p	MIMAT0000678	Fat3	270120	HITS-CLIP	25083871	Unspecified
mmu-mir-298-5p	MIMAT0000376	Gnl3l	237107	HITS-CLIP	25083871	Unspecified
mmu-mir-298-5p	MIMAT0000376	Gnl3l	237107	HITS-CLIP	21258322	Unspecified
mmu-mir-344e-3p	MIMAT0014924	Fbxl20	72194	HITS-CLIP	25083871	Unspecified
mmu-mir-7b-5p	MIMAT0000678	Pptc7	320717	Sequencing	19536157	Unspecified
mmu-mir-302d-3p	MIMAT0003377	Fbxl3	50789	HITS-CLIP	21258322	Unspecified
mmu-mir-7b-5p	MIMAT0000678	Tmx4	52837	Sequencing	19536157	Unspecified
mmu-mir-344e-3p	MIMAT0014924	Lzts3	241638	HITS-CLIP	25083871	Unspecified
mmu-mir-7b-5p	MIMAT0000678	Fgd6	13998	Sequencing	19536157	Unspecified
mmu-mir-7b-5p	MIMAT0000678	Fgf1	14164	Sequencing	19536157	Unspecified
mmu-mir-7b-5p	MIMAT0000678	Fgfr1op	75296	Sequencing	19536157	Unspecified
mmu-mir-298-5p	MIMAT0000376	Stxbp5l	207227	HITS-CLIP	21258322	Unspecified
mmu-mir-743b-3p	MIMAT0004840	Fign	60344	HITS-CLIP	23142080	Unspecified
mmu-mir-302d-3p	MIMAT0003377	Magt1	67075	HITS-CLIP	21258322	Unspecified
mmu-mir-7b-5p	MIMAT0000678	Fjx1	14221	Sequencing	19536157	Unspecified
mmu-mir-743b-3p	MIMAT0004840	Magt1	67075	HITS-CLIP	23142080	Unspecified
mmu-mir-7b-5p	MIMAT0000678	Magt1	67075	HITS-CLIP	23142080	Unspecified
mmu-mir-743b-3p	MIMAT0004840	Sv2b	64176	HITS-CLIP	23142080	Unspecified
mmu-mir-7b-5p	MIMAT0000678	Sv2b	64176	Sequencing	19536157	Unspecified
mmu-mir-7b-5p	MIMAT0000678	Zyg11b	414872	Sequencing	19536157	Unspecified
mmu-mir-465b-5p	MIMAT0004871	Map3k1	26401	HITS-CLIP	25083871	Unspecified
mmu-mir-465c-5p	MIMAT0004873	Map3k1	26401	HITS-CLIP	25083871	Unspecified
mmu-mir-298-5p	MIMAT0000376	Fnip2	329679	HITS-CLIP	21258322	Unspecified
mmu-mir-7b-5p	MIMAT0000678	Fnta	14272	Sequencing	19536157	Unspecified
mmu-mir-7b-5p	MIMAT0000678	Syt5	53420	Sequencing	19536157	Unspecified
mmu-mir-7b-5p	MIMAT0000678	Syt6	54524	Sequencing	19536157	Unspecified
mmu-mir-743b-3p	MIMAT0004840	Foxn3	71375	HITS-CLIP	23142080	Unspecified
mmu-mir-344e-3p	MIMAT0014924	Pten	19211	HITS-CLIP	25083871	Unspecified
mmu-mir-7b-5p	MIMAT0000678	2021-03-09	216438	Sequencing	19536157	Unspecified
mmu-mir-7b-5p	MIMAT0000678	Marcksl1	17357	Sequencing	19536157	Unspecified
mmu-mir-7b-5p	MIMAT0000678	Ncor1	20185	Sequencing	19536157	Unspecified
mmu-mir-7b-5p	MIMAT0000678	Ptgfrn	19221	Sequencing	19536157	Unspecified
mmu-mir-7b-5p	MIMAT0000678	Maz	17188	Sequencing	19536157	Unspecified
mmu-mir-7b-5p	MIMAT0000678	Mbd2	17191	Sequencing	19536157	Unspecified
mmu-mir-7b-5p	MIMAT0000678	Pdgfd	71785	Sequencing	19536157	Unspecified
mmu-mir-7b-5p	MIMAT0000678	Ptprd	19266	Sequencing	19536157	Unspecified
mmu-mir-465b-5p	MIMAT0004871	Tbc1d24	18209	HITS-CLIP	25083871	Unspecified
mmu-mir-465b-5p	MIMAT0004871	Tbc1d24	224617	HITS-CLIP	25083871	Unspecified
mmu-mir-465c-5p	MIMAT0004873	Tbc1d24	18209	HITS-CLIP	25083871	Unspecified
mmu-mir-465c-5p	MIMAT0004873	Tbc1d24	224617	HITS-CLIP	25083871	Unspecified
mmu-mir-7b-5p	MIMAT0000678	Fzd6	14368	Sequencing	19536157	Unspecified
mmu-mir-871-5p	MIMAT0004841	Gab1	14388	HITS-CLIP	23142080	Unspecified
mmu-mir-7b-5p	MIMAT0000678	Gabbr1	54393	Sequencing	19536157	Unspecified
mmu-mir-298-5p	MIMAT0000376	Tbl1xr1	81004	HITS-CLIP	21258322	Unspecified
mmu-mir-302d-3p	MIMAT0003377	Gabpb2	213054	HITS-CLIP	21258322	Unspecified
mmu-mir-298-5p	MIMAT0000376	Tspan31	67125	HITS-CLIP	25083871	Unspecified
mmu-mir-298-5p	MIMAT0000376	Tspan31	67125	HITS-CLIP	21258322	Unspecified
mmu-mir-743b-3p	MIMAT0004840	Galnt10	171212	HITS-CLIP	23142080	Unspecified
mmu-mir-7b-5p	MIMAT0000678	Megf9	230316	Sequencing	19536157	Unspecified
mmu-mir-7b-5p	MIMAT0000678	Galnt3	14425	Sequencing	19536157	Unspecified
mmu-mir-7b-5p	MIMAT0000678	Kmt2a	214162	Sequencing	19536157	Unspecified
mmu-mir-743b-3p	MIMAT0004840	Zfhx3	11906	HITS-CLIP	23597149	Unspecified
mmu-mir-7b-5p	MIMAT0000678	Rab5b	19344	Sequencing	19536157	Unspecified
mmu-mir-7b-5p	MIMAT0000678	Gatsl2	80909	Sequencing	19536157	Unspecified
mmu-mir-470-5p	MIMAT0002111	Terf2ip	57321	HITS-CLIP	21258322	Unspecified
mmu-mir-881-3p	MIMAT0004846	Terf2ip	57321	HITS-CLIP	25083871	Unspecified
mmu-mir-196a-5p	MIMAT0000518	Mfsd4	213006	HITS-CLIP	23142080	Unspecified
mmu-mir-298-5p	MIMAT0000376	Mfsd4	213006	HITS-CLIP	21258322	Unspecified
mmu-mir-298-5p	MIMAT0000376	Mga	29808	HITS-CLIP	21258322	Unspecified
mmu-mir-7b-5p	MIMAT0000678	Twsg1	65960	Sequencing	19536157	Unspecified
mmu-mir-7b-5p	MIMAT0000678	Mgat3	17309	Sequencing	19536157	Unspecified
mmu-mir-465b-5p	MIMAT0004871	Tfap2b	21419	HITS-CLIP	23142080	Unspecified
mmu-mir-465c-5p	MIMAT0004873	Tfap2b	21419	HITS-CLIP	23142080	Unspecified
mmu-mir-7b-5p	MIMAT0000678	Tgoln1	22134	Sequencing	19536157	Unspecified
mmu-mir-7b-5p	MIMAT0000678	Tgoln1	22135	Sequencing	19536157	Unspecified
mmu-mir-7b-5p	MIMAT0000678	Mllt10	17354	Sequencing	19536157	Unspecified
mmu-mir-344e-3p	MIMAT0014924	Mllt3	70122	HITS-CLIP	25083871	Unspecified
mmu-mir-743b-3p	MIMAT0004840	Serinc1	56442	HITS-CLIP	23142080	Unspecified
mmu-mir-7b-5p	MIMAT0000678	Mllt6	246198	Sequencing	19536157	Unspecified
mmu-mir-7b-5p	MIMAT0000678	Pkia	18767	Sequencing	19536157	Unspecified
mmu-mir-7b-5p	MIMAT0000678	Gjc1	14615	Sequencing	19536157	Unspecified
mmu-mir-7b-5p	MIMAT0000678	Moap1	64113	HITS-CLIP	21258322	Unspecified
mmu-mir-298-5p	MIMAT0000376	Gls	14660	HITS-CLIP	21258322	Unspecified
mmu-mir-298-5p	MIMAT0000376	Tln2	70549	HITS-CLIP	21258322	Unspecified
mmu-mir-7b-5p	MIMAT0000678	Glyr1	74022	Sequencing	19536157	Unspecified
mmu-mir-7b-5p	MIMAT0000678	Rbbp6	19647	Sequencing	19536157	Unspecified
mmu-mir-7b-5p	MIMAT0000678	Rbfox2	93686	Sequencing	19536157	Unspecified
mmu-mir-7b-5p	MIMAT0000678	Igf1r	16001	Sequencing	19536157	Unspecified
mmu-mir-7b-5p	MIMAT0000678	Tmcc1	330401	Sequencing	19536157	Unspecified
mmu-mir-7b-5p	MIMAT0000678	Rbm33	381626	Sequencing	19536157	Unspecified
mmu-mir-7b-5p	MIMAT0000678	Gm15800	269700	Sequencing	19536157	Unspecified
mmu-mir-7b-5p	MIMAT0000678	Mpzl1	68481	Sequencing	19536157	Unspecified
mmu-mir-743b-3p	MIMAT0004840	Rc3h1	381305	HITS-CLIP	23142080	Unspecified
mmu-mir-7b-5p	MIMAT0000678	Rc3h2	319817	Sequencing	19536157	Unspecified
mmu-mir-344e-3p	MIMAT0014924	Ikzf5	67143	HITS-CLIP	25083871	Unspecified
mmu-mir-298-5p	MIMAT0000376	Mrpl35	66223	HITS-CLIP	21258322	Unspecified
mmu-mir-7b-5p	MIMAT0000678	Usp22	216825	Sequencing	19536157	Unspecified
mmu-mir-344e-3p	MIMAT0014924	Trak2	70827	HITS-CLIP	25083871	Unspecified
mmu-mir-7b-5p	MIMAT0000678	Gnb1	14688	Sequencing	19536157	Unspecified
mmu-mir-7b-5p	MIMAT0000678	Olig2	50913	Sequencing	19536157	Unspecified
mmu-mir-7b-5p	MIMAT0000678	Gnl1	14670	Sequencing	19536157	Unspecified
mmu-mir-7b-5p	MIMAT0000678	Golga1	76899	Sequencing	19536157	Unspecified
mmu-mir-7b-5p	MIMAT0000678	Golga4	54214	Sequencing	19536157	Unspecified
mmu-mir-7b-5p	MIMAT0000678	Mtss1l	244654	Sequencing	19536157	Unspecified
mmu-mir-7b-5p	MIMAT0000678	Tmod2	50876	Sequencing	19536157	Unspecified
mmu-mir-7b-5p	MIMAT0000678	Myadm	50918	Sequencing	19536157	Unspecified
mmu-mir-7b-5p	MIMAT0000678	Slc22a23	73102	Sequencing	19536157	Unspecified
mmu-mir-7b-5p	MIMAT0000678	Naa30	70646	Sequencing	19536157	Unspecified
mmu-mir-298-5p	MIMAT0000376	Slc25a51	230125	HITS-CLIP	23597149	Unspecified
mmu-mir-298-5p	MIMAT0000376	Slc25a51	230125	HITS-CLIP	21258322	Unspecified
mmu-mir-7b-5p	MIMAT0000678	Gria1	14799	Sequencing	19536157	Unspecified
mmu-mir-7b-5p	MIMAT0000678	Wnt7b	22422	Sequencing	19536157	Unspecified
mmu-mir-7b-5p	MIMAT0000678	Xiap	11798	Sequencing	19536157	Unspecified
mmu-mir-302d-3p	MIMAT0003377	Nav1	215690	HITS-CLIP	21258322	Unspecified
mmu-mir-743b-3p	MIMAT0004840	Trim25	217069	HITS-CLIP	23142080	Unspecified
mmu-mir-298-5p	MIMAT0000376	Slc3a2	17254	HITS-CLIP	25083871	Unspecified
mmu-mir-7b-5p	MIMAT0000678	Hadh	15107	Sequencing	19536157	Unspecified
mmu-mir-7b-5p	MIMAT0000678	Slc44a2	68682	Sequencing	19536157	Unspecified
mmu-mir-7b-5p	MIMAT0000678	Ncs1	14299	Sequencing	19536157	Unspecified
mmu-mir-344e-3p	MIMAT0014924	Ndnf	68169	HITS-CLIP	25083871	Unspecified
mmu-mir-7b-5p	MIMAT0000678	Rxra	20181	Sequencing	19536157	Unspecified
mmu-mir-7b-5p	MIMAT0000678	Trip10	106628	Sequencing	19536157	Unspecified
mmu-mir-7b-5p	MIMAT0000678	Nedd4	17999	Sequencing	19536157	Unspecified
mmu-mir-302d-3p	MIMAT0003377	Samd8	67630	HITS-CLIP	21258322	Unspecified
mmu-mir-7b-5p	MIMAT0000678	Zbtb43	71834	Sequencing	19536157	Unspecified
mmu-mir-7b-5p	MIMAT0000678	Hepacam	72927	Sequencing	19536157	Unspecified
mmu-mir-7b-5p	MIMAT0000678	Herc3	73998	Sequencing	19536157	Unspecified
mmu-mir-743b-3p	MIMAT0004840	Tsn	22099	HITS-CLIP	23142080	Unspecified
mmu-mir-7b-5p	MIMAT0000678	Scamp3	24045	Sequencing	19536157	Unspecified
mmu-mir-7b-5p	MIMAT0000678	Scamp4	56214	Sequencing	19536157	Unspecified
mmu-mir-7b-5p	MIMAT0000678	Scara5	71145	Sequencing	19536157	Unspecified
mmu-mir-302d-3p	MIMAT0003377	Nfatc3	18021	HITS-CLIP	25083871	Unspecified
mmu-mir-7b-5p	MIMAT0000678	Scd1	20249	Sequencing	19536157	Unspecified
mmu-mir-7b-5p	MIMAT0000678	Scmh1	29871	Sequencing	19536157	Unspecified
mmu-mir-196a-5p	MIMAT0000518	Hmga2	15364	Luciferase assay//qRT-PCR//Western blot	19169275	Unspecified
mmu-mir-7b-5p	MIMAT0000678	Nin	18080	Sequencing	19536157	Unspecified
mmu-mir-7b-5p	MIMAT0000678	Phf20l1	239510	Sequencing	19536157	Unspecified
mmu-mir-7b-5p	MIMAT0000678	Scrn1	69938	Sequencing	19536157	Unspecified
mmu-mir-7b-5p	MIMAT0000678	Scrt1	170729	Sequencing	19536157	Unspecified
mmu-mir-7b-5p	MIMAT0000678	Zfand4	67492	Sequencing	19536157	Unspecified
mmu-mir-7b-5p	MIMAT0000678	Smarcd1	83797	Sequencing	19536157	Unspecified
mmu-mir-743b-3p	MIMAT0004840	Zfhx3	11906	HITS-CLIP	23142080	Unspecified
mmu-mir-743b-3p	MIMAT0004840	Zfhx3	11906	HITS-CLIP	21258322	Unspecified
mmu-mir-7b-5p	MIMAT0000678	Srpr	67398	Sequencing	19536157	Unspecified
mmu-mir-196a-5p	MIMAT0000518	Hoxb8	15416	5'RACE//Luciferase assay	15105502	Unspecified
mmu-mir-196a-5p	MIMAT0000518	Hoxb8	15416	5"RACE//GFP reporter assay//In situ hybridization//LacZ reporter assay	15361871	Unspecified
mmu-mir-7b-5p	MIMAT0000678	Zfp12	231866	Sequencing	19536157	Unspecified
mmu-mir-302d-3p	MIMAT0003377	Nol10	217431	HITS-CLIP	21258322	Unspecified
mmu-mir-7b-5p	MIMAT0000678	Hr	15460	Sequencing	19536157	Unspecified
mmu-mir-7b-5p	MIMAT0000678	Nol6	230082	Sequencing	19536157	Unspecified
mmu-mir-298-5p	MIMAT0000376	Senp5	320213	HITS-CLIP	21258322	Unspecified
mmu-mir-298-5p	MIMAT0000376	Nploc4	217365	HITS-CLIP	21258322	Unspecified
mmu-mir-298-5p	MIMAT0000376	Nploc4	217365	HITS-CLIP	25083871	Unspecified
mmu-mir-465c-5p	MIMAT0004873	Thrb	21834	HITS-CLIP	23597149	Unspecified
mmu-mir-743b-3p	MIMAT0004840	Nr1d2	353187	HITS-CLIP	23142080	Unspecified
mmu-mir-7b-5p	MIMAT0000678	Nr1d2	353187	Sequencing	19536157	Unspecified
mmu-mir-7b-5p	MIMAT0000678	Lgr6	329252	Sequencing	19536157	Unspecified
mmu-mir-298-5p	MIMAT0000376	Nrcam	319504	HITS-CLIP	21258322	Unspecified
mmu-mir-298-5p	MIMAT0000376	Nrcam	319504	HITS-CLIP	25083871	Unspecified
mmu-mir-7b-5p	MIMAT0000678	Nrep	27528	Sequencing	19536157	Unspecified
mmu-mir-743b-3p	MIMAT0004840	Sfxn4	94281	HITS-CLIP	25083871	Unspecified
mmu-mir-743b-3p	MIMAT0004840	Sfxn4	94281	HITS-CLIP	21258322	Unspecified
mmu-mir-298-5p	MIMAT0000376	Igf1r	16001	Western blot	23360399	Unspecified
mmu-mir-7b-5p	MIMAT0000678	Myo9a	270163	Sequencing	19536157	Unspecified
mmu-mir-344e-3p	MIMAT0014924	Igfbp3	16009	HITS-CLIP	25083871	Unspecified
mmu-mir-7b-5p	MIMAT0000678	Iglon5	210094	Sequencing	19536157	Unspecified
mmu-mir-7b-5p	MIMAT0000678	Sh3rf3	237353	Sequencing	19536157	Unspecified
mmu-mir-344e-3p	MIMAT0014924	Shh	20423	HITS-CLIP	25083871	Unspecified
mmu-mir-7b-5p	MIMAT0000678	Zfp618	72701	Sequencing	19536157	Unspecified
mmu-mir-344e-3p	MIMAT0014924	Sri	109552	HITS-CLIP	25083871	Unspecified
mmu-mir-298-5p	MIMAT0000376	Polr3gl	69870	HITS-CLIP	21258322	Unspecified
mmu-mir-344e-3p	MIMAT0014924	Usp6nl	98910	HITS-CLIP	25083871	Unspecified
mmu-mir-881-3p	MIMAT0004846	Xiap	11798	HITS-CLIP	25083871	Unspecified
mmu-mir-470-5p	MIMAT0002111	Pou5f1	18999	qRT-PCR//Luciferase assay//Western blot	18806776	Unspecified
mmu-mir-302d-3p	MIMAT0003377	Ogdh	18293	HITS-CLIP	21258322	Unspecified
mmu-mir-7b-5p	MIMAT0000678	Ildr2	100039795	Sequencing	19536157	Unspecified
mmu-mir-7b-5p	MIMAT0000678	Ogfod1	270086	Sequencing	19536157	Unspecified
mmu-mir-3092-3p	MIMAT0014906	Onecut2	225631	HITS-CLIP	23142080	Unspecified
mmu-mir-344e-3p	MIMAT0014924	Tmem56	99887	HITS-CLIP	23142080	Unspecified
mmu-mir-298-5p	MIMAT0000376	Lrrc58	320184	HITS-CLIP	25083871	Unspecified
mmu-mir-298-5p	MIMAT0000376	Lrrc58	320184	HITS-CLIP	21258322	Unspecified
mmu-mir-7b-5p	MIMAT0000678	Ppp1r9b	217124	Sequencing	19536157	Unspecified
mmu-mir-7b-5p	MIMAT0000678	Pde10a	23984	Sequencing	19536157	Unspecified
mmu-mir-7b-5p	MIMAT0000678	Mlxip	208104	Sequencing	19536157	Unspecified
mmu-mir-298-5p	MIMAT0000376	Osbpl8	237542	HITS-CLIP	25083871	Unspecified
mmu-mir-7b-5p	MIMAT0000678	Lsm12	268490	Sequencing	19536157	Unspecified
mmu-mir-7b-5p	MIMAT0000678	Slc1a2	20511	Sequencing	19536157	Unspecified
mmu-mir-7b-5p	MIMAT0000678	Stk40	74178	Sequencing	19536157	Unspecified
mmu-mir-7b-5p	MIMAT0000678	Stmn2	20257	Sequencing	19536157	Unspecified
mmu-mir-7b-5p	MIMAT0000678	Zfyve1	217695	Sequencing	19536157	Unspecified
mmu-mir-7b-5p	MIMAT0000678	Zfyve27	319740	Sequencing	19536157	Unspecified
mmu-mir-7b-5p	MIMAT0000678	Pafah1b1	18472	Sequencing	19536157	Unspecified
mmu-mir-7b-5p	MIMAT0000678	Suco	226551	Sequencing	19536157	Unspecified
mmu-mir-743b-3p	MIMAT0004840	Pappa	18491	HITS-CLIP	25083871	Unspecified
mmu-mir-743b-3p	MIMAT0004840	Iws1	73473	HITS-CLIP	21258322	Unspecified
mmu-mir-470-5p	MIMAT0002111	Wipf2	68524	HITS-CLIP	23142080	Unspecified
mmu-mir-7b-5p	MIMAT0000678	Parg	26430	Sequencing	19536157	Unspecified
mmu-mir-7b-5p	MIMAT0000678	Prrc2c	226562	Sequencing	19536157	Unspecified
mmu-mir-298-5p	MIMAT0000376	Kalrn	545156	HITS-CLIP	25083871	Unspecified
mmu-mir-298-5p	MIMAT0000376	Kalrn	545156	HITS-CLIP	21258322	Unspecified
mmu-mir-7b-5p	MIMAT0000678	Rab6b	270192	Sequencing	19536157	Unspecified
mmu-mir-7b-5p	MIMAT0000678	Kcna1	16485	Sequencing	19536157	Unspecified
mmu-mir-298-5p	MIMAT0000376	Xkr8	381560	HITS-CLIP	21258322	Unspecified
mmu-mir-7b-5p	MIMAT0000678	Syt11	229521	Sequencing	19536157	Unspecified
mmu-mir-344e-3p	MIMAT0014924	Pcdh20	219257	HITS-CLIP	25083871	Unspecified
mmu-mir-298-5p	MIMAT0000376	Xpr1	19775	HITS-CLIP	25083871	Unspecified
mmu-mir-465b-5p	MIMAT0004871	Thrb	21834	HITS-CLIP	23597149	Unspecified
mmu-mir-465c-5p	MIMAT0004873	Thrb	21834	HITS-CLIP	21258322	Unspecified
mmu-mir-7b-5p	MIMAT0000678	Negr1	320840	Sequencing	19536157	Unspecified
mmu-mir-7b-5p	MIMAT0000678	Kdm2a	225876	Sequencing	19536157	Unspecified
mmu-mir-7b-5p	MIMAT0000678	Pdpr	319518	Sequencing	19536157	Unspecified
mmu-mir-7b-5p	MIMAT0000678	Kif16b	16558	Sequencing	19536157	Unspecified
mmu-mir-344e-3p	MIMAT0014924	Slc8a1	20541	HITS-CLIP	25083871	Unspecified
mmu-mir-344e-3p	MIMAT0014924	Zc3hav1l	209032	HITS-CLIP	25083871	Unspecified
mmu-mir-7b-5p	MIMAT0000678	Slc9a6	236794	Sequencing	19536157	Unspecified
mmu-mir-7b-5p	MIMAT0000678	Unc45b	217012	Sequencing	19536157	Unspecified
mmu-mir-344e-3p	MIMAT0014924	Klf12	16597	HITS-CLIP	25083871	Unspecified
mmu-mir-7b-5p	MIMAT0000678	Klf7	93691	Sequencing	19536157	Unspecified
mmu-mir-7b-5p	MIMAT0000678	Klhdc10	76788	Sequencing	19536157	Unspecified
mmu-mir-7b-5p	MIMAT0000678	Pgrmc2	70804	Sequencing	19536157	Unspecified
mmu-mir-7b-5p	MIMAT0000678	Phactr1	218194	Sequencing	19536157	Unspecified
mmu-mir-7b-5p	MIMAT0000678	Smad3	17127	Sequencing	19536157	Unspecified
mmu-mir-298-5p	MIMAT0000376	Smad9	55994	HITS-CLIP	25083871	Unspecified
mmu-mir-298-5p	MIMAT0000376	Smad9	55994	HITS-CLIP	21258322	Unspecified
mmu-mir-743b-3p	MIMAT0004840	Phf3	213109	HITS-CLIP	23142080	Unspecified
mmu-mir-7b-5p	MIMAT0000678	Tmem2	83921	Sequencing	19536157	Unspecified
mmu-mir-7b-5p	MIMAT0000678	Zfand4	67492	Sequencing	19536157	Unspecified
mmu-mir-7b-5p	MIMAT0000678	Mfap3	216760	Sequencing	19536157	Unspecified
mmu-mir-7b-5p	MIMAT0000678	Smg7	226517	Sequencing	19536157	Unspecified
mmu-mir-298-5p	MIMAT0000376	Tubb5	22154	HITS-CLIP	21258322	Unspecified
mmu-mir-7b-5p	MIMAT0000678	Terf2ip	57321	Sequencing	19536157	Unspecified
mmu-mir-7b-5p	MIMAT0000678	Mapt	17762	Sequencing	19536157	Unspecified
mmu-mir-7b-5p	MIMAT0000678	Pim2	18715	Sequencing	19536157	Unspecified
mmu-mir-7b-5p	MIMAT0000678	Snhg11	319317	Sequencing	19536157	Unspecified
mmu-mir-7b-5p	MIMAT0000678	Snph	241727	Sequencing	19536157	Unspecified
mmu-mir-7b-5p	MIMAT0000678	Zfp26	22688	HITS-CLIP	19536157	Unspecified
mmu-mir-344e-3p	MIMAT0014924	Snx27	76742	HITS-CLIP	25083871	Unspecified
mmu-mir-743b-3p	MIMAT0004840	Snx27	76742	HITS-CLIP	23142080	Unspecified
mmu-mir-7b-5p	MIMAT0000678	Snx27	76742	Sequencing	19536157	Unspecified
mmu-mir-7b-5p	MIMAT0000678	Rasa2	114713	Sequencing	19536157	Unspecified
mmu-mir-344e-3p	MIMAT0014924	Sox11	20666	HITS-CLIP	23142080	Unspecified
mmu-mir-7b-5p	MIMAT0000678	Zfp445	235682	Sequencing	19536157	Unspecified
mmu-mir-344e-3p	MIMAT0014924	Tcf7l2	21416	HITS-CLIP	25083871	Unspecified
mmu-mir-7b-5p	MIMAT0000678	Pnkd	56695	Sequencing	19536157	Unspecified
mmu-mir-302d-3p	MIMAT0003377	Zfp568	243905	HITS-CLIP	25083871	Unspecified
mmu-mir-3092-3p	MIMAT0014906	Sema6d	214968	HITS-CLIP	21258322	Unspecified
mmu-mir-7b-5p	MIMAT0000678	Snap47	67826	Sequencing	19536157	Unspecified
mmu-mir-298-5p	MIMAT0000376	Slc11a2	18174	HITS-CLIP	21258322	Unspecified
mmu-mir-7b-5p	MIMAT0000678	Tacc1	320165	Sequencing	19536157	Unspecified
mmu-mir-7b-5p	MIMAT0000678	Zfp91	109910	Sequencing	19536157	Unspecified
mmu-mir-7b-5p	MIMAT0000678	Rhou	69581	Sequencing	19536157	Unspecified
mmu-mir-743b-3p	MIMAT0004840	Rab6a	19346	HITS-CLIP	23142080	Unspecified
mmu-mir-871-3p	MIMAT0017265	Tapt1	231225	HITS-CLIP	23142080	Unspecified
mmu-mir-298-5p	MIMAT0000376	Zfp365	216049	HITS-CLIP	21258322	Unspecified
mmu-mir-7b-5p	MIMAT0000678	Vwa1	246228	Sequencing	19536157	Unspecified
mmu-mir-298-5p	MIMAT0000376	Tmx4	52837	HITS-CLIP	21258322	Unspecified
mmu-mir-7b-5p	MIMAT0000678	Stk35	67333	Sequencing	19536157	Unspecified
mmu-mir-7b-5p	MIMAT0000678	Tnfaip1	21927	Sequencing	19536157	Unspecified
mmu-mir-344e-3p	MIMAT0014924	Strbp	20744	HITS-CLIP	25083871	Unspecified
mmu-mir-881-3p	MIMAT0004846	Stxbp5	78808	HITS-CLIP	25083871	Unspecified
mmu-mir-344e-3p	MIMAT0014924	Znrf1	170737	HITS-CLIP	23142080	Unspecified
mmu-mir-7b-5p	MIMAT0000678	Znrf1	170737	Sequencing	19536157	Unspecified
mmu-mir-7b-5p	MIMAT0000678	Proca1	216974	Sequencing	19536157	Unspecified
mmu-mir-344e-3p	MIMAT0014924	Map1a	17754	HITS-CLIP	25083871	Unspecified
mmu-mir-7b-5p	MIMAT0000678	Map1a	17754	Sequencing	19536157	Unspecified
mmu-mir-7b-5p	MIMAT0000678	Zfand4	67492	Sequencing	19536157	Unspecified
mmu-mir-743b-3p	MIMAT0004840	Syp	20977	HITS-CLIP	25083871	Unspecified
mmu-mir-7b-5p	MIMAT0000678	Traf3	22031	Sequencing	19536157	Unspecified
mmu-mir-7b-5p	MIMAT0000678	Xkr8	381560	Sequencing	19536157	Unspecified
mmu-mir-7b-5p	MIMAT0000678	Syt1	20979	Sequencing	19536157	Unspecified
mmu-mir-7b-5p	MIMAT0000678	Trak2	70827	Sequencing	19536157	Unspecified
mmu-mir-302d-3p	MIMAT0003377	Tmem245	242474	HITS-CLIP	21258322	Unspecified
mmu-mir-7b-5p	MIMAT0000678	Snap91	20616	Sequencing	19536157	Unspecified
mmu-mir-7b-5p	MIMAT0000678	Slc39a12	277468	Sequencing	19536157	Unspecified
mmu-mir-344e-3p	MIMAT0014924	Rufy2	70432	HITS-CLIP	25083871	Unspecified
mmu-mir-7b-5p	MIMAT0000678	Tada3	101206	Sequencing	19536157	Unspecified
mmu-mir-743b-3p	MIMAT0004840	Tbc1d2b	67016	HITS-CLIP	23142080	Unspecified
mmu-mir-7b-5p	MIMAT0000678	Trip12	14897	Sequencing	19536157	Unspecified
mmu-mir-7b-5p	MIMAT0000678	Neu1	18010	Sequencing	19536157	Unspecified
mmu-mir-298-5p	MIMAT0000376	Tnf	21926	Western blot	23360399	Unspecified
mmu-mir-7b-5p	MIMAT0000678	Ttc26	264134	Sequencing	19536157	Unspecified
mmu-mir-344e-3p	MIMAT0014924	Slc7a11	26570	HITS-CLIP	25083871	Unspecified
mmu-mir-7b-5p	MIMAT0000678	Soat1	20652	Sequencing	19536157	Unspecified
mmu-mir-7b-5p	MIMAT0000678	Mdk	17242	Sequencing	19536157	Unspecified
mmu-mir-7b-5p	MIMAT0000678	Scd2	20250	Sequencing	19536157	Unspecified
mmu-mir-7b-5p	MIMAT0000678	Tspan2	70747	Sequencing	19536157	Unspecified
mmu-mir-7b-5p	MIMAT0000678	Pgm2l1	70974	Sequencing	19536157	Unspecified
mmu-mir-298-5p	MIMAT0000376	Rab11b	19326	HITS-CLIP	25083871	Unspecified
mmu-mir-344e-3p	MIMAT0014924	Ttc39b	69863	HITS-CLIP	25083871	Unspecified
mmu-mir-7b-5p	MIMAT0000678	Tmem184b	223693	Sequencing	19536157	Unspecified
mmu-mir-7b-5p	MIMAT0000678	Tpra1	24100	Sequencing	19536157	Unspecified
mmu-mir-7b-5p	MIMAT0000678	Tnks	21951	Sequencing	19536157	Unspecified
mmu-mir-465b-5p	MIMAT0004871	Thrb	21834	HITS-CLIP	21258322	Unspecified
mmu-mir-7b-5p	MIMAT0000678	Srrm2	75956	Sequencing	19536157	Unspecified
mmu-mir-7b-5p	MIMAT0000678	Tenm4	23966	Sequencing	19536157	Unspecified
mmu-mir-3092-3p	MIMAT0014906	Syt11	229521	HITS-CLIP	23142080	Unspecified
mmu-mir-7b-5p	MIMAT0000678	Mical3	194401	Sequencing	19536157	Unspecified
mmu-mir-7b-5p	MIMAT0000678	Rgs8	67792	Sequencing	19536157	Unspecified
mmu-mir-7b-5p	MIMAT0000678	Zfp26	22688	HITS-CLIP	23597149	Unspecified
mmu-mir-7b-5p	MIMAT0000678	Zfp26	22688	HITS-CLIP	25083871	Unspecified
mmu-mir-298-5p	MIMAT0000376	Zfp26	22688	HITS-CLIP	21258322	Unspecified
mmu-mir-298-5p	MIMAT0000376	Ranbp3l	223332	HITS-CLIP	21258322	Unspecified
mmu-mir-7b-5p	MIMAT0000678	Tmc7	209760	Sequencing	19536157	Unspecified
mmu-mir-7b-5p	MIMAT0000678	Zfp317	244713	Sequencing	19536157	Unspecified
mmu-mir-298-5p	MIMAT0000376	Osbpl8	237542	HITS-CLIP	21258322	Unspecified
mmu-mir-7b-5p	MIMAT0000678	Zfp365	216049	Sequencing	19536157	Unspecified
mmu-mir-298-5p	MIMAT0000376	Trmt10a	108943	HITS-CLIP	25083871	Unspecified
mmu-mir-298-5p	MIMAT0000376	Trove2	20822	HITS-CLIP	21258322	Unspecified
mmu-mir-7b-5p	MIMAT0000678	Samd10	229011	Sequencing	19536157	Unspecified
mmu-mir-7b-5p	MIMAT0000678	Timp3	21859	Sequencing	19536157	Unspecified
mmu-mir-344e-3p	MIMAT0014924	Timp3	21859	HITS-CLIP	25083871	Unspecified
mmu-mir-7b-5p	MIMAT0000678	Ubr2	224826	Sequencing	19536157	Unspecified
mmu-mir-7b-5p	MIMAT0000678	Zfp397	69256	Sequencing	19536157	Unspecified
mmu-mir-7b-5p	MIMAT0000678	Wasf3	245880	Sequencing	19536157	Unspecified
mmu-mir-470-5p	MIMAT0002111	Zbtb44	235132	HITS-CLIP	23597149	Unspecified
mmu-mir-7b-5p	MIMAT0000678	Zbtb44	235132	Sequencing	19536157	Unspecified
mmu-mir-7b-5p	MIMAT0000678	Trpm7	58800	Sequencing	19536157	Unspecified
mmu-mir-344e-3p	MIMAT0014924	Trps1	83925	HITS-CLIP	25083871	Unspecified
mmu-mir-302d-3p	MIMAT0003377	Mpv17	17527	HITS-CLIP	21258322	Unspecified
mmu-mir-344e-3p	MIMAT0014924	Tmem100	67888	HITS-CLIP	25083871	Unspecified
mmu-mir-465c-5p	MIMAT0004873	Ybx1	22608	HITS-CLIP	21258322	Unspecified
mmu-mir-7b-5p	MIMAT0000678	Zfp704	170753	Sequencing	19536157	Unspecified
mmu-mir-881-3p	MIMAT0004846	Slc31a2	20530	HITS-CLIP	25083871	Unspecified
mmu-mir-881-3p	MIMAT0004846	Slc31a2	20530	HITS-CLIP	19536157	Unspecified
mmu-mir-7b-5p	MIMAT0000678	Slc24a2	76376	Sequencing	19536157	Unspecified
mmu-mir-344e-3p	MIMAT0014924	Syp	20977	HITS-CLIP	25083871	Unspecified
mmu-mir-7b-5p	MIMAT0000678	Pbx1	18514	Sequencing	19536157	Unspecified
mmu-mir-7b-5p	MIMAT0000678	Tspan9	109246	Sequencing	19536157	Unspecified
mmu-mir-871-3p	MIMAT0017265	Tmem245	242474	HITS-CLIP	21258322	Unspecified
mmu-mir-7b-5p	MIMAT0000678	Slc12a6	107723	Sequencing	19536157	Unspecified
mmu-mir-465c-5p	MIMAT0004873	Ybx1	22608	HITS-CLIP	25083871	Unspecified
mmu-mir-7b-5p	MIMAT0000678	Rhoq	104215	Sequencing	19536157	Unspecified
mmu-mir-881-3p	MIMAT0004846	Ywhaz	22631	HITS-CLIP	23142080	Unspecified
mmu-mir-743b-3p	MIMAT0004840	Rasa2	114713	HITS-CLIP	25083871	Unspecified
mmu-mir-7b-5p	MIMAT0000678	Wars2	70560	Sequencing	19536157	Unspecified
mmu-mir-298-5p	MIMAT0000376	Tnf	21926	Immunohistochemistry//Luciferase assay//qRT-PCR	21247879	Unspecified
mmu-mir-7b-5p	MIMAT0000678	Sfrp1	20377	Sequencing	19536157	Unspecified
mmu-mir-7b-5p	MIMAT0000678	Slc43a2	215113	Sequencing	19536157	Unspecified
mmu-mir-7b-5p	MIMAT0000678	Tmem245	242474	Sequencing	19536157	Unspecified
mmu-mir-7b-5p	MIMAT0000678	Tmem9	66241	Sequencing	19536157	Unspecified
mmu-mir-7b-5p	MIMAT0000678	Rnf44	105239	Sequencing	19536157	Unspecified
mmu-mir-7b-5p	MIMAT0000678	Patl1	225929	Sequencing	19536157	Unspecified
mmu-mir-344e-3p	MIMAT0014924	Whsc1l1	234135	HITS-CLIP	25083871	Unspecified
mmu-mir-7b-5p	MIMAT0000678	Patz1	56218	Sequencing	19536157	Unspecified
mmu-mir-470-5p	MIMAT0002111	Slc7a14	241919	HITS-CLIP	21258322	Unspecified
mmu-mir-7b-5p	MIMAT0000678	St8sia3	20451	Sequencing	19536157	Unspecified
mmu-mir-7b-5p	MIMAT0000678	Slc12a9	83704	Sequencing	19536157	Unspecified
mmu-mir-465b-5p	MIMAT0004871	Ybx1	22608	HITS-CLIP	21258322	Unspecified
mmu-mir-7b-5p	MIMAT0000678	Vangl2	93840	Sequencing	19536157	Unspecified
mmu-mir-7b-5p	MIMAT0000678	Zdhhc24	70605	Sequencing	19536157	Unspecified
mmu-mir-7b-5p	MIMAT0000678	Trim62	67525	Sequencing	19536157	Unspecified
mmu-mir-7b-5p	MIMAT0000678	Stard7	99138	Sequencing	19536157	Unspecified
mmu-mir-7b-5p	MIMAT0000678	Slc4a8	59033	Sequencing	19536157	Unspecified
mmu-mir-7b-5p	MIMAT0000678	Slc41a1	98396	Sequencing	19536157	Unspecified
mmu-mir-344e-3p	MIMAT0014924	Pou4f2	18997	HITS-CLIP	25083871	Unspecified
mmu-mir-344e-3p	MIMAT0014924	Rragb	245670	HITS-CLIP	25083871	Unspecified
mmu-mir-7b-5p	MIMAT0000678	Zcchc24	71918	Sequencing	19536157	Unspecified
mmu-mir-302d-3p	MIMAT0003377	Zfp866	330788	HITS-CLIP	21258322	Unspecified
mmu-mir-7b-5p	MIMAT0000678	Slc38a2	67760	Sequencing	19536157	Unspecified
mmu-mir-298-5p	MIMAT0000376	Trim36	28105	HITS-CLIP	21258322	Unspecified
mmu-mir-344e-3p	MIMAT0014924	Zfp644	52397	HITS-CLIP	25083871	Unspecified
mmu-mir-7b-5p	MIMAT0000678	Tmeff1	230157	Sequencing	19536157	Unspecified
mmu-mir-7b-5p	MIMAT0000678	Spire1	68166	Sequencing	19536157	Unspecified
mmu-mir-302d-3p	MIMAT0003377	Zbtb41	226470	HITS-CLIP	25083871	Unspecified
mmu-mir-465b-5p	MIMAT0004871	Ybx1	22608	HITS-CLIP	25083871	Unspecified
mmu-mir-344e-3p	MIMAT0014924	Zfp148	22661	HITS-CLIP	25083871	Unspecified
mmu-mir-298-5p	MIMAT0000376	Scn2b	72821	HITS-CLIP	25083871	Unspecified
mmu-mir-7b-5p	MIMAT0000678	Scn3a	20269	Sequencing	19536157	Unspecified
mmu-mir-743b-3p	MIMAT0004840	Scn3a	20269	HITS-CLIP	23142080	Unspecified
mmu-mir-743b-3p	MIMAT0004840	Ppm1k	243382	HITS-CLIP	23142080	Unspecified
mmu-mir-344e-3p	MIMAT0014924	Wwtr1	97064	HITS-CLIP	25083871	Unspecified
mmu-mir-7b-5p	MIMAT0000678	Sema4g	26456	Sequencing	19536157	Unspecified
mmu-mir-7b-5p	MIMAT0000678	Nsd1	18193	Sequencing	19536157	Unspecified
mmu-mir-298-5p	MIMAT0000376	Thap2	66816	HITS-CLIP	21258322	Unspecified
mmu-mir-7b-5p	MIMAT0000678	Znrf2	387524	Sequencing	19536157	Unspecified
mmu-mir-7b-5p	MIMAT0000678	Tnrc6b	213988	Sequencing	19536157	Unspecified
mmu-mir-7b-5p	MIMAT0000678	Nlgn2	216856	Sequencing	19536157	Unspecified
mmu-mir-344e-3p	MIMAT0014924	Pcdhb17	93888	HITS-CLIP	25083871	Unspecified
mmu-mir-7b-5p	MIMAT0000678	Sez6l	56747	Sequencing	19536157	Unspecified
mmu-mir-298-5p	MIMAT0000376	Vdr	22337	Immunoblot//Luciferase assay	19581388	Unspecified
mmu-mir-7b-5p	MIMAT0000678	Zfp644	52397	Sequencing	19536157	Unspecified
mmu-mir-298-5p	MIMAT0000376	Zfp26	22688	HITS-CLIP	25083871	Unspecified
mmu-mir-298-5p	MIMAT0000376	Trmt10a	108943	HITS-CLIP	21258322	Unspecified
mmu-mir-7b-5p	MIMAT0000678	Sst	20604	Sequencing	19536157	Unspecified
mmu-mir-298-5p	MIMAT0000376	Ttc26	264134	HITS-CLIP	25083871	Unspecified
mmu-mir-743b-3p	MIMAT0004840	Srrm4	68955	HITS-CLIP	25083871	Unspecified
mmu-mir-7b-5p	MIMAT0000678	2021-09-08	20362	Sequencing	19536157	Unspecified
mmu-mir-7b-5p	MIMAT0000678	Sgpl1	20397	Sequencing	19536157	Unspecified
mmu-mir-7b-5p	MIMAT0000678	Upf3a	67031	Sequencing	19536157	Unspecified
mmu-mir-298-5p	MIMAT0000376	Ttc26	264134	HITS-CLIP	21258322	Unspecified
mmu-mir-7b-5p	MIMAT0000678	Slc20a2	20516	Sequencing	19536157	Unspecified
mmu-mir-7b-5p	MIMAT0000678	Vezt	215008	Sequencing	19536157	Unspecified
mmu-mir-7b-5p	MIMAT0000678	Rgs10	67865	Sequencing	19536157	Unspecified
mmu-mir-298-5p	MIMAT0000376	Siah2	20439	Immunohistochemistry//Luciferase assay//qRT-PCR	21247879	Unspecified
mmu-mir-7b-5p	MIMAT0000678	Tmem64	100201	Sequencing	19536157	Unspecified
mmu-mir-7b-5p	MIMAT0000678	Tmem33	67878	Sequencing	19536157	Unspecified
mmu-mir-298-5p	MIMAT0000376	Rheb	19744	HITS-CLIP	21258322	Unspecified
mmu-mir-344e-3p	MIMAT0014924	Zmynd8	228880	HITS-CLIP	25083871	Unspecified
mmu-mir-7b-5p	MIMAT0000678	Slc6a5	104245	Sequencing	19536157	Unspecified
mmu-mir-344e-3p	MIMAT0014924	Zer1	227693	HITS-CLIP	25083871	Unspecified
mmu-mir-7b-5p	MIMAT0000678	Syap1	67043	Sequencing	19536157	Unspecified
