# Supplementary material for: Construction of a potential microRNA and messenger RNA regulatory network of acute lung injury in mice
Source: Sci Rep. 2022 Jan 17;12:777. doi: 10.1038/s41598-022-04800-3 (PMC8763866; doi:10.1038/s41598-022-04800-3)
Supplement: Supplementary file 4 — Supplementary Information 4. [file 41598_2022_4800_MOESM4_ESM.xlsx]

## Sheet: Supplementary File 3B
ID	Accession	Target	TargetID	Experiment	Literature	Tissue
mmu-mir-448-5p	MIMAT0017176	Etohi1	626848	HITS-CLIP	21258322	Unspecified
mmu-mir-448-5p	MIMAT0017176	Nufip2	68564	HITS-CLIP	21258322	Unspecified
mmu-mir-451a	MIMAT0001632	D14Abb1e	218850	Sequencing	19536157	Unspecified
mmu-mir-448-5p	MIMAT0017176	Utp23	78581	HITS-CLIP	21258322	Unspecified
mmu-mir-451a	MIMAT0001632	Lphn2		Sequencing	19536157	Unspecified
mmu-mir-448-5p	MIMAT0017176	Akr1c14	142688	HITS-CLIP	25083871	Unspecified
mmu-mir-486a-5p	MIMAT0003130	Ms4a6c	73656	HITS-CLIP	21258322	Unspecified
mmu-mir-486b-5p	MIMAT0014943	Ms4a6c	225870	HITS-CLIP	21258322	Unspecified
mmu-mir-486a-5p	MIMAT0003130	Nkain3	269513	HITS-CLIP	21258322	Unspecified
mmu-mir-486b-5p	MIMAT0014943	Nkain3	269513	HITS-CLIP	21258322	Unspecified
mmu-mir-486a-5p	MIMAT0003130	Aim2	383619	HITS-CLIP	21258322	Unspecified
mmu-mir-486b-5p	MIMAT0014943	Aim2	383787	HITS-CLIP	21258322	Unspecified
mmu-mir-448-5p	MIMAT0017176	Gm14420	628308	HITS-CLIP	21258322	Unspecified
mmu-mir-486b-5p	MIMAT0014943	Fam129c	100037278	HITS-CLIP	25083871	Unspecified
mmu-mir-486a-5p	MIMAT0003130	Fam129c	621239	HITS-CLIP	25083871	Unspecified
mmu-mir-451a	MIMAT0001632	Acc	104371	Western blotting//qRT-PCR	23705032	Unspecified
mmu-mir-486b-5p	MIMAT0014943	H2-Q4	15015	HITS-CLIP	21258322	Unspecified
mmu-mir-486a-5p	MIMAT0003130	H2-Q4	15015	HITS-CLIP	21258322	Unspecified
mmu-mir-448-5p	MIMAT0017176	Lamp2	16880	HITS-CLIP	25083871	Unspecified
mmu-mir-486a-5p	MIMAT0003130	Maoa	17161	HITS-CLIP	21258322	Unspecified
mmu-mir-486b-5p	MIMAT0014943	Maoa	17161	HITS-CLIP	21258322	Unspecified
mmu-mir-448-5p	MIMAT0017176	2810408M09Rik	381406	HITS-CLIP	21258322	Unspecified
mmu-mir-451a	MIMAT0001632	Abhd17b	226016	Sequencing	19536157	Unspecified
mmu-mir-448-5p	MIMAT0017176	Csnk1g1	214897	HITS-CLIP	25083871	Unspecified
mmu-mir-451a	MIMAT0001632	Akt3	23797	Sequencing	19536157	Unspecified
mmu-mir-451a	MIMAT0001632	Ankrd17	81702	Sequencing	19536157	Unspecified
mmu-mir-451a	MIMAT0001632	Arnt2	11864	Sequencing	19536157	Unspecified
mmu-mir-451a	MIMAT0001632	Atf2	102641666	Sequencing	19536157	Unspecified
mmu-mir-451a	MIMAT0001632	Atf2	11909	Sequencing	19536157	Unspecified
mmu-mir-451a	MIMAT0001632	Avl9	78937	Sequencing	19536157	Unspecified
mmu-mir-451a	MIMAT0001632	AW549877	106064	HITS-CLIP	23597149	Unspecified
mmu-mir-451a	MIMAT0001632	AW549877	106064	Sequencing	19536157	Unspecified
mmu-mir-451a	MIMAT0001632	Cab39	12283	Western blot//qRT-PCR	23705032	Unspecified
mmu-mir-451a	MIMAT0001632	Gdap1	14545	Sequencing	19536157	Unspecified
mmu-mir-486a-5p	MIMAT0003130	Gm7609	665378	HITS-CLIP	21258322	Unspecified
mmu-mir-486b-5p	MIMAT0014943	Gm7609	665378	HITS-CLIP	21258322	Unspecified
mmu-mir-451a	MIMAT0001632	Clstn1	65945	Sequencing	19536157	Unspecified
mmu-mir-451a	MIMAT0001632	Gnai3	14679	Sequencing	19536157	Unspecified
mmu-mir-486a-5p	MIMAT0003130	Cnnm3	94218	HITS-CLIP	21258322	Unspecified
mmu-mir-486b-5p	MIMAT0014943	Cnnm3	94218	HITS-CLIP	21258322	Unspecified
mmu-mir-448-5p	MIMAT0017176	Colec12	140792	HITS-CLIP	21258322	Unspecified
mmu-mir-451a	MIMAT0001632	Hey1	15213	Sequencing	19536157	Unspecified
mmu-mir-451a	MIMAT0001632	Ddx19b	234733	Sequencing	19536157	Unspecified
mmu-mir-451a	MIMAT0001632	Setd5	72895	Sequencing	19536157	Unspecified
mmu-mir-451a	MIMAT0001632	Ik	24010	Sequencing	19536157	Unspecified
mmu-mir-448-5p	MIMAT0017176	Intu	380614	HITS-CLIP	21258322	Unspecified
mmu-mir-486a-5p	MIMAT0003130	Pax7	18509	Immunocytochemistry//Luciferase assay//Microarray//Western blot	21041476	Unspecified
mmu-mir-451a	MIMAT0001632	Klhl5	71778	Sequencing	19536157	Unspecified
mmu-mir-451a	MIMAT0001632	Limch1	77569	Sequencing	19536157	Unspecified
mmu-mir-451a	MIMAT0001632	Sptssa	104725	Sequencing	19536157	Unspecified
mmu-mir-451a	MIMAT0001632	Lonrf2	381338	Sequencing	19536157	Unspecified
mmu-mir-451a	MIMAT0001632	Prkaa1	105787	Western blotting//qRT-PCR	23705032	Unspecified
mmu-mir-448-5p	MIMAT0017176	Fign	60344	HITS-CLIP	21258322	Unspecified
mmu-mir-486a-5p	MIMAT0003130	Foxo1	56458	Luciferase assay//Western blot//qRT-PCR//Other	20142475	Unspecified
mmu-mir-486a-5p	MIMAT0003130	Pten	19211	Immunofluorescence//Luciferase assay//Microarray//qRT-PCR//Western blot	24342526	Unspecified
mmu-mir-451a	MIMAT0001632	Megf9	230316	Sequencing	19536157	Unspecified
mmu-mir-451a	MIMAT0001632	Gm2a	14667	Sequencing	19536157	Unspecified
mmu-mir-451a	MIMAT0001632	Pom121	107939	Sequencing	19536157	Unspecified
mmu-mir-451a	MIMAT0001632	Myc	17869	Luciferase assay	21464222	Unspecified
mmu-mir-451a	MIMAT0001632	Grin3a	242443	Sequencing	19536157	Unspecified
mmu-mir-451a	MIMAT0001632	Scn8a	20273	Sequencing	19536157	Unspecified
mmu-mir-451a	MIMAT0001632	Trpc3	22065	Sequencing	19536157	Unspecified
mmu-mir-451a	MIMAT0001632	Nucks1	98415	Sequencing	19536157	Unspecified
mmu-mir-486b-5p	MIMAT0014943	Shc4	271849	HITS-CLIP	19536157	Unspecified
mmu-mir-486b-5p	MIMAT0014943	Shc4	271849	HITS-CLIP	23597149	Unspecified
mmu-mir-451a	MIMAT0001632	Sidt2	214597	Sequencing	19536157	Unspecified
mmu-mir-451a	MIMAT0001632	Ppm1l	242083	Sequencing	19536157	Unspecified
mmu-mir-451a	MIMAT0001632	Ints10	70885	Sequencing	19536157	Unspecified
mmu-mir-451a	MIMAT0001632	Lsm14a	67070	Sequencing	19536157	Unspecified
mmu-mir-451a	MIMAT0001632	Xiap	11798	Sequencing	19536157	Unspecified
mmu-mir-451a	MIMAT0001632	Snrk	20623	Sequencing	19536157	Unspecified
mmu-mir-486a-5p	MIMAT0003130	Shc4	271849	HITS-CLIP	25083871	Unspecified
mmu-mir-451a	MIMAT0001632	Rnf103	22644	Sequencing	19536157	Unspecified
mmu-mir-486a-5p	MIMAT0003130	Pten	19211	Luciferase assay//Western blot//qRT-PCR//Other	20142475	Unspecified
mmu-mir-451a	MIMAT0001632	Thbd	21824	Sequencing	19536157	Unspecified
mmu-mir-448-5p	MIMAT0017176	Tbr1	21375	HITS-CLIP	21258322	Unspecified
mmu-mir-486b-5p	MIMAT0014943	Tbc1d8b	245638	HITS-CLIP	21258322	Unspecified
mmu-mir-486a-5p	MIMAT0003130	Tns3	319939	HITS-CLIP	23597149	Unspecified
mmu-mir-486b-5p	MIMAT0014943	Tns3	319939	HITS-CLIP	23597149	Unspecified
mmu-mir-486b-5p	MIMAT0014943	Shc4	271849	HITS-CLIP	25083871	Unspecified
mmu-mir-451a	MIMAT0001632	Trim33	94093	Sequencing	19536157	Unspecified
mmu-mir-486a-5p	MIMAT0003130	Tbc1d8b	245638	HITS-CLIP	21258322	Unspecified
mmu-mir-486b-5p	MIMAT0014943	Zcchc9	69085	HITS-CLIP	23597149	Unspecified
mmu-mir-451a	MIMAT0001632	Zfp644	52397	HITS-CLIP	25083871	Unspecified
mmu-mir-451a	MIMAT0001632	Nsmaf	18201	Sequencing	19536157	Unspecified
mmu-mir-448-5p	MIMAT0017176	Tnrc6c	217351	HITS-CLIP	23142080	Unspecified
mmu-mir-451a	MIMAT0001632	Thrsp	21835	Sequencing	19536157	Unspecified
mmu-mir-486a-5p	MIMAT0003130	Zcchc9	69085	HITS-CLIP	23597149	Unspecified
mmu-mir-448-5p	MIMAT0017176	Tnrc6c	217351	HITS-CLIP	25083871	Unspecified
mmu-mir-451a	MIMAT0001632	Shank2	210274	Sequencing	19536157	Unspecified
mmu-mir-451a	MIMAT0001632	Tenm2	23964	Sequencing	19536157	Unspecified
mmu-mir-486a-5p	MIMAT0003130	Shc4	271849	HITS-CLIP	23597149	Unspecified
mmu-mir-451a	MIMAT0001632	Ywhaz	22631	Luciferase assay	21827757	Unspecified
mmu-mir-486a-5p	MIMAT0003130	Shc4	271849	HITS-CLIP	19536157	Unspecified
mmu-mir-451a	MIMAT0001632	Syp	20977	Sequencing	19536157	Unspecified
mmu-mir-451a	MIMAT0001632	Vezt	215008	Sequencing	19536157	Unspecified
