# Supplementary material for: Construction of a potential microRNA and messenger RNA regulatory network of acute lung injury in mice
Source: Sci Rep. 2022 Jan 17;12:777. doi: 10.1038/s41598-022-04800-3 (PMC8763866; doi:10.1038/s41598-022-04800-3)
Supplement: Supplementary file 5 — Supplementary Information 5. [file 41598_2022_4800_MOESM5_ESM.xlsx]

## Sheet: Supplementary File 4A
	Bleo1	Bleo2	PBS1	PBS2
Hmbox1	7.2	6.12	11.63	8.91
Eif2ak3	9.81	10.77	8.61	8.56
Asb13	10.09	9.43	15.16	16.63
Dhx8	9.45	8.26	9.14	9.02
Klhl8	2.99	2.5	3.94	3.57
Bbs1	2.56	2.06	3.24	2.88
Trim62	5.23	4.93	6.58	5.06
Ccdc22	9.75	10.65	8.18	9.75
Lrrc32	19.81	24.92	22.59	28.69
Atad3a	9.83	7.37	7.27	6.92
Myo18b	0.12	0.06	0.05	0
F830045P16Rik	0.06	0	0	0.03
Cnn2	288.71	341.23	278.18	302.61
Mtnr1a	0.07	0	0	0
Tmem126a	19.68	22.3	17.89	20.26
Olfr1447	0.06	0	0	0
Nmnat1	4.45	3.41	2.6	4.36
Kit	43.17	24.35	41.54	34.09
Raet1d	0.41	0.32	0	0
Dstyk	8.81	8.85	10.46	8.8
Prkg2	2.64	3.62	7.58	7.25
Gbp5	7.81	1.87	6.54	7.02
Trim27	11.75	10.48	9.99	9.72
Lrrc47	15.7	12.44	14.6	12.2
Vmn2r96	0.05	0	0	0.04
Sec61b	96.54	83.7	67.86	75.51
Akap5	41.89	89.28	62.91	56.3
Tac4	0.09	0.09	0.09	0.14
Bmper	7.19	9.99	6.44	6.22
Psors1c2	0.27	0.4	0.14	0.13
Vmn2r37	0.02	0	0.04	0
4933427D14Rik	3.86	3.31	4.03	3.96
Gp5	1.05	0.52	2.85	4
Crls1	10.71	13.62	9.85	11.16
Itgav	14.47	16.9	8.5	8.22
H60a	0.08	0.04	0	0.03
Acat3	0.51	0.65	0.57	0.61
Akp3	0.07	0	0	0
Ccnb1ip1	0.11	0.07	0.15	0.19
Zfp850	0.71	0.64	0.64	0.69
Gm4305	0	0.03	0	0
Etohi1	10.56	12.94	13.51	17.94
Rab11fip5	15.35	21.22	10.91	10.2
Iapp	0	0	0	0.08
Cdk14	16.97	14.02	17.92	16.87
Rnf219	2.87	3	2.71	2.78
Sycp3	1.26	1.46	2.92	2.6
Kdm1a	21.88	19.47	19.05	17.5
Nufip1	3.46	2.94	3.17	3.08
Galnt11	12.22	10.83	13.95	13.76
Zfp951	2.24	1.83	2.11	2.26
Zbtb44	4.01	3.69	5.01	5.07
Zfp316	2.19	2.47	2.91	2.73
A830080D01Rik	3.35	3.24	3.39	2.99
Serpina3f	11.99	5.97	2.63	3.02
Xiap	25.04	24.52	30.2	28.5
Thrap3	45.86	43.93	49.48	45.31
Plk4	3.96	3.75	2.36	2.31
Adtrp	0.76	0.48	0.79	0.68
Tln2	2.01	2.05	3.92	3.98
Aim2	4.5	3.55	3.15	3.34
Fam222b	8.28	8.55	9.12	8.52
Tmem9	22.94	28.99	21.18	20.88
Tppp	2.97	3.03	7.84	8.13
Tkt	46.81	43.66	37.95	43.06
Bpifb4	0.03	0	0	0
Nod2	2.02	1.55	1.31	1.49
Mrps28	16.36	15.43	13.85	15.22
Akt1	98.09	103.72	86.14	92.01
Rfxank	5.9	5.55	5.76	6.15
Mvd	14.45	19.71	6.6	8.6
Slc25a27	2.1	2.66	3.87	3.41
Gm5431	3.17	1.16	1.03	0.79
Zfp354b	0.56	0.66	1.31	0.93
Sv2a	0.49	0.62	0.24	0.21
Lcn8	0.09	0.26	0	0
Med13	8.14	7.22	8.11	7.19
AU021092	33.56	35.54	76.99	77.31
Psen2	18.48	19.75	16.51	17.64
Gbp11	0.26	0.07	0.21	0.21
Gal	1.23	1.71	1.76	4.13
Bax	129.03	115.11	83.57	80.96
Efemp1	38.3	31.06	74.73	71.47
Ccdc71l	6.97	5.78	6.47	6.53
Fam47e	4.26	1.54	5.77	4.76
Mtrr	3.46	3.67	3.94	3.81
Gm1966	3.88	2.38	3.68	2.81
Noc3l	5.53	4.44	4.8	4.4
Syt4	0.01	0	0	0
Ehf	3.05	1.83	4.13	3.44
Golga3	8.79	9.31	9.91	8.95
Vipr2	2.24	1.38	5.03	4.61
Serpina3n	297.5	361.42	82.28	89.5
Ifitm10	0.78	0.78	1.32	1.44
Zfp689	1.33	1.54	1.61	1.61
Ddo	3.36	1.86	5.66	3.88
Rhbdl1	3.72	2.02	4.16	3.78
Aaed1	15.52	16.07	30.15	29.97
Fezf1	0.02	0.02	0.05	0.02
Mfap4	726.47	266.95	446.51	484.69
C1qc	174.32	112.67	37.49	37.82
Hs3st2	0.02	0.02	0	0
Kcnk3	10.26	11.62	11.8	12.59
Hist1h2bl	0	0	0	0.27
Ucp1	0.03	0	0.1	0
Dusp1	137.86	106.44	103.49	127.42
Ccdc79	0.17	0.18	0.13	0.08
1110004E09Rik	21.39	17.12	24.5	21.34
Tmem132b	0.02	0.01	0.01	0.03
Rap2b	9.73	6.9	4.8	4.49
Rnf144a	17.24	18.1	22.53	18.45
Srsf12	0.15	0.17	0.04	0
Tmod3	65.91	70.61	72.06	72.22
Ky	0.32	0.15	0.86	0.46
Swsap1	5.32	4.88	6.08	5.87
0610007P14Rik	20.41	26.55	18.52	19.31
Gm14479	0	0.1	0	0
Dcdc2b	3.48	2.47	5.37	4.57
Mfsd6	13.36	13.6	15.71	14.37
Vwa1	7.61	7.6	2.09	2.26
Prr15l	55.56	48.4	51.87	49.31
Cdh9	0	0	0.02	0
Cyp4f39	3.9	9.39	1.44	1
Mettl21c	0	0	0.05	0
Plcl2	3.55	2.03	2.44	2.51
1810037I17Rik	71.51	78.56	74.46	77.38
F2rl3	0.72	0.69	0.29	0.38
Cyp26b1	2.05	4.74	2.31	7.63
Asap1	17.12	14.03	16.45	15.64
Basp1	20.37	20.79	6.87	5.51
Wdfy2	2.64	3.3	2.92	2.47
Zfp583	1.38	0.77	1.4	1.18
L2hgdh	1.98	1.99	2.27	1.77
Nlrc5	5.53	1.5	3.27	3.97
Dmgdh	0.02	0	0.09	0.13
Zfyve9	9.23	9.9	12.49	11.83
Ano4	0	0.03	0	0.03
Ccdc63	0.11	0.16	0.06	0.03
Cd276	7.81	9.41	2.02	1.61
Tspyl3	2.66	2.14	2.49	2.48
Mapre1	28.72	28.29	25.8	24.96
Ube2c	27.79	21.21	6.02	7.53
Pdk1	3.91	3.56	3.75	4.65
Slc6a14	37.12	45.41	28	25.21
Churc1	35.39	36.89	31.48	37.39
Laptm4b	29.03	26.23	31.67	34.25
Fstl4	0.09	0.12	0.18	0.09
Fchsd1	2.71	3.19	3.22	2.79
Prr16	2.14	2.36	1.35	1.3
Als2	5.08	4.46	4.81	4.97
Rtfdc1	48.98	45.16	47.87	46.03
Stk3	11.31	10.47	10.16	10.34
Nup98	14.12	13.38	12.43	12.34
4930444P10Rik	0.9	0.17	0.75	0.57
7420461P10Rik	0	0.11	0.02	0
Ceacam2	0.14	0.04	0	0.07
Samd15	0.36	0.32	0.22	0.19
AF251705	33.39	21.85	11.15	14.89
Pcbp1	130.22	125.43	111.62	109.27
Gm3336	0.29	0.29	0.75	0.93
Stac2	4.08	0.7	0.44	0.45
Lyrm5	10.16	12.65	13.57	14.72
Dusp18	4.87	3.28	5.08	4.4
Fndc7	1.14	0.86	0.75	0.69
Ppdpf	46.06	44.34	52.64	60.11
Aoc3	1.33	1.37	1.24	1.18
Aph1b	3.94	4.23	6.48	5.41
Dtd1	7.42	9.42	12.47	12.96
Ift80	5.13	4.17	4.96	4.89
Heca	10.52	10.22	16.06	13.81
Lum	8.75	6.79	4.49	4.24
Irx6	0.02	0	0	0
Klhl24	12.59	12.87	19.55	17.82
Gprc5a	494.6	676.72	475.34	453.9
Opn3	1.56	1.33	0.64	0.72
Itga9	26.21	35.62	23.84	25.52
Srrm3	0	0.03	0	0.01
Gnat3	0	0.09	0	0
Ptchd4	0.01	0	0	0
Ntng1	0.02	0.01	0.01	0
Uhrf1bp1	3.31	3.19	2.84	2.76
Csf2rb	27.84	12.72	9.48	9.61
Adam7	0.16	0.08	0.15	0.13
Ly6i	4.09	1.62	2.19	2.67
Adam6b	0	0	0.05	0.05
Tmem203	10.72	14.67	11.2	11.17
Zc3h10	10.38	8.37	10.46	10.18
Pthlh	0.84	0.8	0.9	0.96
43892	35.17	40.98	49.59	56.69
Gpr183	1.8	0.78	1.34	1.79
Zdhhc13	8.99	7.77	7.54	7.76
Eif3j1	32.69	30.71	29.61	31.1
Rdh16	0.05	0.03	0.1	0.16
Insig2	16.15	17.65	17.24	19.4
Capn2	108.92	138.58	113.47	119.18
Klhdc8b	15.83	13.58	20.22	19.24
Ccnc	10.79	9.5	9.37	9.46
Abca7	7.98	9.05	7.99	7.49
4931414P19Rik	2.5	2.05	2.57	2.13
Cyld	7.63	7.79	7.06	6.77
Mios	4.59	4.24	4.38	4.78
Nrip3	0.35	1.49	0.17	0.1
Acot9	33.09	32.62	27.37	29.48
Adamts10	46.25	38.31	58.53	57.45
Asic4	0.04	0.02	0.04	0.04
Tspan2	33.21	50.58	56.72	57.96
Pdgfra	50.86	46.29	48.61	50.21
Stambp	11.44	12.85	10.76	10.64
Gm4737	10.84	12.75	9.11	9.63
Muc19	0.08	0.05	0.09	0.1
Coro2b	18.43	19.19	24.01	21.52
Gm14440	4.77	5.91	7.82	8.49
Pex11g	5.34	4.85	3.36	3.62
Zyg11b	5.81	5.37	7	6.34
Zcrb1	39.41	44.42	47.05	45.77
Paxbp1	13.27	11.44	13.68	13.85
Ccm2	23.77	22.07	20.31	24.2
Fam50b	0	0.08	0.04	0
Rabepk	6.91	6.69	5.62	6.3
Vwc2l	0.02	0	0	0
Mrpl2	28.29	31.06	28.94	32.44
Brinp1	5.93	5.36	1.24	1.45
Slc39a10	10.6	10.92	9.32	8.73
Mamstr	3.76	2.87	2.9	2.63
Pde4a	4.92	4.95	6.29	5.78
Ankrd66	2.79	1.68	3.76	3.28
Dpf1	0.97	0.89	0.59	0.68
Gpm6b	19.89	13.87	22.34	23.63
Slc35c2	19.21	16.85	17.04	16.04
Atp6v1a	46.65	42.03	33.45	35.28
Pak2	26.37	24.7	23.26	22.24
Ccdc84	7.57	6.27	6.16	7.82
Tlr12	1.18	0.22	2.21	2.3
Nacc2	8.73	9.97	8.09	8.08
Eml5	0.4	0.45	0.56	0.44
Wnt8a	0	0.11	0	0
Pced1b	10.66	8.3	11.18	11.08
Kdm2b	6.88	5.57	4.99	4.55
2810417H13Rik	9.97	7.38	2.92	2.62
Nrl	0	0.04	0.03	0.05
Gm3776	0.61	0	0	0
Tifab	8.03	6.35	4.57	4.71
Pkn1	34.66	30.91	39.37	39.36
Scoc	24.05	25.72	25.76	24.62
Cog1	15.08	15.91	16.42	15.54
Skp1a	133.95	142.93	142.43	145.85
Smco3	0.03	0.16	0.26	0.33
Kctd16	0	0	0	0.08
Nkain4	18.76	18.16	40.36	35.84
Scn2b	0.28	0.21	0.2	0.31
Pcdh19	0.43	0.28	0.43	0.48
Tmem104	8.06	7.68	7.21	6.19
Pdcl	15.59	16.18	17.55	14.76
Wnt10a	0.84	0.19	0	0
Exoc2	10.34	10.44	11.61	10.59
Tmem179b	25.27	23.69	26.65	28.04
Mical1	19.49	19.07	11.7	11.92
Akap8l	24.71	21.23	30.94	29.31
Rsl1	3.4	3.58	3.49	3.03
Zdhhc18	40.27	43.13	36.14	34.6
Trappc10	11.82	12.1	11.53	11.48
Maob	12.49	10.29	22.15	21.84
Cars2	7.31	6.3	8.58	8.17
Mcm6	16.47	12.67	10.68	10.5
1810022K09Rik	65.01	70.18	50.21	56.54
Pgm5	4.7	2.43	7.92	8.45
Actl9	0.12	0.16	0	0.16
Slc5a9	0.08	0.05	0.04	0
S100a13	76.56	87.44	89.58	99.98
Apoa5	0.02	0	1.09	1.05
Rab12	62.64	67.91	72.28	77.79
Olfr49	0	0.05	0	0
Neo1	9.05	14.51	13.95	13.05
Adgrv1	0.09	0.04	0.07	0.07
Mthfs	11.05	7.87	9.33	9.04
Efcab11	0.75	0.64	0.66	0.32
Btk	6.18	3.54	3.93	3.79
Wdr82	22.38	20.46	22.76	21.69
Ccser1	0.71	0.57	0.95	0.8
Whamm	8.7	6.8	9.67	9.24
Pappa	0.71	0.97	0.29	0.24
Wfdc5	0.02	0.16	0.02	0.02
Urah	6.9	3.71	2.78	3.52
Kdm6a	9.3	8.45	6.41	6.23
Gan	1.46	1.15	1.06	0.88
Bivm	4.26	4.6	4.52	4.31
Acan	0.01	0	0	0
Lrrn4	2.85	6.83	10.46	5.51
Fam220a	12.75	11.73	13.44	12.7
Lsm1	4.59	4.29	2.94	4.45
Dlg1	22.27	25.62	25.58	24.02
Hsd3b7	34.03	28.3	27.59	30.35
Phip	4.79	4.87	6.08	5.45
Gm9733	1.4	1.2	1.24	2.35
Rbm43	12.16	9.53	11.72	11.21
Akr1e1	8.23	9.61	10.79	8.9
Tcf23	0.6	1.21	1.13	1.32
Mlh1	4.65	4.87	4.45	4.57
Tmem88	11.7	15.57	10.96	11.58
Abca3	44.65	41.66	38.98	38.17
Nol9	9.22	7.03	7.13	6.77
Ctsk	75.16	122.3	16.23	16.71
Npy4r	0.12	0.09	0	0
Pom121	11.69	10.33	10.72	9.27
Gmeb1	3.94	3.28	3.76	3.72
Psg22	0.07	0.08	0	0
Tceal6	0.16	0.23	0	0.19
Col17a1	0.22	0.05	1.24	1.39
Limch1	88.18	112.49	153.15	148.2
Cog8	15.25	11.4	12.39	12.37
Ces2g	6.82	4.71	13.82	12.83
Slc25a23	22.74	21.15	25.11	23.28
Taf15	27.86	20.02	29.55	27.4
Hhex	11.3	9.17	8.21	9.07
Ttll4	4.02	4.37	4.36	4.15
Ebf3	0.04	0.03	0.03	0.05
Polr2j	51.77	49.41	50.93	50.91
Rabggta	10.33	11.65	11.69	11.28
BC030499	0.34	0.35	0.27	0.22
Crcp	14.98	15.48	16.07	17.44
Prrg3	13.18	13.76	17.55	16.26
Sort1	58.47	70.26	59.36	57.33
Chsy3	2.21	2.97	0.65	0.56
Xpo4	2.13	1.84	2.37	1.75
3300002I08Rik	0.51	0.65	0.83	0.24
Timm9	12.27	10.55	9.02	9.4
Cited2	18.72	15.94	30.48	29.52
Adra2b	0.18	0.06	0.16	0.11
Pprc1	11.08	8.94	6.94	6.72
Ppp1r26	1.84	1.42	2.57	2.33
Unc119	19.62	21.93	14.3	18.92
Cdcp2	0	0	0.02	0.02
Pnpla5	0.13	0.16	0.27	0.36
Cd74	1915.44	873.48	830.53	842.99
4933415F23Rik	0	0.06	0	0
Coq9	14.87	15.67	13.91	14.51
Rsu1	86.48	88.87	88	99.43
Dnajb14	4.71	5.82	5.36	4.19
Eps8l3	0.22	0.12	0.12	0.12
Setdb1	12.39	10.66	12.07	11.66
Mdh1b	1.23	0.48	1.76	1.18
Efnb1	39.21	35.27	61.66	59.71
Rap1gds1	27.82	28.3	23.75	23.21
Cpa1	0.24	0	0.07	0
Gskip	12.52	10.38	9.89	9.75
Cables1	5.12	4.8	7.04	7.7
Nutf2	27.29	24.15	22.59	23.47
Det1	3.89	3.34	2.85	3.09
Gm13051	0.24	0.12	0.14	0.22
Dpcr1	0.78	0.62	0.45	0.35
Sgtb	2.35	2.13	3.1	2.98
Dock8	6.29	5.3	8.42	7.88
Setd8	36.16	38.22	27.9	26.77
Sgk2	0.04	0.04	0.2	0.07
Upk1a	0.86	2.08	2.01	1.29
Tmem169	0.02	0.02	0	0
Slc8a2	0.22	0.23	0.18	0.17
Trpv4	5.22	4.38	3.2	3.75
Tada2b	7.67	8.24	7.81	7.06
Acta2	99.78	168.74	45.33	43.95
Rac2	26.91	17.21	18.46	19.51
Taok2	43.62	38.76	62.2	59.94
Lama1	3.46	4.23	0.14	0.13
Frem3	0	0.21	0.03	0.02
Rnf19a	23.23	22.87	23.72	23.76
43895	30.01	30.58	22.35	25.51
Rab7b	8.84	4.83	5.95	6.27
Gns	93.2	75.57	64.99	65.54
Radil	7.09	8.24	5.6	5.07
Rnase9	0	0	0	0.05
Pld5	0.2	0.16	0.06	0.08
Caly	0	0	0.06	0
Ttc25	2.54	1.2	2.64	2.61
Prkcq	3.83	1.87	4.78	4.01
Dux	0.08	0	0.06	0.06
Taf5	2.82	2.29	2.02	1.97
Pou3f4	0.04	0.05	0.04	0.01
Kif1b	17.02	18.83	20.32	16.96
Cntrl	6.46	5.79	6.82	6.69
Vpreb3	10.58	4.76	25.82	27.59
1700019N19Rik	0	0.06	0	0.06
Mpp6	9.15	13.08	7.95	7.26
Rrp15	9.63	7.87	9.6	7.95
Piezo1	32.8	35.59	22.35	23.14
Zfp735	0.03	0	0	0.04
Fxr1	32.13	31.9	35.88	34.15
Btf3	292.87	296.44	243.63	281.62
Tuba4a	21.24	20.19	19.16	18.67
Lman2	44.39	37.59	39.3	39.17
Zfp358	15.88	17.57	19.92	20.87
Tssk2	0.04	0.04	0	0.08
Msantd4	16.54	14.8	16.95	15.93
Lrch1	11.06	10.59	15.18	14.07
Palm	18.02	20.59	21.23	19.28
Nt5c3b	14.28	14.44	14.28	14.28
Fbxw28	0.04	0	0	0
Mre11a	3.34	3.26	2.89	2.76
Asl	14.64	15.48	12.3	14.07
Flnb	27.91	20.72	20.68	21.28
Alpk2	0.2	0.1	0.02	0.01
Tssc4	22.28	24.92	20.11	20.35
Slc12a8	0.66	0.43	0.21	0.33
Adam28	2.93	1.14	4.46	3.51
Pars2	1.89	1.7	2.07	2.17
Tmem241	2.02	3.2	3.49	3.1
Irf3	32.66	29.76	36.51	38.64
Hsf3	0	0.06	0.06	0.04
Pla2g2d	1.3	0.46	2.12	1.92
Exoc1	11.39	11.12	8.82	9.29
Vrk1	5.45	4.91	5.48	5.7
Smarcd3	9.34	14.27	10.9	11.49
Banf1	88.43	71.17	72.02	72.48
Styxl1	0.5	0.59	0.88	0.61
Anks4b	0	0.03	0	0.03
Txlna	22.65	19.21	20.36	19.73
Olfr923	0	0.05	0	0
Smndc1	22.27	19.11	21.46	20.5
Ptges3	78.63	64.42	70.89	72.01
Mcm10	1.79	1.19	0.5	0.58
Slc25a11	37.97	37.46	35.73	35.88
Gmps	9.51	9.75	7.3	7.2
Cuedc1	16.49	14.55	23.63	24.27
Wdr55	9.71	9.21	6.83	8.16
Tmbim6	381.58	376.68	368.47	368.06
Ccdc125	3.4	3.17	2.91	2.96
Mettl7a1	151.05	107.44	535.93	550.03
Lrfn1	0.77	0.95	0.89	1.01
Gm5148	1.35	1.41	1.81	1.85
Ppp1ca	191.66	193.63	172.66	182.3
Pcid2	10.96	8.56	11.13	10.81
Marveld1	54.81	60.54	80.08	84.11
Was	11.76	7.03	6.36	6.05
Angel1	2.93	2.25	2.48	2.49
Gm694	0	0.12	0	0
Rbm38	7.39	5.88	7.61	7.32
Gm11937	0.15	0	0	0
Plod2	25.48	31.11	24.5	23.68
Cd99	359.74	418.97	524.33	554.64
Cirh1a	11.65	11	9.29	10.32
Ppa2	15.51	18.81	16.75	17.93
4933403O08Rik	0.04	0	0.07	0
Rbms2	25.02	25.98	30.19	30.4
Ablim1	38.87	27.15	38.37	35.06
Alpk1	3.47	1.88	2.75	2.97
Gja5	16.65	29.17	11.64	11.51
Sec24a	4.94	5.82	3.89	3.18
Rrs1	16.65	14.47	12.39	11.43
Hnrnpdl	40.86	29.76	43.63	44.31
Casp9	7.62	7.28	7.78	7.75
Bcs1l	5.89	5.43	4.99	5
Gm4567	0.14	0.08	0.08	0
Zfp541	0	0.01	0	0
Fahd2a	4.02	3.57	4.88	4.09
Klhl6	9	11.51	6.99	6.68
Nes	45.1	42.44	51.37	55.39
Ctsf	12.74	12.89	22.66	21.15
Mgat5	2.75	2.16	1.83	1.57
Fam206a	5.63	5.35	3.94	4.17
Fam175b	13.43	12.81	13.71	14.06
Eps15	23.2	21.83	29.89	29.87
Cldn16	0	0.05	0	0
Klk9	0.04	0.11	0.15	0.15
Atg4d	9.68	8.54	9.78	10.08
Trex2	0.16	0.32	0.06	0
Slc22a30	0.03	0.04	0.06	0.03
Kcnj8	6.78	4.18	4.1	4.4
Prpsap1	24.68	26	26.35	44.87
Cox6a2	7.72	5.29	8.74	9.13
P3h4	13.2	15.38	14.96	14.93
Supt20	15.26	13.02	19.17	16.41
Ctnnb1	271.58	265.22	252.41	252.91
Ssna1	47.78	47.07	43.41	44.99
Cebpe	0.23	0.18	0.79	0.36
Cnp	20.82	17.92	20.94	22.44
Trp53inp1	24.25	17.72	25.43	24.18
Bahcc1	2.4	2.13	2.96	2.74
Nsd1	12.56	12.42	14.03	13.22
Vmn2r2	0	0	0.01	0
Gfpt1	14.72	16.03	12.64	10.98
Serpinf1	21.71	21.83	15.32	17.73
Hsph1	30.45	18.33	40.45	33.66
Tctn2	7.01	5.99	7.98	6.96
Stc2	2.66	3.34	1.58	1.03
Ces2e	2.45	0.85	2.94	2.07
Sbsn	6.49	9.18	14.09	12.07
Mmp17	1.34	1.3	1.01	0.84
Cast	36.25	42.21	35.3	33.58
Ogfod2	14.03	11.26	13.19	14.02
Hcfc1	16.19	12.67	14.91	13.52
Lasp1	117.6	121.6	83.52	75.83
Paip2b	15.75	20.76	16.27	16.79
Klhl38	1.33	1.04	2.12	1.51
Serinc4	0.81	0.7	1.32	1.19
Fam26f	2.62	0.31	0.58	0.83
Gpank1	10.47	8.9	11.86	12.36
Fastkd2	3.47	2.64	3.17	2.95
Sprr3	0.05	0	0	0
Polr1e	2.48	2.26	1.73	1.65
Hmgn5	14.19	17.01	14.9	16.77
Gpr174	0.46	0.1	0.43	0.29
Myo6	8.61	8.5	14.37	12.95
Fbrsl1	12.61	13.03	12.31	11.81
Ly6e	703.17	468.1	526.48	530.09
Arhgap24	7.94	6.61	8.86	9.14
Dgkz	41.16	33.05	55.66	56.77
Rhoa	306.89	305.91	296.63	299.68
Cst11	0	0	0.2	0.1
Pcbp4	16.96	20.14	13.97	15.29
Ccdc116	0.28	0.18	0.24	0.17
Hebp1	25.23	22.05	16.57	18.79
Tctn1	6.22	6.09	6.58	6.34
Rbpms	67.44	68.42	77.67	76.25
Carnmt1	9.76	10.74	11.76	12.11
Adgra2	23.3	20.27	18.8	19.07
Gm11711	2.6	1.03	1.19	1.19
Cep72	0.8	0.64	0.64	0.69
Dscaml1	0.35	0.11	0.03	0.06
Wee1	11.5	6.27	11.61	10.44
Ccl1	0.7	0.69	0	0
Zfp97	4.33	2.56	4.68	4.29
Lmcd1	17.95	23.88	15.27	14.7
Csnk1d	53.75	50.68	50.83	51.83
Tpm1	278.74	362.74	180.75	179.83
Rubcn	10.68	11.82	11.86	12.04
Mybpc3	0.08	0.05	0.08	0.04
Sertad2	10.4	9.97	12.03	12.22
Nfkbil1	7.59	6.88	8.68	8.94
Mplkip	6.7	6.86	7.86	7.8
Bzw2	10.01	12.15	8.33	9.61
Gpr22	0.01	0	0	0
Arl1	68.67	72.49	67.83	62.26
Plxnd1	24.92	26.91	25.93	23.96
Trmt1l	13.35	10.55	14.68	13.75
Zrsr2	8.02	7.54	7.92	7.64
Lonp2	22.53	19.11	26.62	26.87
Slc6a11	0.03	0	0	0
Iqca	2.04	0.81	3.39	3.04
Spc25	9.12	10.47	2.34	2.1
Nme8	0	0	0.03	0
Zfp367	9.89	8.11	8.63	8.81
Pcsk5	8.28	13.77	7.23	6.56
Ptpn9	21.82	24.63	20.36	18.96
Rfc4	4.84	5.06	3.17	3.44
Gm5595	3.57	4.41	3.83	3.73
Nalcn	0.05	0.12	0.19	0.13
Tlr6	1.29	0.89	0.81	0.95
Mgrn1	28.87	34.7	27.95	30.52
4930432K21Rik	0.28	0.18	0.19	0.33
Pik3cg	2.78	1.92	1.85	1.75
Slc25a37	16.2	12.21	14.05	14.32
Dcun1d4	5.86	6.61	6.11	6.12
Tatdn2	17.93	19.51	15.41	17.86
Angptl4	67.14	12.78	42.34	57.1
Cdh17	0.14	0.11	0.13	0.02
Igfals	0.34	0.39	0.27	0.32
Cdh3	0.98	1.87	0.53	0.22
Tsx	0	0.13	0.21	0.34
Sec11a	70.68	71.21	59.94	62.25
Exosc4	10.68	10.13	8.7	10.24
Gal3st1	3.3	3.98	2.67	3.42
Ckap4	41.97	52.29	19.56	17.63
Htr2b	3.07	2.59	0.44	0.43
Phc3	6.97	5.47	8.74	7.66
Slc25a26	2.83	2.23	3.89	3.89
Slc39a6	14	13.63	11.96	11.62
Drd1	0.02	0.02	0	0
Zscan21	11.35	11.41	11.32	11.47
Cct7	76.72	72.14	75.51	74.75
Otud3	6.03	5.8	7.07	5.83
Sirt5	4.53	3.64	6.29	5.18
Ubxn7	5.44	5.72	6.66	6.26
Dsc1	0.01	0	0	0
Traf3ip2	5.09	4.4	6.02	6.96
Esrrb	0	0.01	0.01	0.01
Faah	6.2	4.3	9.71	8.24
Bend5	1.49	1.35	1.3	0.8
Asxl3	0.08	0.08	0.01	0.02
Cdk7	6.72	6.55	6.42	6.28
Epn3	20.57	23.9	12.12	12.05
Rbp2	0.94	0.85	0.7	0.43
Dctn4	23.93	19.58	24.55	23.87
Gpt	10.59	6.02	14.47	16.31
Hmgcl	17.86	18.55	19.8	22.86
Recql4	0.39	0.61	0.34	0.44
Ralyl	0.03	0	0	0
Gfer	10.24	7.47	6.82	7.15
Klf8	0.59	0.68	0.89	0.79
Sympk	24.82	24.45	26.03	26.38
Ndufaf6	3.22	2.21	2.87	3.35
Tctex1d1	0	0.03	0	0.03
Hgsnat	22.33	33.19	25.66	23.37
Ubash3a	0.47	0.22	0.42	0.53
Olfr531	0	0	0	0.06
Rasl10a	1.32	0.65	1.3	1.28
Kank4	2.98	3	6.68	6.29
Slc43a1	1.93	1.81	2.39	2.56
Cpsf3l	16.23	14	14.33	13.45
Spata20	0.11	0.21	0.04	0.11
Ank2	0.66	0.67	0.85	0.72
Araf	38.61	37.24	43.03	42.07
Mex3a	1.19	2.78	0.6	0.52
Bfar	17.5	16.89	14.85	16.1
Tox3	2.3	1.26	3.44	2.48
Thtpa	6.21	5.93	6.78	6.48
Tubb4a	12.97	6.02	18.84	19.66
Ambp	0.26	0.91	6.85	6.63
Sar1b	52.27	55.26	48.93	53.83
Zfp362	16.73	18.78	16.65	15.43
Mup2	0.59	0.25	8.22	7.01
Gga3	12.76	11.08	13.77	12.39
Tspan10	0	0	0.03	0
Raver1	22.3	19.4	19.08	17.17
Armt1	5.36	5.24	4.55	5.09
Arntl2	1.37	1.19	0.82	0.9
Zfp94	1.5	1.28	1.92	1.76
Desi2	8.41	9.15	6.54	7.29
Rnpepl1	36.49	31.47	40.18	41.8
Fkbpl	7.23	6.45	7.08	6.7
Fer	7.32	7.35	8.9	7.63
Nrarp	16.66	26.37	20.57	22.94
Siglecf	5.01	4.06	6.04	5.65
Itga2b	4.81	3.9	10.21	17.86
Zfp607	2.49	2.78	3.41	2.19
Cacna2d3	0.18	0.03	0.21	0.09
Gldn	0	0	0	0.01
Rgl3	7.55	8.47	7.11	7.69
Sstr3	0.03	0.06	0.03	0.01
Lhx4	0	0.03	0	0
Cdk5rap2	1.93	1.7	1.98	1.66
P2ry1	0.91	0.54	1.84	1.62
Camsap2	10.09	9.94	10.83	10.24
Lefty1	2.01	1.89	2.86	3.37
Arxes1	0.35	0.68	0.71	0.49
Klra6	0	0	0.11	0
Lor	0.15	0.18	0.22	0.19
Rpl11	693.66	707.77	628.47	745.5
Ehd2	150.63	157.82	171.22	167.96
Xrcc6	8.49	9.44	6.6	7.07
Retsat	9.39	8.59	8.33	7.9
Fam173b	9.53	6.96	6.88	6.64
Ninj1	37.34	40.37	23.87	26.99
Tcf7	18.22	13.75	15.66	16.83
Pcdhga6	2.11	1.92	2.62	3.24
Kcnn4	7.37	1.86	2.86	2.72
Yif1b	31.76	29.96	31.98	32.65
Gm9992	0.02	0	0.04	0
Atp6v1b1	0.26	0.08	1.4	0.66
Cadm4	4.78	6.87	7.39	7.16
Hist1h2bm	0.14	0	0	0
Clptm1	42.86	51.58	38.22	38.93
Lamc2	103.77	196.13	44.28	38.85
Klk10	0.78	0.04	0.3	0.29
Spata3	0	0	0.05	0
Gdf5	0.05	0.05	0.12	0.02
Ldlrap1	20.87	21.16	19.07	19
Gpr161	0.69	1.04	0.8	0.75
Pfas	3.26	3.2	2.97	2.71
Gm10220	0	0	0	0.04
Fcna	1.66	7.49	0.48	0.98
Alkbh6	16.5	14.54	18.76	18.5
Fcrla	2.58	0.47	3.21	2.87
Adam29	0	0.02	0	0
Atp6ap2	46.68	42.37	35.96	38.73
Zfp819	0.05	0.05	0.07	0.07
Nuf2	6.08	4.88	1.56	1.26
Arhgdia	342.62	365.94	316.31	307.67
BC147527	1.56	0.1	1.39	1.57
Rlbp1	0.05	0	0.05	0
Mrgpra6	0.06	0	0	0
Sfmbt2	0.31	0.39	1.82	1.01
Fsd1l	2	1.74	2.93	2.52
Aoah	2.29	1.88	0.71	0.51
Mns1	4.14	2.01	6.15	3.22
Mov10l1	0	0.03	0	0.01
Thada	1.7	1.66	2.43	2.16
Serf2	109.7	110.14	106.29	109.8
Phax	18.68	16.99	17.99	19.76
Proser2	2.92	2.22	2.86	2.27
Rrbp1	68.18	75.64	59.42	56.02
B3galnt2	9.4	10.81	11.01	11.32
Nrtn	4.52	5.13	2.42	2.94
Pex16	13.2	11.01	12.09	13.98
Hes1	28.46	31.83	41.34	32.65
Mfsd3	2.01	2.78	1.99	2.26
Fcgr2b	52.21	43.61	15.85	16.01
Ybx1	324.17	370.62	322.75	342.85
Milr1	5.48	5.38	3.01	3.11
Fopnl	15.76	16.34	17.43	18.4
Grk4	18.47	15.04	20.31	18.11
Cpsf4l	0.59	0.45	0.37	0.32
Adcyap1r1	0.47	0.31	0.58	0.64
Zpld1	0	0	0.17	0.02
Gpc4	11.19	20.41	6.48	6.6
Nphp1	9.39	10.85	10.96	10.97
Snrpd3	86.64	73.75	75.24	76.02
Tmem71	5.84	5.86	7.65	7.85
Musk	0.02	0.23	0.07	0.03
Atg2a	8.26	7.55	8.43	8.37
Fam213b	8.07	7.99	9.42	10.09
Isca2	23.35	31.16	22.77	24.03
Tti1	5.73	6.1	7.43	6.49
Ubc	454.19	473.39	456.66	443.09
Fam171b	0.23	0.19	0.36	0.18
Cct2	80.98	79.65	63.62	71.31
Gnal	1.82	1.32	1.77	2.03
Lipa	63.07	59	35.02	34.49
Btbd9	6.25	5.1	4.96	4.54
Myl12a	287.27	381.58	336.53	382.23
Wdsub1	10.02	9.12	12.26	12.69
Matn4	43.62	44.81	30.41	28.33
Casp12	9.85	10	8.63	8.12
Fut2	1.12	1.06	0.21	0.15
Degs1	61.53	76.1	63.5	59.6
Tpm4	426.67	421.04	307.83	350.56
Cep350	4.66	5.21	5.41	4.66
Traip	1.17	1.11	0.48	0.51
5730455P16Rik	5.44	6.29	7.19	6.61
Eme1	1.37	0.83	0.24	0.27
Tmem87a	18.93	15.96	19.81	17.93
Edrf1	4.41	4.27	4.43	4
Adamtsl2	41.64	29.68	35.37	36.47
Comtd1	3.7	2.27	2.29	3.3
Acaa1a	45.25	42.01	48.15	50.17
Cadps2	4.51	4.39	8.9	8.35
Asb10	0	0.07	0.08	0.03
Mpp4	0.14	0.16	0.43	0.6
Gch1	8.04	6.36	5.5	5.02
Cdh24	1.6	1.34	0.5	0.51
H3f3a	461.76	415.8	435.14	456.42
Chd4	39.29	44.62	35.86	33.66
Chd2	6.47	6.07	8.27	7.5
Acvr1c	0.03	0.01	0.03	0
Gnat2	0.06	0.09	0	0
Snx24	5.63	6.99	6.45	5.59
Fam69b	3.23	2.39	2.12	1.75
Fam159a	0.38	0.06	0.58	0.89
Rbm8a	23.68	19.68	26.07	26.9
Boc	8.2	9.52	11.87	12.54
Tpt1	1784.26	1862.62	1729.39	1933.34
Stkld1	0.3	0.12	0.13	0.15
Polr3b	5.57	5.06	5.84	5.8
Gabbr2	0.07	0.01	0	0
Pnma5	0	0.05	0.02	0
Rtn3	93.95	98.76	98.69	98.26
Tnfrsf22	5.47	5.72	5.16	5.43
Abca13	0.01	0.03	0.03	0.04
Mmgt2	7.25	6.65	7.07	7.65
Nipal1	1.1	0.57	0.55	0.83
Plcd1	6.49	7.79	6.84	7.56
Etaa1	2.55	2.36	3.05	2.86
Cntnap2	0.05	0.02	0	0.02
Gzma	7.63	0.64	26.92	17.18
Timm17b	13.72	15.87	13.59	14.35
Fsbp	0.31	0	0.22	0.16
Zfp846	2.1	2.4	2.53	2.42
Alox15	0.34	1.13	0.61	0.14
Zfp7	5.86	4.1	4.38	5.4
Trpc3	0.76	0.38	0.73	0.84
Man1a	11.24	10.89	10.74	8.57
Smurf2	21.09	21.96	30.58	32.78
Brf2	6.91	6.96	6.47	7.16
Tes	24.8	23.31	15.1	13.34
Ammecr1l	18.64	19.27	14.2	13.24
Wdr26	28.92	31.47	23.45	21.67
Cetn4	5.64	3.58	5.48	4.93
Dip2a	8.06	10.44	7	6.22
Wbp5	205.59	267.01	110.04	113.35
Tmc7	2.11	1.99	1.38	1.34
Zw10	9.18	8.28	8.79	10.09
Prph	0.38	0.12	0.16	0.32
Golt1a	0.75	0.24	0.92	0.91
Cyp2a22	0.05	0	0.03	0.03
Zfp1	6.31	4.87	5.34	6.66
Sapcd2	1.07	0.74	0.43	0.41
Zfp46	9.81	10.15	7.89	7.52
Fam19a3	0.37	0.21	0.21	0.24
Smim12	29.57	28.48	30.25	32.4
Il23r	0.31	0.07	0.09	0.22
2810408A11Rik	0.57	1	0.44	0.55
Ddx47	40.87	35.05	39.79	38.7
Supt5	45.42	40.96	49.36	49.49
Usp14	16.08	15.58	11.91	11.75
Hist1h2ap	21.05	13.24	4.4	7.6
Lmo7	87.02	102.48	126.22	122.29
Haghl	9.88	14.07	11.98	13.08
Cyp2d9	0.03	0.21	0.07	0.11
Shisa3	0.41	0.32	0.19	0.22
Mcpt4	0.11	0.4	0.7	0.63
Tbc1d2	8.45	10.69	4.16	4.08
Pappa2	2.15	0.55	0.37	0.39
Baz2b	6.18	6.16	7.91	7.37
Blvra	18.87	18.89	14.32	14.88
Tspan3	51	47.81	41.49	43.28
Mcm3ap	7.03	7.02	7.69	7.31
Trip11	4.02	3.81	3.84	3.11
Asz1	0.1	0.06	0.03	0.03
Palb2	1.17	1.32	0.95	0.78
Gtpbp3	5.78	5.29	5.37	6.16
Mmp10	0.89	1.52	0	0
Gvin1	11.13	4.63	9.54	8.9
Smg5	16.17	15.41	14.54	15.91
Tmem161a	13.23	12.47	13.87	13.82
Gm5538	0.13	0	0	0
Lrch4	38.44	34.24	46.41	41.37
Lyz1	691.71	236.28	369.23	544.11
Nova1	0.61	0.8	0.97	0.82
Zdhhc15	0.96	2.06	0.92	0.79
Lrrc63	0.2	0.11	0.11	0.04
Fgd4	1.39	1.4	1.47	1.45
Abcc12	0.04	0.04	0.06	0.04
Wdr7	3.69	3.63	3.56	3.34
AY358078	0	0	0.09	0.12
Fam184a	1.29	1.67	2.88	2.88
Tnfrsf21	14.57	9.94	12.78	11.49
Cd83	10.01	3.07	5.55	5.75
Dnajc25	6.59	7.43	7.01	5.2
Nkapl	0.65	1.1	1.29	1.16
H13	35.36	39.85	30.75	29.86
Fat4	1.72	2	2.34	1.68
Manea	5.26	6.03	5.6	5.35
Prss34	0.42	0	0.94	1.02
Cactin	15.08	12.13	14.24	14.55
Necab2	0.42	0.36	0.34	0.48
Ubl5	145.92	136.32	123.35	146.15
Zdhhc3	13.96	15.51	14.12	13.74
Smim19	9.87	9.74	10.51	10.28
Cybrd1	2.4	2.1	5.34	4.77
Gprc5d	0	0.04	0	0
Nup93	9.85	9.96	7.55	7.83
Fam65a	41.87	41.1	55.34	58.1
Gdf1	0.48	0.4	1.11	1.08
Haus6	2.68	2.19	2.3	1.92
Kcnip1	0.03	0.03	0.03	0.07
Hmmr	6.32	6.5	3.56	3.21
Ptcd2	11.52	9.57	10.67	11.03
Wnk3	0.15	0.22	0.04	0.03
Snrpc	47.5	42.6	34.44	39.29
Fgf5	0	0.05	0.01	0
Slc37a3	11.18	11.47	12.53	12.2
Mettl6	11.47	9.57	11.89	12.98
Guca1b	0.69	0.26	0.68	0.87
Ednrb	11.37	12.99	40.49	38.09
Rsl24d1	28.3	25.71	26.31	23.88
Fus	77.38	54.81	76.64	82.41
4833427G06Rik	4.67	2.31	5.92	5.98
Zfp26	2.72	2.55	2.67	2.14
Med14	7.02	7.33	6.55	5.21
Sec16b	1.89	3.17	2.76	3.26
4930505A04Rik	0.54	0.06	0.12	0.24
Pxk	28.25	22.87	27.94	28.1
Apof	0.34	0.35	1.13	0.93
Map7d1	100.32	92.94	98.04	98.48
Atp7a	7.34	8.74	7.88	6.83
Tmx3	20.28	19.88	19.96	18.14
Ahnak	91.11	115.8	165.5	174.77
Mcph1	1.64	1.49	0.98	1.04
Prdx4	57.02	59.77	39.69	43.52
Dnah8	0.43	0.18	0.42	0.41
Sema4d	9.4	4.35	4.05	3.6
Tnfsf13	16.26	11.85	16.01	15.47
2810474O19Rik	22.31	21.38	23.83	26.11
Rpf1	17.18	13.54	17.12	18.21
Lhfpl2	10.92	7.03	1.89	1.97
Harbi1	2.95	2.59	3.5	3.16
Zfp719	2.78	2.28	2.14	2.49
Myzap	58.45	43.4	94.15	88.71
Zfp866	5.28	4.89	7.49	7.42
Daam1	13.94	15.35	14.93	14.2
Clic1	249.15	254.44	166.36	174.37
Fgd3	3.11	2.61	2.55	2.1
Ncoa4	32.02	33.35	29.66	28.31
Myrfl	0.07	0.02	0.02	0.04
Rbak	5.01	4.59	5.47	5.56
Col1a1	327.15	434.54	96.58	83.14
Gm7827	4.99	5.02	4.64	3.58
Sars2	4.65	3.68	3.23	3.1
Krt36	0.03	0.03	0.03	0.03
Ap2a2	30.51	39.31	32.68	33.3
Ndufa8	72.47	69.17	63.55	61.8
Vapa	82.38	85.28	78.32	80.77
Sidt1	0.87	0.29	1.23	1.07
Dlgap1	0.07	0.09	0.01	0.05
Acvrl1	151.98	128.71	222.75	234.46
Zbtb12	2.84	3.5	3.86	3.01
Plekhs1	0.14	0.05	0.05	0.05
Stra8	0	0	0	0.04
Hormad1	0.04	0.04	0	0
Cphx1	0.54	0.43	0.03	0.07
AB124611	12.25	8.99	6.86	9.58
Dag1	119.8	264.87	106.71	93.51
S100b	2.09	2.1	0.75	0.73
4930503L19Rik	9.36	7.53	9.43	7.53
Znhit6	4.92	4.42	4.56	4.26
AI464131	2.96	4.29	4.61	4.88
Cd59a	19.4	15.23	8.51	16.04
Igf2bp2	5.63	6.77	4.7	4.94
Renbp	31.73	28.65	19.91	22.86
Fbxw15	0	0.04	0	0
Zfp266	8.56	10.26	11.15	10.09
Abcc3	6.85	9.07	10.69	8.57
Ptrf	164.46	189.26	216.07	211.05
Tnfaip6	1.64	1.14	0.68	1.05
Zfp784	4.62	4.85	4.87	5.29
Cbx5	12.38	12.82	14.96	14.94
Hps1	5.02	4.27	4.48	3.74
Cystm1	106.25	181.23	78.34	81.86
Fam107a	14.02	6.98	24.13	28.82
2610301B20Rik	7.13	7.66	7.31	8.59
Akap14	1.33	0.52	2.47	1.9
Gm6904	0.4	0	0.24	0.17
Cela2a	0	0	0	0.07
Kcnc2	0.03	0.08	0.07	0.07
Gria2	0.1	0.05	0.07	0.03
Cbx1	18.94	18.54	22.17	18.58
Ltn1	5.99	5.97	7.48	6.7
Rasgrf1	0.7	1.21	0.78	0.59
Arhgef12	30.64	34.23	43.49	38.31
Dnm3	2.17	2.43	2.84	2.79
Ankrd24	1.56	1.55	2.09	1.75
Hbp1	42.56	42	48.2	47.65
Gimap8	15.91	13.17	19.54	18.31
Ptcra	0.45	0.42	0.42	0.56
Nuak1	6.07	6	7.93	8.59
Hist1h2br	0.52	0.86	0.37	0.46
Osbpl7	8.71	8.08	6.22	6.39
Sarm1	0.07	0.11	0.14	0.14
1110034G24Rik	5.98	3.75	6.41	8.26
Xkrx	0.97	0.71	0.74	0.77
Satb1	2.11	1.35	1.89	1.85
Ucn2	0.39	0.93	0.87	0.52
Duoxa1	0.32	0.18	0	0
Nfkbib	19.75	20.29	16.25	18.34
Prop1	0.06	0	0.06	0.06
Parva	60.56	75.38	69.61	69.94
Dgcr14	8.54	8.44	8.23	8.92
Cep250	5.57	5.83	6.36	6.3
Tmsb15l	1.91	2.6	1.42	1.9
Fcrl6	0	0.03	0.06	0.03
Grin3b	0.37	0.37	0.46	0.32
Epn2	32.56	37.92	45.55	45.71
Sgpl1	30.97	26.86	17.4	17.73
Urm1	19.31	19.82	18.85	22.09
Il27ra	3.88	1.17	1.96	2.33
Ppp1r9a	4.69	5.13	8.53	8.04
Ptrhd1	1.66	1.38	1.57	1.65
Defa22	0.07	0	0	0
Pcdh1	50.57	37.43	61.42	59.29
Htr5b	0.03	0.03	0	0
Slc26a7	0.05	0.02	0	0
Gareml	0.03	0.01	0.03	0.04
Cacng1	0	0.09	0.05	0.14
Pdss1	2.34	2.01	1.45	1.11
Pkp2	11.07	12.57	14.55	14.63
Ap1s3	12.19	11.71	8.7	9.38
Obox1	0.05	0	0	0
Slc39a13	29.09	38.3	23.97	22.13
Nicn1	8.13	8.24	9.51	9.59
Ppargc1a	0.39	0.38	0.64	0.43
Abhd1	0.69	0.5	1.58	0.81
Hecw1	0.09	0.07	0.01	0
Adam24	0.02	0	0	0
2210408I21Rik	1.28	1.24	1.76	1.77
Otog	0.03	0.03	0.02	0.01
BC052040	1.12	1.43	1.13	1.15
Ets1	47.83	33.55	42.28	39.79
Nsun4	11.21	13.6	11.03	11.09
5031414D18Rik	1.33	0.6	1.23	0.98
Ttf1	6.07	5.44	6.53	6.26
Mmd2	0	0.03	0	0.03
Tmem164	17.49	15.67	13.9	13.4
Rpp14	8.64	8.36	9.78	11.29
Fam151b	3.16	2.37	4.24	4.46
Nudt9	33.71	38.56	34.79	32.43
Gm17660	0.11	0.11	0	0.22
Dap3	10.09	8.92	10	9.43
Arel1	10.81	10.56	11.65	10.46
D930015E06Rik	5.58	4.28	5.42	4.01
Zfp937	4	3.59	4.16	4.26
Etv3	13.69	11.01	12.59	11.45
Ebpl	4.02	3.51	4.14	4.24
1700113H08Rik	0.04	0	0.09	0.04
Ppp6r2	6.8	8.7	9.22	9.36
Usp17ld	0	0.03	0	0
Ppp3r2	0	0	0.02	0
Gm5150	2.98	2.95	2.53	2.44
Tmem170b	4.71	4.75	4.57	4.76
Bcan	0.74	0.39	1.03	1.14
Ghrh	0	0.11	0.11	0.11
Ccser2	20.28	18.89	26.05	25.56
Csnk2a2	8.84	9.06	8.1	7.75
Fgf17	0.13	0.16	0.07	0.07
Scamp3	44.52	47.16	40.53	38.54
Tmem163	4.69	3.5	5.73	5.76
Cnbp	111.7	94.36	129.19	139.55
Dapl1	0.59	0.29	1.21	0.69
Bace2	7.06	6.04	8.2	7.74
Zfp14	1.93	1.7	3.01	3.18
1700112E06Rik	5.47	5.24	5.71	4.95
Naip6	1.15	0.99	1.28	0.99
Snx22	5.3	7.48	5.82	7.35
44082	25.73	27.39	25.47	23.08
Slc6a6	43.07	60.5	38.21	36.6
St8sia1	0.34	0.15	0.25	0.25
Acsm3	0.1	0.27	0.43	0.27
Nvl	7.81	6.57	7.46	7.54
Mgat1	63.99	59.43	63.32	63.93
Ccnyl1	12.27	13.67	10.4	10.35
Tmem17	2.2	2.63	3.16	2.75
Ctcfl	0.03	0.17	0.08	0.11
Tmem211	0.03	0	0	0
Bri3	97.21	87.5	125.25	114.4
Ppp2r2a	19.96	21.12	18.49	18.94
1810062G17Rik	0.75	1.66	0.95	0.88
Fignl1	2.03	1.94	0.87	0.76
Dnajb1	29.09	23.31	30.86	28.53
Mgst3	50.16	53.19	50.93	54.71
Tbp	11.51	9.88	12.36	11.49
Gipr	0	0.09	0.03	0
Rab5b	54.92	54.05	65.89	61.78
Tpgs1	18.19	17.15	14.92	18.57
Ptpru	7.54	9.65	12.1	13.48
Sult2a1	0	0.11	0.21	0.15
Smgc	0	0	0.04	0.06
Zfp870	2.13	1.84	2.3	2.74
Sar1a	89.3	91.32	82.64	86.97
Haus8	10.32	5.58	7.24	7.41
Plekha5	4.07	2.81	5.04	4.72
Rcan2	12.44	11.06	17.38	17.35
Zfp830	7.34	6.33	7.42	7.23
Acpp	1.12	0.93	1.28	0.79
Gtsf1	0.15	0	0	0
Cd8a	1.74	0.64	2.72	1.49
Ubr2	12.67	12	14.33	14.71
Scarb2	90.87	83.38	79.23	84.25
Clasrp	13.28	10.92	16.83	15.59
2410089E03Rik	2.35	2.47	2.75	2.36
Oxsr1	13.46	14.23	14.96	14.87
Kcnh3	0.43	0.41	0.83	1.28
Ntmt1	9.77	8.85	8.28	8.95
Prr14l	4.39	3.61	3.75	3.22
Tet3	8.49	7.31	10.13	8.64
Dok3	17.22	13.7	10.74	13.49
Far2	1.42	1	1.06	1
Fbln7	0.68	0.22	0.21	0.15
Slc7a11	1.29	1.05	0.14	0.13
Tlcd2	6.91	6.76	9.12	7.2
Tcstv3	0	0.19	0	0
Kctd9	9.89	12.26	8.37	9.21
Gm13152	1.86	3.03	4.18	2.7
Cacna1h	0.21	0.11	0.05	0.06
Dgkb	0.29	0.09	0.38	0.44
Mkrn3	0.43	0.58	0.7	0.67
Tmem237	10.13	8.57	12.08	11.33
Nipsnap3b	18.94	17.77	12.2	13.33
Rgs3	30	24.96	25.94	25.11
Fam163b	0.24	0.13	0.06	0.11
Pcdhb5	1.26	1.07	1.08	1.05
Hsd17b4	38.73	37.61	39.67	35
Slc44a3	12.59	15.76	23.41	22.67
Cd209b	0.14	0.48	0.46	0.71
Zfp947	2.42	1.32	1.72	2.28
St6galnac2	42.39	39.12	28.84	32.91
Rita1	4.45	4.45	5.09	5.01
Atp12a	0	0.01	0.01	0
Clcc1	15.25	15.81	17.31	21.28
Cyth4	44.74	27.05	15.36	16.06
Npl	3.62	6.78	1.67	2.04
Phf2	18.05	18.36	24.28	21.81
Wisp1	7.04	8.84	1.78	1.44
Fscn2	0.03	0.06	0.1	0.1
Gper1	1.49	1.1	1.63	1.5
Helq	2.04	1.8	2.04	1.78
Ephb6	1.78	1.43	2.91	2.22
Hist1h4j	0.64	0	0	0
Amy1	1.94	2.44	2.85	3.18
Smpd3	1.51	4.2	1.8	1.28
Psmc3ip	3.46	2.96	3.28	2.85
Tmem200a	1.91	1.44	1.8	1.58
Casp1	8.43	4.68	5.83	5.63
Dab1	0.22	0.11	0.16	0.14
Foxd2	0.21	0.25	0.26	0.21
Rps6kb2	17.31	18.07	19.05	18.86
Med16	11.39	12.21	11.89	13.07
Zfp318	2.55	2.67	2.84	2.77
Magee2	0.1	0.11	0.07	0.12
Opa3	12.83	13.08	10.61	11.41
Fcamr	1.56	0.47	0.85	0.8
Mrpl42	53.83	46.12	50.45	51.4
Glp1r	5.54	4.18	14.81	12.18
Cers3	1.37	1.16	0.29	0.36
Tmed4	40.92	41.06	47.26	49.08
Trim24	6.85	5.95	7.49	8.5
Mcoln3	2.82	2.31	2.45	1.93
Ints6	4.56	5.97	3.72	3.89
Txndc5	90.22	89.87	71.55	65.92
Slc5a10	0	0.03	0.05	0.11
Dazl	0.04	0.04	0.04	0.04
Taf6l	3.95	4.53	3.09	4
Obscn	0.05	0.03	0.05	0.02
Rassf8	10.36	11.21	13.06	12.1
Mgea5	31.57	19.79	31.99	28.44
Nagpa	15.12	11.1	13.52	13.2
Adgrg3	8.91	8.02	4.85	5.5
Phkg2	18.32	16.95	18.99	20.31
D8Ertd738e	128.67	118.55	124.1	134.64
Ak8	3.34	2.19	4.66	4.49
1700029I15Rik	1.13	1.69	1.74	0.86
Pias2	11.9	11.49	11.5	11.03
Mapkapk2	71.88	69.03	60.29	59.24
Sla	24.45	17.36	15.81	15.81
Ncoa1	6.62	6.65	8.45	7.88
Tpd52	36.36	31.66	28.5	24.22
Rae1	18.64	15.99	15.61	18.67
Tmem207	0.07	0.04	0.07	0
Pde11a	0.04	0.02	0	0.04
Ace3	2.02	1.95	2.07	1.84
Prdm11	1.72	1.23	1.45	1.61
Baiap2l2	0.11	0.13	0.05	0.19
Cxcr6	4.07	1.07	2.81	3.27
Itfg2	8.26	6.17	8.68	8.58
Bloc1s2	26.15	25.78	18.56	23.5
Rps24	541.64	515.46	485.58	580.72
Hap1	5.4	3.48	4.28	3.16
C1ql3	0.06	0.02	0.02	0.06
Rab34	22.16	28.52	22.05	23.01
Bola2	66.43	62.38	43.05	52.66
Lca5	2.03	1.37	2.41	1.71
Crnkl1	12.1	10.16	12.64	10.65
Hs3st4	0.04	0.18	0.04	0.15
D630023F18Rik	0.33	0.16	0	0.03
Nxt2	6.03	7.09	8.17	8.22
Ugt3a2	0.04	0.02	0.26	0.2
Ass1	39.26	18.07	19.29	22.73
Tsta3	20.37	21.96	15.64	17.03
Mb21d2	3.45	4.51	4.42	4.75
Trpm6	4.66	3.98	6.75	6.21
Atp1a4	0.1	0.03	0.03	0.02
Iba57	1.77	1.61	1.56	1.72
Uncx	0.05	0	0	0
Ercc4	3.53	3.38	3.59	3.5
Hnrnpa3	158.17	145.83	147.03	140.96
Vegfb	17.59	15.98	18.09	20.21
Phf21b	0.72	0.58	0.66	0.53
Ccdc92	6.13	4.83	12.11	13.91
Ly75	2.71	2.28	1.88	1.46
Armc8	7.31	6.77	8.17	7.98
1700020N15Rik	0	0.11	0	0
Bre	31.88	36.69	26.08	27.41
Abcb1b	2.35	3.86	1.29	1.7
Amotl2	43.29	44.31	53.27	51.49
Tmem158	2.17	2.08	2.34	2.37
Bckdhb	10.22	6.82	13.37	13.81
BC055324	0.88	0.81	0.57	0.48
Apln	17.2	8.88	27.39	27.08
Ush1g	0.02	0.03	0.04	0
Mtcl1	7.31	6.48	13.39	12.43
Alg5	21.92	23.66	18.66	20.95
Atp6v1e1	101.33	92.84	82.36	89.82
Rnf215	27.71	26.63	40.25	40.31
Csf1r	47.81	32.64	41.97	47.07
Zfp51	4	3.49	4.42	4.35
Nhp2l1	65.02	52.26	65.65	69.22
N4bp2	1.15	1.08	1.31	0.94
Srsf9	37.07	32.31	28.07	27.73
Itm2c	143.43	137.31	123.01	112.89
Fubp1	17.53	17.03	17.21	15.74
Zfp511	11.92	9.38	12.68	12.3
Tmem72	0	0	0.02	0
Usp40	5.51	4.64	5.24	5.44
Rreb1	6.4	6.9	6.37	5.42
Gpa33	0.07	0.05	0	0.02
Samd11	0.32	0.1	0.05	0.08
Plcb2	4.66	2.9	4.38	4.35
Poc1a	5.27	7.03	3.29	3.77
Cd109	1.08	2.46	0.27	0.29
Klc4	16.99	19.82	16.67	16.63
Gm5128	0.01	0.01	0	0
Mark1	6.86	6.4	2.06	1.74
Osbpl10	3.38	3.02	2.84	2.95
Chmp1b	25.49	24.94	26.2	24.18
Abi2	6.47	6.5	5.61	5.33
Mmgt1	12.32	13.53	11.95	11.45
Rprml	1.05	0.73	2.31	2.43
Cwc25	10.66	10.4	10.47	10.54
Cidec	2.87	2.78	7.87	9.2
Mylpf	1.51	1.5	1.39	1.98
Rnaseh2c	27.31	25.9	25.87	29.01
Scn4b	0.1	0.1	0.08	0.05
Sepsecs	4.15	3.42	4.23	3.19
Trim63	0.06	0.09	0.12	0.06
Chad	4.61	1.8	13.84	9.45
Clrn1	0.33	0.13	0.08	0.16
Rfx3	0.78	0.84	1.4	1.05
Tbc1d17	15.89	12.98	18.9	19.39
Ythdc1	25.2	20.47	28.12	26.1
Cdc42ep5	7.33	9.47	10.96	11.67
Rora	4.48	4.63	7.92	7.68
Spint2	150.37	145.87	159.95	151.49
Ranbp2	14.61	13.91	15	13.45
Susd1	1.39	0.68	0.66	0.92
Olfr1033	13.37	24.23	21.76	16
Nsdhl	9.13	14.77	8.48	9.44
2210404O09Rik	2.13	2.62	2.49	2.37
Ubac2	17.48	19.13	17.79	18.57
Gna12	33.93	31.68	32.17	35.08
Epha5	0	0.01	0.02	0
Ccdc69	3.03	1.83	2.13	2.1
Ikbkb	20.37	19.04	21.89	19.87
Lap3	34.48	25.94	16.71	17.75
Ier2	47.94	41.71	45.95	41.63
Bscl2	35.17	32.05	28.86	30
Zswim1	4.78	4.8	3.62	4.12
Myo19	3.36	4.1	2.48	2.58
Cep76	2.87	2.91	2.23	2.08
Prr15	4.41	5.97	3.59	3.01
Zfp53	3.8	3.32	4.02	3.75
Klk1b11	0	0	0.07	0
Uros	7.77	4.66	6.42	6.6
Ankrd9	1.66	1.56	1.34	1.72
Coa7	3.18	2.64	2.39	3.16
Pdxk	8.73	6.3	13.46	12.02
Sdhaf3	3.92	6.19	3.24	5.01
Awat1	0.44	0.56	0.04	0
Klk1b27	0.06	0	0	0.13
Zfp738	1.95	2.19	2.29	2.39
Kcna1	0.04	0.03	0.06	0.07
Cd300lb	5.81	2.27	1.78	1.94
Traf7	38.1	40.18	41.12	43.26
Cyp2c67	0	0	0.25	0.19
Hes7	0.41	0.17	0.36	0.3
7530416G11Rik	0	0.05	0.1	0.22
Stom	61.71	59.25	49.01	46.46
Gm13288	0	0	0.04	0
Wfdc8	0.39	0.47	1.26	2.2
Flt4	12.74	18.16	14.57	15.13
Rmi1	7.76	6.52	6.7	7.61
Arvcf	4.79	4.9	8.6	9.69
Ltk	0.81	0.48	1.02	0.91
Gm13043	0	0.03	0	0
Ing5	5.59	4.2	6.13	6.96
Camk1g	0.43	0.22	0.09	0.09
Defb1	0	0	0.06	0
Npas4	0.17	0.18	0.09	0.07
Stard5	10.55	9.41	9.18	9.33
Zc3h8	3.14	3.55	3.34	3.43
Psmb10	55.69	36.2	51.77	59.92
Fhod1	23.57	23.41	29.44	29.89
Aig1	14.33	12.18	14.68	15.17
Hmgxb4	7.5	6.65	7.38	7.48
Ugt8a	0.18	0.02	0.39	0.22
Pilra	9.46	5.86	5.17	6.4
Stat1	31.23	13.02	21.43	23.65
Cpa3	0.27	0.3	0.39	0.81
Tmem131	15.25	12.59	13.2	12.04
Elof1	61.07	48.38	68.09	61.68
Trim23	2.92	3.53	3.34	3.03
BC035044	0.65	0.15	0.8	0.7
Kdm4b	7.67	7.71	9.99	9.85
Apoc3	0.77	0.77	9.07	11.66
Ephx4	0.98	0.13	1.45	1.12
Nme1	45.7	44.86	26.5	31.34
Vmac	10.23	12.99	13.57	14.17
Oser1	29.65	23.83	32.06	33.95
Kdsr	16.82	21.77	19.23	22.07
9130011E15Rik	4.87	5.73	5.77	5.69
Rab33a	0.19	0.19	0.15	0.1
Mpped2	1.44	0.9	2.07	1.29
Kdelr2	51.41	56.17	39.01	38.82
Dgkg	0.34	0.34	0.54	0.69
Amfr	53.58	53.09	48.11	49.2
Adck3	1.96	1.67	2.96	3.17
Atp9b	14.8	14.6	15.02	15.52
4930433I11Rik	0.03	0	0	0
Poldip2	26.25	29.57	25.38	23.51
Ino80d	4.02	3.45	4.52	4.1
Asnsd1	17.32	16.11	14.28	15.48
Ddn	0.01	0	0	0
Trim8	40.37	35.31	41.3	39.04
Zfp458	0.31	0.34	0.3	0.31
Crtam	0.09	0.03	0.26	0.12
Klra2	4.08	2.28	3.62	3.71
Sema3a	11.02	17.53	12.13	12.1
Spast	7.37	7.6	6.31	6.3
Ern2	0	0	0.02	0
Kansl1	12.26	12.14	14.19	13.88
Slc35c1	16.45	16.74	12.8	10.2
Rpl7a	483.63	493.83	447.17	462.95
Tmprss5	0.13	0.19	0.35	0.16
Mettl16	8.78	7.25	7.99	8
Tcp11	3.75	2.65	5.63	4.79
Zfp874a	4.92	4.4	4.5	5.39
Pank4	9.44	7.13	10.15	10.13
Alg9	7.91	8.29	8.38	7.37
Ankrd33b	13.87	13.52	21.55	21.39
Csrp3	0.05	0	0.22	0.05
Klhl33	0.17	0.41	0.6	0.56
Msantd3	6.5	7.59	4.82	4.84
Ago1	14.84	15.45	22.06	19.68
Tgfb2	15.64	15.69	9.22	7.74
Imp4	12.32	11.42	11.97	12.52
Paqr8	5.66	6.2	4.36	3.66
Rundc1	9.01	8.03	9.12	10.01
Spa17	11.17	6.93	10.83	12.48
Ces1f	0.58	0.69	4.49	2.86
Corin	0.3	0.23	0.26	0.23
Vps41	18.09	18.78	18.59	16.9
Polr1c	30.27	29.77	23.2	26.42
Map3k11	37.54	31.68	46.12	47.31
Anapc15	10.72	9.47	7.71	6.6
Cmtm6	53.28	52.07	44.85	39.86
Ormdl3	23.98	24	27.76	28.5
Izumo4	9.83	15.24	15.15	17.19
Prkar2b	7.17	5.68	7.47	8.29
Greb1	0.35	0.23	0.25	0.15
Gmfg	25.85	21.58	22.75	28.76
Gm13139	7.34	5.78	4.27	3.75
Mars2	2.7	2.16	1.46	1.5
Klhl41	0.86	0.5	0.6	0.76
Eif5a2	2.94	4.33	3.6	3.61
Sowaha	0.23	0.3	0.35	0.24
Mctp1	6.37	4.33	5.82	4.87
Pxn	67.87	64.34	67.35	62.52
Mrps23	26.08	26.2	22.41	23.39
Irs4	0.01	0.01	0	0
Zranb3	3.56	1.76	0.82	0.97
Ranbp3	29.74	25.01	25.81	25.23
Fbxo48	0.34	0.13	0.29	0.13
Tbc1d9	7.84	5.75	7.91	6.86
Stra6l	1.47	1.03	0.26	0.28
Armcx2	11.69	13.16	9.24	8.48
Lmnb2	8.24	6.51	4.59	4.18
Snapc1	6.46	6.01	6.94	5.95
Bmpr1a	15.91	18.48	19.58	16.75
Socs6	6.68	6.54	5.42	5.43
Atic	19.9	17.53	18.66	17.74
Nat2	6.58	6.56	6.39	5.93
Slc14a1	0.39	0.17	0.5	0.31
Slc25a21	0.07	0.07	0.13	0.03
Mbd4	3.28	2.56	2.78	2.89
Pde7a	8.52	12.38	9.97	9.54
Eif5	66.11	58.91	54.03	59.12
Slc52a3	13.02	13.41	16.43	14.78
2700097O09Rik	3.97	2.72	3.69	3.95
Lancl2	4.88	4.92	4.85	4.79
Grrp1	35.49	28.51	16.5	15.95
Sirt6	9.36	9.43	8.09	7.79
Itih2	0.93	0.75	1.4	0.99
Zfp697	6.84	7.3	6.11	5.23
Bmf	6.5	5.65	10.32	9.14
Ptpn6	27.28	17.99	19.15	19.74
Lhx9	0.05	0.01	0.04	0.01
1700094D03Rik	5.97	4.08	9.41	8.3
Galk2	12.07	12.16	10.59	9.74
Shc1	46.7	48.6	36.07	36.17
Tmc6	15.58	18.02	21.36	22.22
Clec2f	0.26	0	0	0.18
Sel1l3	2.53	2.74	0.86	0.99
Tdrd7	16.06	14.26	15.79	16.03
Rab27a	17.87	17.62	20.83	21.45
Afmid	2.69	2.09	2.2	2.79
Ankrd53	0.1	0.06	0.13	0.03
Banp	6.58	4.82	7.11	7.37
Apba2	0.49	0.62	0.29	0.4
Sh3gl2	0.81	0.51	1.83	1.55
Zfp831	0.24	0.1	0.31	0.25
3110035E14Rik	0.03	0.07	0.05	0.14
Ssc5d	6.09	7.23	5.5	4.55
F10	12.68	4.48	3.8	4.8
Foxl2	0.02	0	0	0
Camk2a	0.95	0.45	1.53	1.5
Chp2	1.44	6.27	1.37	1.01
Kif20a	5.54	6.7	1.38	1.32
Aldh1a7	28.15	11.94	57.52	42.45
Zfp691	5.15	5.18	6	4.84
Mrpl30	44.04	46.83	40.81	44.84
Tdrd5	0.19	0.24	0.23	0.12
Rhoh	1.62	0.82	0.86	0.92
Cwc27	6.18	7.76	7.81	7.94
Dact1	3.58	3.33	3.38	3.3
Krt18	146.4	144.87	68.17	68.78
Hlf	5.79	3.25	19.26	17.28
Slc1a6	0.32	0.21	0.16	0.08
Denr	18	18.69	16.07	17.47
Nudt15	0.89	0.7	0.87	0.79
Slfn14	0.04	0.01	0.15	0.13
Dtl	1.55	1.02	0.61	0.48
Sec61g	54.69	59.3	38.45	44.98
B4galnt4	0.23	0.21	0.14	0.2
Cpne5	0.31	0.17	1.94	1.58
Ackr4	1.17	0.19	6.7	5.29
Cdh7	0.03	0.01	0.05	0.01
Shank3	27.18	23.28	33.26	33.15
Canx	112.46	101.81	89.85	87.18
Xlr4c	0.69	0.13	1	0.83
Pcna	90.69	79.07	61.09	66.41
Pdlim3	8.5	11.36	10.05	9.45
Akr1c12	0.62	0.63	0.46	0.37
Aggf1	16.22	13.89	18.16	17.2
Slu7	14.43	13.31	18.87	19.85
Sprr2a1	0.58	0.5	0.03	0.02
Mien1	38.76	29.4	34.52	36
Eef1b2	120.54	125.89	93.79	108.15
Lfng	26.01	18.62	34.63	34.27
Cd302	40.97	40.12	30.78	34.98
Tbc1d14	17.18	15.41	13.3	12.12
St3gal5	12.86	14.84	12.08	11.38
Sirt7	28.74	24.23	30.67	31.9
Cbr1	25.76	26.5	35.31	31.7
Impdh2	36.17	33.7	28.57	33.05
Chst12	32.72	43.6	29.69	28.25
Gtf3c4	6.81	7.67	6.21	5.52
Lysmd3	5.47	7.36	5.57	5.58
Gm13212	1.79	0.98	1.48	1.69
Zfp595	2.1	1.68	2.66	2.56
-	0.74	0.91	1.06	1.05
Spin2c	0.47	0.59	0.6	0.85
Chmp6	23.87	23.75	19.38	18.21
Nat10	7.13	6.47	7.59	6.94
Wipi1	13.75	22.09	12.13	13.59
Camk2g	11.96	11.97	12.27	12.43
Cd79a	16.35	2.34	13.25	12.94
Col28a1	5.05	4.44	1.02	0.94
Ppp1r12b	1.35	1.36	2.33	1.85
Rps10	425.79	417.09	380.77	447.09
BC048403	2.3	2.25	1.85	1.9
Gdap1l1	0.11	0.04	0.11	0
Sppl2c	0	0.02	0	0
Tmem183a	17.96	17.37	18.58	17.87
Wac	19.55	17.89	21.73	21.77
Ift27	14.49	12.86	14.3	16.15
Zkscan6	6.45	4.95	6.71	6.25
Grb10	18.79	27.02	16.21	16.01
Ube2cbp	0.24	0.69	0.15	0.67
Rgr	0.01	0	0.01	0
Tmc3	0.1	0.14	0.12	0.15
Fam189b	4.44	4.84	4.71	3.91
Fam204a	8.33	7.84	9.42	9.01
Ccdc153	25.62	12.72	38.89	35.36
Mus81	7.35	7.28	8.04	8.93
Gnpat	25.37	27.18	25.96	27.86
Cfap61	0.39	0.04	0.4	0.33
Slc25a25	14.7	15.19	8.76	9.71
Rmdn1	5.15	5.45	6.07	7.68
Vil1	0.27	0.4	0.32	0.16
En2	0.03	0	0	0
4930427A07Rik	2.2	2.1	0.8	0.58
Zxdc	5.24	4.42	5.11	5.59
Pik3cd	10.14	6.03	6.41	5.99
Ggcx	12.29	9.26	11.79	11.44
Lyrm2	14.95	14.3	14.71	15.82
Lars2	4.03	3.22	3.32	3.35
Ly96	8.16	8.78	4.9	6.36
Mpi	14	21.48	11.23	13.91
Got1l1	0.19	0.34	0.71	0.39
Rab11fip3	11.76	11.69	14.08	13.09
Clcf1	6.73	5.64	7.1	6.92
Rnase1	0.29	0.06	0.06	0.06
Slc27a3	6.62	4.51	5.94	5.3
Cst7	1.15	0.51	1.17	1.04
Phf14	8.99	9.74	10.81	9.96
Med28	11.73	8.67	13.17	14.7
Ppp2r2b	0.37	0.92	1.88	0.56
Ctnna1	171.89	196.54	197.62	198.11
Lancl1	6.04	5.92	9.11	10.17
Ubl4a	20.55	20.98	22.62	25.12
Ppp2r3d	10.17	8.03	10.72	10.61
Gm21319	0.48	0.37	0.75	0.51
Arhgef6	15.06	17.67	18.48	18.24
Rbmx	12.31	12.8	14.02	12.09
Vstm2a	0.58	0.54	0.56	0.55
H2-Q10	2	1.6	3.93	4.9
Cacnb1	3.23	2.55	4.31	3.33
Nxnl2	0.82	0.77	0.89	0.73
Tmed9	111.83	121.82	91.79	87.89
Zfp931	1.35	0.87	1.18	2.99
Ralgps2	1.9	1.75	3.78	3.66
Ap1ar	13.33	13.32	16.7	15.16
Armc5	10.96	9.45	9.25	9.4
Lrrtm3	0	0	0.06	0.06
Plxna4	4.13	5.97	4.37	3.96
Lrig1	3.77	3.68	5.39	4.58
BC037034	18.84	14.96	13.88	14.71
Fam63a	25.87	29.75	26.94	27.45
Piga	3.97	3.48	3.37	3.56
Slfn9	3.03	1.65	1.19	0.87
Ctxn1	14.62	12.42	17.37	15.67
Ndufs3	53.88	59.38	49.78	57.21
Fam168a	13.12	16.72	14.76	13.86
Mvp	53.71	50.48	46.37	47.06
Btnl10	0	0	0.06	0
Ssxb10	0.06	0.06	0.12	0
Tbx21	0.69	0.13	1.02	0.63
Plekha2	22.29	16.59	28.13	27.57
Crb1	0.05	0.05	0.32	0.08
Foxm1	5.95	5.62	1.63	1.66
Ndufa3	191.98	186	162.05	189.92
Tmem243	50.72	54.63	41.23	49.26
Ccdc67	1.06	0.34	1.18	0.83
Car2	39.17	80.29	34.84	32.87
Ms4a2	0.14	0	0.33	0.34
Wwc1	44.08	44.46	65.07	60.47
Kcnd2	0.02	0.01	0.02	0.01
Aldh3b3	0	0	0.04	0
Slc27a5	0.02	0.02	0.65	0.52
Trim37	5.58	4.47	6.39	6.24
Taco1	5.67	5.86	5.24	4.79
Prx	88.38	82.82	112.09	121.72
Mucl1	1.86	0.41	0	0
Oosp1	0.13	0	0	0
Unc13a	0.12	0.07	0.02	0.08
Gprin3	0.46	0.4	0.76	0.34
Irgq	10.33	11.27	9.42	8.82
Atp13a1	17.81	17.08	15.59	15.44
Pecam1	251.65	185.12	320.83	315.04
Tppp3	151.6	60.87	407.25	394.8
Cpsf4	14.86	13.08	13.55	15.18
Zfp639	10.18	12.14	12.97	14.84
Odf2	13.83	13.88	16.52	15.76
Rsph1	15.68	6.07	21.08	18.79
Sdf4	99.45	101.98	107.12	106.03
Stmnd1	3.59	1.44	7.58	6.74
Rit2	0.03	0	0	0
Ppp2r2d	20.85	19.38	20.42	21.82
Tsr3	14.82	13.81	13.75	12.92
Hmces	11.31	12.21	11.54	11.1
Pdzd7	0.69	0.52	0.94	0.72
Slc31a2	34.09	30.92	26.38	28.47
Ube3a	8.22	8.88	8.32	7.55
Fkrp	15.38	15.5	15.26	15.02
Vps4b	26.66	27.12	28.81	27.82
Slc4a1	0.86	0.14	1.06	0.96
Kif11	5.26	3.33	1.44	1.49
Spcs2	48.68	45.74	46.14	44.63
Phf1	29.06	25.66	45.66	47.57
Ccdc149	2.49	3.1	2.98	3.6
Gria3	5.76	6.59	7.02	7.57
Zfp655	9.67	8.62	9.66	10.36
Slc41a1	13.64	12.17	10.38	9.67
Fam209	0.36	0.26	0.45	0.27
Fzd3	1.01	0.9	1.32	1.05
Prg3	0.06	0	0.12	0
Gm7903	0.01	0.01	0	0
Tcea2	3.14	4.45	4.78	4.52
Tdrd1	0	0.03	0.04	0.02
C8b	0.03	0	0.25	0.19
Hsf4	4.39	3.6	8.51	7.63
Lamp3	74.53	48.37	59.68	69.81
Syt17	0.38	0.2	0.84	1
Opn1mw	0	0	0.09	0.05
Lin7a	0.1	0.06	0.04	0.04
Kif9	3.09	1.79	4.07	3.26
Mvb12b	11.87	10.22	12.02	11.12
Nol6	11.19	9.44	9.88	9.79
Ptafr	6.59	3.8	2.17	2.41
Tmprss2	27.49	25.56	35.19	33.41
Sirt1	7.95	6.58	9.01	8.8
Lig1	9.48	8.24	5.35	5.46
Angptl6	0.36	0.43	0.42	0.4
Trnau1ap	21.86	17.92	18.57	20.82
Ccdc8	3.77	4.21	5.99	5.06
Zbtb33	5.03	5.6	4.58	5.13
Yes1	10.12	12.52	11.45	11.06
Magi2	0.53	0.52	0.85	0.86
St6galnac6	13.14	12.54	16.74	16.16
Gatad2a	24.65	22.6	23.16	23.26
Elp4	1.69	1.78	1.24	1.9
Mrrf	10.28	9.03	8	9.38
Susd4	9.17	8.92	5.33	6.41
Mical3	5.12	5.29	5.45	4.92
Mrpl48	40.41	37.13	39.88	43.91
Dnal1	4.97	5.67	6.52	5.8
Masp2	0.15	0.17	0.31	0.39
Ccdc47	36.18	35.55	42.26	43.31
Ptgr2	14.55	14.99	18.96	16.75
Cald1	85.27	102.27	57.31	54.03
Gdpgp1	1.66	1.94	1.99	1.84
Zfp629	5.03	4.97	5.66	6.08
Nubp1	14.59	14.91	8.23	9.95
Chm	6.08	5.6	5.99	5.64
Car3	1.2	0.25	3.18	7.74
Oxnad1	4.46	4.31	4.06	4.68
Atp5c1	114.68	111.84	105.18	110.91
Clec9a	12.69	6.62	18.6	17.5
Dnah7c	0.4	0.1	0.51	0.5
Slc37a2	3.89	2.59	1.15	1.26
Slc25a33	5.5	2.96	10.44	10.92
Hrg	0.16	0.13	1.03	1.21
2410141K09Rik	0.49	1.08	1.02	0.48
Atp6v1d	39.56	37.49	37.88	39.3
Anxa5	326.4	355.41	325.88	343.79
Qrich1	23.25	20.37	21.18	20.88
Icam2	79.31	65.88	132.58	147.74
Dpy19l1	8.94	9.54	7.55	7.02
Itih5l-ps	0.01	0	0	0
Nsmaf	14.29	11.94	16.92	17.05
Ociad2	4.52	5.48	5.19	4.64
Top2a	14.72	10.56	3.11	2.9
Chrna3	0	0	0.02	0
5730409E04Rik	7.32	7.73	9.28	7.34
Fscn3	0.03	0.06	0	0
Csf3r	10.12	9.23	9.62	14.47
Tfb1m	2.49	3.15	2.43	2.8
Gap43	14.11	4.5	16.58	17.42
Zfp560	1.83	2.02	2.25	2.13
Uspl1	10.46	8.18	10.95	10.86
Rbm12b2	7.08	7.34	6.9	7.43
Adra2c	0.02	0	0	0.03
Ccr7	13.07	3.42	6.56	6.38
Nupl2	2.65	2.29	2.15	2.08
Atp5g3	211.88	218.31	185.05	178.6
Jakmip3	0.03	0	0.02	0.04
Pa2g4	49.27	45.94	40.22	43.13
Zfp300	2.3	1.89	2.32	1.98
Onecut2	0.02	0.02	0.02	0.03
Sp8	0.01	0	0	0
Nfkbiz	8.5	7.45	7.69	6.89
H2-D1	1006.71	564.16	805.16	866.69
Asb7	3.44	3.17	2.84	3.21
Slitrk6	0.45	0.32	0.62	0.48
Eprs	24.73	23.9	22.53	22.25
1810013L24Rik	16.84	15.17	17.56	15.69
Pabpc1	171.42	173.84	160.22	173.51
Wwp1	18.36	25.2	27.53	27.92
Cyth2	31.05	28.97	30.31	30.94
Atf7ip2	0.11	0.11	0	0.05
Ifi27l2b	0.36	0.15	0.26	0.15
Apbb1ip	23.16	18.44	13.06	11.5
Trappc12	9.17	7.59	9.93	9.95
Etv1	2.6	3.02	4.21	3.78
Bst2	132.19	51.3	101.61	120.33
Muc5b	0.9	0.37	1.16	0.84
Atp8a1	28.26	25.75	33.12	33.6
Ttc19	5.97	6.9	5.24	4.92
Rbm42	47.64	45.37	48.84	51.97
Glb1l3	0.56	0.07	2.65	2.84
Gm8439	0	0	0.14	0.14
Psmd8	83.56	104.42	59.75	62.58
Olfr920	0.74	1.06	0.46	0.68
Ube2d2b	0.03	0.03	0.04	0
Arhgef3	33.65	24.49	48.95	49.65
Manba	15.12	18.43	15.42	14.9
Tsnaxip1	2.55	0.94	4.57	3.22
Clec5a	3.48	3.61	0.85	1.11
Wdr83os	68.82	59.85	57.99	57.39
Ankrd6	0.77	0.54	0.82	0.46
Atp1a3	7.81	2.01	1.6	1.81
Arap1	24.05	21.02	19.68	21.37
Dtx3l	12.12	6.5	8.59	8.18
Cyp2r1	0.65	0.57	0.45	0.48
Ptger4	4.91	3.59	2.4	2.48
Trmt44	2.41	2.37	2.73	2.24
Il1r2	2.92	4.84	1.17	2.03
Gstm3	0.37	0	0.78	0.29
Fam83g	1.13	1.03	0.69	0.68
Arhgef19	2.02	2.66	3.19	2.62
Nrap	0.22	0.14	0.12	0.15
Dnajc14	29.36	26.91	31.38	30.88
Mdc1	6.55	6.07	7.17	6.06
Pdia6	142.58	116.69	107.25	104.99
Jph1	0.4	0.35	0.36	0.23
Rnf152	0.74	1.29	0.34	0.28
Ankrd10	18.65	19.84	21.03	19.08
Nod1	19.69	14.24	19.16	19.79
Cenpo	2.73	2.97	2.36	2.29
Dnajb13	7.33	3.18	7.38	7.96
P3h1	15.38	20.36	8.88	9.58
Cmtr1	14.32	12.75	14.89	16.13
Rps6ka1	21.52	17.08	25.46	24.97
Sox7	22.67	28.06	34.92	34.65
3830406C13Rik	11.94	11.35	12.98	12.1
Akna	10.4	6.09	11.16	10.4
Vamp7	13.68	12.96	9.03	9.35
Cebpzos	5.86	6.34	5.72	7.47
Relb	18.91	15.53	9.38	9.19
Tchh	1.32	1.28	1.45	1.3
Tmem191c	1.45	1.85	1.6	1.54
Fam229b	2.82	1.4	2.96	3.63
Ctnnal1	5.08	4.94	5.36	5.35
Zfp341	2.24	1.69	2.33	1.98
Ssrp1	43.43	37.95	42.56	39.08
Rpl27	242.05	267.99	230.23	262.8
Pcdhgc3	62.14	45.37	58.1	56.33
Rassf5	9.36	5.94	7.92	8.62
Ube2q2	14.53	14.58	15.9	14.76
Fam110a	20	15.77	17.28	16.27
Fbxl15	2	2.21	1.38	1.26
Bhlha9	0	0	0	0.09
Ppip5k1	4.55	3.6	4.82	4.45
Sptlc3	0.52	0.26	0.69	0.48
Vmn1r43	0	0.05	0	0
4933427G17Rik	0.06	0.18	0.06	0.03
Tmem151a	3.88	8.55	3.94	2.06
Rars2	9.5	8.15	6.81	8.35
Srebf2	28.27	27.98	32.26	32.06
Pepd	24.84	19.42	19.96	20.01
Fbn2	0.17	0.56	0.04	0.05
Pou2f3	0.04	0.09	0.02	0.13
Six6	0	0	0	0.01
Pdia3	271.38	255.95	197.43	191.23
Gm21948	2.52	1.26	2.92	3.04
Rps6ka4	24.56	24.45	21.19	21.16
Igf2bp1	0.25	0.54	0.63	0.6
Upp2	0.2	0.15	0.49	0.5
Gm5113	1.79	1.22	2.08	1.97
Gdpd3	4.27	3.51	4.04	3.93
Pex26	4.32	4.71	4.67	4.15
Plxnb2	62.55	69.61	42.22	40.16
Ptp4a1	48.83	45.66	32.54	35.41
Gm17455	0.07	0.26	0.33	0.2
Vps39	11.05	9.74	12.12	11.69
Zfp575	0.48	0.41	0.39	0.13
Cxcl9	3.95	0.65	1.39	1.81
Usp6nl	6.99	6.76	8.22	6.64
Npff	7.35	5.85	7.64	10.7
Hyls1	4.03	3.55	3.39	3.17
Scrn1	5.91	10.09	9.76	9.22
Terf1	5.74	5.47	6.17	6.18
Prex2	20.76	16.91	33.38	32.11
Spry1	32.36	54.82	30.99	33.24
Cpne4	0.13	0.09	0	0
Rrnad1	8.88	6.05	9.82	10.11
Cd1d1	6.63	6.95	8.11	7.27
Sema4c	10.04	12.68	8.57	8.24
Lingo4	0.06	0.11	0.1	0.09
Grhpr	9.4	11.99	11.65	12.1
Mctp2	1.37	1.21	0.86	0.58
Lelp1	0.07	0.06	0	0
Mrpl43	26.42	22.87	22.23	24.34
Serac1	2.19	2.04	2.59	2.74
Lrp1	43.83	49.79	41.07	42.63
Kat5	19.81	18.22	20.86	24.27
Miip	14.13	13.4	12.45	13.77
1700012B09Rik	1.57	0.74	3.12	2.32
Gemin7	43.27	44.49	40.36	47.48
Tsc1	4.36	4.16	5.33	5.6
Vmn1r3	0	0.03	0	0
Map2k6	0.99	0.69	1.62	1.62
Ddx43	0.18	0.1	0.13	0.13
Elac1	3.33	3.6	5.14	5.23
Skiv2l2	15.57	14.56	17.43	19.83
Vsig10l	2.04	1.72	1.17	1.26
Tmco1	18.15	13.77	19.89	20.12
Zscan18	0.41	0.3	0.85	0.81
Nudt1	10.55	8.71	6.4	5.52
Robo1	2.32	3.26	2.93	3.02
Fzd2	8.34	17.17	8.81	8.74
Rapgef1	26.82	31.68	33.16	34.88
Lhfpl4	0.35	0.18	0.51	0.44
Skint4	1.17	1.2	1.25	1.56
Rtp3	6.69	4.05	10.36	8.81
Slc9a4	2.47	1.28	1.72	2.1
Smarcal1	4.33	3.82	4.41	4.26
Hist2h2ac	0	0.16	0	0
Klrb1b	5.04	1.82	4.17	3.82
Fbxo43	0.34	0.39	0.47	0.45
Bloc1s3	10.15	9.83	9.9	9.47
Slc15a3	22.49	11.14	8.08	9.06
Aspscr1	28.57	30.09	28.31	31.51
Abca14	0.04	0.04	0.11	0.15
Fkbp2	68.17	65.56	67.01	69.12
Mterf3	16.03	12.82	13.73	16.34
Fgf13	0.83	0.27	0.49	0.4
Nell1	0.04	0.02	0.18	0.16
Cyp1a1	3.28	1.08	34.36	26.32
Rtn4r	0.62	0.44	0.21	0.15
Impdh1	59.84	57.34	81.78	76.54
Clp1	7.46	7.3	8.51	9.25
4931406B18Rik	0.14	0.16	0.1	0.06
Tnfsf9	6.06	6.05	2.19	2.02
Pou4f1	0.04	0.04	0.06	0.01
Naaa	42.01	26.69	33.88	32.22
Ythdf3	18.39	19.09	17.16	16.57
Magi1	5.28	7.41	7.45	7.71
Ckb	62.33	82.62	36.32	38.82
Mturn	6.7	5.83	18.8	20.47
Farsb	24.65	18.66	20.59	19.35
Ptprj	16.31	13.64	10.96	10.57
Mfsd2b	1.83	4.88	3.45	3.85
Slc30a7	6.91	6.74	5.99	5.98
Ebna1bp2	14.35	14.19	16.41	16.54
Nkx6-3	0	0	0.03	0.05
Tmem45b	3.67	2.95	3.87	3.86
Pyurf	2.17	2.36	2.76	2.48
Mgmt	4.91	3.87	2.5	2.07
Pcdha9	0.15	0	0.08	0
Epb41l4b	17.86	17.03	44.07	46.44
Thnsl2	2.66	3.83	4.79	4.42
Dtd2	3.12	4.37	4.11	3.6
Gm14124	0.28	0.22	0.18	0.15
Calm1	224.19	253.82	188.34	197.2
Spink13	0	0.07	0	0
Ctbp1	70.6	62.17	64.19	69.43
Flcn	15.18	13.97	19.88	19.87
Cdc37	70.52	65.86	73.03	75.11
Dpysl2	25	22.72	32.74	36.98
Kcna2	0.3	0.13	2.2	1.95
Mrpl50	11.77	10.95	11.42	11.58
Gne	12.56	10.5	12.36	11.93
Pkib	1.6	1.07	0.74	0.64
Pcdhb16	1.26	0.88	1.55	1.33
Chd9	4.14	3.97	4.69	4.29
Uts2r	0	0.03	0	0
Gimap4	61.42	44.56	72.02	66.67
Stk19	20.16	18.93	20.42	17.87
Rhoc	230.77	283.47	132.23	144.23
Galns	12.42	11.92	6.49	6.92
Ear6	0.86	6.47	0.4	0.4
Ndufb2	67.71	55.48	58.25	64.11
Fbxo16	1.16	0.53	1.5	1.17
Prf1	0.86	0.27	2.26	1.38
Prdm2	14.75	14.89	16.64	14.69
Rasd2	1.26	0.71	3.09	3.22
Aplnr	18.32	5.68	24.23	19.69
Tmem56	2.79	1.51	1.88	1.67
Ddx50	34.43	37.35	39.83	40.6
Abr	20	15.26	17.82	16.4
Tas1r1	0.33	0.12	0.34	0.2
Hist1h2aa	0	0	0	0.13
Axin2	6.13	6.74	7.68	9.36
Frmd3	0.04	0.07	0.17	0.06
Lrp10	80.66	88.86	63.15	61.62
Zxdb	3.86	3.88	3.92	3.62
Sepw1	256.36	206.75	251.92	264.69
Ercc5	9.14	8.6	10.72	11.89
Ddah2	71.05	65.73	60.81	59.48
B3gnt2	22.99	20.86	22.82	22.47
Tmem161b	4.93	5.05	4.23	4.78
Mybpc1	0	0	0	0.01
Tmem55b	31.9	29.12	32.54	35.32
Slc2a2	0.09	0	0.13	0.04
Cdkn2b	21.33	51.11	17.97	16.95
Fam160a2	3.63	2.83	3.36	3.29
4930447C04Rik	0.03	0	0	0
H2-T10	3.64	1.5	3.56	3.43
Srprb	29.18	28.37	25.99	25.83
Dopey2	7.51	7.26	10.41	9.7
4930451G09Rik	0.29	0.2	0.44	0.49
Ralgds	18.77	12.21	12.31	10.87
Chmp1a	48.89	52.23	46.76	43.34
Tmc2	0.11	0.19	0.1	0.18
Atp6v1g3	0.12	0.2	0.06	0.06
Serpine1	56.8	75.06	16.41	14.79
Lmbr1	3.89	4.87	4.61	4.16
Lims2	75.3	54.48	145.69	145.94
Psmb3	126.48	119.45	105.3	125.43
Pitpna	69.7	62.76	57.42	57.23
Phyhipl	0.26	0.08	0.14	0.04
Stx1a	5.52	6.88	4.79	4.44
Rps4x	749.74	792.21	817.76	908.79
Zfp30	1.44	1.13	1.73	1.19
Vkorc1	67.51	61.75	69.07	74.58
Tns1	121.14	142.28	271.5	282.38
Gata1	0.47	0.12	0.48	0.68
Taok1	8.83	8.67	9.33	9
Zfyve28	1.74	1.43	0.69	0.64
Zfp940	0.82	0.84	1.1	0.99
Borcs6	13.43	15.8	11.29	11.75
Rad18	2.1	2.14	1.1	1.24
Gm21188	7.26	3.29	3.95	3.92
Arhgef9	0.84	1.19	1.66	1.69
Pax8	0	0.04	0	0
Actn4	149.83	166.67	134.31	149.51
Cyp39a1	5.16	5.79	10.18	9.7
Stat6	41.47	34.7	48.73	50.96
4921524J17Rik	9.35	10.06	9.55	8.85
Fbxo6	27.92	30.64	27.57	29.05
Sorbs2	1.97	1.88	1.56	1.2
Htra1	30.67	34.92	29.93	32.99
Fam205a2	1.4	0.96	3.95	4.49
Usp30	7.35	7.96	8.15	7.4
Arih2	13.24	14.02	11.4	12.25
Ell3	1.02	1.1	0.62	0.67
Osbp	23.05	23.97	25.71	23.9
Noxa1	0.54	0.1	1.48	1.47
Arl6ip1	118.9	94.18	105.65	107.3
Cyp2c70	0.13	0.19	1.16	1.24
Dvl3	11.6	11.82	11.19	8.69
Rhobtb3	2	2.42	2.42	2.02
Wdr3	11.18	10.06	10.06	9.6
St8sia6	1.13	0.33	0.34	0.26
B4galt6	2.63	2.26	1.59	1.57
9530077C05Rik	2.27	1.87	0.99	1.33
Acsf3	7.2	6.22	7.02	5.9
Zkscan1	4.39	4.11	4.67	5.11
Ppp1r3e	1.74	1.69	2.48	1.75
Hexim2	1.55	1.74	1.47	1.38
1700018C11Rik	0	0	0.09	0
Slc8a1	2.04	1.87	1.72	1.17
Abcb4	0.17	0.07	0.06	0.23
Ebi3	4.4	1.55	2.27	2.47
Rnd3	12.4	15.1	7.1	7.18
Aldh1a1	289.43	205.29	820.44	758.47
Il1rap	5.22	6.19	6.19	6.08
Slc25a4	173.13	201.83	165.25	173.89
Socs3	46.28	40.92	10.53	9.92
Fam110b	2.44	2.31	0.99	1.06
Ugt1a6b	10.51	8.55	14.07	11
Cachd1	5.24	5.11	5.9	5.5
Usp39	23.16	22.08	22.46	24.66
Trpm1	0.03	0.02	0.02	0
Sdcbp2	3.4	2.74	2.58	3.78
Fam3b	1.82	2.52	0.2	0.2
Golga2	21.04	23.71	24.44	24.99
Col14a1	12.07	9.23	12.8	11.23
Tk1	11.85	12.24	2.94	2.91
Kcnq5	1.04	0.77	1.43	1.71
Hbb-y	0	0	0.29	0.19
Gm5820	0.36	0.18	0.34	0.31
Diaph3	2.36	2.76	0.73	1.05
Myh6	0.05	0.04	0.8	0.14
Ccdc142	2.27	2.02	2.77	2.96
Myo9b	16.8	16.01	16.53	16.64
Gm14288	4.5	8.91	8.53	9.95
Msantd1	1.02	0.55	0.56	0.93
Klhl40	0.04	0.02	0	0
Vmo1	0.26	0.42	0.17	0.09
Epb41l3	4.36	3.1	6.97	6.48
Fbxw5	19.93	17.05	19.41	19.47
Armc9	2.62	2.67	2.02	2.11
Slamf6	2.1	0.74	0.78	0.96
Tor2a	22.91	23.02	14.09	14.67
Lrrk2	11.91	9.08	10.25	9.63
Armc1	15.39	15.36	14.93	14.67
Gltpd2	0.14	0.05	0.14	0.37
Pdcd1lg2	0.77	0.3	0.23	0.19
Spo11	0.04	0.03	0.11	0
Qk	66.46	80.07	80.62	76.88
Cyp2d22	8.15	15.49	25.44	28.25
H2-M1	0.05	0	0	0
Smpd4	8.37	9.07	8.75	8.24
Ing3	4.61	4.5	5.54	6.43
Skiv2l	18.19	17.08	17.71	18.56
Foxa1	6.07	5.66	9.73	8.53
Gemin4	4.08	3.73	4.43	3.72
6330403A02Rik	0.21	0.45	0.33	0.31
Yipf2	17.51	16.86	17.44	19.37
AW209491	5.97	4.73	7.49	6.45
Gosr1	13.09	11.25	13.14	12.52
Tbc1d9b	26.25	23.36	24.71	25.83
Wdr1	96.55	96.06	69.12	68.06
Mcu	11.89	12.27	11.01	9.89
1810046K07Rik	0.08	0	0.13	0.04
Tor1aip1	29.68	27.7	31.98	32.07
Cul4a	19.96	21.36	19.67	19.59
Tmem63c	0.08	0.1	0.13	0.16
Krt75	0.02	0.02	0	0
Polr2h	21.31	18.73	16.94	17.44
Brat1	7.78	7.46	7.7	7.96
Rnf26	16.99	17.35	10.58	11.3
Mxd4	72.97	79.53	108.51	111.72
1700001C02Rik	8.78	3.27	13.15	10.37
Scyl2	10.55	9.83	9.06	9.04
Nme4	2.37	2.87	2.42	2.12
Trmt12	1.75	1.74	1.92	1.83
Tmem261	35.2	29.93	29.49	26.01
Lrrc14b	1.8	1.17	1.41	1.35
Tubgcp3	10.71	9.55	12.82	13.54
Sucnr1	0	0.04	0.07	0
Tfpi2	5.05	7.22	2.02	1.44
BC089491	0.05	0.18	0	0.09
Rin3	42.52	44.05	52.58	59.56
Cmtm2b	0.06	0	0	0.06
Lacc1	6.37	6.42	3.92	3.68
Itgb3bp	1.27	1.44	1.29	0.99
Vamp2	61.97	59.75	90.1	81.45
Wdr95	0.42	0.24	0.66	0.51
Asb15	0.06	0.03	0.08	0.05
Aldh4a1	9.87	9.3	10.71	11.35
Stard4	7.77	7.82	5.8	4.57
Hoxb5	5.8	5.72	12.08	11.03
4931406C07Rik	14.74	13.54	16.72	17.01
Ralgapa2	7.58	7.32	7.51	6.14
Fgl2	16.01	9.4	11.29	12.64
Trim75	0.02	0	0	0
Slc39a8	62.13	96.01	84.13	80.29
Prrx2	4.05	4.5	1.35	0.74
Gm13277	0.7	0	0.42	0
Casr	0.04	0.01	0.01	0.01
Olfr56	0.43	0.46	0.15	0.32
Vwa9	14.19	13.91	11.33	11.19
1700010I14Rik	0.53	0.88	0.69	0.74
Clcn4	24.76	25.64	25.24	26.48
Pramel4	0.05	0.21	0.18	0.01
Rnf10	91.35	111.73	83.59	86.31
Lsr	32.98	30.6	22.15	20.16
Rxfp1	0.02	0	0	0
Rpp25l	20.13	20.47	24.56	24.77
Exosc10	19.88	16.84	22.38	22.88
Klhl28	3.53	2.43	3.61	2.27
Slfn1	7.23	3.1	4.17	5.58
Robo3	0.1	0.09	0.01	0.02
Pla2g15	30.96	20.79	20.58	22.43
Thsd7b	0.1	0.02	0.04	0.04
Tmem209	7.23	6.37	8.22	7.29
Gm6710	4.7	4.53	7.63	6.42
Maneal	0.04	0.04	0.1	0.06
Ibtk	9.06	10.32	8.07	7.09
Fbxl2	1.65	1.48	1.29	1.54
Mpzl3	1.96	1.19	1.28	0.71
[truncated: 15,690 more rows]
