# Supplementary material for: Construction of a potential microRNA and messenger RNA regulatory network of acute lung injury in mice
Source: Sci Rep. 2022 Jan 17;12:777. doi: 10.1038/s41598-022-04800-3 (PMC8763866; doi:10.1038/s41598-022-04800-3)
Supplement: Supplementary file 6 — Supplementary Information 6. [file 41598_2022_4800_MOESM6_ESM.xlsx]

## Sheet: Supplementary File 4B
	logFC	AveExpr	t	P_Value	adj.P.Val	B
Uty	-8.41867	-2.43452	-100.687	1.7e-06	0.0282465	3.95042
B3galnt1	-4.83287	-2.64246	-71.2605	4.91e-06	0.0407152	3.79108
AU022252	-3.97557	1.59173	-57.2131	9.63e-06	0.0433748	3.62857
Hpd	-4.30567	-0.906061	-52.4881	1.25e-05	0.0433748	3.54757
Mup10	-3.89904	1.98499	-51.4164	1.33e-05	0.0433748	3.52656
Morc2b	-3.84413	-1.72179	-45.5428	1.94e-05	0.0433748	3.38936
Tmem37	4.04287	3.08805	44.9313	2.02e-05	0.0433748	3.37256
Gc	-3.63967	1.03203	-39.5827	2.97e-05	0.0433748	3.19928
Slco1a4	-2.58496	-3.76641	-38.3092	3.29e-05	0.0433748	3.14977
Lama1	4.82567	-0.477122	34.0111	4.73e-05	0.0433748	2.95226
Slc27a5	-4.8614	-3.21315	-33.1814	5.1e-05	0.0433748	2.90778
Agxt	-2.56674	-2.55313	-32.2624	5.56e-05	0.0433748	2.85573
Ms4a6d	2.3504	3.86335	32.2329	5.57e-05	0.0433748	2.85401
Frzb	3.8894	-1.61419	32.0178	5.69e-05	0.0433748	2.84135
Cyp3a11	-4.50435	-2.23071	-30.7208	6.45e-05	0.0433748	2.76121
Plg	-3.26199	-0.622179	-30.6399	6.5e-05	0.0433748	2.75599
Elavl4	-2	-5.64386	-29.64	7.2e-05	0.0433748	2.68903
Il1rapl2	-2	-5.64386	-29.64	7.2e-05	0.0433748	2.68903
Sstr1	-2	-5.64386	-29.64	7.2e-05	0.0433748	2.68903
Serpina3k	-2.89441	1.34973	-29.5676	7.25e-05	0.0433748	2.68401
Tub	2.13713	-2.25336	29.481	7.32e-05	0.0433748	2.67797
Anln	2.06608	1.60832	29.3269	7.44e-05	0.0433748	2.66713
Sfn	2.40968	4.9511	29.1406	7.58e-05	0.0433748	2.65389
Bub1	2.0562	-0.061165	29.1124	7.6e-05	0.0433748	2.65186
Tk1	2.04176	2.5693	29.0352	7.67e-05	0.0433748	2.64631
Arhgef18	-1.90912	-0.263032	-28.2528	8.33e-05	0.0433748	2.58841
Timp1	3.41033	5.18817	27.9183	8.64e-05	0.0433748	2.56269
Mug2	-3.2047	-4.04151	-27.5572	8.99e-05	0.0433748	2.53427
Tmed3	2.96947	1.66708	27.0765	9.49e-05	0.0433748	2.49531
Tdrkh	-1.77397	-1.11301	-26.1572	0.000105447	0.0433748	2.41705
Mff	-1.8917	0.481595	-25.6593	0.000111819	0.0433748	2.3725
Slc6a16	-1.81621	4.23471	-25.0549	0.000120257	0.0433748	2.31625
Mup20	-2.8581	-2.51865	-24.8398	0.000123463	0.0433748	2.29563
Apoa2	-3.24734	3.06841	-24.6058	0.000127082	0.0433748	2.27283
Ddx3y	-10.1773	-1.0552	-24.3185	0.000131718	0.0433748	2.24431
Racgap1	1.91746	2.26613	24.2659	0.000132592	0.0433748	2.23902
Idnk	1.79125	2.30668	24.249	0.000132873	0.0433748	2.23732
Ckap2	2.29916	1.33158	24.208	0.000133561	0.0433748	2.23318
Dlk2	2.87744	-3.20513	24.0144	0.000136875	0.0433748	2.21345
Foxm1	1.8137	1.62488	23.8731	0.000139361	0.0433748	2.19888
Hpx	-3.09991	3.92759	-23.7394	0.000141769	0.0433748	2.18495
Bcl3	1.86756	4.08348	23.4953	0.000146311	0.0433748	2.15916
Thrb	1.58496	-5.85137	23.4892	0.000146427	0.0433748	2.15851
Shcbp1	2.0546	0.581478	23.4191	0.000147767	0.0433748	2.15102
Cyp2d10	-3.29921	-2.5408	-23.3026	0.000150032	0.0433748	2.13848
Apoc3	-3.73937	1.49261	-23.1977	0.000152111	0.0433748	2.12709
Slc24a5	-3.07192	-0.135174	-23.0102	0.000155924	0.0433748	2.1065
Tbx4	2.72721	0.740579	23.0041	0.000156049	0.0433748	2.10583
Mt3	1.55175	-1.40855	22.7935	0.000160488	0.0433748	2.08236
Nrcam	2.04905	2.31247	22.7486	0.000161456	0.0433748	2.0773
Fcrlb	2.07156	2.95597	22.3928	0.000169406	0.0433748	2.03665
Htr2b	2.6966	0.147294	22.355	0.000170281	0.0433748	2.03226
Galnt9	-2.87172	-0.432622	-22.3374	0.000170691	0.0433748	2.03021
Parpbp	2.41611	-1.01305	22.2088	0.000173722	0.0433748	2.01519
Vwa1	1.80704	2.02343	22.1915	0.000174136	0.0433748	2.01315
Gnmt	-1.95911	1.89228	-21.8764	0.000181895	0.0433748	1.97565
Thbs1	2.7162	6.00274	21.7574	0.000184947	0.0433748	1.96124
S100b	1.50148	0.316206	21.6519	0.000187706	0.0433748	1.94837
Cdhr1	1.45943	-3.91414	21.6288	0.000188318	0.0433748	1.94553
Csmd1	2.35368	-3.46702	21.6189	0.000188581	0.0433748	1.94432
Slc7a11	3.10884	-1.33554	21.5502	0.000190419	0.0433748	1.93585
Mrfap1	1.72755	2.59927	21.5377	0.000190757	0.0433748	1.9343
Sybu	-2.02604	0.0256034	-21.5223	0.000191173	0.0433748	1.9324
Vcan	2.05427	1.58764	21.3606	0.000195616	0.0433748	1.91227
Nrg2	-1.86953	0.197801	-21.3516	0.000195868	0.0433748	1.91113
Serpinb1b	-2.18272	-1.23057	-21.3251	0.00019661	0.0433748	1.90781
Pltp	1.98971	0.406241	21.3062	0.000197143	0.0433748	1.90543
Synm	-1.68352	3.25934	-21.3033	0.000197225	0.0433748	1.90506
Cdkn1a	2.3517	6.80815	21.1386	0.000201944	0.0433748	1.8842
Ptprr	2.06537	2.26022	21.1135	0.000202677	0.0433748	1.88099
Sprr1a	4.34871	1.54168	21.0867	0.000203465	0.0433748	1.87755
Zcchc24	1.79251	0.726675	20.9783	0.000206685	0.0433748	1.86362
Inhba	2.98013	-0.202603	20.94	0.00020784	0.0433748	1.85866
Tnc	4.2424	3.26045	20.7309	0.000214291	0.0433748	1.83136
Actc1	3.52153	-1.13717	20.6719	0.00021616	0.0433748	1.82358
Tpx2	1.90639	2.01564	20.5495	0.000220107	0.0433748	1.8073
Sh2d7	-3.42211	5.11619	-20.4	0.000225057	0.0433748	1.78722
Ccnb1	2.66475	1.48299	20.3971	0.000225154	0.0433748	1.78683
Bche	-1.74569	0.522175	-20.3816	0.000225676	0.0433748	1.78474
Col28a1	2.27377	1.10654	20.3799	0.000225735	0.0433748	1.7845
Saa2	-3.77931	4.89755	-20.3025	0.000228366	0.0433748	1.77399
Nek6	1.45343	3.43351	20.1801	0.00023261	0.0433748	1.75724
Cdsn	1.6697	-1.56108	20.1366	0.000234145	0.0433748	1.75125
Gsta3	-2.642	6.26844	-20.0999	0.00023545	0.0433748	1.74617
Ngef	-3.07741	-4.10515	-20.0609	0.000236844	0.0433748	1.74078
Socs3	2.09014	4.39846	20.0119	0.000238617	0.0433748	1.73395
F12	-4.1496	-2.98409	-20.0098	0.000238692	0.0433748	1.73366
Nnat	2.0614	4.25258	19.9724	0.000240056	0.0433748	1.72844
Lilr4b	2.40364	3.87161	19.9551	0.00024069	0.0433748	1.72602
Mis18bp1	1.76905	-0.368651	19.8981	0.000242797	0.0433748	1.71802
Fscn1	1.74903	4.70885	19.8887	0.000243144	0.0433748	1.7167
Chst8	-1.9791	0.996725	-19.8024	0.000246388	0.0433748	1.7045
Tppp	-1.41216	2.29097	-19.7029	0.000250195	0.0433748	1.69035
Gpr63	1.32193	-2.17554	19.591	0.000254571	0.0433748	1.67429
Blnk	3.44114	1.64968	19.4874	0.000258715	0.0433748	1.65929
Lrg1	2.53342	6.29277	19.4145	0.000261682	0.0433748	1.64867
Ddias	3.33522	-0.780086	19.3629	0.000263811	0.0433748	1.64111
Kif4	1.94414	0.270297	19.3321	0.000265095	0.0433748	1.63657
Sbno2	1.33727	4.60457	19.3113	0.000265962	0.0433748	1.63352
Ctps	1.52634	5.02491	19.2915	0.000266796	0.0433748	1.63059
Syt12	2.75419	1.33215	19.2305	0.000269378	0.0433748	1.62156
Slc39a14	1.85649	3.2468	19.1592	0.000272442	0.0433748	1.61094
Cstb	1.29252	6.81336	18.9991	0.000279491	0.0433748	1.58688
Clspn	2.19508	-0.318652	18.9884	0.000279968	0.0433748	1.58527
9330159F19Rik	-3.01475	0.0818767	-18.966	0.000280975	0.0433748	1.58188
Zfp955b	1.66187	0.577756	18.9611	0.000281196	0.0433748	1.58114
Depdc1a	2.90023	-0.447813	18.7562	0.00029065	0.0433748	1.54978
Knstrn	1.82246	1.25445	18.6594	0.00029526	0.0433748	1.53479
Kifc1	2.03725	1.41879	18.6515	0.000295641	0.0433748	1.53356
Nobox	1.87208	-1.46189	18.6437	0.000296019	0.0433748	1.53234
Gm13547	-1.55767	-1.05767	-18.6161	0.000297357	0.0433748	1.52804
Fam83d	1.98648	0.334436	18.5884	0.000298705	0.0433748	1.52372
Tnfsf9	1.52548	1.83538	18.5379	0.000301189	0.0433748	1.51579
Fmo1	-1.71365	7.20638	-18.5002	0.000303062	0.0433748	1.50986
Cyp4b1	-1.96995	7.68186	-18.4884	0.00030365	0.0433748	1.508
S100a4	1.48305	5.79228	18.4276	0.000306709	0.0434373	1.49838
Ces2b	-1.82994	-0.539196	-18.3306	0.000311672	0.0437661	1.48294
Aff3	2.34713	0.573442	18.2036	0.000318334	0.044326	1.46254
Ankrd1	-3.47735	0.577709	-17.9877	0.000330096	0.0452844	1.42735
Ch25h	2.25005	3.04381	17.867	0.000336922	0.0452844	1.40741
Kcnb1	1.35474	3.57262	17.8568	0.000337507	0.0452844	1.40571
Mocs1	2.11958	2.32882	17.8359	0.000338712	0.0452844	1.40223
Hamp2	-2.17824	-0.427811	-17.7979	0.000340914	0.0452844	1.3959
Hrg	-2.95246	-1.31741	-17.642	0.000350158	0.0452844	1.36967
Retnla	3.49215	7.97161	17.6409	0.000350223	0.0452844	1.36949
Spon2	1.32972	2.10267	17.6168	0.000351681	0.0452844	1.36541
Ltbp4	-1.34718	7.00393	-17.5086	0.000358328	0.0452844	1.34697
Cenpe	1.61196	-0.00698757	17.4811	0.000360045	0.0452844	1.34225
Spc25	2.14016	2.21853	17.4727	0.000360571	0.0452844	1.34081
Gadd45g	1.54981	4.75651	17.4516	0.000361901	0.0452844	1.33717
Fn1	2.71014	7.31018	17.4095	0.000364565	0.0452844	1.32992
Epb41l4b	-1.37518	4.81192	-17.389	0.000365873	0.0452844	1.32638
Rab17	-2.70028	-1.05382	-17.3837	0.000366211	0.0452844	1.32547
Ankle1	1.44442	-0.207466	17.1774	0.000379744	0.045793	1.28944
Cyr61	2.31437	6.61095	17.177	0.00037977	0.045793	1.28937
Cldn6	2.69023	-1.22133	17.1655	0.000380546	0.045793	1.28734
Sprr2a1	4.45844	-3.12216	17.1132	0.000384089	0.045793	1.27811
P2ry2	1.25546	2.89332	17.0863	0.000385931	0.045793	1.27333
44083	4.04063	-2.83106	17.0683	0.000387166	0.045793	1.27014
Dpysl5	-1.75889	0.953945	-17.013	0.000391006	0.045793	1.26028
Fam3b	3.42061	-0.611624	16.9926	0.000392433	0.045793	1.25663
Clec14a	-1.23068	5.88668	-16.8234	0.000404548	0.0460545	1.22613
Pcdhgc5	1.42505	0.856556	16.8094	0.000405571	0.0460545	1.22359
Reps2	-1.17263	3.00449	-16.7758	0.000408039	0.0460545	1.21748
Atp7b	-1.78919	2.11772	-16.7616	0.000409096	0.0460545	1.21488
Ptger3	2.28979	0.201209	16.754	0.000409658	0.0460545	1.2135
Ar	-1.7447	-0.379599	-16.7313	0.00041135	0.0460545	1.20934
Phf24	-1.36701	-0.0190295	-16.5603	0.000424382	0.0462549	1.17782
Cbs	-1.20773	0.625327	-16.537	0.000426201	0.0462549	1.17349
Col15a1	2.44644	2.60689	16.5053	0.000428695	0.0462549	1.16757
Kif20a	2.17442	1.51981	16.437	0.000434122	0.0462549	1.1548
Spp2	-2.26526	-2.92627	-16.3495	0.000441218	0.0462549	1.1383
Fam64a	2.56285	1.72803	16.3014	0.00044518	0.0462549	1.12918
Bmx	-1.25317	1.51737	-16.2846	0.000446577	0.0462549	1.12598
Pole	1.52195	-0.196993	16.2703	0.000447769	0.0462549	1.12326
Cdkn2a	1.77654	-0.348694	16.2311	0.000451059	0.0462549	1.11578
Brinp1	2.07194	1.45916	16.211	0.000452765	0.0462549	1.11192
Epha1	-1.22762	2.92981	-16.1883	0.00045469	0.0462549	1.10758
Igfbp6	-2.28494	6.68366	-16.1556	0.000457491	0.0462549	1.10129
Tnfrsf23	1.96114	1.31472	16.1378	0.000459028	0.0462549	1.09786
Krt8	1.08987	6.98679	16.107	0.00046169	0.0462549	1.09193
Timp3	-1.32077	-3.66154	-16.1009	0.000462228	0.0462549	1.09073
Pgc	2.57949	1.03318	16.0803	0.000464027	0.0462549	1.08675
Alb	-4.13348	1.77419	-16.0771	0.000464308	0.0462549	1.08613
Serpinb9f	-2.46721	-1.24929	-16.0312	0.000468352	0.0462549	1.07722
Krt18	1.0887	6.64184	16.0216	0.000469203	0.0462549	1.07535
Bok	1.10857	3.25138	15.9389	0.000476634	0.0462549	1.05918
Fibin	-1.84895	5.30124	-15.9083	0.000479418	0.0462549	1.05318
Gpr155	-1.67367	2.81269	-15.8832	0.000481722	0.0462549	1.04823
Adra1a	-2.59458	0.000176312	-15.7295	0.000496143	0.0462549	1.01773
Ablim2	-1.28578	0.69237	-15.6345	0.000505347	0.0462549	0.998653
Melk	2.53869	0.111618	15.6317	0.000505624	0.0462549	0.998084
Aurka	1.92214	1.83659	15.6176	0.000507012	0.0462549	0.995235
Plpp3	-1.1514	5.83459	-15.6121	0.000507554	0.0462549	0.994126
Fam57b	-1.37717	1.85708	-15.5793	0.000510796	0.0462549	0.987503
Ednrb	-1.69217	4.44933	-15.5465	0.000514076	0.0462549	0.980841
Nos2	1.74514	1.35275	15.4574	0.000523118	0.0462549	0.962661
Serpina1c	-4.74397	0.613872	-15.4196	0.000527018	0.0462549	0.954903
Cdkn1c	-1.06163	4.4544	-15.4054	0.000528484	0.0462549	0.952001
AU021092	-1.15957	5.68981	-15.3927	0.000529814	0.0462549	0.949374
Hspb7	2.02107	2.41107	15.3716	0.000532017	0.0462549	0.945032
Ppa1	1.50245	3.92487	15.3387	0.000535488	0.0462549	0.938227
Madcam1	1.06186	4.79431	15.3257	0.000536865	0.0462549	0.935537
Creb3l1	1.34551	3.59232	15.3142	0.000538094	0.0462549	0.933141
Dclk1	1.77815	1.02365	15.289	0.000540782	0.0462549	0.927918
Brdt	-1.98256	0.594852	-15.2685	0.000542989	0.0462549	0.923647
Tal1	-1.13464	-0.719413	-15.2589	0.000544027	0.0462549	0.921643
Itgb2l	3.29733	0.0577647	15.173	0.000553423	0.0462549	0.903654
Cyp2c44	-4.33189	-0.344516	-15.1139	0.000559999	0.0462549	0.89122
Tubb3	1.48596	2.78005	15.1056	0.000560937	0.0462549	0.889458
Tgfbr3	-1.37428	3.53248	-15.0919	0.000562483	0.0462549	0.886558
Ccng1	1.40466	5.54231	15.0644	0.000565601	0.0462549	0.880728
Cplx1	-2.51118	-4.38826	-15.0252	0.00057008	0.0462549	0.872405
F8	-2.95784	2.34512	-15.0031	0.000572633	0.0462549	0.867686
Cemip	4.99292	-1.74372	14.9908	0.000574059	0.0462549	0.865057
Phrf1	2.5178	1.59613	14.9905	0.000574099	0.0462549	0.864983
Tinag	1.40429	1.50366	14.9877	0.000574417	0.0462549	0.864399
Dlgap5	1.63128	0.535956	14.979	0.000575436	0.0462549	0.862526
Sec14l3	-1.16179	8.692	-14.9662	0.000576921	0.0462549	0.859801
Hamp	-4.67461	1.26354	-14.9506	0.000578749	0.0462549	0.856454
Scamp5	1.03097	1.98786	14.9023	0.000584452	0.0462549	0.846075
Ccr1	1.83741	2.3803	14.8915	0.00058574	0.0462549	0.843743
Fam189a1	-1.38039	5.00384	-14.8731	0.000587937	0.0462549	0.839775
Rhof	1.83657	2.67834	14.8371	0.000592271	0.0462549	0.831986
Chit1	1	-3.3365	14.82	0.000594342	0.0462549	0.828281
Cabp1	1	-3.82193	14.82	0.000594342	0.0462549	0.828281
Meioc	1	-5.14386	14.82	0.000594342	0.0462549	0.828281
Ido1	1	-5.14386	14.82	0.000594342	0.0462549	0.828281
Mgp	1.04255	11.9388	14.7621	0.000601436	0.0462549	0.815677
Plppr5	2.16096	-5.56337	14.7496	0.000602982	0.0462549	0.812947
Lrguk	2.34756	2.49369	14.7362	0.00060464	0.0462549	0.810028
Polr2c	1.13608	4.40829	14.7301	0.000605409	0.0462549	0.808674
Glt8d2	-1.02202	2.05202	-14.7238	0.000606184	0.0462549	0.807314
Tcf15	-1.01976	-1.96405	-14.7067	0.000608322	0.0462549	0.803566
Kank4	-1.11632	2.1383	-14.6613	0.000614057	0.0462549	0.793571
Traip	1.2037	-0.413314	14.6589	0.000614357	0.0462549	0.79305
Cmya5	-1.0222	-2.13276	-14.6407	0.00061667	0.0462549	0.789043
Mup19	-2.93897	1.16449	-14.6319	0.000617798	0.0462549	0.787095
Fis1	1.65464	4.73433	14.6246	0.000618733	0.0462549	0.785481
Pdgfc	1.41738	0.331501	14.617	0.00061971	0.0462549	0.783799
Sgol1	2.48804	-0.76644	14.5196	0.000632379	0.0469889	0.762177
Pten	0.987455	-1.29215	14.4717	0.00063874	0.0471535	0.751464
Igfbp2	-1.96698	0.637728	-14.4602	0.000640287	0.0471535	0.748874
Apoh	-3.37785	-0.147575	-14.3882	0.000650032	0.0473687	0.732676
Ror1	1.12223	0.939244	14.3589	0.000654065	0.0473687	0.726034
Xylt2	3.26346	1.22053	14.3501	0.000655276	0.0473687	0.724047
Mark1	1.80727	1.8245	14.3464	0.000655792	0.0473687	0.723202
Fam110b	1.2126	0.641085	14.334	0.000657502	0.0473687	0.720404
Omd	-2.3443	0.608072	-14.2345	0.000671523	0.0481695	0.697695
Tspan12	-0.987476	4.89925	-14.1836	0.000678838	0.0482479	0.686014
Nlrp4f	-1.12318	3.84091	-14.1719	0.000680539	0.0482479	0.683315
Mturn	-1.65022	3.46894	-14.1589	0.000682432	0.0482479	0.680317
Acss2	-0.987377	2.93986	-14.1464	0.000684264	0.0482479	0.677421
Phlda1	1.124	5.45345	14.1039	0.000690526	0.0484832	0.667578
Apoa5	-5.74121	#NAME?	-54.2599	0.000274308	0.0433748	0.663756
Clip3	0.974094	2.12164	14.0741	0.000694956	0.0485883	0.660663
Sod1	-0.976046	8.95764	-13.995	0.000706905	0.0486416	0.642202
Fcgr3	1.61983	5.61208	13.9694	0.000710843	0.0486416	0.636178
Adamts1	1.16152	5.06031	13.9513	0.000713632	0.0486416	0.631929
Mastl	1.85972	-0.766589	13.9431	0.000714904	0.0486416	0.629997
Klhl26	1.34465	5.17497	13.941	0.000715236	0.0486416	0.629492
Cdc20	2.17731	2.59724	13.9296	0.000716998	0.0486416	0.626821
Tln2	-0.960401	1.50161	-13.9155	0.000719203	0.0486416	0.623487
Chrdl1	-2.09216	2.25388	-13.8947	0.000722472	0.0486641	0.61856
Cidec	-1.59093	2.29353	-13.8583	0.000728216	0.048702	0.609951
Fabp12	-2.41138	-1.85823	-13.8268	0.000733256	0.048702	0.602447
Espl1	1.74089	0.0462612	13.8221	0.000734012	0.048702	0.601324
Slc26a4	3.76468	0.945824	13.7999	0.000737588	0.048702	0.596032
Cd80	1.28753	0.425297	13.799	0.000737731	0.048702	0.59582
Gpc2	1.44581	-1.75326	13.7723	0.00074207	0.0487184	0.589431
Serpina3n	1.934	7.39014	13.7368	0.000747879	0.0487184	0.580929
Csn1s1	1.60876	3.6076	13.7364	0.000747945	0.0487184	0.580832
Rgs9	-1.25647	2.70696	-13.7255	0.00074974	0.0487184	0.578216
Gnao1	-1.00269	3.33394	-13.6837	0.00075669	0.048978	0.568142
Clec4a2	1.81055	2.13415	13.5864	0.000773191	0.0490326	0.544549
Pde8b	-1.67609	3.02523	-13.5808	0.00077416	0.0490326	0.543178
Spock1	1.55547	2.31622	13.5763	0.000774933	0.0490326	0.542085
Tmem254a	1.49676	1.82244	13.5685	0.000776281	0.0490326	0.540181
Lrrn3	-2.17372	1.08455	-13.5496	0.000779573	0.0490326	0.535544
Setmar	-4.17987	#NAME?	-41.2208	0.000483536	0.0462549	0.533563
Gucy1a3	-0.971475	5.1534	-13.5366	0.000781831	0.0490326	0.532374
Aspa	-1.73758	1.33754	-13.5185	0.000784999	0.0490326	0.527939
Lrrfip2	1.06976	2.53958	13.5064	0.000787125	0.0490326	0.524973
Ror2	1.07202	1.10078	13.4746	0.000792766	0.0490581	0.517135
LOC100038947	1.52741	3.26637	13.4648	0.000794499	0.0490581	0.514738
Slc25a47	-0.993702	1.1924	-13.444	0.00079823	0.0490581	0.509591
Gstm1	-1.63288	7.99577	-13.4376	0.000799378	0.0490581	0.508012
Leo1	0.988346	2.45394	13.3691	0.00081182	0.0496378	0.491026
Ak1	1.2603	4.03269	13.3473	0.00081584	0.0497002	0.485587
St8sia3	3.31175	2.27548	13.3201	0.000820886	0.0498245	0.478793
Litaf	1.46445	5.82296	13.2622	0.000831752	0.0498253	0.464292
Lgmn	1.41104	6.93155	13.2589	0.000832385	0.0498253	0.463452
Cyp2b10	-1.61485	7.15994	-13.2548	0.000833164	0.0498253	0.46242
Acaa1b	-1.43431	1.57668	-13.249	0.000834257	0.0498253	0.460972
Fam212b	1.03912	2.90611	13.2178	0.000840222	0.0498253	0.453105
Cacnb3	0.891537	4.2113	13.1879	0.000846006	0.0498253	0.445523
Ces1e	-2.42503	-1.4427	-13.1734	0.000848813	0.0498253	0.441861
Wfdc17	3.25574	4.14374	13.1655	0.000850348	0.0498253	0.439862
Aaed1	-0.928589	4.44547	-13.1624	0.00085097	0.0498253	0.439054
Ninl	1.96773	-1.91406	13.0964	0.000863976	0.0502044	0.42226
Noxred1	1.22147	-0.787194	13.0852	0.000866223	0.0502044	0.419383
Rrm2	1.87344	2.39028	13.0746	0.000868334	0.0502044	0.416684
Tuba1c	1.81046	4.46011	13.0597	0.000871345	0.0502044	0.412846
Sel1l3	1.5127	0.640306	13.0466	0.000873975	0.0502044	0.409505
Gabra4	-3.45943	#NAME?	-34.3573	0.000703895	0.0486416	0.409178
Vtn	-2.02369	3.18066	-13.0385	0.000875623	0.0502044	0.407415
Fcgr4	1.29026	3.37294	12.984	0.000886772	0.0503403	0.393368
Shc4	3.22833	-0.744761	12.9755	0.000888531	0.0503403	0.391166
Crmp1	1.05292	-0.813731	12.9696	0.000889759	0.0503403	0.389632
Papd7	-2.91742	-1.24996	-12.9607	0.000891592	0.0503403	0.387345
Plce1	-0.926452	2.69276	-12.9509	0.000893637	0.0503403	0.384797
Flt3l	-1.43121	4.32138	-12.9311	0.000897774	0.0503403	0.379662
Cer1	-3.32193	#NAME?	-32.9916	0.00076527	0.0490326	0.376485
Cenpq	1.04989	1.37601	12.9124	0.000901695	0.0503403	0.374813
Aldh18a1	1.43225	2.41087	12.9096	0.000902298	0.0503403	0.37407
Col6a6	-3.62396	#NAME?	-32.6108	0.000783804	0.0490326	0.366765
Akr1c21	1.55434	0.381118	12.8594	0.000912972	0.0504855	0.360974
Sc5d	2.4637	2.40183	12.8355	0.000918118	0.0504855	0.35471
Bub1b	1.43966	1.71967	12.8228	0.000920863	0.0504855	0.351381
Upk2	-3.00237	-1.16849	-12.8212	0.000921213	0.0504855	0.350957
Sdha	1.12741	-1.65428	12.8055	0.00092462	0.0504855	0.34684
Prr11	1.46334	0.831484	12.7919	0.000927596	0.0504855	0.343255
Kctd18	2.16112	1.19147	12.7789	0.000930445	0.0504855	0.339833
Slc13a4	-1.93814	0.20266	-12.7764	0.000930998	0.0504855	0.339169
Iqsec1	1.84745	-0.0502047	12.7704	0.000932321	0.0504855	0.337584
Tph1	-3.16993	#NAME?	-31.482	0.000842823	0.0498253	0.336263
Cenpa	1.52799	2.58769	12.7413	0.000938765	0.0506689	0.32989
Tmem100	-1.00675	7.95878	-12.71	0.000945743	0.0506862	0.321614
Fcrls	1.09418	2.90754	12.6924	0.000949726	0.0506862	0.316915
Mapk11	0.904683	3.49749	12.6842	0.000951565	0.0506862	0.31475
Fcgr2b	1.58276	4.78504	12.6762	0.000953395	0.0506862	0.3126
Lrat	-3.21562	3.3288	-12.6132	0.000967828	0.0506862	0.295777
Ifitm2	-0.889337	9.06538	-12.6081	0.000969001	0.0506862	0.29442
Kifc5b	1.22013	-0.177741	12.5929	0.000972536	0.0506862	0.290338
Nipal4	1.54876	-2.28954	12.5864	0.000974057	0.0506862	0.288586
Kpna3	-0.847997	-3.89793	-12.5673	0.000978526	0.0506862	0.283452
L1td1	1.11507	2.64607	12.5324	0.000986773	0.0506862	0.274034
Cpxm2	1.58318	0.224194	12.5309	0.000987124	0.0506862	0.273635
Hdac11	-1.50047	2.93843	-12.5249	0.000988562	0.0506862	0.272001
Cyp2c70	-2.93191	-1.20372	-12.5043	0.000993491	0.0506862	0.266414
Syde2	-1.17633	1.54934	-12.4793	0.000999508	0.0506862	0.25963
Glrx	0.987305	4.76707	12.479	0.000999568	0.0506862	0.259562
Fut2	2.61803	-1.18524	12.4759	0.00100031	0.0506862	0.258729
Dpysl4	-2.90689	#NAME?	-28.8697	0.00100752	0.0506862	0.25455
Malt1	1.66116	3.16298	12.4543	0.00100555	0.0506862	0.252849
Gda	1.89836	3.59757	12.4517	0.00100619	0.0506862	0.25214
Tjp3	2.15371	-3.11355	12.4162	0.0010149	0.0506862	0.242436
Cecr6	-2.38541	-2.29018	-12.4082	0.00101686	0.0506862	0.240266
Scarb1	1.05575	6.30516	12.3958	0.00101994	0.0506862	0.23686
Cdh24	1.53587	-0.217781	12.3895	0.0010215	0.0506862	0.235143
Emilin2	1.11433	1.97364	12.3858	0.00102242	0.0506862	0.234128
Oip5	1.61792	-0.462479	12.3849	0.00102265	0.0506862	0.233874
Ereg	5.49071	-1.49483	12.3728	0.00102567	0.0506862	0.230555
Pdk4	1.40818	4.01367	12.3691	0.00102659	0.0506862	0.229545
Hcfc1r1	3.22216	-2.24029	12.3396	0.00103402	0.0506862	0.221413
Zfp385a	1.22576	3.55604	12.3248	0.00103776	0.0506862	0.217341
Nnmt	0.914009	3.76796	12.3205	0.00103887	0.0506862	0.216136
Fgl1	-2.28341	0.98074	-12.3172	0.0010397	0.0506862	0.215236
Eif2ak1	-1.78772	2.17085	-12.3011	0.00104379	0.0506862	0.210799
Dusp10	0.963835	1.10473	12.2994	0.00104424	0.0506862	0.210321
Clec4f	-3.83928	-0.346771	-12.2905	0.00104651	0.0506862	0.207864
Cited4	-0.964223	-1.25566	-12.2824	0.00104861	0.0506862	0.205605
Wscd2	1.41045	0.0606616	12.272	0.00105128	0.0506862	0.202738
Serpine2	1.36862	6.79533	12.2682	0.00105227	0.0506862	0.201674
Ckmt1	-2.79132	#NAME?	-27.225	0.00113691	0.0509188	0.193559
Cd276	2.24905	1.97523	12.2277	0.00106282	0.0508972	0.190396
Angpt1	-1.14419	4.00825	-12.212	0.00106693	0.0508972	0.186036
Fancd2	1.21948	-1.27923	12.1677	0.0010787	0.0508972	0.173624
Baiap3	-2.00366	0.595716	-12.1668	0.00107893	0.0508972	0.173384
Ager	-1.10842	-1.63021	-12.1494	0.0010836	0.0508972	0.168495
Cadps2	-0.954117	2.63073	-12.1348	0.00108753	0.0508972	0.16439
Cela1	0.881136	3.04547	12.123	0.00109073	0.0508972	0.161065
Ralgps2	-1.02844	1.3809	-12.1172	0.00109229	0.0508972	0.15944
Kcnn2	-2.05164	-1.76781	-12.1157	0.0010927	0.0508972	0.159012
Cped1	-1.15535	4.27716	-12.1082	0.00109474	0.0508972	0.156903
Cdca2	1.89453	0.0930653	12.1069	0.00109509	0.0508972	0.156543
Rab32	0.850733	3.36833	12.0754	0.00110373	0.0508972	0.147628
Mkks	3.34964	3.62055	12.0701	0.00110519	0.0508972	0.14613
Sdr42e1	0.921808	3.53695	12.0431	0.00111267	0.0508972	0.138479
Gjb3	2.55739	0.0807315	12.0393	0.00111374	0.0508972	0.137388
Tnfrsf11a	1.13476	0.689518	12.0338	0.00111527	0.0508972	0.135823
Psmd3	-2.13868	-1.99458	-12.0322	0.0011157	0.0508972	0.135389
Ggct	0.962117	2.05336	12.0262	0.00111739	0.0508972	0.133667
Fignl1	1.28719	0.345174	12.0253	0.00111765	0.0508972	0.133404
Timm8a2	1.18236	1.15674	12.0237	0.00111808	0.0508972	0.132969
4932411N23Rik	-2.58496	#NAME?	-25.6725	0.00128305	0.0524838	0.127731
Cdc25c	2.42443	-0.920456	11.9812	0.00113008	0.0509188	0.12084
Kcnj10	0.999229	-1.41658	11.9659	0.00113443	0.0509188	0.116469
BC053393	-0.807355	-3.24018	-11.965	0.00113469	0.0509188	0.11621
Vmn2r101	-0.807355	-4.24018	-11.965	0.00113469	0.0509188	0.11621
Basp1	1.74191	3.49214	11.957	0.00113699	0.0509188	0.113907
Shisa8	2.1226	-0.207624	11.9358	0.00114308	0.0510138	0.107832
Hecw2	-1.23365	2.75581	-11.9282	0.00114527	0.0510138	0.105654
Insl3	0.855998	2.98861	11.8999	0.0011535	0.0511209	0.0975067
Wisp1	2.30084	1.82939	11.8941	0.00115519	0.0511209	0.0958318
Ifitm3	2.38939	-0.20927	11.8852	0.00115781	0.0511209	0.0932579
Osbpl3	0.969478	2.35186	11.8777	0.00116001	0.0511209	0.0910891
Iqgap3	2.51424	0.431803	11.8507	0.00116797	0.0513348	0.0833038
Jak3	0.839482	4.33521	11.8253	0.00117555	0.0515315	0.0759223
Sec14l4	-1.18053	4.18913	-11.8106	0.00117996	0.0515647	0.0716551
Apof	-1.5713	-0.749835	-11.8021	0.00118253	0.0515647	0.0691673
Ccdc144b	-0.826775	0.269179	-11.7637	0.00119418	0.0518678	0.0579789
Gja1	1.63943	4.81742	11.7586	0.00119575	0.0518678	0.0564829
Lgals1	1.5181	8.32414	11.7241	0.00120636	0.0521915	0.0463867
Galc	0.964211	3.05204	11.7109	0.00121047	0.0522329	0.0424999
Mkrn1	-1.02273	5.19922	-11.6813	0.00121971	0.0524838	0.0337954
Milr1	0.827552	2.02712	11.6672	0.00122417	0.0524838	0.0296231
Arf1	2.02184	1.39309	11.6601	0.00122641	0.0524838	0.0275288
Adss	-1.93169	0.399398	-11.6399	0.00123282	0.0524838	0.0215577
Hoxb5	-1.00292	3.02749	-11.6375	0.00123359	0.0524838	0.0208421
Zcchc18	-1.1112	-1.84233	-11.6281	0.00123659	0.0524838	0.01806
Pbk	3.03201	1.2088	11.6219	0.00123857	0.0524838	0.0162336
Mug1	-3.46961	#NAME?	-23.2856	0.00156851	0.0536609	0.00738252
Pex5l	1.57776	-0.480042	11.5879	0.00124954	0.0524838	0.00612315
Necab1	-2.37493	#NAME?	-23.0918	0.00159573	0.0536609	-0.00357758
Kcnk1	0.882615	3.19725	11.5534	0.0012608	0.0524838	-0.00416301
Dqx1	2.32193	#NAME?	23.0602	0.00160023	0.0536609	-0.00538179
Cyp2c50	-2.32193	#NAME?	-23.0602	0.00160023	0.0536609	-0.00538179
Fam184b	-2.32193	#NAME?	-23.0602	0.00160023	0.0536609	-0.00538179
Catsperg2	-1.45345	-4.91713	-11.5472	0.00126286	0.0524838	-0.0060373
Wbscr17	1.17218	-0.0160272	11.5439	0.00126393	0.0524838	-0.0070046
Ctsc	1.04171	5.32708	11.5401	0.00126517	0.0524838	-0.00813394
Akr1b8	1.8353	4.47568	11.5284	0.00126906	0.0524838	-0.0116605
Rbm44	3.13339	-5.07716	11.5233	0.00127076	0.0524838	-0.0131931
Ndst3	3.35022	-4.96875	11.5173	0.00127273	0.0524838	-0.0149712
Ddah1	0.928832	3.85094	11.5055	0.00127667	0.0524838	-0.0185183
Dpy19l2	-1.9323	-3.22426	-11.4983	0.00127908	0.0524838	-0.0206907
Osbpl6	-1.25805	3.15973	-11.4888	0.00128227	0.0524838	-0.0235523
Rassf2	0.776681	3.64684	11.4561	0.00129329	0.0524838	-0.0333861
Kcp	2.16392	1.11777	11.4394	0.00129899	0.0524838	-0.0384433
Cyp2c37	-2.87298	#NAME?	-22.4358	0.00169322	0.0543734	-0.042148
Llph	1.90558	1.95746	11.4256	0.0013037	0.0524838	-0.0426063
Rnf138	0.808531	5.09543	11.4124	0.00130826	0.0524838	-0.0466167
44078	-0.851752	7.29537	-11.4095	0.00130923	0.0524838	-0.0474779
Gk	0.903468	1.52555	11.403	0.0013115	0.0524838	-0.0494652
Mapk12	-0.786529	4.46144	-11.3922	0.00131524	0.0524838	-0.0527415
Cys1	-1.99826	4.13474	-11.3909	0.00131568	0.0524838	-0.0531261
Scn1b	1.35223	3.74383	11.3879	0.00131674	0.0524838	-0.0540589
Ildr2	2.03155	1.96957	11.3852	0.00131767	0.0524838	-0.0548679
Ect2	2.12632	0.669724	11.3794	0.00131968	0.0524838	-0.0566226
Rgs16	4.12846	1.04995	11.3766	0.00132069	0.0524838	-0.0575032
Cers3	1.96405	-0.647876	11.3706	0.00132277	0.0524838	-0.059314
Armcx4	2.08105	3.09509	11.3643	0.00132498	0.0524838	-0.0612405
Rhobtb1	-0.877824	2.91112	-11.3611	0.0013261	0.0524838	-0.0622143
Gm16404	0.77103	-0.734779	11.3581	0.00132714	0.0524838	-0.0631169
Tmem14a	0.89209	1.75634	11.3462	0.00133132	0.0524961	-0.0667424
Atp1b1	2.46793	-1.06315	11.3382	0.00133418	0.0524961	-0.0692157
Amph	-1.68933	1.8648	-11.3303	0.00133696	0.0524961	-0.0716093
Oaf	1.01334	2.10195	11.298	0.00134848	0.0525443	-0.0815057
Pop1	0.768587	5.22727	11.2754	0.00135662	0.0525443	-0.0884495
Chst3	2.17663	4.78755	11.2724	0.0013577	0.0525443	-0.0893705
Capn8	-1.08496	-2.10137	-11.2718	0.00135793	0.0525443	-0.0895662
Nup107	-0.939909	4.66172	-11.2475	0.00136679	0.0525443	-0.0970694
Slc17a7	2.16993	#NAME?	21.5506	0.00183943	0.0561316	-0.0981055
Cbx7	-1.30241	3.90002	-11.2399	0.00136956	0.0525443	-0.0994102
Thyn1	0.947419	3.72347	11.233	0.00137208	0.0525443	-0.101535
Dbn1	1.79156	3.58801	11.2151	0.00137867	0.0525443	-0.10707
Wdr60	1.44871	4.96257	11.2146	0.00137885	0.0525443	-0.107216
Eif1a	0.796301	4.89167	11.2136	0.00137922	0.0525443	-0.107531
Ahsg	-2.65883	2.44693	-11.1989	0.00138466	0.0525443	-0.11208
Cpt1c	0.939079	1.6991	11.1974	0.00138524	0.0525443	-0.112565
Adgrf5	-0.803939	7.34417	-11.1966	0.00138554	0.0525443	-0.112809
Plk1	1.93465	2.05842	11.1893	0.00138823	0.0525443	-0.115058
Fbp1	-2.18396	-1.07769	-11.1886	0.00138852	0.0525443	-0.115298
Arhgap21	-0.898441	4.48273	-11.1856	0.00138962	0.0525443	-0.116215
Nusap1	1.92435	1.58504	11.1646	0.0013975	0.0525443	-0.122752
BC107364	0.92444	3.85803	11.1642	0.00139765	0.0525443	-0.122874
Serpina1d	-3.87973	0.236568	-11.1605	0.00139904	0.0525443	-0.124025
Skp2	0.884416	0.637542	11.1525	0.00140205	0.0525443	-0.126516
Unc45a	0.779166	0.540084	11.134	0.00140908	0.0525443	-0.132303
Rnf40	-2.11548	#NAME?	-21.0098	0.00193814	0.0571126	-0.134678
Gm609	2.11548	#NAME?	21.0098	0.00193814	0.0571126	-0.134678
Slc6a4	-1.54056	1.16232	-11.1224	0.00141349	0.0525443	-0.13592
Serpine1	2.06737	4.99521	11.112	0.00141747	0.0525443	-0.139171
Hnrnpl	-1.03498	2.43896	-11.1112	0.00141777	0.0525443	-0.139421
Chrm5	-1.40125	3.35333	-11.1083	0.00141889	0.0525443	-0.140332
Barhl1	-0.937235	-3.59028	-11.1038	0.00142063	0.0525443	-0.141752
Cps1	-3.70893	-2.83595	-11.0746	0.00143191	0.0528437	-0.150919
Lpl	1.28886	5.98993	11.063	0.0014364	0.0528915	-0.154546
Ppp2r5b	1.96382	-1.204	11.0362	0.00144693	0.0530047	-0.16301
Ccdc105	1.42277	6.64535	11.0352	0.00144732	0.0530047	-0.163322
Fitm2	0.914893	4.25458	11.0307	0.00144907	0.0530047	-0.164729
Mmp14	2.28664	5.55998	11.0133	0.00145597	0.0531395	-0.170234
Mest	2.99219	3.31376	10.9937	0.00146376	0.0532365	-0.176433
Rac3	-1.33056	3.91128	-10.9857	0.00146698	0.0532365	-0.17898
Aven	-1.24007	-2.22016	-10.9793	0.00146953	0.0532365	-0.181003
Zwilch	1.5701	0.525184	10.9745	0.00147147	0.0532365	-0.182534
Lrrc8c	0.828629	4.0419	10.9606	0.00147708	0.0533228	-0.186947
Rab44	-1.22544	1.6219	-10.9374	0.00148653	0.0534743	-0.194361
Clec5a	1.8675	0.891795	10.9285	0.00149017	0.0534743	-0.197204
Mrc1	0.842068	4.26381	10.9266	0.00149095	0.0534743	-0.197815
Ckap5	0.943485	0.513298	10.9157	0.00149542	0.0535186	-0.201292
Ankrd39	-0.745344	3.3333	-10.8878	0.00150695	0.0536609	-0.210221
Dfna5	0.835382	-0.626943	10.8768	0.00151151	0.0536609	-0.21374
Lrrc19	-2.0982	-2.00979	-10.8749	0.00151234	0.0536609	-0.214373
Vwa5b1	-2	#NAME?	-19.863	0.00217528	0.057638	-0.218899
Cyp4a10	-2	#NAME?	-19.863	0.00217528	0.057638	-0.218899
Uts2	-2	#NAME?	-19.863	0.00217528	0.057638	-0.218899
Gabra1	-2	#NAME?	-19.863	0.00217528	0.057638	-0.218899
Med12	2	#NAME?	19.863	0.00217528	0.057638	-0.218899
Tmem205	-0.805483	5.84403	-10.8525	0.00152171	0.0536609	-0.221564
Ctdspl	-0.815037	5.26117	-10.8497	0.0015229	0.0536609	-0.222477
Tbata	-2.11015	-0.481619	-10.8319	0.0015304	0.0536609	-0.228198
Mapk13	1.14739	3.47234	10.8315	0.0015306	0.0536609	-0.228349
Nfat5	2.33344	1.02004	10.8086	0.00154032	0.0536609	-0.235722
F2	-3.52112	-1.02961	-10.792	0.00154746	0.0536609	-0.241111
Cyp4f14	-3.41433	-3.64421	-10.7788	0.00155313	0.0536609	-0.245376
Eppin	-2.84281	#NAME?	-19.4444	0.00227263	0.0580213	-0.25209
Fmo5	-1.36593	2.45333	-10.7575	0.00156239	0.0536609	-0.252306
Krt79	-2.25866	1.54462	-10.7559	0.00156308	0.0536609	-0.252822
Fancf	-4.11054	0.196341	-10.7537	0.00156405	0.0536609	-0.253549
Col16a1	0.828113	3.66378	10.743	0.00156875	0.0536609	-0.257048
Rhou	0.732112	3.00757	10.7395	0.00157026	0.0536609	-0.258169
Rrm2b	-0.831152	2.59814	-10.7393	0.00157034	0.0536609	-0.258227
Adcy9	-0.772237	2.66525	-10.7186	0.00157947	0.0536609	-0.264993
Gm3336	-1.52601	-1.02287	-10.7185	0.00157951	0.0536609	-0.265024
Rora	-0.776048	2.57528	-10.7176	0.00157993	0.0536609	-0.265332
Nrp	1.44906	-1.01969	10.7172	0.00158008	0.0536609	-0.265449
Mapk6	0.732327	3.52477	10.7167	0.00158029	0.0536609	-0.265604
Ccdc160	-0.872091	4.09315	-10.6942	0.0015903	0.0536609	-0.272975
Pon1	-2.34813	3.74691	-10.6928	0.00159093	0.0536609	-0.27344
Tusc3	1.85327	-0.0676152	10.6879	0.00159311	0.0536609	-0.275036
Troap	1.70241	0.26941	10.6846	0.00159461	0.0536609	-0.276137
Casc5	2.03704	-1.10177	10.6825	0.00159556	0.0536609	-0.276827
Pgam1	0.731556	6.35968	10.6658	0.00160303	0.0536609	-0.282285
Galns	0.860458	3.17472	10.6527	0.00160896	0.0537511	-0.286605
C5ar1	1.00844	3.15445	10.6411	0.00161421	0.0537837	-0.290414
Emilin1	0.869734	5.17312	10.6352	0.00161689	0.0537837	-0.292352
Mad2l1	1.17861	2.72703	10.6241	0.00162199	0.0537837	-0.296033
Mthfd2	1.79176	2.13611	10.6208	0.00162348	0.0537837	-0.297105
Cav2	-0.837178	6.93133	-10.5999	0.0016331	0.0537837	-0.304015
Ccr8	-1.04711	3.83776	-10.5957	0.00163507	0.0537837	-0.305426
AI314180	2.81866	-1.34058	10.5905	0.00163747	0.0537837	-0.307143
Nkain4	-1.04304	4.72766	-10.5885	0.00163838	0.0537837	-0.307796
Atp13a5	1.963	-3.20891	10.5869	0.00163915	0.0537837	-0.308347
Tdrp	-0.775054	1.84166	-10.5735	0.00164535	0.0538805	-0.312767
Adamts2	1.20674	4.43591	10.5596	0.00165187	0.0539872	-0.317395
Prune2	1.6988	-0.566794	10.5469	0.00165786	0.0540762	-0.321632
Clec4n	2.69273	4.78871	10.5192	0.00167095	0.0541939	-0.330848
Fam221a	-0.859536	1.29264	-10.5189	0.0016711	0.0541939	-0.330956
Gjb6	-0.840864	0.455214	-10.5185	0.00167128	0.0541939	-0.331077
Gm8909	-1.53948	-3.71315	-10.5076	0.00167648	0.0542525	-0.33472
Pbdc1	0.938224	3.27801	10.5011	0.00167964	0.0542525	-0.336924
Nipa2	0.807677	3.47896	10.4819	0.00168888	0.0543442	-0.343357
Mms22l	1.49831	-0.119325	10.4815	0.00168903	0.0543442	-0.343467
Lrrc56	-0.784138	1.95513	-10.4503	0.00170421	0.0545513	-0.353964
Anxa9	-0.795099	1.71014	-10.448	0.00170535	0.0545513	-0.354743
Cdkn3	2.46516	1.5812	10.4382	0.00171014	0.0545994	-0.358041
Col1a1	2.07302	7.52207	10.424	0.00171711	0.0547165	-0.362814
Gdf1	-1.32121	-0.529808	-10.4131	0.00172251	0.0547832	-0.366501
Slc26a8	1.05544	3.12227	10.3785	0.00173978	0.0551606	-0.378218
Aurkb	2.11107	1.6403	10.3663	0.0017459	0.0551606	-0.382346
Endov	-1.80735	#NAME?	-17.9497	0.00267861	0.0617036	-0.382787
Prdm12	1.80735	#NAME?	17.9497	0.00267861	0.0617036	-0.382787
Alx1	1.80735	#NAME?	17.9497	0.00267861	0.0617036	-0.382787
Psmb7	-3.55695	-0.264321	-10.3573	0.00175046	0.0551606	-0.385412
Lipa	0.811656	5.52493	10.3554	0.00175144	0.0551606	-0.386072
Rpp21	1.01369	0.295664	10.3529	0.0017527	0.0551606	-0.386917
Cfh	-0.980518	6.23668	-10.3467	0.00175587	0.0551606	-0.38904
Ap3s1	0.842892	4.86007	10.3431	0.00175768	0.0551606	-0.390254
Slc16a11	-1.7182	4.07365	-10.3343	0.00176216	0.0551967	-0.393248
Tlr8	1.44188	1.97007	10.3218	0.00176856	0.0552925	-0.397509
Tyk2	-0.992228	5.15988	-10.3147	0.00177221	0.0553023	-0.399936
Got1	-1.37641	8.02538	-10.2831	0.00178858	0.0556374	-0.410757
Ces1c	-3.47516	0.082362	-10.281	0.00178966	0.0556374	-0.411471
Hpgds	1.3188	0.732988	10.2721	0.0017943	0.055677	-0.414516
Cox8b	-2.10122	#NAME?	-17.5856	0.00279377	0.0618854	-0.417799
Nuf2	1.95799	1.46648	10.2537	0.00180398	0.0557711	-0.420851
Pth1r	1.55227	1.46333	10.2486	0.00180664	0.0557711	-0.422586
Gm7616	1.76553	#NAME?	17.5344	0.00281055	0.0618854	-0.42283
Gkn3	-1.04373	-3.03703	-10.2471	0.00180743	0.0557711	-0.423102
Magi2	-0.703648	-0.577852	-10.239	0.00181173	0.0558	-0.425905
Adam33	-0.916069	1.69303	-10.2165	0.00182371	0.0560646	-0.433669
Chsy3	2.08625	0.31413	10.2079	0.0018283	0.0561017	-0.436634
Cdkl5	-1.15271	1.89358	-10.1952	0.00183515	0.0561236	-0.441046
Shisa9	-2.29921	-2.33329	-10.194	0.00183579	0.0561236	-0.441454
Mical1	0.707073	3.91541	10.1718	0.00184783	0.0562093	-0.449167
Scg5	-1.57467	-2.04917	-10.1662	0.00185083	0.0562093	-0.45108
Gsta2	-3.42449	1.03079	-10.1489	0.00186031	0.0562093	-0.457108
Ocstamp	4.07487	-3.02146	10.1486	0.00186048	0.0562093	-0.457218
B3gat2	0.842682	-0.956824	10.1426	0.00186376	0.0562093	-0.459297
Krt19	-2.95104	-2.50737	-10.1406	0.00186487	0.0562093	-0.459999
Cfap97	1.15109	3.73604	10.139	0.00186573	0.0562093	-0.460541
Crebrf	-0.831919	3.71015	-10.1205	0.00187599	0.05632	-0.46702
Htr7	5.29278	-0.912503	10.1201	0.0018762	0.05632	-0.467151
Stac3	1.27345	-1.10346	10.1129	0.00188022	0.0563387	-0.469681
Bmp3	-0.91572	2.93235	-10.1051	0.00188453	0.0563657	-0.472381
Tpcn2	1.8031	3.68568	10.077	0.00190029	0.0566515	-0.482227
Mip	0.877348	4.44314	10.0759	0.00190092	0.0566515	-0.482615
D17H6S56E-5	1.36497	5.53119	10.0668	0.00190606	0.0567026	-0.485805
Eid3	1.70044	#NAME?	16.8879	0.00303592	0.0628029	-0.488756
Pvrl1	1.03798	2.72667	10.0514	0.00191481	0.0568609	-0.491221
Hmmr	0.922957	2.2187	10.0354	0.001924	0.0570318	-0.496888
Aaas	0.773756	3.43795	10.0083	0.00193958	0.0571126	-0.506427
Pigs	0.932995	4.45318	10.0067	0.00194052	0.0571126	-0.506999
Pla2g7	1.80982	3.69647	9.99501	0.00194732	0.0572013	-0.511143
Sema6b	1.03259	2.98048	9.98452	0.00195345	0.0572013	-0.514862
Cog6	1.09864	1.33212	9.97328	0.00196004	0.0572013	-0.518851
Rcan1	1.42041	5.25369	9.96963	0.00196219	0.0572013	-0.520146
Dock9	-0.736227	4.70034	-9.96296	0.00196612	0.0572013	-0.522517
Cyp2a12	-2.61539	#NAME?	-16.5704	0.00315649	0.063168	-0.522831
Glipr2	1.62526	3.91709	9.95926	0.0019683	0.0572013	-0.523833
Thbs2	2.6653	0.415944	9.95465	0.00197103	0.0572013	-0.525473
Mettl7a1	-2.0915	8.03888	-9.94798	0.00197498	0.0572013	-0.527845
Anxa1	1.16464	8.08995	9.94515	0.00197666	0.0572013	-0.528854
Ptges3l	1.60733	1.0316	9.94282	0.00197805	0.0572013	-0.529686
Col5a3	2.23499	1.16886	9.92258	0.00199014	0.057293	-0.536905
Mki67	1.80984	2.21055	9.92194	0.00199052	0.057293	-0.537134
Col1a2	1.40056	7.84832	9.91683	0.00199359	0.057293	-0.538959
Rrm1	1.01635	3.43219	9.91012	0.00199763	0.057293	-0.541358
Enpp1	0.961173	0.778052	9.90573	0.00200027	0.057293	-0.542927
Glb1l2	-1.49376	2.53675	-9.90048	0.00200345	0.057293	-0.544809
Slc1a2	-1.97921	-2.42454	-9.89721	0.00200543	0.057293	-0.545978
Gramd1a	-1.66947	4.3926	-9.87941	0.00201625	0.057503	-0.552361
Cxcl16	0.912375	5.59374	9.87231	0.00202059	0.0575277	-0.554912
Stra6l	2.18919	-0.795364	9.85038	0.00203406	0.057638	-0.562797
Ttpa	-0.785629	-0.142669	-9.83989	0.00204055	0.057638	-0.566578
Zc3h12c	-1.16861	2.03352	-9.83236	0.00204522	0.057638	-0.569294
Golm1	0.771968	4.06405	9.83152	0.00204575	0.057638	-0.569598
Plekhg4	1.30512	-2.4691	9.82867	0.00204751	0.057638	-0.570623
Top2a	2.05364	2.6133	9.82605	0.00204915	0.057638	-0.571572
Nup43	0.753427	1.8826	9.82026	0.00205276	0.057638	-0.573663
Sgol2a	1.81437	-0.100065	9.81275	0.00205746	0.057638	-0.576378
Ceacam15	2.69616	#NAME?	16.081	0.00335679	0.0643572	-0.577716
Ctsf	-0.772594	4.06603	-9.80023	0.00206532	0.057638	-0.580908
Ncapg	1.77071	0.358607	9.7988	0.00206622	0.057638	-0.581425
Arrdc2	-0.888275	3.02905	-9.79541	0.00206836	0.057638	-0.582653
Gpc1	1.13581	3.22293	9.7848	0.00207507	0.057638	-0.586502
Tead1	0.755132	2.48859	9.77222	0.00208306	0.057638	-0.59107
Lacc1	0.751654	2.30111	9.76129	0.00209004	0.057638	-0.595045
Olfr658	2.54985	0.43126	9.757	0.00209278	0.057638	-0.596607
Pttg1	-0.850475	5.48236	-9.73602	0.00210628	0.057638	-0.604252
Ifitm10	-0.821757	0.0524247	-9.73567	0.00210651	0.057638	-0.60438
Rtel1	2.79513	2.1458	9.73171	0.00210906	0.057638	-0.605823
Stk32a	-0.816565	-1.00791	-9.73132	0.00210932	0.057638	-0.605967
Tek	-0.809588	6.10402	-9.7283	0.00211128	0.057638	-0.60707
Pdlim1	0.805996	6.32451	9.72763	0.00211171	0.057638	-0.607316
Adipor2	0.713755	4.11049	9.70993	0.00212323	0.057638	-0.613787
Tmc1	-1.58496	#NAME?	-15.741	0.00350721	0.0643572	-0.617608
Wdr86	1.58496	#NAME?	15.741	0.00350721	0.0643572	-0.617608
Agmat	-1.58496	#NAME?	-15.741	0.00350721	0.0643572	-0.617608
Henmt1	-1.58496	#NAME?	-15.741	0.00350721	0.0643572	-0.617608
Sgta	1.58496	#NAME?	15.741	0.00350721	0.0643572	-0.617608
Adgra1	-1.58496	#NAME?	-15.741	0.00350721	0.0643572	-0.617608
Lca5l	1.58496	#NAME?	15.741	0.00350721	0.0643572	-0.617608
Rnf34	1.58496	#NAME?	15.741	0.00350721	0.0643572	-0.617608
Acod1	0.978743	3.00563	9.69672	0.00213188	0.057638	-0.618626
Foxp3	2.1599	-0.359209	9.69158	0.00213525	0.057638	-0.620508
Trrap	-1.92733	-1.43426	-9.67948	0.00214324	0.057638	-0.624951
Map3k6	-2.2654	0.784957	-9.67408	0.00214681	0.057638	-0.626934
1810010H24Rik	-1.79072	4.63191	-9.67381	0.00214699	0.057638	-0.627034
Esr2	-1.44491	0.031102	-9.67047	0.0021492	0.057638	-0.628261
Lztr1	1.10242	-2.28898	9.66184	0.00215494	0.057638	-0.631436
F5	-1.70471	-0.10507	-9.66099	0.0021555	0.057638	-0.631746
Awat1	3.63339	#NAME?	15.6176	0.0035643	0.0644764	-0.632462
Neil3	1.46681	0.383907	9.65897	0.00215686	0.057638	-0.632493
Ndnf	1.80403	5.37566	9.65837	0.00215725	0.057638	-0.632713
Wdr37	-1.47451	1.7669	-9.64671	0.00216505	0.057638	-0.637009
Stk40	2.02204	-0.266327	9.64628	0.00216534	0.057638	-0.637168
Tmem176a	0.656426	8.56863	9.64534	0.00216597	0.057638	-0.637515
Foxo4	-0.901951	4.25442	-9.64063	0.00216912	0.057638	-0.639249
Pcdhga1	-0.77821	5.33844	-9.63869	0.00217043	0.057638	-0.639967
Pex3	-1.4238	-1.44907	-9.63376	0.00217375	0.057638	-0.641787
Tmx4	1.61105	-0.839038	9.62818	0.00217751	0.057638	-0.643848
Pvrl2	1.00319	5.2379	9.61743	0.00218479	0.0577383	-0.647823
Ptges	1.02649	3.34308	9.59855	0.00219764	0.0578583	-0.654814
Hist1h2ad	1.67099	#NAME?	15.3989	0.0036689	0.0654807	-0.659294
Tmem252	1.64994	4.3006	9.57665	0.00221267	0.0578583	-0.662946
Ccdc25	0.718501	3.86092	9.5745	0.00221416	0.0578583	-0.663746
Tspyl4	-1.02266	2.02921	-9.56645	0.00221972	0.0578583	-0.666738
Cybrd1	-1.1687	1.75106	-9.56255	0.00222242	0.0578583	-0.668191
Chic2	-0.975111	3.21868	-9.56165	0.00222304	0.0578583	-0.668524
Ppp2r2c	-3.1948	-1.07227	-9.56021	0.00222405	0.0578583	-0.669062
Plk4	0.722856	1.58477	9.56004	0.00222416	0.0578583	-0.669125
Tmem150b	0.935713	3.22515	9.55404	0.00222833	0.0578583	-0.67136
Slc16a14	-0.659096	6.0966	-9.54916	0.00223174	0.0578583	-0.673181
Gm7694	1.59124	1.84172	9.54295	0.00223607	0.0578583	-0.675495
Ppp1r13l	1.66083	2.67808	9.5421	0.00223666	0.0578583	-0.675812
2310009B15Rik	0.796373	2.2291	9.54053	0.00223776	0.0578583	-0.676398
Map4k2	-1.02857	4.44316	-9.53661	0.00224051	0.0578583	-0.677863
Cd63	1.19657	8.16559	9.53491	0.0022417	0.0578583	-0.6785
Tubb5	0.656343	7.25624	9.52821	0.00224641	0.057888	-0.681002
Col8a1	1.22126	1.71979	9.52333	0.00224984	0.057888	-0.682827
Ankrd34b	-1.11345	7.14104	-9.5049	0.00226288	0.0580213	-0.689727
Incenp	1.17041	2.45036	9.49339	0.00227108	0.0580213	-0.694044
Pde1b	0.76731	2.14671	9.49198	0.00227208	0.0580213	-0.694573
Selenbp2	-0.682525	6.8039	-9.48956	0.00227381	0.0580213	-0.695481
Cd200r1	1.55088	1.65574	9.48594	0.0022764	0.0580213	-0.696842
Lcn2	2.07914	7.80364	9.48156	0.00227954	0.0580213	-0.698486
Osmr	0.957311	4.76252	9.47615	0.00228342	0.0580312	-0.700523
Tor2a	0.675662	4.18353	9.44863	0.00230331	0.0584457	-0.710888
Dclk3	-1.81943	-0.227482	-9.43904	0.0023103	0.0584457	-0.714511
Itgb6	2.48603	3.47645	9.43029	0.0023167	0.0584457	-0.717817
Selp	1.86174	1.62289	9.42684	0.00231923	0.0584457	-0.719124
D130040H23Rik	1.07639	3.23274	9.42447	0.00232096	0.0584457	-0.720018
Hprt	-1.61852	#NAME?	-14.9154	0.00391688	0.066202	-0.720986
Gpr17	-1.22516	0.27239	-9.41473	0.00232813	0.0584457	-0.723706
Pah	-2.92733	-3.22675	-9.41363	0.00232894	0.0584457	-0.724123
Slc20a2	0.748963	2.85972	9.41308	0.00232935	0.0584457	-0.724334
Ccdc73	-0.753897	-0.944979	-9.4102	0.00233148	0.0584457	-0.725423
9930021J03Rik	-2.15297	-0.471227	-9.40022	0.00233887	0.0585423	-0.729209
Ankrd33b	-0.648781	4.09985	-9.37042	0.00236111	0.0589421	-0.740538
Rwdd2b	0.690764	1.49239	9.3693	0.00236195	0.0589421	-0.740964
Aurkc	1.48543	#NAME?	14.7525	0.00400603	0.066202	-0.742537
Dysf	1.13308	2.63521	9.354	0.00237349	0.0591409	-0.746797
Arvcf	-0.914013	2.73341	-9.34576	0.00237973	0.0591597	-0.749944
Ramp2	-0.927823	8.82986	-9.34358	0.00238138	0.0591597	-0.750774
Tmem173	1.77981	3.9538	9.32741	0.00239371	0.0593647	-0.75696
Thap3	-0.840055	4.28899	-9.31681	0.00240183	0.0593647	-0.761019
Aspm	1.90597	-0.840654	9.31581	0.0024026	0.0593647	-0.761402
Mtmr11	0.868524	2.81823	9.31367	0.00240425	0.0593647	-0.762222
Fam111a	0.842545	3.32623	9.30938	0.00240755	0.0593647	-0.763867
Tefm	-1.24088	2.28344	-9.26093	0.00244528	0.060132	-0.782508
Reg1	0.833184	5.03509	9.25265	0.0024518	0.060132	-0.785704
Papss1	1.89532	-0.654457	9.25248	0.00245193	0.060132	-0.78577
Nudt10	-1.20907	-1.31785	-9.2509	0.00245318	0.060132	-0.78638
Notch4	-0.675542	4.75796	-9.243	0.00245943	0.060196	-0.789431
Mdm2	0.80863	3.4249	9.23135	0.00246869	0.0603335	-0.793939
Gpatch8	1.68067	2.50815	9.21761	0.00247966	0.0604473	-0.799263
Sh3bgrl3	-2.10591	9.7047	-9.20805	0.00248734	0.0604473	-0.802975
Lrp2	1.21569	1.63635	9.20263	0.0024917	0.0604473	-0.805079
Rfk	-1.08151	3.68147	-9.20149	0.00249262	0.0604473	-0.805522
Cbwd1	2.43606	#NAME?	14.2872	0.0042779	0.0673171	-0.806352
Gpx7	0.705238	3.9246	9.19894	0.00249468	0.0604473	-0.806514
Oas1f	-0.969329	-0.622121	-9.19382	0.00249882	0.0604473	-0.808502
Marcksl1	1.3135	4.6869	9.19375	0.00249888	0.0604473	-0.808531
Cyb5a	-0.61986	7.90832	-9.18344	0.00250724	0.0605228	-0.812542
Cd53	-0.910191	4.49186	-9.16965	0.00251848	0.0605228	-0.817916
AA986860	1.26583	5.35068	9.16814	0.00251972	0.0605228	-0.818507
Syngr4	1.54977	#NAME?	14.1836	0.00434217	0.0675105	-0.821034
Ctu1	1.48745	0.880272	9.16108	0.0025255	0.0605228	-0.821261
Arxes2	-1.36468	3.22614	-9.15984	0.00252652	0.0605228	-0.821744
Rmdn2	-0.714068	2.75815	-9.15743	0.00252851	0.0605228	-0.822688
Fbxo30	-0.9185	3.10939	-9.15384	0.00253145	0.0605228	-0.824088
Ptrh1	1.12954	2.23762	9.14401	0.00253957	0.0605228	-0.827934
Tns1	-1.07659	7.57486	-9.14303	0.00254038	0.0605228	-0.828318
Pgm1	1.40854	3.34889	9.14216	0.0025411	0.0605228	-0.828658
Kcnk6	-0.739627	-0.719781	-9.14086	0.00254218	0.0605228	-0.829168
Eppk1	1.47784	2.29052	9.13289	0.00254879	0.0605931	-0.832289
Tnfrsf9	3.22193	0.499479	9.12304	0.00255699	0.0606667	-0.83615
Nfatc4	0.691475	3.36129	9.12038	0.0025592	0.0606667	-0.837192
Tpd52l1	0.662695	-0.193904	9.1042	0.00257276	0.0608025	-0.843545
Gnpda1	0.648323	3.50443	9.09813	0.00257787	0.0608025	-0.845933
Wdfy3	1.73514	2.44236	9.09718	0.00257867	0.0608025	-0.846306
Adra1d	-1.22496	0.554058	-9.09607	0.00257961	0.0608025	-0.846742
Clu	1.30427	7.75375	9.07776	0.00259513	0.0610813	-0.853957
Acad12	-0.704294	1.6238	-9.05466	0.00261488	0.0614589	-0.863082
Nup37	0.701776	7.16422	9.04623	0.00262213	0.0615421	-0.866415
Ugt2b35	-2.2187	#NAME?	-13.8598	0.0045524	0.0676588	-0.868055
Rnase4	-0.977702	7.99901	-9.03696	0.00263014	0.0616428	-0.870087
Adhfe1	-1.02664	0.910497	-9.01525	0.00264903	0.0617036	-0.878705
Kifc2	-0.882244	2.06848	-9.00635	0.00265682	0.0617036	-0.882242
Hhatl	-1.00905	7.61516	-8.99985	0.00266253	0.0617036	-0.884828
Dll1	1.08428	5.89613	8.99046	0.00267081	0.0617036	-0.888568
Cdh2	-0.647173	1.03255	-8.97766	0.00268216	0.0617036	-0.893677
Kif17	0.639138	3.16328	8.97546	0.00268411	0.0617036	-0.894555
Fam150a	2.76131	-0.580042	8.97495	0.00268456	0.0617036	-0.894757
Slc33a1	2.50539	#NAME?	13.6809	0.00467514	0.0686804	-0.894818
Kpna2	0.781572	5.37832	8.97187	0.0026873	0.0617036	-0.895987
Klhl20	2.35195	5.63995	8.97029	0.00268872	0.0617036	-0.89662
Cdo1	-1.2918	6.66009	-8.96798	0.00269078	0.0617036	-0.897543
44079	0.896943	3.30346	8.96725	0.00269143	0.0617036	-0.897834
Pck2	1.87153	1.14553	8.96267	0.00269552	0.0617036	-0.899665
Rin1	1.20851	1.63105	8.95173	0.00270532	0.0617036	-0.904043
Orm2	-3.52885	2.16297	-8.94987	0.00270699	0.0617036	-0.904787
Kif22	1.72486	1.72414	8.94926	0.00270755	0.0617036	-0.905033
Magix	-1.25255	1.15485	-8.94909	0.00270769	0.0617036	-0.905098
Rbfox3	-1.03089	0.215713	-8.94535	0.00271106	0.0617036	-0.906598
Aoc1	1.90636	0.0822891	8.94249	0.00271364	0.0617036	-0.907743
Tmem26	2.7909	-0.96348	8.94136	0.00271466	0.0617036	-0.908197
Tshz3	0.901775	1.69612	8.93301	0.00272221	0.0617819	-0.911548
Pir	-1.14973	3.7451	-8.92931	0.00272556	0.0617819	-0.913031
Zfyve28	1.24715	0.0339786	8.91934	0.00273463	0.0618101	-0.917038
Lrp4	-0.73234	4.27892	-8.91888	0.00273505	0.0618101	-0.917222
Arsk	-0.683395	1.68635	-8.91364	0.00273984	0.0618101	-0.919332
Dixdc1	-1.38106	1.37304	-8.91157	0.00274173	0.0618101	-0.920164
Nthl1	-0.863713	2.13919	-8.90402	0.00274864	0.0618252	-0.923203
Inmt	-3.51042	9.59716	-8.9027	0.00274986	0.0618252	-0.923737
Srsf12	1.99718	#NAME?	13.469	0.00482688	0.0696703	-0.927239
Arhgef25	-3.58012	-1.65764	-8.88978	0.00276175	0.0618854	-0.928945
Enpp5	-0.670499	4.85653	-8.86991	0.00278017	0.0618854	-0.936969
Otub2	-0.725513	1.61309	-8.86568	0.00278412	0.0618854	-0.938684
Dbndd1	-0.732075	0.496833	-8.86484	0.0027849	0.0618854	-0.939022
Spp1	3.5211	7.50606	8.85603	0.00279314	0.0618854	-0.94259
Sox13	-0.910691	5.20999	-8.84796	0.00280072	0.0618854	-0.945862
Ripk3	0.75272	3.00837	8.84614	0.00280243	0.0618854	-0.946598
Slc35d3	-3.6677	-3.31001	-8.84514	0.00280337	0.0618854	-0.947005
2700094K13Rik	1.01278	2.22673	8.84343	0.00280499	0.0618854	-0.9477
Ctsd	1.42604	9.41818	8.84126	0.00280703	0.0618854	-0.948578
Kif14	-0.695294	3.89822	-8.83616	0.00281185	0.0618854	-0.950651
Lrrc25	1.15781	2.21956	8.83368	0.00281419	0.0618854	-0.951657
Glp2r	3.62869	-4.32951	8.83085	0.00281687	0.0618854	-0.952807
Zmat3	1.08903	2.38749	8.82967	0.00281799	0.0618854	-0.953288
Tceal1	-1.49396	-3.44343	-8.82675	0.00282076	0.0618854	-0.954474
1700066B19Rik	1.65364	-2.50236	8.82115	0.00282608	0.0618854	-0.95675
Pigz	-1.08662	-0.349628	-8.82102	0.00282621	0.0618854	-0.956805
Tfap2a	2.8581	-2.01865	8.81406	0.00283285	0.0618854	-0.959638
Wdhd1	0.628146	0.588883	8.81335	0.00283352	0.0618854	-0.959927
Aspn	0.955258	3.81479	8.81211	0.0028347	0.0618854	-0.960431
Rad18	0.860078	0.653961	8.80168	0.0028447	0.0620219	-0.964685
Api5	1.36576	0.749923	8.79686	0.00284933	0.0620412	-0.966649
Sugt1	1.68826	0.977568	8.78254	0.00286315	0.0622603	-0.972499
Crlf2	0.722063	4.51261	8.77287	0.00287253	0.0623824	-0.976453
Abca8b	-0.974551	2.01954	-8.76615	0.00287907	0.0623855	-0.979206
Acot10	1.32193	#NAME?	13.1287	0.00508638	0.0703885	-0.981057
Fam83c	1.32193	#NAME?	13.1287	0.00508638	0.0703885	-0.981057
St6galnac1	-1.32193	#NAME?	-13.1287	0.00508638	0.0703885	-0.981057
Esco2	1.946	-0.0121492	8.75942	0.00288565	0.0623855	-0.981964
Phgr1	3.61258	-0.0856539	8.75469	0.00289028	0.0623855	-0.983904
Chaf1b	1.39232	1.42143	8.75426	0.00289071	0.0623855	-0.984082
Sorbs3	-0.633623	7.35328	-8.74999	0.00289489	0.0623855	-0.985831
Ankrd63	-2.38252	1.39415	-8.74867	0.00289619	0.0623855	-0.986374
Iffo2	0.792159	2.69463	8.74077	0.00290396	0.0623855	-0.989617
Ncapg2	1.34349	0.760225	8.73597	0.00290871	0.0623855	-0.991594
Uchl1	0.724267	1.92244	8.73445	0.00291021	0.0623855	-0.992219
Lss	0.596339	2.9535	8.72817	0.00291643	0.0623855	-0.9948
Abca14	-1.68316	-3.80228	-8.72375	0.00292082	0.0623855	-0.996622
Gm14420	-0.854832	5.08476	-8.72326	0.00292131	0.0623855	-0.996823
Ndufa11	-0.994512	4.85689	-8.721	0.00292355	0.0623855	-0.997753
Pla1a	0.799599	9.3248	8.70355	0.00294099	0.0623855	-1.00495
Shisa4	1.80917	2.99873	8.70239	0.00294215	0.0623855	-1.00543
Ctsk	2.54147	5.31235	8.69935	0.0029452	0.0623855	-1.00668
Micall2	-1.03175	0.447845	-8.69723	0.00294734	0.0623855	-1.00756
Cyp39a1	-0.862358	2.88165	-8.68787	0.00295677	0.0623855	-1.01143
Hoxa6	2.77611	-1.17586	8.68383	0.00296086	0.0623855	-1.0131
Sox4	0.799798	4.03282	8.68347	0.00296122	0.0623855	-1.01325
Kif18b	2.11379	0.303516	8.68228	0.00296242	0.0623855	-1.01374
Cyb5r3	-0.846604	8.21513	-8.6777	0.00296706	0.0623855	-1.01564
Oit1	0.931845	5.23097	8.67567	0.00296912	0.0623855	-1.01648
Naip2	-0.763201	4.99081	-8.67526	0.00296955	0.0623855	-1.01665
Stard8	-1.27047	4.41948	-8.67023	0.00297466	0.0623855	-1.01873
Ms4a4d	-1.82743	4.7606	-8.66972	0.00297518	0.0623855	-1.01894
Slc6a3	0.584963	-5.35137	8.66916	0.00297575	0.0623855	-1.01918
Ddhd1	0.68561	3.25571	8.66235	0.0029827	0.0623855	-1.022
Ezh1	-0.768154	4.08298	-8.65687	0.00298831	0.0623855	-1.02428
Prnd	3.42364	-0.282432	8.65613	0.00298906	0.0623855	-1.02458
2010300C02Rik	-1.2112	2.67697	-8.65582	0.00298938	0.0623855	-1.02471
Tmem110	-1.95673	-2.23031	-8.64326	0.00300229	0.062576	-1.02993
Ces1f	-2.50197	0.590381	-8.63822	0.00300748	0.0625908	-1.03203
Prkcd	0.583256	5.48658	8.63427	0.00301157	0.0625908	-1.03367
Clcn5	1.68984	0.414723	8.6316	0.00301433	0.0625908	-1.03478
Ccl8	2.46576	3.25887	8.62447	0.00302173	0.062666	-1.03776
B4galt1	0.692791	5.4933	8.61477	0.00303184	0.0627969	-1.0418
Ankrd26	1.46613	1.00094	8.60588	0.00304113	0.0628323	-1.04551
D830031N03Rik	-0.974054	1.33869	-8.59402	0.0030536	0.062944	-1.05047
Ube2c	1.85038	3.67639	8.59352	0.00305413	0.062944	-1.05069
Elovl6	-0.611611	7.72526	-8.58492	0.00306321	0.0630339	-1.05428
Ttk	1.992	-0.183226	8.576	0.00307267	0.0630339	-1.05802
Ttc36	-0.845494	2.31221	-8.57511	0.00307362	0.0630339	-1.0584
Aktip	-0.63535	4.83931	-8.57347	0.00307536	0.0630339	-1.05909
Wdr20rt	-0.672629	3.56044	-8.57144	0.00307752	0.0630339	-1.05994
Dpep1	-2.15584	5.36226	-8.56361	0.00308587	0.0630413	-1.06322
Nkain1	-1.32893	2.21772	-8.5609	0.00308877	0.0630413	-1.06436
Fam210b	1.86949	-0.336694	8.56041	0.00308929	0.0630413	-1.06457
Rdh7	-4.40941	-2.24299	-8.55505	0.00309504	0.0630809	-1.06682
Map3k10	-0.97429	-0.513144	-8.54383	0.0031071	0.0631565	-1.07154
Slc7a6os	2.34816	1.04831	8.53731	0.00311414	0.0631565	-1.07429
Evc	-0.745827	2.1818	-8.53703	0.00311444	0.0631565	-1.07441
Zhx3	-0.960729	2.47639	-8.53076	0.00312123	0.0631565	-1.07705
Suv39h2	0.853989	-1.04917	8.52204	0.00313071	0.0631565	-1.08073
Stox1	-1.03316	0.279617	-8.51874	0.00313431	0.0631565	-1.08213
Cytl1	-2.21263	2.78008	-8.51821	0.00313488	0.0631565	-1.08235
Pxmp2	-0.705955	2.33846	-8.51542	0.00313793	0.0631565	-1.08353
Colgalt1	0.708749	5.76766	8.51466	0.00313876	0.0631565	-1.08385
Phactr1	-0.960103	4.489	-8.51405	0.00313942	0.0631565	-1.08411
Ckap4	1.33498	4.88239	8.50543	0.00314886	0.0631565	-1.08775
Mtcl1	-0.906487	3.23618	-8.50251	0.00315207	0.0631565	-1.08899
Bmp6	-1.68906	5.13904	-8.5025	0.00315208	0.0631565	-1.08899
Shf	0.742424	1.4953	8.50248	0.00315211	0.0631565	-1.089
Bora	0.976246	0.638448	8.4927	0.00316288	0.0632142	-1.09314
Rfx7	-1.26491	-2.85044	-8.48948	0.00316643	0.0632142	-1.09451
Sprr2a2	4.5655	#NAME?	12.4498	0.00566959	0.0729119	-1.0952
Hecw1	2.98864	#NAME?	12.4197	0.00569775	0.0729119	-1.10049
Hs3st1	-0.620593	3.99056	-8.4731	0.00318461	0.0635006	-1.10146
Rnf25	-1.21549	2.94942	-8.46813	0.00319014	0.0635344	-1.10357
Calb2	1.24793	#NAME?	12.3938	0.00572214	0.0729353	-1.10506
Hrasls	1.90368	#NAME?	12.3856	0.00572985	0.0729594	-1.1065
P2ry6	1.07728	3.68634	8.45777	0.00320174	0.0636888	-1.10798
Nop58	-2.21103	-2.24586	-8.45021	0.00321023	0.0637206	-1.1112
Aox1	-1.19836	3.03588	-8.44949	0.00321104	0.0637206	-1.11151
Klhdc8a	3.20041	1.81358	8.4443	0.00321689	0.0637206	-1.11372
Vill	1.22683	2.78688	8.44026	0.00322145	0.0637206	-1.11544
Susd6	0.63652	5.51045	8.43928	0.00322257	0.0637206	-1.11586
Srpk2	-0.866164	5.22636	-8.43323	0.00322942	0.0637776	-1.11844
Lypd2	-2.47391	4.20692	-8.42995	0.00323314	0.0637776	-1.11984
Fbxl12	-0.651264	3.20581	-8.42498	0.00323879	0.0638131	-1.12197
Cd200r4	1.15382	1.80373	8.41748	0.00324735	0.0639057	-1.12517
Orc6	-0.868483	-3.12465	-8.40393	0.00326288	0.0641351	-1.13097
Mup2	-4.30488	0.771835	-8.38492	0.00328484	0.0643572	-1.13913
Fsd1	1.66096	#NAME?	12.2004	0.00590895	0.0735291	-1.13957
Prr16	0.762463	0.786967	8.37457	0.00329688	0.0643572	-1.14358
Atp6v1c2	-1.33511	3.67323	-8.37438	0.00329709	0.0643572	-1.14366
Calcoco1	-0.878203	5.67222	-8.37379	0.00329778	0.0643572	-1.14392
Pard3b	-0.573324	2.096	-8.3719	0.00329999	0.0643572	-1.14473
Trmt6	0.567249	2.53911	8.37185	0.00330005	0.0643572	-1.14475
Upp2	-1.51487	-1.77201	-8.36432	0.00330884	0.0643572	-1.14799
Bpifb6	1.22239	#NAME?	12.1402	0.00596899	0.0736845	-1.15049
Capn5	0.773361	3.20634	8.35748	0.00331687	0.0643572	-1.15094
Gdf15	3.16137	1.44453	8.35475	0.00332008	0.0643572	-1.15212
Itga2	-0.776395	5.16496	-8.35181	0.00332354	0.0643572	-1.15339
Adra2a	-0.699131	4.70171	-8.34668	0.00332959	0.0643572	-1.1556
H2afz	0.635666	7.11898	8.34396	0.00333281	0.0643572	-1.15678
Bysl	0.588239	2.78208	8.34387	0.00333291	0.0643572	-1.15681
Ms4a2	-1.25857	#NAME?	-12.1036	0.00600585	0.0737476	-1.15715
Gmppb	-0.957251	5.69337	-8.34168	0.0033355	0.0643572	-1.15776
Lrrc59	0.775073	5.64089	8.34144	0.00333579	0.0643572	-1.15786
Prss50	1.5222	#NAME?	12.0853	0.00602445	0.0737476	-1.1605
Zfp775	-0.618079	0.879494	-8.32681	0.00335316	0.0643572	-1.16419
Frmd4b	0.886089	6.06579	8.32646	0.00335358	0.0643572	-1.16434
Wnk3	2.39068	-3.65604	8.32412	0.00335638	0.0643572	-1.16536
Igf1	2.92396	3.12629	8.31729	0.00336454	0.0643572	-1.16831
Cenpm	1.75077	0.742365	8.31311	0.00336954	0.0643572	-1.17012
Fgf2	0.699177	1.77178	8.30747	0.00337631	0.0643572	-1.17257
Sftpd	0.814322	8.76348	8.30595	0.00337815	0.0643572	-1.17323
Plppr3	0.565487	3.96363	8.30424	0.0033802	0.0643572	-1.17397
Swap70	-0.589735	4.80968	-8.29761	0.00338821	0.0643572	-1.17685
Naglu	0.857924	3.83853	8.29712	0.0033888	0.0643572	-1.17706
Clec2d	1.07371	3.93537	8.29553	0.00339072	0.0643572	-1.17775
Gm7168	2.6204	#NAME?	11.9857	0.00612711	0.0739354	-1.17886
Arg1	2.73017	2.24636	8.28986	0.00339758	0.0643572	-1.18022
Rnf26	0.65098	3.77625	8.28444	0.00340417	0.0643572	-1.18258
Rnasel	-0.682498	2.73821	-8.28268	0.00340631	0.0643572	-1.18334
Hdac4	-0.586612	4.48882	-8.28088	0.00340849	0.0643572	-1.18412
Tmem130	2.34091	-3.18092	8.26885	0.00342319	0.0643572	-1.18936
Sfxn4	-0.828739	0.973682	-8.26723	0.00342518	0.0643572	-1.19007
Chrac1	-0.593301	3.5006	-8.26571	0.00342704	0.0643572	-1.19074
Gucy2c	-0.820119	5.68306	-8.26375	0.00342945	0.0643572	-1.19159
Kif23	1.13425	1.67478	8.26096	0.00343288	0.0643572	-1.19281
Chek1	1.14478	-0.269882	8.2592	0.00343504	0.0643572	-1.19358
Pcdhb3	-0.702075	-0.472696	-8.25632	0.00343859	0.0643572	-1.19483
Prox1	1.3933	-1.23198	8.24861	0.00344809	0.0643572	-1.1982
4930427A07Rik	1.65785	0.275022	8.24676	0.00345039	0.0643572	-1.19901
Actl6a	0.909787	4.09618	8.24548	0.00345197	0.0643572	-1.19957
2810417H13Rik	1.63284	2.28419	8.23891	0.00346012	0.0643572	-1.20244
P4ha3	3.98583	1.68184	8.23887	0.00346016	0.0643572	-1.20246
Mrpl20	-1.19265	#NAME?	-11.8447	0.00627695	0.0745051	-1.20525
Tef	-1.57516	6.63684	-8.23249	0.0034681	0.0643572	-1.20525
Afap1l2	1.25704	2.14222	8.22952	0.00347181	0.0643572	-1.20656
Garem	0.582436	0.130975	8.22833	0.00347329	0.0643572	-1.20708
Nrxn1	-0.792481	-0.00168902	-8.22369	0.00347908	0.0643572	-1.20911
Klf15	-2.43135	4.16759	-8.21862	0.00348544	0.0643572	-1.21133
Kank3	-1.74445	1.43571	-8.21202	0.00349373	0.0643572	-1.21423
Ccne1	2.03573	0.704898	8.21079	0.00349527	0.0643572	-1.21477
Ppp1r9a	-0.755597	2.67207	-8.20865	0.00349797	0.0643572	-1.21571
1700023F06Rik	-1.24652	-2.85067	-8.20333	0.00350468	0.0643572	-1.21805
Colec11	-1.25042	6.98863	-8.19589	0.0035141	0.0644122	-1.22132
Lhfpl2	2.18292	2.03975	8.19149	0.00351969	0.06444	-1.22326
C330027C09Rik	2.00191	0.61532	8.18857	0.0035234	0.06444	-1.22455
Rnf39	-0.766215	3.49327	-8.18145	0.00353246	0.0644764	-1.22768
Cox16	-0.773561	5.03502	-8.17827	0.00353653	0.0644764	-1.22909
Tmem189	0.556898	5.37372	8.17232	0.00354415	0.0644764	-1.23171
Tvp23a	0.926937	0.600018	8.16752	0.00355031	0.0644764	-1.23383
Ppp1r14a	-1.67848	6.67053	-8.16639	0.00355176	0.0644764	-1.23433
Bmpr2	-0.649601	5.501	-8.16383	0.00355505	0.0644764	-1.23546
Itgb7	-1.09298	4.53221	-8.16252	0.00355674	0.0644764	-1.23604
Fmod	1.59033	3.48349	8.16055	0.00355928	0.0644764	-1.23691
Ppp1r16b	1.16361	1.66484	8.15882	0.00356151	0.0644764	-1.23768
Wnt2b	-0.647601	6.60737	-8.14961	0.00357341	0.0645709	-1.24175
Tmem159	-0.552344	5.18833	-8.14262	0.00358249	0.0646644	-1.24485
Txnrd2	-1.16993	#NAME?	-11.6191	0.00652826	0.0754873	-1.24846
Ttc21b	-1.16993	#NAME?	-11.6191	0.00652826	0.0754873	-1.24846
Frmd6	-0.686652	4.16152	-8.13093	0.00359773	0.0647578	-1.25003
Cask	1.22674	6.38741	8.13072	0.00359801	0.0647578	-1.25012
Rhbdf2	0.597079	4.36414	8.12966	0.00359939	0.0647578	-1.25059
Ebf4	0.566673	7.7458	8.12259	0.00360865	0.064854	-1.25373
Pycr1	0.78535	-0.166219	8.11573	0.00361767	0.0649456	-1.25678
Opn3	1.08538	-0.0162038	8.11105	0.00362384	0.064986	-1.25886
Pacs1	0.567096	2.7765	8.09951	0.00363911	0.0651893	-1.264
Tnks	-0.565819	4.98278	-8.09512	0.00364495	0.0652234	-1.26596
Dock4	-0.807348	2.92472	-8.08354	0.00366039	0.065429	-1.27112
Cdh19	-2.31468	#NAME?	-11.4884	0.00668068	0.0765945	-1.27405
Tst	-1.11755	4.99229	-8.07549	0.00367119	0.0654807	-1.27472
Kdelr3	1.54988	3.87009	8.07186	0.00367606	0.0654972	-1.27634
Olfr536	-1.41897	-3.77341	-8.06653	0.00368323	0.0655544	-1.27872
Cks2	1.30279	3.60501	8.06044	0.00369147	0.0656085	-1.28145
Adssl1	1.38682	3.25966	8.05842	0.00369419	0.0656085	-1.28236
Adam12	2.16022	0.166994	8.05021	0.00370534	0.0656665	-1.28604
Cd34	0.82448	7.22973	8.05017	0.00370538	0.0656665	-1.28605
Tnfrsf1a	0.571323	6.471	8.04627	0.00371069	0.0656903	-1.2878
Ushbp1	-0.940652	4.65821	-8.04161	0.00371705	0.0657326	-1.2899
Slc25a43	1.46926	0.174796	8.02895	0.00373437	0.0657411	-1.29558
Nradd	0.566204	4.45658	8.02886	0.00373449	0.0657411	-1.29562
Adam15	0.800732	6.24459	8.02726	0.0037367	0.0657411	-1.29634
Mpp4	-1.7629	-1.85873	-8.02104	0.00374525	0.0657411	-1.29914
Hoxc4	0.855204	0.811133	8.01563	0.00375272	0.0657411	-1.30158
Pcdhb4	-1.20063	-1.6208	-8.00811	0.00376313	0.0657411	-1.30497
Dhrs7c	-1.56427	-2.17856	-8.00692	0.00376478	0.0657411	-1.3055
Gcdh	1.24403	2.3357	8.00523	0.00376714	0.0657411	-1.30627
Fgfbp1	-1.36168	2.50004	-8.00506	0.00376736	0.0657411	-1.30634
Cdc27	0.568375	4.14099	8.00257	0.00377083	0.0657411	-1.30747
Slc50a1	-0.622928	5.63009	-8.00176	0.00377196	0.0657411	-1.30783
Cyp2b19	-1.0312	8.59106	-7.9956	0.00378054	0.0657411	-1.31061
Gjb4	4.45236	-0.75671	7.99544	0.00378076	0.0657411	-1.31068
Tnip3	2.44145	0.230755	7.99315	0.00378396	0.0657411	-1.31172
Atf7ip2	1.1375	#NAME?	11.2971	0.00691345	0.0773772	-1.31229
Park2	-1.04181	0.992247	-7.98918	0.00378951	0.0657411	-1.31351
C1qtnf9	-1.20131	-1.4312	-7.98844	0.00379055	0.0657411	-1.31385
Zmat5	1.05565	3.41129	7.98814	0.00379096	0.0657411	-1.31398
Reg3g	-1.12723	-0.530897	-7.98681	0.00379283	0.0657411	-1.31458
5730559C18Rik	1.79056	0.558549	7.98676	0.00379291	0.0657411	-1.31461
Tmcc2	-1.04368	5.96545	-7.9793	0.00380338	0.0658537	-1.31798
Nmrk2	-0.892136	-1.22215	-7.9753	0.003809	0.06588	-1.31979
Cmtr2	0.691315	3.23511	7.97192	0.00381377	0.06588	-1.32132
Rnf215	-0.568334	5.04782	-7.96561	0.0038227	0.06588	-1.32418
Fam65c	1.98089	-1.19547	7.96097	0.00382927	0.06588	-1.32628
Sycp3	-1.02254	0.950968	-7.96026	0.00383028	0.06588	-1.32661
Lactb	0.736443	3.07074	7.95873	0.00383245	0.06588	-1.3273
Slc16a7	-0.935548	1.35522	-7.95853	0.00383273	0.06588	-1.32739
Nphp4	-0.771594	4.91001	-7.95571	0.00383674	0.0658807	-1.32867
Atp2b3	1.29875	3.28803	7.95259	0.00384119	0.0658887	-1.33009
Chst15	-0.806847	3.55045	-7.94809	0.00384761	0.0659073	-1.33213
Gulp1	-0.58775	6.20796	-7.94626	0.00385023	0.0659073	-1.33297
Edem1	0.566086	3.99865	7.93586	0.00386512	0.0660572	-1.33769
Col3a1	1.37104	8.03294	7.93126	0.00387174	0.0660572	-1.33979
Hist1h4n	-1.22674	0.864789	-7.92868	0.00387545	0.0660572	-1.34096
Gbe1	-0.61026	3.13956	-7.92802	0.00387641	0.0660572	-1.34126
Epn3	0.875565	4.03292	7.92339	0.0038831	0.0660572	-1.34338
Ticrr	1.86396	-2.12691	7.92191	0.00388523	0.0660572	-1.34405
Uhrf1	1.68981	1.63768	7.92077	0.00388689	0.0660572	-1.34457
Ppp1r13b	-0.785621	4.33309	-7.91757	0.00389151	0.066068	-1.34603
Brcc3	-0.888804	-2.3921	-7.91059	0.00390166	0.0661328	-1.34922
Wdfy1	2.08225	0.849586	7.90945	0.00390331	0.0661328	-1.34974
Obox3	-0.759576	-1.24324	-7.898	0.00392002	0.066202	-1.35497
Zfp410	2.17136	-0.516437	7.89297	0.0039274	0.066202	-1.35727
Itgav	0.903672	3.51514	7.88968	0.00393223	0.066202	-1.35878
Dennd6a	-1.09729	-1.37374	-7.88214	0.00394332	0.066202	-1.36223
Map3k12	1.11718	6.25291	7.87919	0.00394767	0.066202	-1.36358
C8b	-2.86093	#NAME?	-11.0445	0.00723966	0.0786748	-1.36424
Mme	-1.05816	3.49462	-7.87494	0.00395396	0.066202	-1.36553
Inpp5b	0.700582	4.12371	7.87477	0.00395421	0.066202	-1.36561
Grb7	-0.865943	3.08626	-7.87375	0.00395573	0.066202	-1.36608
Tbc1d2	1.20599	2.64557	7.87359	0.00395596	0.066202	-1.36615
Luzp2	0.628231	4.49998	7.86814	0.00396404	0.066202	-1.36865
Syce2	0.585286	1.79599	7.85625	0.00398176	0.066202	-1.37412
Emp3	0.538293	6.17241	7.85597	0.00398216	0.066202	-1.37424
Prdm6	-0.714553	2.82779	-7.85296	0.00398667	0.066202	-1.37563
Tns2	-1.16403	6.23342	-7.85151	0.00398884	0.066202	-1.3763
Lmna	0.77286	6.2987	7.851	0.00398961	0.066202	-1.37653
Pgrmc1	-0.658434	6.80594	-7.85078	0.00398993	0.066202	-1.37663
Cyp4f15	-1.09595	0.928192	-7.84736	0.00399506	0.066202	-1.37821
Borcs5	0.788233	3.02602	7.84453	0.00399931	0.066202	-1.37951
Aldh1a1	-1.69431	8.77645	-7.8385	0.00400838	0.066202	-1.38229
Snx8	-1.18884	#NAME?	-10.9556	0.00735979	0.0790668	-1.38291
Rab3a	-0.968806	3.25647	-7.83658	0.00401128	0.066202	-1.38318
1700010B08Rik	-0.632186	5.82318	-7.83544	0.004013	0.066202	-1.3837
Cpb2	-2.3235	-1.79894	-7.83512	0.00401348	0.066202	-1.38385
Fanci	1.14991	-0.553913	7.83201	0.00401818	0.066202	-1.38528
Cd33	0.628505	2.49162	7.83126	0.00401931	0.066202	-1.38563
Lax1	2.95927	2.12796	7.83013	0.00402102	0.066202	-1.38615
Adamts19	1.74179	-2.70832	7.82905	0.00402265	0.066202	-1.38665
Zfp366	-1.21243	2.68414	-7.82865	0.00402326	0.066202	-1.38683
Ggt6	-1.04794	-0.496513	-7.82509	0.00402865	0.0662249	-1.38847
Ppp1r3b	0.562931	0.681838	7.81653	0.00404167	0.0662808	-1.39243
Amigo1	-0.755032	2.03076	-7.81572	0.00404291	0.0662808	-1.39281
Lgi3	0.533304	9.02555	7.81361	0.00404612	0.0662808	-1.39378
Aamdc	-0.688061	4.47987	-7.81036	0.00405109	0.0662808	-1.39529
Mtmr4	0.913858	-0.0279384	7.80838	0.00405411	0.0662808	-1.3962
Sult2a2	0.626104	3.41298	7.80005	0.00406688	0.0662808	-1.40006
Ces3b	-2.9138	-2.89447	-7.79919	0.0040682	0.0662808	-1.40046
Pea15a	-0.633157	4.32825	-7.79585	0.00407333	0.0662808	-1.402
Cpne5	-2.93102	-0.657518	-7.79315	0.0040775	0.0662808	-1.40326
Hpgd	-1.31108	7.86986	-7.79163	0.00407985	0.0662808	-1.40397
Gm13306	-1.19796	-0.628429	-7.7889	0.00408405	0.0662808	-1.40523
LOC100861978	-1.19796	-0.628429	-7.7889	0.00408405	0.0662808	-1.40523
Ccl27b	-1.19796	-0.628429	-7.7889	0.00408405	0.0662808	-1.40523
Dis3l	1.01455	1.44154	7.78293	0.00409329	0.0663657	-1.408
Slc43a3	-0.901616	7.48334	-7.76886	0.00411516	0.0665714	-1.41454
Gata2	-0.619123	5.62455	-7.76297	0.00412436	0.0665714	-1.41728
Ckap2l	1.97022	1.40412	7.76061	0.00412806	0.0665714	-1.41838
Caps2	-0.986833	-0.852345	-7.76058	0.0041281	0.0665714	-1.41839
Ell3	0.71675	-0.275339	7.75938	0.00412998	0.0665714	-1.41895
Gyltl1b	0.68158	1.75942	7.75932	0.00413008	0.0665714	-1.41898
Zeb1	-0.531375	4.05437	-7.75593	0.0041354	0.0665923	-1.42056
Adora2a	-1.7008	2.93102	-7.75197	0.00414162	0.0666069	-1.42241
Hrh3	-3.71523	-3.28624	-7.75024	0.00414434	0.0666069	-1.42321
Saraf	1.16002	8.29458	7.74758	0.00414853	0.0666096	-1.42446
Fam71f1	-0.548767	4.80821	-7.74499	0.00415261	0.0666105	-1.42566
Adh4	-2.23989	#NAME?	-10.6893	0.00773811	0.0803924	-1.4402
Lrrc27	1.04163	1.26064	7.71282	0.00420381	0.0671107	-1.44071
Ankrd44	-1.11772	3.77775	-7.71274	0.00420393	0.0671107	-1.44075
Dusp6	0.808273	5.51748	7.70724	0.00421276	0.0671107	-1.44332
Pgd	0.744702	6.12604	7.70716	0.0042129	0.0671107	-1.44336
Serpinc1	0.851679	1.45759	7.70687	0.00421336	0.0671107	-1.4435
Camk2n1	0.962636	1.56387	7.7066	0.0042138	0.0671107	-1.44363
Cyp2c69	0.53153	4.61555	7.7055	0.00421557	0.0671107	-1.44414
Orai1	0.533632	4.45502	7.70452	0.00421715	0.0671107	-1.4446
Sun1	-0.521386	4.65815	-7.69715	0.00422904	0.0671107	-1.44806
Fam205a2	-1.86102	1.14378	-7.69574	0.00423133	0.0671107	-1.44872
Yipf3	1.67553	4.55555	7.69356	0.00423485	0.0671107	-1.44975
Lyve1	0.791811	1.4054	7.69297	0.00423581	0.0671107	-1.45003
Plpp2	0.72749	3.81046	7.69258	0.00423644	0.0671107	-1.45021
Folr2	0.68234	2.3105	7.6883	0.00424338	0.0671564	-1.45222
Alas2	-1.57565	3.83768	-7.68183	0.0042539	0.0672048	-1.45526
Tert	1.94642	-1.98749	7.68144	0.00425455	0.0672048	-1.45545
Tacr1	-0.647728	-2.7978	-7.67388	0.00426689	0.0672926	-1.45901
Tgfbr2	0.525024	6.4182	7.67306	0.00426823	0.0672926	-1.45939
Epcam	0.540543	4.69433	7.66967	0.00427378	0.0673161	-1.46099
Lpin2	-0.632159	5.29067	-7.656	0.00429627	0.0675105	-1.46744
Nfia	-0.548451	2.98876	-7.64986	0.00430641	0.0675105	-1.47034
Snx33	-0.569267	3.2383	-7.63901	0.00432443	0.0675105	-1.47547
Rassf3	-0.568774	5.98333	-7.63863	0.00432506	0.0675105	-1.47565
Pck1	-2.09354	-1.79342	-7.63697	0.00432783	0.0675105	-1.47644
Clic1	0.56394	7.69406	7.63611	0.00432926	0.0675105	-1.47685
1110032A03Rik	-0.607807	3.73126	-7.63472	0.00433158	0.0675105	-1.4775
Efemp1	-1.08331	5.64978	-7.63346	0.00433368	0.0675105	-1.4781
Zscan26	-0.521563	4.5328	-7.6304	0.00433879	0.0675105	-1.47955
Tmc7	0.591555	0.739228	7.62971	0.00433996	0.0675105	-1.47988
B2m	-1.58507	0.981793	-7.62871	0.00434162	0.0675105	-1.48035
Cmtm8	-0.724088	4.45813	-7.62679	0.00434484	0.0675105	-1.48126
E2f7	1.22886	0.0574142	7.62359	0.00435021	0.0675105	-1.48278
Itgad	1.07221	2.7592	7.62182	0.00435318	0.0675105	-1.48362
Tgfbi	1.52223	5.61987	7.61919	0.0043576	0.0675105	-1.48487
Aoah	1.78581	0.160135	7.61808	0.00435946	0.0675105	-1.48539
Pcca	-0.641253	2.90308	-7.60756	0.00437722	0.0676588	-1.49039
Epha2	0.676353	4.87042	7.60174	0.00438707	0.0676588	-1.49316
Scd3	-0.847573	-0.919184	-7.5997	0.00439054	0.0676588	-1.49413
Slc25a18	1.37734	1.61865	7.59786	0.00439366	0.0676588	-1.49501
Rad51ap1	1.95733	0.31136	7.59276	0.00440234	0.0676588	-1.49743
Pank1	-0.695706	0.935823	-7.59226	0.0044032	0.0676588	-1.49767
Lgals3	1.3519	6.96033	7.5908	0.00440568	0.0676588	-1.49837
Pex13	-2.21406	#NAME?	-10.4216	0.00814823	0.0817878	-1.49986
Ncapd2	1.03299	2.40787	7.58513	0.00441538	0.0676588	-1.50107
Serf1	0.513017	6.18119	7.57256	0.00443694	0.0676588	-1.50707
Zdhhc23	-1.14424	5.82491	-7.56979	0.00444172	0.0676588	-1.50839
Fabp3	-1.05786	0.639839	-7.56916	0.0044428	0.0676588	-1.50869
Phf1	-0.771214	5.15681	-7.56889	0.00444328	0.0676588	-1.50882
Tbpl1	1.01101	4.34934	7.56773	0.00444528	0.0676588	-1.50938
Efnb1	-0.706322	5.56992	-7.56699	0.00444656	0.0676588	-1.50973
Ets2	-0.553944	5.65576	-7.56402	0.00445168	0.0676588	-1.51115
Cabyr	1.56124	-1.65854	7.55714	0.0044636	0.0676588	-1.51444
Sv2a	1.29581	-1.50731	7.55522	0.00446694	0.0676588	-1.51536
Dnase2a	0.857151	4.03574	7.5551	0.00446715	0.0676588	-1.51542
Mpst	-4.5964	1.64227	-7.55364	0.00446968	0.0676588	-1.51611
Scrib	-1.20693	-0.962984	-7.55151	0.00447339	0.0676588	-1.51713
Gyg	0.771479	6.25263	7.55025	0.00447559	0.0676588	-1.51774
Pfn1	0.620199	9.36229	7.54883	0.00447805	0.0676588	-1.51842
Saa1	-0.663609	2.65522	-7.54813	0.00447928	0.0676588	-1.51875
Fam83g	0.655346	-0.218189	7.54641	0.00448228	0.0676588	-1.51958
Slc25a25	0.696196	3.5533	7.54297	0.00448828	0.0676588	-1.52123
Galr2	1.07342	-2.15974	7.54234	0.00448939	0.0676588	-1.52153
Kcnk13	1.35794	1.35297	7.54037	0.00449284	0.0676588	-1.52247
Stat3	0.596633	5.92351	7.53952	0.00449433	0.0676588	-1.52288
Crlf3	0.562179	3.69612	7.53699	0.00449876	0.0676588	-1.5241
Tpra1	0.632323	0.676607	7.53353	0.00450484	0.0676588	-1.52576
Kif16b	-0.509361	2.40524	-7.53181	0.00450785	0.0676588	-1.52658
Tcl1b1	0.86126	3.46252	7.53162	0.00450818	0.0676588	-1.52667
Coprs	4.81319	0.856415	7.52729	0.00451582	0.0676588	-1.52875
Fgf17	1.04286	-3.31507	7.52688	0.00451654	0.0676588	-1.52895
Cdhr2	1.2526	1.59775	7.52539	0.00451916	0.0676588	-1.52967
Cfl1	0.52912	9.57638	7.52059	0.00452765	0.0676588	-1.53198
Steap1	1.83595	0.229064	7.52043	0.00452792	0.0676588	-1.53205
Ndufb10	0.925557	2.00003	7.51849	0.00453135	0.0676588	-1.53298
Arhgap11a	-0.814723	5.11177	-7.51722	0.0045336	0.0676588	-1.53359
Ttyh2	0.939681	2.41077	7.51536	0.0045369	0.0676588	-1.53449
Zfp119b	-0.522846	1.62597	-7.50973	0.0045469	0.0676588	-1.5372
Lmo2	-1.0826	4.94697	-7.50819	0.00454964	0.0676588	-1.53794
Bmp1	1.06218	4.95794	7.50662	0.00455243	0.0676588	-1.5387
Zfp945	-0.54398	1.38301	-7.50527	0.00455483	0.0676588	-1.53935
Pde7b	-0.837018	2.08586	-7.50413	0.00455686	0.0676588	-1.5399
Igdcc4	1.3717	-0.76185	7.50112	0.00456223	0.0676779	-1.54135
H2-T23	2.86568	-0.92609	7.49873	0.00456652	0.0676808	-1.5425
Cnpy2	1.0643	#NAME?	10.2255	0.00846914	0.0833737	-1.54489
Runx1t1	-0.759038	-0.243508	-7.49282	0.00457709	0.0677769	-1.54535
Fam160b2	-0.52659	2.96149	-7.48131	0.00459781	0.0680229	-1.55092
Zfp64	0.595805	7.21621	7.46681	0.00462407	0.0683456	-1.55793
Mybl1	1.41115	-0.620421	7.46326	0.00463053	0.0683456	-1.55965
Serpinb6b	0.555448	6.43366	7.46156	0.00463361	0.0683456	-1.56047
Orm1	-2.06195	4.01982	-7.46019	0.00463612	0.0683456	-1.56114
Cnst	-0.634123	3.36638	-7.44702	0.00466022	0.0686399	-1.56753
Gnl2	0.557957	4.569	7.44268	0.00466821	0.0686804	-1.56964
Htr4	1.69616	#NAME?	10.1166	0.00865565	0.0843175	-1.57044
Snai1	0.990586	4.48472	7.43877	0.0046754	0.0686804	-1.57154
Stk39	0.662171	2.14638	7.43271	0.00468661	0.068784	-1.57449
D230025D16Rik	-0.648652	4.56677	-7.43015	0.00469134	0.0687925	-1.57573
Il11	1.64792	0.77161	7.42456	0.00470171	0.0688836	-1.57846
Ska3	1.47128	-0.236902	7.41997	0.00471025	0.0688984	-1.58069
Pcgf6	0.679229	1.7894	7.41917	0.00471174	0.0688984	-1.58108
Grik4	-0.811041	-1.48345	-7.41732	0.0047152	0.0688984	-1.58199
Tarm1	3.01656	-0.758133	7.41015	0.0047286	0.068979	-1.58549
Pappa	1.65336	-1.09571	7.40991	0.00472904	0.068979	-1.5856
Asb13	-0.702901	3.63751	-7.40243	0.00474307	0.0691228	-1.58926
Myo6	-0.673196	3.43334	-7.39546	0.0047562	0.0692533	-1.59267
Bmp2k	0.64542	2.4294	7.39179	0.00476312	0.0692932	-1.59446
Tsc2	-0.531362	4.56092	-7.38935	0.00476774	0.0692995	-1.59565
Zfhx3	-1.98652	-0.773154	-7.37916	0.00478708	0.0695197	-1.60065
Itga7	2.04316	2.49689	7.37279	0.00479921	0.0696348	-1.60377
Clec11a	1.12156	4.38735	7.36789	0.00480857	0.069662	-1.60617
Polr3gl	-0.590871	5.00925	-7.36741	0.00480949	0.069662	-1.60641
Pfkm	-0.601344	3.17078	-7.36083	0.00482211	0.0696703	-1.60964
Rbm20	-1	-2.34019	-7.35939	0.00482488	0.0696703	-1.61035
Gstt1	-0.968675	6.12627	-7.35888	0.00482586	0.0696703	-1.6106
Hist1h2bh	0.898101	3.73001	7.3519	0.0048393	0.0697331	-1.61403
Rasgef1b	-0.701542	3.8738	-7.35172	0.00483965	0.0697331	-1.61412
Actl7b	1	#NAME?	9.93148	0.00898674	0.0846737	-1.61471
Hoxb9	1	#NAME?	9.93148	0.00898674	0.0846737	-1.61471
Cma1	-1	#NAME?	-9.93148	0.00898674	0.0846737	-1.61471
Gm17660	-1	#NAME?	-9.93148	0.00898674	0.0846737	-1.61471
Pde6b	-1	#NAME?	-9.93148	0.00898674	0.0846737	-1.61471
Erbb4	-1	#NAME?	-9.93148	0.00898674	0.0846737	-1.61471
Usp50	-1	#NAME?	-9.93148	0.00898674	0.0846737	-1.61471
Cib3	-1	#NAME?	-9.93148	0.00898674	0.0846737	-1.61471
Ankar	1	#NAME?	9.93148	0.00898674	0.0846737	-1.61471
Kcng4	1	#NAME?	9.93148	0.00898674	0.0846737	-1.61471
Extl3	1	#NAME?	9.93148	0.00898674	0.0846737	-1.61471
Zfp36l3	1	#NAME?	9.93148	0.00898674	0.0846737	-1.61471
Fetub	-1	#NAME?	-9.93148	0.00898674	0.0846737	-1.61471
Ssxb10	-1	#NAME?	-9.93148	0.00898674	0.0846737	-1.61471
Cysrt1	1	#NAME?	9.93148	0.00898674	0.0846737	-1.61471
Casq2	1	#NAME?	9.93148	0.00898674	0.0846737	-1.61471
Cyp2g1	-1	#NAME?	-9.93148	0.00898674	0.0846737	-1.61471
4933402D24Rik	-1	#NAME?	-9.93148	0.00898674	0.0846737	-1.61471
Zic1	1	#NAME?	9.93148	0.00898674	0.0846737	-1.61471
Tssk2	-1	#NAME?	-9.93148	0.00898674	0.0846737	-1.61471
Pcdha12	1	#NAME?	9.93148	0.00898674	0.0846737	-1.61471
Tenm2	1	#NAME?	9.93148	0.00898674	0.0846737	-1.61471
Lrrtm2	1	#NAME?	9.93148	0.00898674	0.0846737	-1.61471
Zfp14	-0.772327	1.24323	-7.34812	0.00484661	0.0697474	-1.61589
Nrep	0.60699	6.29882	7.34685	0.00484907	0.0697474	-1.61652
Prss34	-1.22119	#NAME?	-9.91036	0.00902569	0.0846737	-1.61983
Clec4e	1.72555	0.58881	7.3334	0.00487518	0.0698787	-1.62315
Gdnf	0.623075	1.46157	7.33287	0.00487622	0.0698787	-1.62341
Syne2	-1.00732	2.54364	-7.33206	0.00487779	0.0698787	-1.62381
Gcnt3	-0.565746	3.90639	-7.33003	0.00488175	0.0698787	-1.62481
Matn4	0.590967	5.17085	7.32776	0.0048862	0.0698787	-1.62593
Pabpn1l	-2.16096	#NAME?	-9.88428	0.00907414	0.0846737	-1.62618
Ccnk	-2.16096	#NAME?	-9.88428	0.00907414	0.0846737	-1.62618
Npc2	0.901429	8.19495	7.32591	0.0048898	0.0698787	-1.62685
Mesp2	-1.08418	0.34089	-7.32572	0.00489018	0.0698787	-1.62694
Mterf1a	0.578919	2.29113	7.32132	0.00489879	0.0698787	-1.62911
Mal	2.18498	3.73098	7.32116	0.00489912	0.0698787	-1.62919
Lancl1	-0.686777	2.92346	-7.31908	0.00490319	0.0698787	-1.63022
Zfp467	-0.672187	3.42832	-7.31753	0.00490623	0.0698787	-1.63099
B430306N03Rik	1.05332	0.213471	7.31379	0.0049136	0.0698787	-1.63284
Prpf4b	0.705238	1.28819	7.3135	0.00491415	0.0698787	-1.63298
Gde1	-0.573391	2.22215	-7.31194	0.00491723	0.0698787	-1.63375
Fxyd5	0.77266	7.32789	7.30844	0.00492413	0.0699168	-1.63548
Plscr2	-0.622234	4.44909	-7.30365	0.0049336	0.0699913	-1.63785
Mum1l1	-0.746191	0.129892	-7.29827	0.00494426	0.070059	-1.64052
M1ap	1.29512	-0.84042	7.29698	0.00494683	0.070059	-1.64116
Efemp2	0.835648	5.42003	7.29131	0.0049581	0.0701586	-1.64397
Bst1	0.558213	4.08337	7.28681	0.00496709	0.0702098	-1.64621
Tgfb2	0.890921	3.52401	7.28526	0.00497019	0.0702098	-1.64698
Fgf1	-1.07315	6.04538	-7.28031	0.00498009	0.070225	-1.64944
Slc25a29	-0.958015	2.23527	-7.27991	0.00498089	0.070225	-1.64963
Zfp599	1.01722	-1.18784	7.27837	0.00498399	0.070225	-1.6504
Tnfrsf10b	0.59551	3.48344	7.26944	0.00500193	0.0703065	-1.65484
1110008P14Rik	0.666032	5.20248	7.26621	0.00500844	0.0703065	-1.65645
Gck	-0.827082	-0.490425	-7.2658	0.00500927	0.0703065	-1.65665
Pik3r5	-1.29421	14.8833	-7.26573	0.00500941	0.0703065	-1.65669
Zbtb14	-0.595342	3.5345	-7.26388	0.00501315	0.0703065	-1.65761
Uchl3	0.865258	3.28965	7.26286	0.00501522	0.0703065	-1.65812
Ece2	0.839004	2.93198	7.25969	0.00502163	0.0703368	-1.6597
Cdh26	-1.36034	#NAME?	-9.74288	0.00934367	0.085444	-1.66098
Maob	-0.956132	3.981	-7.25439	0.00503239	0.0703885	-1.66234
Cd209d	1.75677	-0.743272	7.25194	0.00503736	0.0703885	-1.66356
Sh3tc2	-0.78864	2.92876	-7.2462	0.00504904	0.0703885	-1.66642
Epb41l5	0.636346	4.2535	7.24422	0.0050531	0.0703885	-1.66742
Adap1	0.944829	1.99347	7.24257	0.00505646	0.0703885	-1.66824
Vav2	0.575978	3.25563	7.24153	0.00505858	0.0703885	-1.66876
Sh3bp5	-0.576433	4.6776	-7.23736	0.00506713	0.0703885	-1.67084
Snrk	-1.00198	5.2908	-7.23711	0.00506764	0.0703885	-1.67097
Lrrc4	0.963	-1.95766	7.23307	0.00507593	0.0703885	-1.67298
Col4a1	1.49231	8.23097	7.23259	0.00507693	0.0703885	-1.67323
Tes	0.760491	4.20733	7.22693	0.00508856	0.0703885	-1.67606
Ccl28	-1.93916	-1.90083	-7.2267	0.00508904	0.0703885	-1.67617
Orc1	1.21313	-1.64661	7.2222	0.00509833	0.0704244	-1.67843
Sectm1a	2.78904	-2.1847	7.2201	0.00510268	0.0704244	-1.67948
Pcdh7	1.56077	1.36146	7.21855	0.00510588	0.0704244	-1.68026
Epha8	-2.40368	-5.44202	-7.21722	0.00510864	0.0704244	-1.68092
Atox1	1.17588	2.58271	7.20585	0.00513225	0.0704713	-1.68662
C1qc	1.89602	6.18277	7.20383	0.00513647	0.0704713	-1.68764
Actr1b	-0.562765	-1.29654	-7.20307	0.00513806	0.0704713	-1.68802
Celf6	-0.955592	1.42242	-7.20293	0.00513835	0.0704713	-1.68809
Sptan1	-0.523264	6.81251	-7.20004	0.0051444	0.0704713	-1.68955
Zfp114	-0.790538	3.25008	-7.19989	0.00514471	0.0704713	-1.68962
Ackr1	4.64406	-0.231874	7.197	0.00515076	0.0704713	-1.69107
Gjb2	-0.580624	2.93447	-7.19667	0.00515144	0.0704713	-1.69124
Ccdc92	-1.25413	3.07102	-7.1964	0.00515201	0.0704713	-1.69138
Zfp819	-0.485427	-4.07921	-7.19404	0.00515697	0.0704713	-1.69256
Lrrc4c	-0.948708	-0.871407	-7.19315	0.00515882	0.0704713	-1.69301
Wdr1	0.489651	6.34471	7.18603	0.0051738	0.0705703	-1.69659
Mc5r	-0.690698	1.41737	-7.18565	0.00517459	0.0705703	-1.69678
Acbd4	-0.851046	3.21734	-7.18241	0.00518143	0.0705881	-1.69842
Aff2	0.584602	4.08539	7.18099	0.00518442	0.0705881	-1.69913
Tubb2b	1.02296	3.36536	7.17627	0.00519441	0.0706661	-1.70151
Gsta4	-0.898094	5.63432	-7.17173	0.00520404	0.0707391	-1.7038
Furin	0.733182	5.59618	7.16717	0.00521373	0.0708127	-1.7061
Blcap	0.516971	4.52598	7.16468	0.00521902	0.0708265	-1.70735
Pkmyt1	-0.498952	6.18757	-7.15814	0.00523299	0.0708812	-1.71066
Gm10767	1.04123	-1.12606	7.15725	0.0052349	0.0708812	-1.71111
Bak1	0.737256	5.2443	7.15679	0.00523588	0.0708812	-1.71134
Acmsd	-0.762677	-1.03691	-7.1533	0.00524335	0.070902	-1.71311
Mfn1	0.543275	3.74903	7.15208	0.00524597	0.070902	-1.71373
Letm2	-0.65988	1.31478	-7.14772	0.00525533	0.0709233	-1.71593
Pira6	1.24477	-0.11478	7.14735	0.00525611	0.0709233	-1.71611
Tmem204	-1.34112	6.77374	-7.14325	0.00526494	0.0709363	-1.71819
Nlgn2	0.982648	4.06569	7.14293	0.00526564	0.0709363	-1.71835
Ctdnep1	-0.729528	4.1203	-7.1327	0.00528774	0.0711308	-1.72354
Tfap4	-1.28454	1.18892	-7.13228	0.00528866	0.0711308	-1.72375
Pmepa1	1.38272	4.9708	7.12993	0.00529376	0.0711326	-1.72494
Nus1	0.518735	4.5141	7.12826	0.00529738	0.0711326	-1.72579
Nrp2	0.627882	3.87292	7.12124	0.00531268	0.0711598	-1.72936
Arl3	-0.518799	5.32239	-7.12039	0.00531453	0.0711598	-1.72979
Slc39a4	-0.559006	5.34641	-7.11964	0.00531616	0.0711598	-1.73017
Oard1	-0.536054	4.20583	-7.11945	0.00531659	0.0711598	-1.73027
Treml1	-2.36117	1.40577	-7.11653	0.00532295	0.0711875	-1.73175
Elac1	-0.58253	2.08302	-7.10626	0.00534547	0.0713433	-1.73697
Dtx4	-0.594846	3.58522	-7.10608	0.00534588	0.0713433	-1.73707
Arhgef10	-0.481418	3.41863	-7.10533	0.00534752	0.0713433	-1.73745
Apaf1	0.520661	2.61911	7.10163	0.00535566	0.0713944	-1.73933
Slc7a5	1.29938	2.18552	7.09671	0.00536653	0.0714125	-1.74184
Dfnb59	0.745986	2.34824	7.09596	0.00536818	0.0714125	-1.74222
Rrad	1.10976	1.62113	7.09516	0.00536995	0.0714125	-1.74263
Cox5a	0.531207	6.4518	7.08975	0.00538194	0.0714906	-1.74539
Uhrf1bp1l	0.484739	3.11516	7.08862	0.00538445	0.0714906	-1.74596
Crygf	3.06464	#NAME?	9.39729	0.0100543	0.0879152	-1.74893
Gcgr	-1.96743	-2.1715	-7.08124	0.00540086	0.0715962	-1.74973
Gpr160	0.678965	1.54804	7.08116	0.00540104	0.0715962	-1.74977
Zfp239	1.12649	-2.62717	7.07911	0.0054056	0.0715993	-1.75082
Dlgap4	1.10422	2.81483	7.07445	0.00541602	0.0716801	-1.7532
Fhod3	1.43136	-1.57106	7.063	0.00544172	0.0719502	-1.75906
Spcs3	0.484275	4.45385	7.06149	0.00544512	0.0719502	-1.75984
Plxnb2	0.680309	5.70393	7.05928	0.00545009	0.0719586	-1.76097
Proc	-2.43929	-1.1986	-7.05446	0.00546097	0.0720448	-1.76344
Ftl1	0.590177	11.0923	7.05186	0.00546686	0.0720651	-1.76477
Ephb2	0.657976	-1.16641	7.04781	0.00547604	0.0721288	-1.76685
Prickle2	-0.490446	3.85397	-7.04349	0.00548586	0.0721934	-1.76907
Crhr2	2.68316	#NAME?	9.31942	0.0102254	0.0884445	-1.76933
Zdhhc4	4.26117	-2.01327	7.0394	0.00549516	0.0721934	-1.77116
Rnd3	0.938471	3.30514	7.03871	0.00549674	0.0721934	-1.77152
Slc9c1	-2.03104	3.53475	-7.03626	0.00550234	0.0721934	-1.77278
Gpn1	1.76273	-2.07933	7.03368	0.00550822	0.0721934	-1.7741
Aass	-1.5142	-0.144093	-7.03153	0.00551315	0.0721934	-1.77521
Penk	0.893406	1.45851	7.03057	0.00551535	0.0721934	-1.77571
Dpf3	0.565068	2.03214	7.02839	0.00552033	0.0721934	-1.77683
C77080	0.705769	3.82538	7.0274	0.0055226	0.0721934	-1.77734
Zfp677	-0.67774	0.766387	-7.02657	0.00552452	0.0721934	-1.77777
Glp1r	-1.48078	3.00708	-7.02073	0.00553794	0.0723118	-1.78077
Wnk1	0.749057	2.27161	7.01582	0.00554928	0.0724027	-1.7833
Lpgat1	0.888259	3.20801	7.01203	0.00555803	0.0724344	-1.78526
Morf4l1	-0.477876	4.23484	-7.01099	0.00556044	0.0724344	-1.7858
Has2	4.60381	-1.75699	7.00299	0.00557899	0.0726189	-1.78992
Mesp1	-1.89096	-0.0542326	-6.99263	0.00560316	0.072815	-1.79528
Gnb5	2.2223	-1.57926	6.99159	0.00560559	0.072815	-1.79582
Galnt5	-2.13402	-3.6234	-6.99089	0.00560724	0.072815	-1.79618
Txnl4b	-0.599684	0.543688	-6.98614	0.00561835	0.0729022	-1.79863
Myof	0.543905	4.94519	6.98334	0.00562493	0.0729119	-1.80008
Inpp5a	-0.522047	5.45623	-6.98179	0.00562859	0.0729119	-1.80089
Nans	0.557903	4.36082	6.97732	0.00563912	0.0729119	-1.80321
Smim10l1	-0.479939	5.00256	-6.97528	0.00564393	0.0729119	-1.80426
Gas7	-0.644011	5.66217	-6.97236	0.00565083	0.0729119	-1.80578
Fxyd1	-1.5426	6.88441	-6.97096	0.00565413	0.0729119	-1.8065
LOC101055671	-2.41192	1.11424	-6.97031	0.00565568	0.0729119	-1.80684
Fra10ac1	0.894644	7.14185	6.96611	0.00566563	0.0729119	-1.80902
Slc12a4	-0.703501	3.21106	-6.96592	0.00566607	0.0729119	-1.80912
Arpc1b	0.715481	7.64673	6.96168	0.00567615	0.0729119	-1.81132
S100a14	3.08649	4.50958	6.95756	0.00568596	0.0729119	-1.81346
Evi2a	-0.571902	3.7912	-6.95696	0.00568741	0.0729119	-1.81377
Lrfn4	0.709135	3.06363	6.95652	0.00568844	0.0729119	-1.814
Mknk2	0.988061	-1.83515	6.95347	0.00569574	0.0729119	-1.81559
Gpr176	2.57309	-0.0733326	6.95328	0.00569618	0.0729119	-1.81569
Clec12b	-0.590567	1.30851	-6.95239	0.00569831	0.0729119	-1.81615
Mlxipl	-1.5376	-1.06038	-6.94994	0.00570416	0.0729305	-1.81742
Kcng2	0.554963	7.45474	6.94722	0.00571069	0.0729318	-1.81884
Pirb	1.337	4.04006	6.94551	0.00571478	0.0729318	-1.81973
2210408I21Rik	-0.48642	0.576452	-6.94439	0.00571747	0.0729318	-1.82031
Ces1d	0.706092	1.96166	6.938	0.00573284	0.0729594	-1.82364
Ttc30a2	-0.917538	#NAME?	-9.1125	0.0107015	0.0895577	-1.82465
Nat8f7	-2.59187	-0.220409	-6.93385	0.00574287	0.0729963	-1.82581
Vamp7	0.535149	3.46742	6.93315	0.00574455	0.0729963	-1.82617
Hpn	0.472203	2.86485	6.93016	0.00575178	0.0730321	-1.82773
Bbs2	-0.724906	2.09774	-6.9235	0.00576793	0.0730707	-1.83121
Npas4	1.14005	-3.08519	6.92348	0.00576799	0.0730707	-1.83122
Stat5b	-0.507897	3.83007	-6.92345	0.00576804	0.0730707	-1.83123
Vash1	0.704666	3.47052	6.91932	0.00577809	0.0731421	-1.83339
Plk3	0.89843	2.53926	6.91633	0.00578539	0.0731785	-1.83496
Piezo1	0.587252	4.80089	6.90815	0.00580536	0.0733434	-1.83923
Psmb4	1.13754	5.78095	6.90493	0.00581327	0.0733434	-1.84092
Fosl2	0.701507	4.22796	6.90413	0.00581524	0.0733434	-1.84134
Etv4	3.85049	-0.117549	6.90292	0.0058182	0.0733434	-1.84197
Igfbpl1	0.823196	4.31912	6.90196	0.00582055	0.0733434	-1.84247
Pln	-0.9693	#NAME?	-9.03547	0.0108872	0.0901112	-1.84567
Enkur	-0.797284	2.83093	-6.89184	0.00584552	0.0734962	-1.84778
Actr3b	-0.88054	-0.593699	-6.8897	0.0058508	0.0734962	-1.8489
Wnt6	1.44021	-2.69404	6.88869	0.00585329	0.0734962	-1.84943
Ugt3a2	-3.01118	-3.63826	-6.8879	0.00585527	0.0734962	-1.84985
Cops6	0.979618	3.28029	6.88379	0.00586546	0.0734962	-1.85201
Gltp	-0.503344	3.99583	-6.88128	0.00587169	0.0734962	-1.85332
Gen1	1.53519	-1.17689	6.88118	0.00587194	0.0734962	-1.85338
Galnt15	-1.0939	2.13601	-6.87758	0.00588089	0.0734962	-1.85527
Rbpj	0.499064	3.64026	6.87717	0.00588192	0.0734962	-1.85548
Hsf4	-1.01931	2.50077	-6.8771	0.00588209	0.0734962	-1.85552
Pcolce2	-2.43339	6.46608	-6.87563	0.00588575	0.0734962	-1.85629
2300005B03Rik	-1.8255	-0.785213	-6.87557	0.00588591	0.0734962	-1.85632
Hspg2	0.704934	4.94832	6.86942	0.00590128	0.0735291	-1.85956
Pm20d2	-1.00943	3.23371	-6.86846	0.00590367	0.0735291	-1.86006
Nipal3	-0.647819	4.38016	-6.86752	0.00590605	0.0735291	-1.86056
Dgke	-0.564637	1.88561	-6.86452	0.00591356	0.0735291	-1.86214
Dzip3	-0.514273	2.7205	-6.86388	0.00591517	0.0735291	-1.86248
Car13	1.76616	0.853632	6.85901	0.00592741	0.0735994	-1.86504
Apoa1	-3.76525	1.73515	-6.85577	0.00593557	0.0735994	-1.86675
Arl4d	-1.08129	5.72119	-6.85546	0.00593636	0.0735994	-1.86692
Prdx5	0.630624	7.66716	6.85457	0.00593859	0.0735994	-1.86738
Syngr1	0.992954	2.53828	6.85019	0.00594967	0.0736817	-1.8697
Pxdc1	-0.92617	6.78949	-6.84375	0.005966	0.0736845	-1.8731
Clk1	-0.705245	6.46447	-6.84305	0.00596776	0.0736845	-1.87346
Kcnd1	1.02746	-0.83577	6.84178	0.00597098	0.0736845	-1.87413
Rab10	-0.967667	6.10072	-6.84133	0.00597214	0.0736845	-1.87437
Ccnd1	0.598555	6.26428	6.83753	0.0059818	0.0737476	-1.87638
Sp4	-0.574174	1.29421	-6.83499	0.0059883	0.0737476	-1.87773
Gng11	-0.659694	6.7822	-6.83218	0.00599547	0.0737476	-1.87921
Dnajc3	-0.639024	3.7252	-6.83061	0.00599947	0.0737476	-1.88004
Cntn1	-1.94448	-1.79417	-6.82843	0.00600506	0.0737476	-1.8812
Nsl1	1.17276	0.880255	6.82598	0.00601133	0.0737476	-1.8825
Kcna2	-3.39068	-0.644851	-6.82221	0.00602101	0.0737476	-1.88449
Gstm5	-0.525836	4.10628	-6.82114	0.00602375	0.0737476	-1.88506
Frk	0.659479	0.93228	6.81988	0.00602701	0.0737476	-1.88573
Zfp866	-0.553006	2.62169	-6.81589	0.00603728	0.0737476	-1.88784
Cpne2	1.06733	2.65052	6.81503	0.00603948	0.0737476	-1.8883
Mex3c	0.672271	3.72727	6.81501	0.00603956	0.0737476	-1.88831
S100a8	-1.37441	6.82478	-6.81008	0.00605227	0.0738264	-1.89092
Tmem57	-0.468238	4.31518	-6.80769	0.00605847	0.0738264	-1.89219
Cited2	-0.796162	4.50863	-6.80734	0.00605938	0.0738264	-1.89238
Wfs1	0.551273	3.25748	6.80206	0.00607307	0.0739354	-1.89518
Gnpnat1	0.531942	3.32775	6.799	0.00608105	0.0739354	-1.89681
Sult5a1	-0.781385	3.56541	-6.79765	0.00608455	0.0739354	-1.89753
Glyctk	-0.675249	-0.984304	-6.79546	0.00609026	0.0739354	-1.89869
Iws1	0.543845	4.15008	6.79224	0.00609867	0.0739354	-1.90041
C87977	0.567877	5.64342	6.78835	0.00610884	0.0739354	-1.90248
Vmn2r85	0.991112	1.02037	6.78785	0.00611016	0.0739354	-1.90274
Sdc2	-0.614894	4.78735	-6.78526	0.00611695	0.0739354	-1.90412
Slc38a8	-0.622374	4.04291	-6.78518	0.00611716	0.0739354	-1.90417
Pigv	1.44499	0.401468	6.78207	0.00612532	0.0739354	-1.90582
Smurf2	-0.556984	4.70614	-6.78072	0.00612886	0.0739354	-1.90654
Ppp1r14b	0.811308	5.83372	6.78047	0.00612954	0.0739354	-1.90668
Arhgef15	-0.83468	5.47501	-6.77999	0.0061308	0.0739354	-1.90693
Frmpd3	3.17326	-3.55723	6.77686	0.00613904	0.073981	-1.9086
Gpr62	2.04843	#NAME?	8.80487	0.0114722	0.0912916	-1.90996
Grap	-0.931506	5.89064	-6.7719	0.00615213	0.0740849	-1.91125
Syt9	-0.681874	-2.25919	-6.76363	0.00617402	0.0741923	-1.91566
Aspdh	-0.657354	0.48501	-6.76161	0.00617939	0.0741923	-1.91674
Slc22a5	-1.04221	3.65932	-6.76094	0.00618119	0.0741923	-1.9171
Abtb1	-0.706441	4.09448	-6.75802	0.00618894	0.0741923	-1.91866
9030617O03Rik	1.05881	2.34434	6.75645	0.00619313	0.0741923	-1.9195
Tnnc1	-1.32701	1.20628	-6.75466	0.00619791	0.0741923	-1.92045
Sh2d3c	-0.751083	5.302	-6.75247	0.00620377	0.0741923	-1.92163
Wipf2	0.466087	6.48017	6.75152	0.00620629	0.0741923	-1.92214
Ankrd13b	0.567139	2.52675	6.75087	0.00620804	0.0741923	-1.92248
Plscr4	-0.824745	4.18456	-6.75022	0.00620978	0.0741923	-1.92283
Slc48a1	-0.455809	6.43052	-6.75002	0.00621031	0.0741923	-1.92294
Kdm5c	-0.808857	4.61739	-6.74736	0.00621745	0.0742242	-1.92437
Ccdc80	1.10357	4.72951	6.74507	0.00622358	0.0742438	-1.92559
Rfc4	0.583627	2.01526	6.74206	0.00623168	0.074287	-1.92721
Masp2	-1.12262	-2.08537	-6.73608	0.00624775	0.0743802	-1.93041
Tarsl2	-0.455824	1.23151	-6.73582	0.00624848	0.0743802	-1.93055
Kif20b	1.57219	0.0681112	6.7307	0.0062623	0.0744913	-1.9333
Npw	-1.83926	3.35114	-6.72637	0.00627403	0.0745051	-1.93562
Bard1	0.709411	-0.549261	6.72625	0.00627434	0.0745051	-1.93569
Eme1	2.06661	-0.940626	6.72038	0.0062903	0.07461	-1.93884
Map3k5	-0.616426	3.27612	-6.71581	0.00630275	0.0746615	-1.9413
Actb	0.589663	10.2293	6.71388	0.00630801	0.0746615	-1.94234
Tpcn1	-0.469908	4.34139	-6.71383	0.00630816	0.0746615	-1.94237
Slc18b1	5.43454	-1.18066	6.71119	0.00631538	0.0746887	-1.94379
Suds3	-0.477254	4.41733	-6.70806	0.00632394	0.0746887	-1.94547
Ubtd1	0.821887	4.00605	6.70805	0.00632397	0.0746887	-1.94548
Gab3	-0.465802	1.06868	-6.70571	0.00633037	0.074711	-1.94674
Icam2	-0.953218	6.65221	-6.7026	0.00633893	0.0747588	-1.94842
Qsox2	-0.4664	5.03265	-6.6988	0.00634937	0.0748287	-1.95046
Mcph1	0.630785	0.329111	6.69482	0.00636035	0.0749048	-1.95261
Alx4	1.29248	-2.91265	6.68553	0.00638606	0.0750628	-1.95762
1700019D03Rik	-2.13473	#NAME?	-8.63811	0.0119246	0.0923595	-1.9578
Nkd2	-0.510038	2.83516	-6.68398	0.00639037	0.0750628	-1.95846
Rapgef3	-0.693534	4.60724	-6.6831	0.00639281	0.0750628	-1.95894
Rin2	-0.451895	5.27883	-6.68296	0.0063932	0.0750628	-1.95901
B230217C12Rik	0.513093	4.45699	6.68181	0.00639642	0.0750628	-1.95964
Zfp763	-0.95358	1.57712	-6.67459	0.00641654	0.0750807	-1.96354
Slc39a2	1.38681	1.54931	6.67448	0.00641683	0.0750807	-1.9636
Plat	-0.735816	5.01918	-6.67262	0.00642204	0.0750807	-1.96461
Tnfaip2	-0.506004	3.94268	-6.67187	0.00642412	0.0750807	-1.96501
Ogn	-1.7298	6.85686	-6.6702	0.00642882	0.0750807	-1.96592
Arhgef26	-0.677621	4.61223	-6.66911	0.00643186	0.0750807	-1.96651
Lman2l	-0.725065	6.47812	-6.66851	0.00643354	0.0750807	-1.96683
Mad2l1bp	0.497075	3.39531	6.66734	0.00643681	0.0750807	-1.96747
Grrp1	0.971429	4.50565	6.66666	0.00643873	0.0750807	-1.96784
Snx12	0.474088	4.5323	6.66326	0.00644827	0.0751089	-1.96968
Lrriq3	0.752189	3.03396	6.66257	0.00645021	0.0751089	-1.97005
Scgb1c1	-2.09262	2.63635	-6.66041	0.0064563	0.075127	-1.97123
Sgpl1	0.715525	4.49233	6.65543	0.00647033	0.0752072	-1.97393
Lig1	0.709546	2.78899	6.65475	0.00647226	0.0752072	-1.9743
Fosl1	-1.00852	3.7197	-6.6524	0.00647889	0.0752314	-1.97557
Neb	0.953445	-3.08217	6.6502	0.00648514	0.0752512	-1.97677
Nmi	1.92118	#NAME?	8.56357	0.0121354	0.0928774	-1.97956
H2-Q10	-1.29462	1.48635	-6.64184	0.00650886	0.0754372	-1.98131
Sorbs1	-1.11289	4.1042	-6.64134	0.00651027	0.0754372	-1.98158
Rad51d	-0.507153	2.02534	-6.63641	0.00652433	0.0754873	-1.98426
Robo3	2.74593	-4.77089	6.6305	0.00654125	0.0755847	-1.98748
Apitd1	1.44183	0.604869	6.62883	0.00654603	0.0755873	-1.98839
Nt5c1b	1.15973	5.9523	6.62433	0.00655893	0.0756396	-1.99084
Dkk2	2.62613	-0.401801	6.62407	0.0065597	0.0756396	-1.99099
Ehbp1l1	0.467356	4.28703	6.61756	0.00657844	0.075803	-1.99454
Relb	0.884205	3.65693	6.61521	0.0065852	0.0758282	-1.99582
Zfp395	2.02111	0.770476	6.61211	0.00659418	0.0758758	-1.99751
Sytl4	-0.477154	1.75205	-6.60933	0.00660223	0.0758758	-1.99903
Crebl2	-1.02554	3.60709	-6.60871	0.00660405	0.0758758	-1.99937
0610010B08Rik	-0.594775	6.38485	-6.60746	0.00660765	0.0758758	-2.00005
Parp14	-3.53513	#NAME?	-8.46084	0.012435	0.0935826	-2.00994
Ccdc129	-2.33613	0.0626187	-6.58694	0.00666758	0.0765109	-2.01128
Frem3	3.09984	#NAME?	8.45307	0.0124581	0.0936194	-2.01226
Cphx1	3.39442	-2.75049	6.58132	0.00668411	0.0765945	-2.01437
Gm527	-0.446284	0.901186	-6.57573	0.00670059	0.0767303	-2.01743
Gdap1	-0.618178	0.29965	-6.57334	0.00670765	0.0767582	-2.01874
Mdga1	1.76513	-0.785648	6.56892	0.00672076	0.0768551	-2.02117
Cdk5	0.847997	#NAME?	8.42186	0.0125515	0.0938153	-2.02159
Klf7	-0.771549	3.30799	-6.56726	0.00672568	0.0768551	-2.02208
Rabl3	-0.523749	4.76091	-6.5658	0.00673004	0.0768551	-2.02289
Rida	0.735053	4.53095	6.56319	0.0067378	0.0768907	-2.02432
Zfp641	-0.635179	3.26243	-6.56086	0.00674474	0.076917	-2.02561
Gmpr2	-1.01756	-1.28486	-6.55856	0.00675161	0.0769312	-2.02687
Nanos2	0.447367	3.71035	6.55473	0.00676305	0.0769312	-2.02898
Serpina3i	2.57745	0.165011	6.55452	0.00676367	0.0769312	-2.0291
Nudt6	0.627555	2.81468	6.55358	0.00676648	0.0769312	-2.02961
Fancc	-0.975965	3.04921	-6.55267	0.0067692	0.0769312	-2.03011
Tceal3	1.37372	2.05967	6.54957	0.00677851	0.0769842	-2.03182
Inpp5j	1.53283	-1.90326	6.53931	0.00680939	0.0771819	-2.03748
Pi4k2a	5.02337	-2.04721	6.53842	0.00681207	0.0771819	-2.03797
Fam109b	0.654222	0.783781	6.5356	0.00682059	0.0771819	-2.03953
Slc41a2	1.50204	1.52531	6.53479	0.00682306	0.0771819	-2.03998
Kcnj12	-0.604165	-0.192599	-6.53476	0.00682314	0.0771819	-2.03999
Hba-a1	-1.56798	10.4275	-6.53318	0.00682791	0.0771819	-2.04086
Dynlt1c	1.79333	-1.08849	6.53298	0.00682852	0.0771819	-2.04098
Acp5	2.04027	4.65514	6.52911	0.00684026	0.0772618	-2.04311
Lasp1	0.587499	6.60812	6.52697	0.00684677	0.0772827	-2.0443
Il13ra1	0.757717	4.09379	6.52098	0.00686502	0.0773285	-2.04761
Atp6v0d1	0.489099	5.94457	6.5206	0.00686616	0.0773285	-2.04782
Rbm47	1.12364	2.14421	6.52015	0.00686753	0.0773285	-2.04807
Pla2r1	-1.19275	2.09961	-6.51889	0.00687139	0.0773285	-2.04877
Sord	-1.16568	4.50486	-6.51798	0.00687417	0.0773285	-2.04927
Tmem176b	0.483577	9.02077	6.5164	0.00687899	0.0773303	-2.05015
Rtn4	0.641122	6.11243	6.51485	0.00688374	0.0773312	-2.05101
Mlxip	-0.643497	4.07496	-6.51183	0.00689299	0.0773753	-2.05268
Ip6k1	-0.481152	5.23351	-6.50968	0.00689961	0.0773753	-2.05387
Phf8	2.79241	2.10192	6.50901	0.00690167	0.0773753	-2.05424
Fam76a	-0.505856	4.93651	-6.5073	0.0069069	0.0773772	-2.05519
Prkd3	-0.451752	4.14902	-6.5044	0.00691585	0.0773772	-2.0568
Cdkl2	-0.619956	2.50764	-6.50151	0.00692475	0.0774244	-2.0584
Bhmt	-3.73	-0.620151	-6.49766	0.00693665	0.0774652	-2.06054
Pld6	0.90099	7.5756	6.4966	0.00693991	0.0774652	-2.06113
Cyp2c29	-3.46832	-2.82473	-6.49579	0.00694242	0.0774652	-2.06158
Fbxl15	0.672977	0.735535	6.49079	0.00695793	0.0775663	-2.06436
Naaladl2	-1.35467	3.2046	-6.48812	0.00696622	0.0775663	-2.06584
Gm5796	-5.49185	#NAME?	-33.914	0.0151833	0.100997	-2.06627
Rapgef2	-0.494157	3.1218	-6.48714	0.00696929	0.0775663	-2.06639
Dctd	1.35095	-0.803482	6.48569	0.00697378	0.0775663	-2.06719
Ccdc85c	-0.924817	0.141382	-6.48403	0.00697896	0.0775663	-2.06812
Vmn2r121	-0.844767	-1.64154	-6.48384	0.00697956	0.0775663	-2.06822
Slc5a11	1.98864	#NAME?	8.26406	0.0130401	0.0953674	-2.06944
Acvr2b	-0.719423	1.7262	-6.48128	0.00698753	0.0776028	-2.06965
Hoxb8	-0.888712	2.96819	-6.47529	0.00700629	0.0777368	-2.07299
Gpr89	0.776027	5.37321	6.47297	0.00701354	0.0777368	-2.07427
Hnrnpab	-0.822337	3.82796	-6.4715	0.00701816	0.0777368	-2.07509
Samd8	0.471063	2.62911	6.47097	0.00701983	0.0777368	-2.07539
Mettl24	-1.44207	2.67676	-6.46995	0.00702305	0.0777368	-2.07596
Adgrb2	2.20526	-2.2953	6.46541	0.00703732	0.0777971	-2.07849
Ak5	2.04617	-1.10682	6.46448	0.00704027	0.0777971	-2.07901
Msi2	-0.544117	3.47687	-6.46374	0.00704258	0.0777971	-2.07942
Bbox1	-1.46755	-0.528061	-6.45964	0.00705553	0.0778882	-2.08171
Amdhd2	0.690303	4.10445	6.45743	0.00706253	0.0779135	-2.08295
Ptprn	0.61846	0.799572	6.45311	0.00707624	0.0780129	-2.08536
Cdr2l	0.488863	3.43757	6.44872	0.00709019	0.0781147	-2.08782
Fgfr4	-2.15388	2.61812	-6.44674	0.00709648	0.0781258	-2.08892
Rab15	0.566027	3.00219	6.44398	0.00710529	0.0781258	-2.09047
Per2	-1.31628	4.36533	-6.44396	0.00710535	0.0781258	-2.09048
Plpp4	-1.06875	#NAME?	-8.19483	0.0132634	0.0957952	-2.09079
Gm4027	-0.725784	0.610586	-6.44211	0.00711127	0.0781391	-2.09152
Slc30a4	1.32817	4.08256	6.43909	0.00712092	0.0781933	-2.09321
Evc2	-0.697374	1.98656	-6.43474	0.00713487	0.0782946	-2.09565
Fblim1	0.712732	5.20325	6.43014	0.00714964	0.0783862	-2.09822
Hmgcr	0.801142	3.2494	6.42919	0.00715268	0.0783862	-2.09875
Pak3	0.455228	2.92781	6.42311	0.00717231	0.0784388	-2.10217
Mgat4a	0.608462	2.15816	6.42293	0.00717289	0.0784388	-2.10227
Diaph3	1.54355	0.579953	6.42266	0.00717377	0.0784388	-2.10242
Zscan29	-0.45733	2.03581	-6.42184	0.00717642	0.0784388	-2.10288
Rnf114	1.24164	4.17171	6.4151	0.00719823	0.0786254	-2.10667
Ypel3	-0.531599	6.22892	-6.41229	0.00720739	0.0786531	-2.10825
Serpinh1	0.586857	8.0689	6.4114	0.00721027	0.0786531	-2.10875
Por	-1.06144	6.56888	-6.40713	0.00722418	0.0786748	-2.11115
Sptssa	-0.490224	5.61775	-6.40575	0.00722869	0.0786748	-2.11193
Rprml	-1.43625	0.526302	-6.40372	0.00723532	0.0786748	-2.11307
Brsk1	0.530085	5.09411	6.40078	0.00724494	0.0786748	-2.11473
Bean1	1.14371	2.82186	6.39983	0.00724803	0.0786748	-2.11526
Traf4	1.95345	-5.66713	6.39934	0.00724963	0.0786748	-2.11554
Mga	0.612905	1.49648	6.39916	0.00725024	0.0786748	-2.11564
Atxn7	-3.45345	-2.72097	-6.39526	0.00726301	0.0787592	-2.11784
Hdac6	0.552349	2.3534	6.39376	0.00726795	0.0787592	-2.11868
Acbd3	0.45944	4.28976	6.39245	0.00727228	0.0787592	-2.11943
Pgm2l1	-0.87137	1.83168	-6.38713	0.0072898	0.078859	-2.12243
Snx7	1.0184	3.61396	6.38646	0.00729201	0.078859	-2.1228
Prkg2	-1.26183	2.25918	-6.38324	0.00730264	0.078859	-2.12462
Ogfrl1	-1.77926	2.41062	-6.38291	0.00730373	0.078859	-2.12481
Wbp5	1.06893	7.33773	6.38123	0.00730931	0.078859	-2.12576
Rps6ka3	0.526361	3.7799	6.381	0.00731005	0.078859	-2.12588
Wfdc6a	-2.95126	0.0726716	-6.37919	0.00731605	0.0788725	-2.12691
Fggy	-0.635931	2.09196	-6.37338	0.00733536	0.0790292	-2.1302
Gm14085	-2.46142	#NAME?	-8.06353	0.0137026	0.096681	-2.13189
Wfdc6b	-1.88657	0.602749	-6.36839	0.00735199	0.0790668	-2.13302
Itga8	-1.63783	4.87136	-6.3676	0.0073546	0.0790668	-2.13346
Lyrm9	-0.568975	0.862815	-6.36732	0.00735554	0.0790668	-2.13362
Slc25a1	0.467612	4.92562	6.36463	0.00736453	0.0790668	-2.13514
Slc22a12	-2.80765	-2.4181	-6.36264	0.00737119	0.0790668	-2.13627
Gsg1	-0.856064	3.93722	-6.3603	0.00737904	0.0790668	-2.1376
Sesn1	-1.04147	3.90426	-6.36002	0.00737999	0.0790668	-2.13776
Timm21	-0.554962	3.77348	-6.35948	0.0073818	0.0790668	-2.13806
Arpin	2.1496	-1.21883	6.34919	0.00741641	0.0793377	-2.1439
Ccdc157	-0.512354	3.34389	-6.34891	0.00741738	0.0793377	-2.14406
Naip1	2.61441	-3.25169	6.34554	0.00742874	0.0793377	-2.14597
Gdf10	0.72464	1.39407	6.34506	0.00743038	0.0793377	-2.14625
Ehbp1	0.807355	#NAME?	8.01823	0.0138591	0.0970604	-2.14626
Rag1	0.807355	#NAME?	8.01823	0.0138591	0.0970604	-2.14626
Pptc7	-0.546899	3.41909	-6.34308	0.00743706	0.0793377	-2.14737
Sema7a	0.536133	6.04872	6.34307	0.00743712	0.0793377	-2.14738
Cep162	0.901948	1.14231	6.34204	0.00744061	0.0793377	-2.14796
Spred1	0.507602	4.33979	6.34014	0.00744707	0.0793541	-2.14904
Klf11	-1.28291	3.23217	-6.33829	0.00745332	0.0793541	-2.15009
Stau1	2.71406	-3.20186	6.33659	0.00745911	0.0793541	-2.15106
Zfp438	2.82019	-2.41183	6.33548	0.00746289	0.0793541	-2.15169
Bpifb2	-1.51529	-2.82157	-6.33351	0.00746959	0.0793541	-2.15281
Zscan18	-1.2424	-0.890435	-6.33313	0.00747087	0.0793541	-2.15303
Ms4a6c	0.973016	3.94068	6.33023	0.00748078	0.0794084	-2.15468
Tbc1d16	-0.438714	2.81975	-6.32499	0.00749869	0.0795476	-2.15766
Tha1	0.480563	1.92929	6.32307	0.00750528	0.0795665	-2.15876
Klhl24	-0.552188	3.94617	-6.32025	0.00751495	0.0796181	-2.16037
Agmo	-0.995797	2.80714	-6.3187	0.00752028	0.0796237	-2.16125
Shisa2	-1.39655	-0.471398	-6.31702	0.00752606	0.079634	-2.16221
Gab1	-0.553835	4.02166	-6.31358	0.0075379	0.0797084	-2.16417
1700024G13Rik	-1.24691	2.74635	-6.3109	0.00754713	0.0797293	-2.1657
Gpr153	0.569927	3.45339	6.31022	0.0075495	0.0797293	-2.16609
Csad	-0.552068	3.94844	-6.30823	0.00755637	0.079751	-2.16722
Ptgfrn	0.49914	6.26525	6.30231	0.00757688	0.0798834	-2.1706
Plekhg2	0.460351	4.26117	6.30068	0.00758256	0.0798834	-2.17154
Zfp729b	-0.717144	4.30251	-6.30044	0.00758338	0.0798834	-2.17167
Hist1h2af	-0.832919	2.78673	-6.2986	0.00758977	0.0798999	-2.17273
Cyhr1	-0.492278	5.4507	-6.29674	0.00759626	0.0799043	-2.17379
Sdpr	-1.48575	7.54617	-6.29571	0.00759983	0.0799043	-2.17438
8030462N17Rik	-0.896478	8.515	-6.28953	0.00762143	0.080031	-2.17792
Zmat4	-1.0848	-1.64352	-6.28949	0.00762154	0.080031	-2.17794
Rgma	-0.928033	2.73343	-6.28744	0.00762875	0.0800559	-2.17912
Wwc1	-0.50279	5.71964	-6.28302	0.00764423	0.0801296	-2.18165
Phka1	2.48174	-3.08106	6.28268	0.00764543	0.0801296	-2.18184
Cldn10	-1.42177	3.66698	-6.27882	0.00765899	0.0801723	-2.18406
Adh1	-0.458763	7.10221	-6.27877	0.00765919	0.0801723	-2.18409
Ildr1	0.435755	2.41784	6.27721	0.00766467	0.0801735	-2.18498
Olfr550	-0.754613	0.721956	-6.27594	0.00766914	0.0801735	-2.18571
F2rl3	1.08627	-1.04777	6.27348	0.00767784	0.0801735	-2.18712
Morf4l2	0.477395	6.79046	6.27325	0.00767866	0.0801735	-2.18726
Slc25a38	-0.459571	3.5752	-6.26704	0.00770061	0.0803408	-2.19082
Swt1	-0.448814	3.02949	-6.2637	0.00771248	0.0803408	-2.19274
Ccm2l	-0.481341	4.81846	-6.26249	0.00771675	0.0803408	-2.19343
43893	1.4126	0.851866	6.26236	0.00771723	0.0803408	-2.19351
Rnf186	-0.498034	2.5235	-6.26188	0.00771892	0.0803408	-2.19378
Rarres2	-1.12633	7.83013	-6.25931	0.00772807	0.0803855	-2.19526
1810011H11Rik	0.874013	1.7379	6.25271	0.00775164	0.0803924	-2.19906
Trpc1	-0.656664	1.52353	-6.25261	0.007752	0.0803924	-2.19912
Batf	0.933306	2.85748	6.25149	0.00775601	0.0803924	-2.19977
Nrk	1.6112	-4.54578	6.25039	0.00775994	0.0803924	-2.2004
Mif4gd	0.628169	3.92319	6.24995	0.0077615	0.0803924	-2.20065
Cuedc1	-0.628592	4.26753	-6.24962	0.00776269	0.0803924	-2.20084
Sirpb1a	0.767258	1.6053	6.2454	0.00777782	0.0804988	-2.20327
Kctd2	-0.962526	5.03659	-6.2425	0.00778826	0.0805079	-2.20495
Ankrd34c	-0.872397	3.11108	-6.24149	0.0077919	0.0805079	-2.20553
Khk	-1.04271	3.25446	-6.24052	0.00779539	0.0805079	-2.20609
Lamc3	0.586074	1.68504	6.23875	0.00780176	0.0805079	-2.20711
Fam49a	-0.95141	3.475	-6.23577	0.00781251	0.0805079	-2.20883
Ddx3x	0.445767	6.47394	6.23561	0.0078131	0.0805079	-2.20892
Lpin1	-1.21505	3.3927	-6.23294	0.00782276	0.0805079	-2.21047
Adck3	-0.759689	1.2352	-6.23264	0.00782384	0.0805079	-2.21064
Rnf216	0.544627	4.22792	6.23085	0.00783035	0.0805079	-2.21168
Ppp4r4	0.539851	2.58578	6.22885	0.0078376	0.0805079	-2.21283
Gstz1	-0.62788	4.38111	-6.22855	0.00783865	0.0805079	-2.213
Tecrl	-2.46063	0.0857517	-6.22725	0.00784338	0.0805079	-2.21375
Twf1	0.442417	4.8484	6.2266	0.00784574	0.0805079	-2.21413
Nell1	-2.58496	-3.85137	-6.22476	0.00785244	0.0805079	-2.2152
Dera	-0.79741	1.13015	-6.22443	0.00785363	0.0805079	-2.21538
Zmynd11	-0.4444	5.39247	-6.22303	0.00785875	0.0805079	-2.2162
Tsc22d1	-0.689295	8.00543	-6.22232	0.00786131	0.0805079	-2.2166
Ezh2	0.852102	2.59531	6.2189	0.0078738	0.0805861	-2.21859
Mettl20	-0.701102	3.39362	-6.21715	0.00788017	0.0806015	-2.2196
Ccrl2	-1.29531	4.16197	-6.21482	0.00788869	0.0806388	-2.22095
Adrb3	0.893466	0.713365	6.21149	0.0079009	0.0807139	-2.22288
Rev1	-0.520026	2.37806	-6.20671	0.00791845	0.0808433	-2.22565
Sepn1	0.535712	4.36825	6.20154	0.00793746	0.080849	-2.22864
Pradc1	-0.456652	3.30979	-6.20144	0.00793784	0.080849	-2.2287
Itih3	-0.616924	1.07549	-6.2009	0.00793985	0.080849	-2.22902
Pllp	-1.42776	4.12399	-6.20088	0.0079399	0.080849	-2.22903
Npr1	-0.538795	5.39977	-6.19994	0.0079434	0.080849	-2.22958
Zfp2	-0.601866	0.481256	-6.19724	0.00795337	0.0809007	-2.23114
Mxd4	-0.531385	6.51702	-6.19449	0.00796353	0.0809476	-2.23274
Hebp2	1.68029	-1.3413	6.19011	0.00797977	0.0809476	-2.23528
Tmem167	0.537912	2.40668	6.18999	0.00798025	0.0809476	-2.23536
Tspyl5	0.49462	1.83147	6.18985	0.00798076	0.0809476	-2.23544
Tfpi2	1.82393	1.68218	6.18863	0.00798528	0.0809476	-2.23614
Nxpe2	-0.639518	0.47644	-6.18809	0.00798729	0.0809476	-2.23646
Gpr25	-0.522197	-3.38276	-6.18666	0.0079926	0.0809519	-2.23729
Pkp1	1.45345	#NAME?	7.7382	0.0148875	0.100565	-2.2373
Serpinb9b	3.1153	0.181915	6.18182	0.00801064	0.0810851	-2.24011
Amd2	-0.777608	#NAME?	-7.72279	0.0149474	0.1007	-2.24242
Haus4	0.62438	4.06921	6.17769	0.00802611	0.0811441	-2.24251
Il22ra2	-2.16302	-0.83674	-6.17764	0.00802626	0.0811441	-2.24254
Rarb	-0.777026	0.94162	-6.16997	0.00805504	0.0813854	-2.24701
Inpp5k	-0.724917	5.14311	-6.16751	0.0080643	0.0814072	-2.24844
Hrc	0.456263	3.95424	6.16679	0.00806702	0.0814072	-2.24887
Gabarapl1	-0.639497	6.8602	-6.16325	0.00808035	0.0814921	-2.25093
Zswim7	0.566902	8.49439	6.16178	0.00808594	0.0814988	-2.25179
Sox5	-0.551375	0.274532	-6.16002	0.00809257	0.081516	-2.25282
Pcx	0.458124	3.66669	6.1582	0.00809947	0.081536	-2.25388
Pnliprp2	-0.415037	-4.85137	-6.15086	0.00812731	0.0817387	-2.25817
Mdfic	0.459517	4.49875	6.15029	0.00812948	0.0817387	-2.2585
Pld5	1.36848	-3.16713	6.14623	0.00814497	0.0817878	-2.26088
Atf5	-0.651313	6.13284	-6.14489	0.00815006	0.0817878	-2.26166
Gtf2i	-0.449437	5.50366	-6.14257	0.00815893	0.0817878	-2.26302
Maf1	-0.459515	5.23961	-6.14254	0.00815904	0.0817878	-2.26304
Slc46a3	-0.486167	3.26462	-6.13747	0.00817845	0.0819329	-2.26601
Tnfrsf19	0.5064	2.98215	6.13319	0.00819493	0.0820483	-2.26852
Fgg	-2.3352	1.83058	-6.12808	0.0082146	0.0821956	-2.27152
Mlana	1.88143	0.78281	6.12396	0.00823051	0.0822444	-2.27393
Stt3b	-1.22524	-0.467882	-6.12174	0.00823908	0.0822444	-2.27523
Ngb	-1.8595	0.721075	-6.12029	0.00824469	0.0822444	-2.27609
Cables1	-0.570628	2.5949	-6.11944	0.008248	0.0822444	-2.27659
Atp2c2	-0.509308	4.52612	-6.1194	0.00824818	0.0822444	-2.27661
Bex4	-0.667675	2.26176	-6.11912	0.00824926	0.0822444	-2.27678
Sbk2	-1.044	1.5834	-6.1144	0.00826757	0.0823774	-2.27955
Ptn	-0.675008	2.97761	-6.11206	0.00827669	0.0824188	-2.28093
Eda	-1.23137	-0.485433	-6.11009	0.00828437	0.0824457	-2.28209
Asxl3	2.5	-4.89386	6.10413	0.00830765	0.082584	-2.28559
Sdcbp	0.614224	7.37324	6.10398	0.00830824	0.082584	-2.28568
Atad2	-0.888809	-0.00962692	-6.10216	0.00831538	0.0826054	-2.28676
Gm5797	3.16993	#NAME?	19.5754	0.0272285	0.129835	-2.288
Ddit3	-0.601504	4.92093	-6.09589	0.00833999	0.0827728	-2.29045
Procr	1.58945	2.50794	6.09527	0.00834242	0.0827728	-2.29081
Fam65a	-0.450903	5.59991	-6.09406	0.00834722	0.0827728	-2.29153
Plvap	-0.590871	8.1075	-6.09142	0.00835762	0.0828264	-2.29309
Ppard	0.428972	3.90192	6.08636	0.00837761	0.0829749	-2.29607
Traf1	-0.764197	3.24693	-6.08438	0.00838544	0.0829967	-2.29724
Lin52	-0.670943	3.15808	-6.08214	0.00839434	0.0829967	-2.29857
Hyi	-0.414696	3.67526	-6.08201	0.00839484	0.0829967	-2.29864
Adgrg3	0.710806	2.72411	6.07569	0.00841996	0.0831757	-2.30238
Scin	0.503591	3.61238	6.07493	0.00842298	0.0831757	-2.30283
Ctsl	-1.00545	1.53921	-6.07281	0.00843145	0.0832097	-2.30408
Ms4a1	-0.987104	3.46155	-6.06759	0.00845233	0.0833374	-2.30717
Gbp8	-3.68926	1.66909	-6.06691	0.00845505	0.0833374	-2.30758
Rhoc	0.889115	7.55412	6.0658	0.00845948	0.0833374	-2.30823
Col5a2	2.2122	5.42916	6.05893	0.00848707	0.0833737	-2.3123
Ccbl1	-0.708082	2.73757	-6.05872	0.00848795	0.0833737	-2.31243
Npb	-0.731646	-0.885716	-6.05853	0.00848872	0.0833737	-2.31255
St3gal1	0.541634	5.17066	6.05812	0.00849033	0.0833737	-2.31278
Slc5a1	1.51329	0.477281	6.05661	0.00849643	0.0833737	-2.31368
Ggps1	1.02832	6.34785	6.05592	0.00849923	0.0833737	-2.31409
Wdr4	-0.682902	4.6267	-6.05488	0.00850342	0.0833737	-2.31471
Tas2r126	0.556308	5.21273	6.05044	0.00852135	0.0835002	-2.31734
Mapre3	2.47236	5.45588	6.04743	0.00853353	0.0835559	-2.31913
Hs3st6	-1.28128	-0.152129	-6.04655	0.00853712	0.0835559	-2.31966
Lsr	0.58816	4.69541	6.04445	0.00854565	0.0835577	-2.3209
Bcas3	-0.502523	3.67464	-6.04402	0.00854739	0.0835577	-2.32116
Sec14l1	-0.435791	5.72066	-6.03862	0.00856936	0.083723	-2.32437
Gpr165	1.14802	-0.796398	6.03617	0.00857934	0.0837711	-2.32582
Gprasp2	-2.19014	-1.56015	-6.03311	0.00859184	0.0838438	-2.32764
Med11	-0.763916	1.7825	-6.02601	0.00862098	0.0840787	-2.33188
Fjx1	1.02398	2.74137	6.02283	0.00863405	0.0841566	-2.33377
Smyd3	-0.441946	1.13513	-6.00827	0.00869426	0.0846178	-2.34246
Dlx2	-0.506269	5.36259	-6.00652	0.00870153	0.0846178	-2.34351
Anks1	-0.626486	4.08362	-6.00646	0.00870179	0.0846178	-2.34355
Dspp	-0.415526	6.83716	-6.00125	0.00872348	0.0846737	-2.34666
Eif2s1	-1.25458	1.90863	-6.00114	0.00872394	0.0846737	-2.34673
Tbca	-0.914184	5.91231	-6.00038	0.00872711	0.0846737	-2.34718
Dmrt2	-1.24271	-3.45786	-5.99249	0.00876014	0.0846737	-2.35191
Lrp3	0.498112	4.26925	5.99136	0.00876488	0.0846737	-2.35258
Btnl9	-0.544313	2.49247	-5.98104	0.00880832	0.0846737	-2.35877
Eif4e2	0.514177	4.79791	5.97992	0.00881305	0.0846737	-2.35944
Pabpc4	0.472964	4.07239	5.97958	0.0088145	0.0846737	-2.35965
Stim1	-0.419194	4.03524	-5.97623	0.0088287	0.0846737	-2.36166
H2afx	0.774847	3.96637	5.97454	0.00883586	0.0846737	-2.36267
Cyp1a1	-3.99801	2.91137	-5.97428	0.00883698	0.0846737	-2.36283
Ldlrad4	0.661038	4.9195	5.97345	0.0088405	0.0846737	-2.36333
Usp14	0.420064	3.77438	5.96807	0.00886337	0.0846737	-2.36656
Arid3b	-0.893677	2.23578	-5.9668	0.00886879	0.0846737	-2.36733
Olfml1	-1.10856	3.28158	-5.96629	0.00887096	0.0846737	-2.36763
Apcs	-3.06505	-0.424901	-5.96492	0.0088768	0.0846737	-2.36846
Tnfsf14	1.0001	2.97982	5.96471	0.00887771	0.0846737	-2.36859
Lnp	-0.439468	1.47364	-5.9623	0.00888799	0.0846737	-2.37003
Dhrs11	-0.698912	1.33496	-5.95649	0.00891288	0.0846737	-2.37353
Jam2	0.42279	4.5491	5.95579	0.00891586	0.0846737	-2.37395
Ldb3	0.696344	-1.02999	5.95257	0.00892972	0.0846737	-2.37589
Trappc1	0.45755	5.27882	5.95143	0.0089346	0.0846737	-2.37658
Plekho1	0.538391	6.14396	5.95099	0.00893649	0.0846737	-2.37684
Lrrc46	-0.852905	8.904	-5.94682	0.00895447	0.0846737	-2.37936
G6b	-2.52708	0.669031	-5.9465	0.00895589	0.0846737	-2.37956
Tab3	0.714776	3.61611	5.94513	0.00896178	0.0846737	-2.38038
Btnl1	-0.736966	#NAME?	-7.31916	0.0166495	0.105032	-2.3811
Gas2l1	-0.736966	#NAME?	-7.31916	0.0166495	0.105032	-2.3811
Cyp2a22	0.736966	#NAME?	7.31916	0.0166495	0.105032	-2.3811
Jchain	1.1777	5.74919	5.94244	0.00897344	0.0846737	-2.38201
Aprt	0.446215	3.0208	5.94155	0.0089773	0.0846737	-2.38254
Nfam1	0.519791	2.97125	5.94036	0.00898242	0.0846737	-2.38326
Hlf	-2.07228	3.15314	-5.9374	0.00899526	0.0846737	-2.38505
Dusp14	-1.75373	2.62762	-5.93721	0.00899612	0.0846737	-2.38517
Ctso	-0.601353	4.25697	-5.9355	0.00900355	0.0846737	-2.3862
Atp6v0a4	-0.488972	1.81881	-5.93535	0.00900421	0.0846737	-2.38629
Ifltd1	-2.54992	-1.03623	-5.93203	0.00901864	0.0846737	-2.38829
Pcmtd1	-0.449883	4.05214	-5.93003	0.00902734	0.0846737	-2.3895
Rdh5	1.88776	-3.11501	5.92722	0.00903963	0.0846737	-2.3912
Sez6l2	0.524969	3.33655	5.92505	0.00904911	0.0846737	-2.39252
Ppp2r5a	-0.550335	5.57665	-5.92503	0.00904922	0.0846737	-2.39253
Lims2	-1.18688	6.59456	-5.92468	0.00905074	0.0846737	-2.39274
Dpm1	-0.451094	3.95016	-5.9237	0.00905504	0.0846737	-2.39333
Numb	-0.594432	5.31766	-5.92091	0.00906724	0.0846737	-2.39502
Pex10	-0.494616	2.45085	-5.92044	0.00906932	0.0846737	-2.39531
Fhl1	-0.525753	8.01084	-5.91918	0.00907488	0.0846737	-2.39607
Slc39a11	0.794361	2.92626	5.9176	0.00908181	0.0846737	-2.39703
Mc1r	-0.464805	-2.55433	-5.91747	0.00908237	0.0846737	-2.39711
Elane	-2.22508	#NAME?	-7.27411	0.0168569	0.105803	-2.39713
Ccl12	1.80966	3.10873	5.91723	0.00908345	0.0846737	-2.39726
Npas2	1.55241	-1.82392	5.91718	0.00908365	0.0846737	-2.39728
BC030500	-0.493682	6.30243	-5.91663	0.00908608	0.0846737	-2.39762
Serinc4	-0.735039	-0.04177	-5.91556	0.00909079	0.0846737	-2.39827
Samt2	0.690827	3.68067	5.9123	0.00910515	0.0847075	-2.40024
Dmgdh	-2.43518	#NAME?	-7.26329	0.0169074	0.105999	-2.401
Tfdp1	0.550441	4.11035	5.91083	0.00911164	0.0847075	-2.40113
Cul2	-1.27529	0.43968	-5.91015	0.00911465	0.0847075	-2.40155
Rab4b	0.465696	5.1875	5.90901	0.00911968	0.0847075	-2.40224
Zfp949	-0.479405	2.16546	-5.90894	0.00911998	0.0847075	-2.40228
Cldn2	2.47111	-1.44887	5.8997	0.00916098	0.084948	-2.40789
Polr3d	0.55114	3.019	5.89893	0.00916438	0.084948	-2.40836
Kcnk5	-0.422391	1.46211	-5.89748	0.00917083	0.084948	-2.40924
Fam184a	-0.972459	1.03984	-5.89714	0.00917238	0.084948	-2.40945
Synpo	0.854211	5.17981	5.89532	0.00918047	0.084948	-2.41055
Zfp383	-0.772698	1.95793	-5.89484	0.00918262	0.084948	-2.41085
Sox18	-0.439347	6.1079	-5.89334	0.00918929	0.084948	-2.41176
Fam167b	2.33763	0.73151	5.89292	0.00919118	0.084948	-2.41201
Gmps	0.409477	3.06269	5.89273	0.00919202	0.084948	-2.41213
Snf8	-2.07807	-0.224044	-5.89114	0.00919912	0.0849662	-2.41309
Hes3	0.571189	7.98206	5.88893	0.00920903	0.0850104	-2.41444
Rcan2	-0.566013	3.8351	-5.88516	0.00922594	0.0851191	-2.41674
Mtx3	6.87619	-1.91328	5.88201	0.00924009	0.0851621	-2.41866
Map2k2	0.510077	2.74495	5.88183	0.00924088	0.0851621	-2.41876
Rgs18	-1.31331	1.48204	-5.87685	0.00926332	0.0852721	-2.4218
Znrd1as	-0.629358	2.2044	-5.87543	0.00926975	0.0852721	-2.42267
Bax	0.567191	6.64562	5.8748	0.00927259	0.0852721	-2.42305
Cdyl2	0.833255	5.45358	5.87414	0.00927558	0.0852721	-2.42346
Tuft1	0.506789	3.44107	5.87348	0.00927855	0.0852721	-2.42386
Tmem200b	-0.479428	3.78666	-5.87163	0.00928691	0.0852999	-2.42499
Itm2b	-0.468662	9.55679	-5.86928	0.00929757	0.0852999	-2.42642
Pitpnm3	0.534381	4.54915	5.86651	0.00931012	0.0852999	-2.42811
Uba2	1.23906	-0.357749	5.86643	0.00931049	0.0852999	-2.42816
Pla2g1b	-1.40975	3.34595	-5.8662	0.00931155	0.0852999	-2.4283
Tmem71	-0.405642	2.75126	-5.86518	0.00931617	0.0852999	-2.42892
Tnfrsf17	-2.58725	4.72055	-5.86486	0.00931761	0.0852999	-2.42912
Aplp1	0.62957	2.58203	5.86335	0.0093245	0.0853159	-2.43004
Hsd17b2	-1.77216	#NAME?	-7.17098	0.0173464	0.107327	-2.43426
Dmrtc1a	-0.823605	-1.95093	-5.85563	0.00935974	0.0854907	-2.43477
Ppm1j	0.620414	1.7773	5.85492	0.00936299	0.0854907	-2.4352
Sft2d2	-0.47705	4.54505	-5.8539	0.00936765	0.0854907	-2.43582
Macf1	-0.500094	5.54389	-5.85118	0.0093801	0.0854907	-2.43749
Smad1	0.57062	3.58024	5.85095	0.00938114	0.0854907	-2.43763
H2-M5	0.439042	2.37329	5.85084	0.00938164	0.0854907	-2.43769
Magi3	-0.396654	4.40543	-5.84976	0.00938662	0.0854907	-2.43836
Srr	0.408412	2.99494	5.84901	0.00939005	0.0854907	-2.43881
Alpl	0.740965	1.25801	5.84619	0.00940301	0.0855617	-2.44054
Cotl1	1.15856	6.20177	5.84286	0.00941837	0.0856544	-2.44258
Zfp68	-0.504888	3.32091	-5.84058	0.00942889	0.0856604	-2.44398
Ankrd28	0.502429	2.1728	5.84048	0.00942936	0.0856604	-2.44405
Tpst1	-0.918437	4.42743	-5.8384	0.00943895	0.0857005	-2.44532
Caml	-0.551769	1.64831	-5.833	0.00946397	0.0858702	-2.44863
Cercam	1.06476	2.55393	5.83213	0.009468	0.0858702	-2.44917
Rhbg	-0.87819	0.811434	-5.82634	0.00949494	0.0860171	-2.45272
Pkn2	1.20795	-1.89028	5.82484	0.00950191	0.0860171	-2.45364
Cenpw	1.46649	-0.513405	5.82379	0.00950682	0.0860171	-2.45429
Tmprss7	1.51118	-3.59578	5.82314	0.00950985	0.0860171	-2.45469
Myl12b	-0.504235	8.96857	-5.82308	0.00951016	0.0860171	-2.45473
Gpr84	3.6677	#NAME?	7.10802	0.0176556	0.108193	-2.45723
Acvrl1	-0.708381	7.48205	-5.81792	0.00953427	0.0861425	-2.4579
0610009B22Rik	0.496127	3.57918	5.81701	0.00953855	0.0861425	-2.45846
Ercc6l	1.27423	-0.424601	5.81641	0.00954138	0.0861425	-2.45884
Slc16a6	0.821931	1.72292	5.81475	0.00954917	0.0861425	-2.45986
Entpd7	1.17755	0.472728	5.81275	0.00955853	0.0861425	-2.46108
Aifm3	-0.433506	-0.329417	-5.81269	0.00955882	0.0861425	-2.46112
AA467197	2.66679	2.93082	5.8123	0.00956068	0.0861425	-2.46137
Ndrg1	0.726979	4.9829	5.81125	0.00956562	0.0861425	-2.46201
Hif1a	-0.424072	3.1417	-5.80686	0.00958627	0.0862816	-2.46471
Car5b	0.575459	4.80688	5.80531	0.0095936	0.0863008	-2.46567
Rimbp3	0.822979	4.35014	5.80293	0.00960487	0.0863552	-2.46714
7420461P10Rik	2.45943	#NAME?	15.1878	0.0356457	0.146128	-2.46839
Ntn4	-0.771498	4.97854	-5.79631	0.00963623	0.0865618	-2.47122
Ankef1	-1.18578	-2.89	-5.79478	0.00964351	0.0865618	-2.47217
Dok4	-0.506675	4.45806	-5.79478	0.00964352	0.0865618	-2.47217
Kif27	-1.21029	0.656373	-5.7923	0.0096553	0.0865706	-2.4737
Cilp	2.8547	1.84126	5.7915	0.00965914	0.0865706	-2.4742
Dtnb	-1.05521	-2.72557	-5.78955	0.00966842	0.0865706	-2.4754
Prex2	-0.805162	4.63035	-5.78745	0.00967845	0.0865706	-2.4767
Clmp	1.42367	1.50316	5.78611	0.00968486	0.0865706	-2.47753
S100a9	-1.57777	6.9192	-5.78585	0.00968608	0.0865706	-2.47769
Prrx2	2.09465	1.0466	5.78529	0.00968879	0.0865706	-2.47804
Foxa1	-0.636243	2.86937	-5.78436	0.00969324	0.0865706	-2.47861
Irs1	-0.904755	1.30215	-5.784	0.00969496	0.0865706	-2.47884
Pak6	1.65458	1.33753	5.78362	0.00969675	0.0865706	-2.47907
1810055G02Rik	0.60722	3.72302	5.78237	0.00970275	0.0865775	-2.47984
Pign	0.767371	2.04124	5.77951	0.00971649	0.0866535	-2.48162
Lrrc74b	-1.0458	1.77113	-5.77576	0.00973449	0.0866997	-2.48393
Taok2	-0.570438	5.64693	-5.77475	0.00973936	0.0866997	-2.48456
Alpk2	3.32193	-4.48289	5.77466	0.0097398	0.0866997	-2.48462
Tbc1d30	-0.876493	2.0209	-5.77408	0.0097426	0.0866997	-2.48498
Aunip	2.18169	-0.913787	5.76827	0.00977067	0.0869028	-2.48858
Slc44a4	-0.484378	2.32392	-5.76367	0.00979294	0.086998	-2.49143
Kdm3a	-0.398276	3.4636	-5.76268	0.00979775	0.086998	-2.49205
Gspt1	0.39904	4.09429	5.7612	0.0098049	0.086998	-2.49296
St6galnac5	-0.733159	-2.15331	-5.76016	0.00980998	0.086998	-2.49361
Gapdhs	-0.568752	-0.20134	-5.75991	0.00981118	0.086998	-2.49376
AW554918	-0.692385	1.44701	-5.75917	0.0098148	0.086998	-2.49423
Klc3	0.566127	2.2899	5.75849	0.00981812	0.086998	-2.49465
Fxyd7	-1.58682	0.99907	-5.75716	0.0098246	0.0870089	-2.49548
Mtmr12	-0.426364	3.7008	-5.75565	0.00983195	0.0870275	-2.49642
Tcaf2	-0.449784	3.51762	-5.75171	0.00985116	0.0871184	-2.49886
Ammecr1l	0.466982	4.01082	5.75139	0.00985274	0.0871184	-2.49906
Acaa2	-0.539282	5.81255	-5.74429	0.00988753	0.0872644	-2.50348
Dcdc2a	-1.24	-1.52245	-5.74345	0.00989166	0.0872644	-2.504
Polq	0.99353	-1.95093	5.7434	0.00989193	0.0872644	-2.50404
Ifngr2	0.604034	5.64445	5.74235	0.00989708	0.0872644	-2.50469
Actg1	0.502784	10.0722	5.74155	0.00990104	0.0872644	-2.50519
Hist1h2an	-0.744046	0.524862	-5.74134	0.00990204	0.0872644	-2.50532
Gpr3	2.26178	-3.55952	5.74051	0.00990612	0.0872644	-2.50583
Alox12	0.450974	1.08128	5.73911	0.00991302	0.0872788	-2.5067
Sgce	-0.604568	5.48396	-5.73704	0.00992325	0.087286	-2.508
Galnt13	-1.0805	-2.72616	-5.73681	0.00992437	0.087286	-2.50814
Emc4	1.83395	#NAME?	6.96872	0.018369	0.109922	-2.50889
Cald1	0.746901	6.17165	5.73559	0.00993041	0.0872928	-2.5089
Tmem80	-0.543773	2.90761	-5.72946	0.00996073	0.0874737	-2.51272
Tcf7l1	-2.16323	-0.689824	-5.72618	0.00997704	0.0874737	-2.51477
Nog	2.9816	-0.634967	5.7257	0.0099794	0.0874737	-2.51507
Capg	1.09671	5.71613	5.72523	0.00998174	0.0874737	-2.51536
Cdca5	1.37768	0.832165	5.72514	0.00998223	0.0874737	-2.51542
Eif2s2	0.554246	5.30867	5.72505	0.00998267	0.0874737	-2.51548
Fgf5	2.32193	#NAME?	14.3387	0.0378883	0.150373	-2.51777
Mfi2	2.32193	#NAME?	14.3387	0.0378883	0.150373	-2.51777
Ppp1r18	-2.32193	#NAME?	-14.3387	0.0378883	0.150373	-2.51777
Gimap7	-2.32193	#NAME?	-14.3387	0.0378883	0.150373	-2.51777
Gstk1	-0.76479	5.48841	-5.71781	0.0100188	0.0877395	-2.52
Brk1	-3.51769	1.51179	-5.7168	0.0100238	0.0877395	-2.52063
Ltbr	0.539621	5.95547	5.71578	0.0100289	0.0877395	-2.52127
Glrx2	3.16684	0.168254	5.70844	0.0100657	0.0879546	-2.52586
Bcl9l	-0.506936	4.25991	-5.70771	0.0100694	0.0879546	-2.52632
Arnt2	1.3041	-2.18814	5.706	0.010078	0.0879833	-2.52739
Ifnz	2.28951	#NAME?	14.1385	0.0384574	0.151205	-2.53034
A230065H16Rik	2.28951	#NAME?	14.1385	0.0384574	0.151205	-2.53034
Hvcn1	-0.863176	2.40402	-5.69909	0.0101129	0.088238	-2.53172
Crb3	0.508128	4.77778	5.69812	0.0101178	0.088238	-2.53233
Rfc5	0.725727	2.43885	5.69694	0.0101238	0.0882435	-2.53307
2410137M14Rik	-2.28011	#NAME?	-14.0804	0.0386254	0.151628	-2.53405
Kntc1	1.49511	-0.51428	5.69417	0.0101378	0.0883119	-2.53481
Caskin2	-0.458133	5.7963	-5.69299	0.0101438	0.0883119	-2.53555
Ddc	-1.17764	0.873175	-5.69224	0.0101476	0.0883119	-2.53602
Fkbp15	-0.693897	#NAME?	-6.89142	0.0187834	0.110447	-2.53806
Slco4a1	1.68369	-0.356122	5.68896	0.0101643	0.0884107	-2.53808
Ptk6	0.5	-0.0189215	5.68646	0.010177	0.0884287	-2.53965
Prelid1	0.507745	7.05773	5.68574	0.0101807	0.0884287	-2.5401
Btla	-2.26303	#NAME?	-13.975	0.0389345	0.152264	-2.54088
Scn3a	-1.40106	0.69036	-5.6834	0.0101926	0.0884287	-2.54157
Clpp	0.759222	3.70313	5.68307	0.0101943	0.0884287	-2.54178
Mesdc1	1.00397	1.5573	5.68253	0.0101971	0.0884287	-2.54212
Samd15	0.731283	-1.92454	5.68187	0.0102005	0.0884287	-2.54253
Ptpre	0.540102	3.05876	5.68124	0.0102037	0.0884287	-2.54293
Maml3	-0.399519	1.63801	-5.67928	0.0102137	0.0884445	-2.54416
Dyrk1a	1.14286	2.59603	5.67852	0.0102176	0.0884445	-2.54464
Tfe3	0.390678	4.36406	5.67672	0.0102269	0.0884445	-2.54577
Slc12a6	-0.476504	3.90843	-5.67483	0.0102366	0.0884821	-2.54696
Bex6	2.24793	#NAME?	13.8817	0.0392119	0.152952	-2.54702
Pygo1	-0.533133	-0.065806	-5.67205	0.0102509	0.0884873	-2.54871
Gm867	-1.07136	3.90648	-5.67157	0.0102534	0.0884873	-2.54901
Rbbp9	-0.617958	4.08189	-5.67138	0.0102543	0.0884873	-2.54913
Mmp12	-0.574298	4.31243	-5.67056	0.0102585	0.0884873	-2.54965
Commd3	0.581209	5.89941	5.6676	0.0102738	0.0885618	-2.55151
Neu2	-1.86133	-0.037448	-5.66529	0.0102858	0.0885618	-2.55297
Tchp	-0.389277	2.32884	-5.66064	0.0103098	0.0885618	-2.5559
Lpcat3	0.833377	4.74084	5.65989	0.0103137	0.0885618	-2.55637
Eef1e1	0.737039	3.60772	5.65887	0.0103191	0.0885618	-2.55702
Ccdc34	0.576876	2.71809	5.65873	0.0103198	0.0885618	-2.5571
Nipsnap3b	0.524661	3.93504	5.65785	0.0103243	0.0885618	-2.55766
Ninj1	0.613191	4.97234	5.65781	0.0103246	0.0885618	-2.55769
Pzp	-3.64731	-1.22036	-5.65517	0.0103383	0.0885618	-2.55935
Tmem43	0.747193	5.69606	5.65445	0.010342	0.0885618	-2.55981
Abl1	-0.407962	4.4186	-5.65422	0.0103432	0.0885618	-2.55995
Adora2b	1.20598	2.285	5.65389	0.010345	0.0885618	-2.56016
Mtap	0.393688	3.03268	5.65379	0.0103455	0.0885618	-2.56023
Fen1	0.864312	2.85644	5.65347	0.0103472	0.0885618	-2.56043
Megf8	-1.06942	-1.80363	-5.65324	0.0103484	0.0885618	-2.56057
Dcbld1	0.494588	2.7845	5.65157	0.010357	0.0885618	-2.56162
Gfy	-1.539	-1.33595	-5.651	0.01036	0.0885618	-2.56199
Setd8	0.44392	4.99433	5.64861	0.0103725	0.0885618	-2.5635
Pdia3	0.439763	7.82206	5.64788	0.0103763	0.0885618	-2.56396
Acad10	-0.786647	1.4733	-5.64753	0.0103781	0.0885618	-2.56418
Gpr20	1.67061	-2.45833	5.64729	0.0103794	0.0885618	-2.56433
Gm14322	-0.726174	3.20405	-5.6462	0.0103851	0.0885648	-2.56502
Atp6v0c	0.652873	8.0636	5.63988	0.0104183	0.0887425	-2.56902
Aasdhppt	-0.545363	5.90187	-5.63849	0.0104256	0.0887425	-2.5699
Il6	2.86123	-1.55228	5.63766	0.01043	0.0887425	-2.57043
Ttc32	-0.423887	2.54243	-5.63738	0.0104314	0.0887425	-2.5706
Cbfa2t3	-0.976777	4.09484	-5.63614	0.010438	0.0887425	-2.57139
Nrtn	0.852229	1.84153	5.63612	0.0104381	0.0887425	-2.5714
Snx17	1.63642	0.564831	5.6349	0.0104445	0.0887515	-2.57217
Zfp788	-0.860852	2.28647	-5.63127	0.0104637	0.0888257	-2.57447
Cdk17	1.73149	-0.477228	5.63015	0.0104696	0.0888257	-2.57518
Taf1b	-0.497453	3.08898	-5.62984	0.0104713	0.0888257	-2.57538
Il17rd	-0.652381	2.73819	-5.6292	0.0104747	0.0888257	-2.57578
Syce1l	1.13269	4.80017	5.62724	0.010485	0.088868	-2.57702
Lrrc15	3.94741	-3.87767	5.61999	0.0105236	0.089149	-2.58162
Ifitm6	-1.27867	1.4448	-5.61856	0.0105312	0.089168	-2.58253
Rgs19	0.591534	4.09793	5.61706	0.0105392	0.0891777	-2.58349
B4galt6	0.625797	0.972794	5.61633	0.0105431	0.0891777	-2.58395
Wfdc8	-1.95932	-0.244199	-5.61219	0.0105652	0.0893052	-2.58658
Poln	0.835593	-1.70797	5.61091	0.0105721	0.0893052	-2.58739
Sptb	-1.10731	-1.51026	-5.61049	0.0105743	0.0893052	-2.58766
Ift172	-0.528109	3.3211	-5.60946	0.0105799	0.0893064	-2.58831
[truncated: 14,571 more rows]
