# Supplementary material for: Construction of a potential microRNA and messenger RNA regulatory network of acute lung injury in mice
Source: Sci Rep. 2022 Jan 17;12:777. doi: 10.1038/s41598-022-04800-3 (PMC8763866; doi:10.1038/s41598-022-04800-3)
Supplement: Supplementary file 7 — Supplementary Information 7. [file 41598_2022_4800_MOESM7_ESM.xlsx]

## Sheet: Supplementary File 4C
Uty
B3galnt1
AU022252
Hpd
Mup10
Morc2b
Gc
Slco1a4
Slc27a5
Agxt
Cyp3a11
Plg
Serpina3k
Mug2
Mup20
Apoa2
Ddx3y
Hpx
Cyp2d10
Apoc3
Slc24a5
Galnt9
Sybu
Serpinb1b
Sh2d7
Saa2
Gsta3
Ngef
F12
9330159F19Rik
Ankrd1
Hamp2
Hrg
Rab17
Spp2
Igfbp6
Alb
Serpinb9f
Adra1a
Serpina1c
Cyp2c44
Cplx1
F8
Hamp
Mup19
Apoh
Omd
Apoa5
Chrdl1
Fabp12
Lrrn3
Setmar
Ces1e
Gabra4
Vtn
Papd7
Cer1
Col6a6
Upk2
Tph1
Lrat
Cyp2c70
Dpysl4
Cecr6
Fgl1
Clec4f
Ckmt1
Baiap3
Kcnn2
Psmd3
4932411N23Rik
Mug1
Necab1
Cyp2c50
Fam184b
Cyp2c37
Ahsg
Fbp1
Serpina1d
Rnf40
Cps1
Lrrc19
Tbata
F2
Cyp4f14
Eppin
Krt79
Fancf
Pon1
Psmb7
Ces1c
Cox8b
Shisa9
Gsta2
Krt19
Cyp2a12
Mettl7a1
Map3k6
Ppp2r2c
Pah
9930021J03Rik
Sh3bgrl3
Ugt2b35
Orm2
Inmt
Arhgef25
Slc35d3
Ankrd63
Ces1f
Dpep1
Rdh7
Cytl1
Nop58
Lypd2
Mup2
Klf15
Cdh19
C8b
Cpb2
Ces3b
Cpne5
Hrh3
Adh4
Pck1
Pex13
Mpst
Orm1
Pabpn1l
Ccnk
Epha8
Treml1
Proc
Slc9c1
Galnt5
LOC101055671
Nat8f7
Ugt3a2
Pcolce2
Apoa1
Kcna2
1700019D03Rik
Scgb1c1
Parp14
Ccdc129
Bhmt
Cyp2c29
Gm5796
Fgfr4
Atxn7
Wfdc6a
Gm14085
Slc22a12
Tecrl
Nell1
Il22ra2
Fgg
Gbp8
Gprasp2
Cyp1a1
Apcs
G6b
Hlf
Ifltd1
Elane
Dmgdh
Snf8
Tnfrsf17
Tcf7l1
Ppp1r18
Gimap7
Brk1
2410137M14Rik
Btla
Pzp
Ces3a
Sohlh1
Entpd8
Nkx6-2
Gm6592
Timd2
Fcnb
Stk11ip
Tril
Nap1l2
Stk36
Cbr2
Gp6
Tubb1
Serpinb10
Gria1
Fga
Cyp2c68
Nip7
B020004J07Rik
Ambp
Nrn1
Adipoq
Vstm4
Gsg1l
Senp5
Cyp3a41a
Pcdhac2
Atp1a2
Mettl7a3
4930444G20Rik
C8a
Serpina1b
Rbmxl2
Cyp2f2
Cyp2d26
Cadm2
Mettl7b
Cyp2e1
Ces1g
Itih1
Gp5
Gmnc
Fads3
Gldc
Akr1c6
Adgre4
Fam13a
Clec1b
Olfr1055
Nat8f5
Skint3
Col17a1
Nat8f3
Fzd1
Akr1d1
Dnah7a
Vmn1r32
Cldn13
Slc5a12
1700001J03Rik
Clec10a
Tppp3
Tmem160
Ube2d3
Cul7
Tepp
P2rx1
Adamts12
Eomes
Defb23
Adgre5
Tacr2
Cd300e
Brsk2
Sema4g
Slfn14
Ackr4
Tex11
Atp6v1b1
Neto1
Ppbp
Clpx
Enpp6
Etv5
Fabp1
Hes2
