# Supplementary material for: Construction of a potential microRNA and messenger RNA regulatory network of acute lung injury in mice
Source: Sci Rep. 2022 Jan 17;12:777. doi: 10.1038/s41598-022-04800-3 (PMC8763866; doi:10.1038/s41598-022-04800-3)
Supplement: Supplementary file 8 — Supplementary Information 8. [file 41598_2022_4800_MOESM8_ESM.xlsx]

## Sheet: Supplementary File 4D
Tmem37
Lama1
Ms4a6d
Frzb
Tub
Anln
Sfn
Bub1
Tk1
Timp1
Tmed3
Ckap2
Dlk2
Shcbp1
Tbx4
Nrcam
Fcrlb
Htr2b
Parpbp
Thbs1
Csmd1
Slc7a11
Vcan
Cdkn1a
Ptprr
Sprr1a
Inhba
Tnc
Actc1
Ccnb1
Col28a1
Socs3
Nnat
Lilr4b
Blnk
Lrg1
Ddias
Syt12
Clspn
Depdc1a
Kifc1
Aff3
Ch25h
Mocs1
Retnla
Spc25
Fn1
Cyr61
Cldn6
Sprr2a1
44083
Fam3b
Ptger3
Col15a1
Kif20a
Fam64a
Brinp1
Pgc
Melk
Hspb7
Itgb2l
Cemip
Phrf1
Plppr5
Lrguk
Sgol1
Xylt2
Cdc20
Slc26a4
St8sia3
Wfdc17
Shc4
Sc5d
Kctd18
Fut2
Tjp3
Ereg
Hcfc1r1
Cd276
Mkks
Gjb3
Cdc25c
Shisa8
Wisp1
Ifitm3
Iqgap3
Arf1
Pbk
Dqx1
Rbm44
Ndst3
Kcp
Ildr2
Ect2
Rgs16
Armcx4
Atp1b1
Chst3
Slc17a7
Gm609
Serpine1
Mmp14
Mest
Nfat5
Casc5
AI314180
Clec4n
Cdkn3
Col1a1
Aurkb
Chsy3
Ocstamp
Htr7
Thbs2
Col5a3
Stra6l
Top2a
Ceacam15
Olfr658
Rtel1
Foxp3
Awat1
Stk40
Lcn2
Itgb6
Cbwd1
Tnfrsf9
Fam150a
Slc33a1
Klhl20
Tmem26
Spp1
Glp2r
Tfap2a
Phgr1
Ctsk
Hoxa6
Kif18b
Prnd
Ccl8
Slc7a6os
Sprr2a2
Hecw1
Klhdc8a
Gdf15
Wnk3
Igf1
Gm7168
Arg1
Tmem130
P4ha3
Ccne1
Lhfpl2
C330027C09Rik
Adam12
Gjb4
Tnip3
Wdfy1
Zfp410
Lax1
Coprs
H2-T23
Tarm1
Itga7
Mal
Sectm1a
Ackr1
Crygf
Crhr2
Zdhhc4
Has2
Gnb5
S100a14
Gpr176
Etv4
Frmpd3
Gpr62
Eme1
Slc18b1
Robo3
Dkk2
Zfp395
Frem3
Cphx1
Serpina3i
Pi4k2a
Acp5
Phf8
Adgrb2
Ak5
Arpin
Naip1
Stau1
Zfp438
Phka1
Serpinb9b
Asxl3
Gm5797
Col5a2
Mapre3
Cldn2
Fam167b
Mtx3
Gpr84
AA467197
7420461P10Rik
Cilp
Prrx2
Alpk2
Aunip
Gpr3
Nog
Fgf5
Mfi2
Glrx2
Ifnz
A230065H16Rik
Bex6
Il6
Lrrc15
Lims1
Map4
Tescl
Neurl1b
Gm6792
Gpnmb
Hsd11b2
Ibsp
Eln
Sfrp1
Tmem121
Tnni1
Rasl10b
Cd109
Ccl7
Psapl1
Arsi
Ms4a7
1700012B07Rik
Il23a
Zim1
Car6
Fst
Gcm2
Myocd
Hepacam2
Serpina3g
Ctla4
Ftsj1
Fbxw10
Areg
Defb25
Bicd1
Nfasc
Pbp2
Olfr78
2900026A02Rik
Eif4a1
Ankrd37
D630023F18Rik
Cyp4f39
Lgals7
Dio3
Arntl
Rph3a
Capn6
Fbn2
Lrrn2
Stab1
Mt2
Saa3
Krt14
Ccl9
Card19
Tet2
Cxcl2
Arl5a
Megf10
Ntsr2
Pkhd1
Tnfsf18
Fbp2
Ctsh
Kcnt1
Tmem213
Mast3
Oas1e
