# Supplementary material for: Construction of a potential microRNA and messenger RNA regulatory network of acute lung injury in mice
Source: Sci Rep. 2022 Jan 17;12:777. doi: 10.1038/s41598-022-04800-3 (PMC8763866; doi:10.1038/s41598-022-04800-3)
Supplement: Supplementary file 9 — Supplementary Information 9. [file 41598_2022_4800_MOESM9_ESM.xlsx]

## Sheet: Sheet1
ID	Description	GeneRatio	BgRatio	pvalue	p.adjust	qvalue	geneID	Count
GO:0003149	membranous septum morphogenesis	1/8	10/17913	0.00445818	0.0752463	0.0414539	FZD1	1
GO:0031629	synaptic vesicle fusion to presynaptic active zone membrane	1/8	10/17913	0.00445818	0.0752463	0.0414539	CPLX1	1
GO:0090179	planar cell polarity pathway involved in neural tube closure	1/8	10/17913	0.00445818	0.0752463	0.0414539	FZD1	1
GO:0048863	stem cell differentiation	2/8	237/17913	0.004631	0.0752463	0.0414539	SHC4/FZD1	2
GO:0090178	regulation of establishment of planar polarity involved in neural tube closure	1/8	11/17913	0.00490304	0.0752463	0.0414539	FZD1	1
GO:0099500	vesicle fusion to plasma membrane	1/8	11/17913	0.00490304	0.0752463	0.0414539	CPLX1	1
GO:0099566	regulation of postsynaptic cytosolic calcium ion concentration	1/8	11/17913	0.00490304	0.0752463	0.0414539	GRIA1	1
GO:0051650	establishment of vesicle localization	2/8	253/17913	0.00525991	0.0752463	0.0414539	GRIA1/CPLX1	2
GO:0090177	establishment of planar polarity involved in neural tube closure	1/8	12/17913	0.00534773	0.0752463	0.0414539	FZD1	1
GO:1904953	Wnt signaling pathway involved in midbrain dopaminergic neuron differentiation	1/8	12/17913	0.00534773	0.0752463	0.0414539	FZD1	1
GO:0098877	neurotransmitter receptor transport to plasma membrane	1/8	13/17913	0.00579224	0.0752463	0.0414539	CPLX1	1
GO:0098969	neurotransmitter receptor transport to postsynaptic membrane	1/8	13/17913	0.00579224	0.0752463	0.0414539	CPLX1	1
GO:0051648	vesicle localization	2/8	270/17913	0.00596923	0.0752463	0.0414539	GRIA1/CPLX1	2
GO:0042249	establishment of planar polarity of embryonic epithelium	1/8	14/17913	0.00623658	0.0752463	0.0414539	FZD1	1
GO:0099632	protein transport within plasma membrane	1/8	14/17913	0.00623658	0.0752463	0.0414539	CPLX1	1
GO:0099637	neurotransmitter receptor transport	1/8	14/17913	0.00623658	0.0752463	0.0414539	CPLX1	1
GO:1903540	establishment of protein localization to postsynaptic membrane	1/8	14/17913	0.00623658	0.0752463	0.0414539	CPLX1	1
GO:0016050	vesicle organization	2/8	280/17913	0.00640606	0.0752463	0.0414539	GRIA1/CPLX1	2
GO:1905276	regulation of epithelial tube formation	1/8	15/17913	0.00668075	0.0752463	0.0414539	FZD1	1
GO:1904948	midbrain dopaminergic neuron differentiation	1/8	17/17913	0.00756855	0.0782932	0.0431325	FZD1	1
GO:1903204	negative regulation of oxidative stress-induced neuron death	1/8	20/17913	0.00889897	0.0782932	0.0431325	FZD1	1
GO:1904886	beta-catenin destruction complex disassembly	1/8	21/17913	0.00934209	0.0782932	0.0431325	FZD1	1
GO:0032594	protein transport within lipid bilayer	1/8	22/17913	0.00978504	0.0782932	0.0431325	CPLX1	1
GO:0062009	secondary palate development	1/8	24/17913	0.0106704	0.0782932	0.0431325	FZD1	1
GO:0031338	regulation of vesicle fusion	1/8	25/17913	0.0111129	0.0782932	0.0431325	CPLX1	1
GO:0035235	ionotropic glutamate receptor signaling pathway	1/8	25/17913	0.0111129	0.0782932	0.0431325	GRIA1	1
GO:1903203	regulation of oxidative stress-induced neuron death	1/8	26/17913	0.0115551	0.0782932	0.0431325	FZD1	1
GO:0001835	blastocyst hatching	1/8	27/17913	0.0119972	0.0782932	0.0431325	NECAB1	1
GO:0035188	hatching	1/8	27/17913	0.0119972	0.0782932	0.0431325	NECAB1	1
GO:0036475	neuron death in response to oxidative stress	1/8	27/17913	0.0119972	0.0782932	0.0431325	FZD1	1
GO:0071684	organism emergence from protective structure	1/8	27/17913	0.0119972	0.0782932	0.0431325	NECAB1	1
GO:0050804	modulation of chemical synaptic transmission	2/8	393/17913	0.0123168	0.0782932	0.0431325	GRIA1/CPLX1	2
GO:0099177	regulation of trans-synaptic signaling	2/8	394/17913	0.0123768	0.0782932	0.0431325	GRIA1/CPLX1	2
GO:0060292	long-term synaptic depression	1/8	28/17913	0.0124391	0.0782932	0.0431325	GRIA1	1
GO:1903539	protein localization to postsynaptic membrane	1/8	29/17913	0.0128808	0.0787571	0.0433881	CPLX1	1
GO:1905606	regulation of presynapse assembly	1/8	30/17913	0.0133224	0.0791943	0.0436289	FZD1	1
GO:0099174	regulation of presynapse organization	1/8	31/17913	0.0137638	0.0796068	0.0438562	FZD1	1
GO:0007616	long-term memory	1/8	33/17913	0.0146461	0.0824805	0.0454393	GRIA1	1
GO:0071542	dopaminergic neuron differentiation	1/8	35/17913	0.0155276	0.0825409	0.0454726	FZD1	1
GO:2000310	regulation of NMDA receptor activity	1/8	35/17913	0.0155276	0.0825409	0.0454726	GRIA1	1
GO:0051656	establishment of organelle localization	2/8	448/17913	0.0158139	0.0825409	0.0454726	GRIA1/CPLX1	2
GO:0097120	receptor localization to synapse	1/8	37/17913	0.0164085	0.0836054	0.046059	CPLX1	1
GO:0014047	glutamate secretion	1/8	42/17913	0.0186077	0.0905012	0.049858	CPLX1	1
GO:0099054	presynapse assembly	1/8	42/17913	0.0186077	0.0905012	0.049858	FZD1	1
GO:0060412	ventricular septum morphogenesis	1/8	45/17913	0.0199252	0.0926954	0.0510668	FZD1	1
GO:0099172	presynapse organization	1/8	45/17913	0.0199252	0.0926954	0.0510668	FZD1	1
GO:0030514	negative regulation of BMP signaling pathway	1/8	46/17913	0.020364	0.0927211	0.051081	FZD1	1
GO:0099072	regulation of postsynaptic membrane neurotransmitter receptor levels	1/8	50/17913	0.0221175	0.0986071	0.0543237	CPLX1	1
GO:1900449	regulation of glutamate receptor signaling pathway	1/8	56/17913	0.0247426	0.0991267	0.0546099	GRIA1	1
GO:1903202	negative regulation of oxidative stress-induced cell death	1/8	56/17913	0.0247426	0.0991267	0.0546099	FZD1	1
GO:0035418	protein localization to synapse	1/8	57/17913	0.0251795	0.0991267	0.0546099	CPLX1	1
GO:1900408	negative regulation of cellular response to oxidative stress	1/8	57/17913	0.0251795	0.0991267	0.0546099	FZD1	1
GO:1902883	negative regulation of response to oxidative stress	1/8	59/17913	0.0260528	0.0991267	0.0546099	FZD1	1
GO:0015800	acidic amino acid transport	1/8	62/17913	0.0273615	0.0991267	0.0546099	CPLX1	1
GO:0140029	exocytic process	1/8	63/17913	0.0277974	0.0991267	0.0546099	CPLX1	1
GO:0048207	vesicle targeting, rough ER to cis-Golgi	1/8	65/17913	0.0286687	0.0991267	0.0546099	GRIA1	1
GO:0048208	COPII vesicle coating	1/8	65/17913	0.0286687	0.0991267	0.0546099	GRIA1	1
GO:0006906	vesicle fusion	1/8	66/17913	0.0291041	0.0991267	0.0546099	CPLX1	1
GO:0006901	vesicle coating	1/8	67/17913	0.0295393	0.0991267	0.0546099	GRIA1	1
GO:0099601	regulation of neurotransmitter receptor activity	1/8	67/17913	0.0295393	0.0991267	0.0546099	GRIA1	1
GO:0050805	negative regulation of synaptic transmission	1/8	68/17913	0.0299743	0.0991267	0.0546099	GRIA1	1
GO:0048199	vesicle targeting, to, from or within Golgi	1/8	70/17913	0.0308439	0.0991267	0.0546099	GRIA1	1
GO:0090114	COPII-coated vesicle budding	1/8	70/17913	0.0308439	0.0991267	0.0546099	GRIA1	1
GO:0098876	vesicle-mediated transport to the plasma membrane	1/8	70/17913	0.0308439	0.0991267	0.0546099	CPLX1	1
GO:0090174	organelle membrane fusion	1/8	71/17913	0.0312784	0.0991267	0.0546099	CPLX1	1
GO:2000300	regulation of synaptic vesicle exocytosis	1/8	71/17913	0.0312784	0.0991267	0.0546099	CPLX1	1
GO:0048194	Golgi vesicle budding	1/8	75/17913	0.0330148	0.0991267	0.0546099	GRIA1	1
GO:1903201	regulation of oxidative stress-induced cell death	1/8	75/17913	0.0330148	0.0991267	0.0546099	FZD1	1
GO:0003281	ventricular septum development	1/8	76/17913	0.0334485	0.0991267	0.0546099	FZD1	1
GO:0060415	muscle tissue morphogenesis	1/8	76/17913	0.0334485	0.0991267	0.0546099	FZD1	1
GO:1902803	regulation of synaptic vesicle transport	1/8	76/17913	0.0334485	0.0991267	0.0546099	CPLX1	1
GO:0060411	cardiac septum morphogenesis	1/8	77/17913	0.033882	0.0991267	0.0546099	FZD1	1
GO:0016925	protein sumoylation	1/8	78/17913	0.0343153	0.0991267	0.0546099	SENP5	1
GO:0003151	outflow tract morphogenesis	1/8	80/17913	0.0351815	0.0991267	0.0546099	FZD1	1
GO:0030510	regulation of BMP signaling pathway	1/8	81/17913	0.0356143	0.0991267	0.0546099	FZD1	1
GO:0048644	muscle organ morphogenesis	1/8	82/17913	0.036047	0.0991267	0.0546099	FZD1	1
GO:0001843	neural tube closure	1/8	86/17913	0.0377759	0.0991267	0.0546099	FZD1	1
GO:0007215	glutamate receptor signaling pathway	1/8	87/17913	0.0382077	0.0991267	0.0546099	GRIA1	1
GO:0060021	roof of mouth development	1/8	87/17913	0.0382077	0.0991267	0.0546099	FZD1	1
GO:0060606	tube closure	1/8	87/17913	0.0382077	0.0991267	0.0546099	FZD1	1
GO:1900407	regulation of cellular response to oxidative stress	1/8	88/17913	0.0386393	0.0991267	0.0546099	FZD1	1
GO:0006903	vesicle targeting	1/8	89/17913	0.0390708	0.0991267	0.0546099	GRIA1	1
GO:0030901	midbrain development	1/8	90/17913	0.0395021	0.0991267	0.0546099	FZD1	1
GO:0006900	vesicle budding from membrane	1/8	91/17913	0.0399332	0.0991267	0.0546099	GRIA1	1
GO:0017158	regulation of calcium ion-dependent exocytosis	1/8	91/17913	0.0399332	0.0991267	0.0546099	CPLX1	1
GO:0014020	primary neural tube formation	1/8	92/17913	0.0403642	0.0991267	0.0546099	FZD1	1
GO:0036473	cell death in response to oxidative stress	1/8	92/17913	0.0403642	0.0991267	0.0546099	FZD1	1
GO:0006835	dicarboxylic acid transport	1/8	93/17913	0.040795	0.0991267	0.0546099	CPLX1	1
GO:0048284	organelle fusion	1/8	94/17913	0.0412256	0.0991267	0.0546099	CPLX1	1
GO:0046928	regulation of neurotransmitter secretion	1/8	96/17913	0.0420863	0.099728	0.0549412	CPLX1	1
GO:1902882	regulation of response to oxidative stress	1/8	97/17913	0.0425164	0.099728	0.0549412	FZD1	1
GO:0001824	blastocyst development	1/8	99/17913	0.0433762	0.099728	0.0549412	NECAB1	1
GO:0001841	neural tube formation	1/8	100/17913	0.0438058	0.099728	0.0549412	FZD1	1
GO:0016079	synaptic vesicle exocytosis	1/8	100/17913	0.0438058	0.099728	0.0549412	CPLX1	1
GO:0031623	receptor internalization	1/8	102/17913	0.0446645	0.100613	0.0554285	GRIA1	1
GO:0051963	regulation of synapse assembly	1/8	105/17913	0.0459513	0.102214	0.0563107	FZD1	1
GO:0098693	regulation of synaptic vesicle cycle	1/8	106/17913	0.0463798	0.102214	0.0563107	CPLX1	1
GO:0060071	Wnt signaling pathway, planar cell polarity pathway	1/8	107/17913	0.0468083	0.102214	0.0563107	FZD1	1
GO:0090175	regulation of establishment of planar polarity	1/8	109/17913	0.0476646	0.103033	0.0567617	FZD1	1
GO:0007613	memory	1/8	112/17913	0.0489479	0.103591	0.0570695	GRIA1	1
GO:0003279	cardiac septum development	1/8	113/17913	0.0493753	0.103591	0.0570695	FZD1	1
GO:0046717	acid secretion	1/8	113/17913	0.0493753	0.103591	0.0570695	CPLX1	1
GO:0061025	membrane fusion	1/8	117/17913	0.0510833	0.103663	0.0571089	CPLX1	1
GO:0001838	embryonic epithelial tube formation	1/8	120/17913	0.0523625	0.103663	0.0571089	FZD1	1
GO:0090101	negative regulation of transmembrane receptor protein serine/threonine kinase signaling pathway	1/8	121/17913	0.0527886	0.103663	0.0571089	FZD1	1
GO:0001736	establishment of planar polarity	1/8	123/17913	0.0536402	0.103663	0.0571089	FZD1	1
GO:0007164	establishment of tissue polarity	1/8	123/17913	0.0536402	0.103663	0.0571089	FZD1	1
GO:0048489	synaptic vesicle transport	1/8	126/17913	0.0549164	0.103663	0.0571089	CPLX1	1
GO:0051668	localization within membrane	1/8	126/17913	0.0549164	0.103663	0.0571089	CPLX1	1
GO:0097480	establishment of synaptic vesicle localization	1/8	126/17913	0.0549164	0.103663	0.0571089	CPLX1	1
GO:0017156	calcium ion regulated exocytosis	1/8	127/17913	0.0553415	0.103663	0.0571089	CPLX1	1
GO:0060078	regulation of postsynaptic membrane potential	1/8	127/17913	0.0553415	0.103663	0.0571089	GRIA1	1
GO:0045995	regulation of embryonic development	1/8	128/17913	0.0557664	0.103663	0.0571089	FZD1	1
GO:0072175	epithelial tube formation	1/8	128/17913	0.0557664	0.103663	0.0571089	FZD1	1
GO:0003206	cardiac chamber morphogenesis	1/8	129/17913	0.0561911	0.103663	0.0571089	FZD1	1
GO:0051588	regulation of neurotransmitter transport	1/8	129/17913	0.0561911	0.103663	0.0571089	CPLX1	1
GO:0003231	cardiac ventricle development	1/8	131/17913	0.0570401	0.10399	0.0572892	FZD1	1
GO:0006865	amino acid transport	1/8	134/17913	0.0583123	0.10399	0.0572892	CPLX1	1
GO:0030509	BMP signaling pathway	1/8	134/17913	0.0583123	0.10399	0.0572892	FZD1	1
GO:0034332	adherens junction organization	1/8	134/17913	0.0583123	0.10399	0.0572892	CADM2	1
GO:1903305	regulation of regulated secretory pathway	1/8	136/17913	0.0591596	0.104514	0.057578	CPLX1	1
GO:0097479	synaptic vesicle localization	1/8	137/17913	0.059583	0.104514	0.057578	CPLX1	1
GO:0001738	morphogenesis of a polarized epithelium	1/8	139/17913	0.0604292	0.105137	0.0579211	FZD1	1
GO:0035148	tube formation	1/8	144/17913	0.0625421	0.106679	0.0587703	FZD1	1
GO:0035567	non-canonical Wnt signaling pathway	1/8	145/17913	0.0629641	0.106679	0.0587703	FZD1	1
GO:0016331	morphogenesis of embryonic epithelium	1/8	146/17913	0.063386	0.106679	0.0587703	FZD1	1
GO:0071772	response to BMP	1/8	147/17913	0.0638078	0.106679	0.0587703	FZD1	1
GO:0071773	cellular response to BMP stimulus	1/8	147/17913	0.0638078	0.106679	0.0587703	FZD1	1
GO:0007269	neurotransmitter secretion	1/8	149/17913	0.0646507	0.107118	0.0590126	CPLX1	1
GO:0099643	signal release from synapse	1/8	150/17913	0.065072	0.107118	0.0590126	CPLX1	1
GO:0021915	neural tube development	1/8	155/17913	0.0671756	0.109587	0.0603727	FZD1	1
GO:0090288	negative regulation of cellular response to growth factor stimulus	1/8	156/17913	0.0675959	0.109587	0.0603727	FZD1	1
GO:0099504	synaptic vesicle cycle	1/8	162/17913	0.0701138	0.112815	0.0621508	CPLX1	1
GO:2001257	regulation of cation channel activity	1/8	166/17913	0.0717892	0.114386	0.0630162	GRIA1	1
GO:0048167	regulation of synaptic plasticity	1/8	169/17913	0.0730439	0.114386	0.0630162	GRIA1	1
GO:0090090	negative regulation of canonical Wnt signaling pathway	1/8	169/17913	0.0730439	0.114386	0.0630162	FZD1	1
GO:0003205	cardiac chamber development	1/8	170/17913	0.0734618	0.114386	0.0630162	FZD1	1
GO:0006888	ER to Golgi vesicle-mediated transport	1/8	172/17913	0.0742972	0.114386	0.0630162	GRIA1	1
GO:0007416	synapse assembly	1/8	172/17913	0.0742972	0.114386	0.0630162	FZD1	1
GO:0099003	vesicle-mediated transport in synapse	1/8	174/17913	0.0751319	0.114844	0.063269	CPLX1	1
GO:0021953	central nervous system neuron differentiation	1/8	177/17913	0.0763827	0.115112	0.0634163	FZD1	1
GO:0043112	receptor metabolic process	1/8	177/17913	0.0763827	0.115112	0.0634163	GRIA1	1
GO:1905330	regulation of morphogenesis of an epithelium	1/8	181/17913	0.0780481	0.116799	0.0643459	FZD1	1
GO:0017157	regulation of exocytosis	1/8	187/17913	0.0805414	0.119693	0.0659403	CPLX1	1
GO:0030178	negative regulation of Wnt signaling pathway	1/8	198/17913	0.085097	0.125591	0.0691896	FZD1	1
GO:0030073	insulin secretion	1/8	200/17913	0.0859232	0.125942	0.0693828	CPLX1	1
GO:1901215	negative regulation of neuron death	1/8	207/17913	0.0888096	0.129287	0.0712257	FZD1	1
GO:0090092	regulation of transmembrane receptor protein serine/threonine kinase signaling pathway	1/8	215/17913	0.0920986	0.13317	0.0733645	FZD1	1
GO:0050807	regulation of synapse organization	1/8	218/17913	0.0933293	0.134043	0.0738459	FZD1	1
GO:0001649	osteoblast differentiation	1/8	222/17913	0.094968	0.13459	0.0741472	FZD1	1
GO:0050803	regulation of synapse structure or activity	1/8	222/17913	0.094968	0.13459	0.0741472	FZD1	1
GO:0032412	regulation of ion transmembrane transporter activity	1/8	234/17913	0.0998685	0.140604	0.0774603	GRIA1	1
GO:0031503	protein-containing complex localization	1/8	238/17913	0.101497	0.141463	0.0779334	CPLX1	1
GO:0006836	neurotransmitter transport	1/8	241/17913	0.102716	0.141463	0.0779334	CPLX1	1
GO:0030072	peptide hormone secretion	1/8	241/17913	0.102716	0.141463	0.0779334	CPLX1	1
GO:0022898	regulation of transmembrane transporter activity	1/8	242/17913	0.103123	0.141463	0.0779334	GRIA1	1
GO:0007611	learning or memory	1/8	247/17913	0.105151	0.14316	0.0788681	GRIA1	1
GO:0003007	heart morphogenesis	1/8	249/17913	0.105961	0.14316	0.0788681	FZD1	1
GO:2000027	regulation of animal organ morphogenesis	1/8	250/17913	0.106366	0.14316	0.0788681	FZD1	1
GO:0032409	regulation of transporter activity	1/8	257/17913	0.109196	0.145143	0.0799606	GRIA1	1
GO:0051091	positive regulation of DNA-binding transcription factor activity	1/8	257/17913	0.109196	0.145143	0.0799606	FZD1	1
GO:0060828	regulation of canonical Wnt signaling pathway	1/8	264/17913	0.112018	0.147595	0.0813117	FZD1	1
GO:0010976	positive regulation of neuron projection development	1/8	265/17913	0.112421	0.147595	0.0813117	FZD1	1
GO:0090287	regulation of cellular response to growth factor stimulus	1/8	276/17913	0.116838	0.151139	0.0832638	FZD1	1
GO:1990778	protein localization to cell periphery	1/8	276/17913	0.116838	0.151139	0.0832638	CPLX1	1
GO:0034330	cell junction organization	1/8	277/17913	0.117238	0.151139	0.0832638	CADM2	1
GO:0050890	cognition	1/8	286/17913	0.120837	0.154431	0.0850776	GRIA1	1
GO:0090150	establishment of protein localization to membrane	1/8	287/17913	0.121236	0.154431	0.0850776	CPLX1	1
GO:0051480	regulation of cytosolic calcium ion concentration	1/8	289/17913	0.122033	0.154527	0.0851306	GRIA1	1
GO:0015849	organic acid transport	1/8	293/17913	0.123626	0.154714	0.0852333	CPLX1	1
GO:0046942	carboxylic acid transport	1/8	293/17913	0.123626	0.154714	0.0852333	CPLX1	1
GO:0034599	cellular response to oxidative stress	1/8	296/17913	0.12482	0.155064	0.0854266	FZD1	1
GO:0032984	protein-containing complex disassembly	1/8	298/17913	0.125614	0.155064	0.0854266	FZD1	1
GO:0006898	receptor-mediated endocytosis	1/8	301/17913	0.126805	0.155064	0.0854266	GRIA1	1
GO:0046879	hormone secretion	1/8	301/17913	0.126805	0.155064	0.0854266	CPLX1	1
GO:0048193	Golgi vesicle transport	1/8	304/17913	0.127995	0.155539	0.0856882	GRIA1	1
GO:0009914	hormone transport	1/8	311/17913	0.130764	0.155539	0.0856882	CPLX1	1
GO:0060070	canonical Wnt signaling pathway	1/8	311/17913	0.130764	0.155539	0.0856882	FZD1	1
GO:1904062	regulation of cation transmembrane transport	1/8	312/17913	0.131159	0.155539	0.0856882	GRIA1	1
GO:0060562	epithelial tube morphogenesis	1/8	313/17913	0.131554	0.155539	0.0856882	FZD1	1
GO:1901214	regulation of neuron death	1/8	313/17913	0.131554	0.155539	0.0856882	FZD1	1
GO:0001505	regulation of neurotransmitter levels	1/8	321/17913	0.134708	0.158393	0.0872602	CPLX1	1
GO:0007178	transmembrane receptor protein serine/threonine kinase signaling pathway	1/8	323/17913	0.135495	0.158447	0.0872903	FZD1	1
GO:0030111	regulation of Wnt signaling pathway	1/8	341/17913	0.142548	0.165345	0.0910902	FZD1	1
GO:0001701	in utero embryonic development	1/8	342/17913	0.142938	0.165345	0.0910902	NECAB1	1
GO:0070997	neuron death	1/8	347/17913	0.144888	0.166699	0.0918362	FZD1	1
GO:0045666	positive regulation of neuron differentiation	1/8	355/17913	0.147999	0.169368	0.0933065	FZD1	1
GO:0031346	positive regulation of cell projection organization	1/8	362/17913	0.150713	0.171557	0.0945123	FZD1	1
GO:0042391	regulation of membrane potential	1/8	374/17913	0.155349	0.174919	0.0963644	GRIA1	1
GO:0006874	cellular calcium ion homeostasis	1/8	375/17913	0.155734	0.174919	0.0963644	GRIA1	1
GO:0018205	peptidyl-lysine modification	1/8	376/17913	0.156119	0.174919	0.0963644	SENP5	1
GO:0001503	ossification	1/8	388/17913	0.160728	0.178217	0.0981815	FZD1	1
GO:0055074	calcium ion homeostasis	1/8	388/17913	0.160728	0.178217	0.0981815	GRIA1	1
GO:0072503	cellular divalent inorganic cation homeostasis	1/8	392/17913	0.16226	0.178909	0.0985629	GRIA1	1
GO:0050808	synapse organization	1/8	394/17913	0.163025	0.178909	0.0985629	FZD1	1
GO:0032386	regulation of intracellular transport	1/8	400/17913	0.165316	0.180498	0.099438	CPLX1	1
GO:0007517	muscle organ development	1/8	403/17913	0.166459	0.180824	0.0996175	FZD1	1
GO:0072507	divalent inorganic cation homeostasis	1/8	412/17913	0.169881	0.183609	0.101152	GRIA1	1
GO:0051090	regulation of DNA-binding transcription factor activity	1/8	429/17913	0.176311	0.189056	0.104153	FZD1	1
GO:0015711	organic anion transport	1/8	430/17913	0.176688	0.189056	0.104153	CPLX1	1
GO:0023061	signal release	1/8	433/17913	0.177818	0.189319	0.104298	CPLX1	1
GO:0006979	response to oxidative stress	1/8	442/17913	0.181199	0.191963	0.105755	FZD1	1
GO:0034765	regulation of ion transmembrane transport	1/8	453/17913	0.185315	0.195182	0.107528	GRIA1	1
GO:0050769	positive regulation of neurogenesis	1/8	455/17913	0.186061	0.195182	0.107528	FZD1	1
GO:0010975	regulation of neuron projection development	1/8	458/17913	0.18718	0.195398	0.107647	FZD1	1
GO:0006875	cellular metal ion homeostasis	1/8	467/17913	0.190527	0.197927	0.10904	GRIA1	1
GO:0060627	regulation of vesicle-mediated transport	1/8	480/17913	0.195341	0.201947	0.111255	CPLX1	1
GO:0043312	neutrophil degranulation	1/8	485/17913	0.197186	0.202698	0.111669	STK11IP	1
GO:0002283	neutrophil activation involved in immune response	1/8	488/17913	0.198291	0.202698	0.111669	STK11IP	1
GO:0022411	cellular component disassembly	1/8	492/17913	0.199763	0.202698	0.111669	FZD1	1
GO:0016055	Wnt signaling pathway	1/8	498/17913	0.201965	0.202698	0.111669	FZD1	1
GO:0002446	neutrophil mediated immunity	1/8	499/17913	0.202332	0.202698	0.111669	STK11IP	1
GO:0042119	neutrophil activation	1/8	499/17913	0.202332	0.202698	0.111669	STK11IP	1
GO:0198738	cell-cell signaling by wnt	1/8	500/17913	0.202698	0.202698	0.111669	FZD1	1
