# Supplementary material for: Construction of a potential microRNA and messenger RNA regulatory network of acute lung injury in mice
Source: Sci Rep. 2022 Jan 17;12:777. doi: 10.1038/s41598-022-04800-3 (PMC8763866; doi:10.1038/s41598-022-04800-3)
Supplement: Supplementary file 10 — Supplementary Information 10. [file 41598_2022_4800_MOESM10_ESM.xlsx]

## Sheet: Sheet1
ID	Description	GeneRatio	BgRatio	pvalue	p.adjust	qvalue	geneID	Count
GO:0030165	PDZ domain binding	2/9	79/16969	0.000754284	0.0271542	0.0134977	FZD1/GRIA1	2
GO:0042813	Wnt-activated receptor activity	1/9	15/16969	0.00792947	0.0636816	0.0316546	FZD1	1
GO:0004970	ionotropic glutamate receptor activity	1/9	18/16969	0.00950865	0.0636816	0.0316546	GRIA1	1
GO:0017075	syntaxin-1 binding	1/9	19/16969	0.0100345	0.0636816	0.0316546	CPLX1	1
GO:0005109	frizzled binding	1/9	22/16969	0.0116107	0.0636816	0.0316546	FZD1	1
GO:0008066	glutamate receptor activity	1/9	26/16969	0.0137089	0.0636816	0.0316546	GRIA1	1
GO:0017147	Wnt-protein binding	1/9	27/16969	0.0142328	0.0636816	0.0316546	FZD1	1
GO:1904315	transmitter-gated ion channel activity involved in regulation of postsynaptic membrane potential	1/9	30/16969	0.015803	0.0636816	0.0316546	GRIA1	1
GO:0099529	neurotransmitter receptor activity involved in regulation of postsynaptic membrane potential	1/9	33/16969	0.017371	0.0636816	0.0316546	GRIA1	1
GO:0098960	postsynaptic neurotransmitter receptor activity	1/9	34/16969	0.0178932	0.0636816	0.0316546	GRIA1	1
GO:0005326	neurotransmitter transporter activity	1/9	37/16969	0.0194583	0.0636816	0.0316546	CPLX1	1
GO:0019905	syntaxin binding	1/9	53/16969	0.0277679	0.0727333	0.036154	CPLX1	1
GO:0022824	transmitter-gated ion channel activity	1/9	54/16969	0.0282852	0.0727333	0.036154	GRIA1	1
GO:0022835	transmitter-gated channel activity	1/9	54/16969	0.0282852	0.0727333	0.036154	GRIA1	1
GO:0005230	extracellular ligand-gated ion channel activity	1/9	62/16969	0.0324145	0.077565	0.0385557	GRIA1	1
GO:0000149	SNARE binding	1/9	66/16969	0.0344733	0.077565	0.0385557	CPLX1	1
GO:0001540	amyloid-beta binding	1/9	71/16969	0.0370414	0.0784405	0.0389909	GRIA1	1
GO:0030594	neurotransmitter receptor activity	1/9	86/16969	0.0447091	0.0894182	0.0444476	GRIA1	1
GO:0099094	ligand-gated cation channel activity	1/9	91/16969	0.0472529	0.0895318	0.0445041	GRIA1	1
GO:0019783	ubiquitin-like protein-specific protease activity	1/9	97/16969	0.0502976	0.0905356	0.0450031	SENP5	1
GO:0015276	ligand-gated ion channel activity	1/9	114/16969	0.0588771	0.0963444	0.0478905	GRIA1	1
GO:0022834	ligand-gated channel activity	1/9	114/16969	0.0588771	0.0963444	0.0478905	GRIA1	1
GO:0004386	helicase activity	1/9	128/16969	0.0658908	0.103133	0.0512652	DDX3Y	1
GO:0008234	cysteine-type peptidase activity	1/9	148/16969	0.0758298	0.113745	0.0565398	SENP5	1
GO:0001664	G protein-coupled receptor binding	1/9	205/16969	0.103642	0.149245	0.0741861	FZD1	1
GO:0042277	peptide binding	1/9	215/16969	0.108444	0.150154	0.0746377	GRIA1	1
GO:0005261	cation channel activity	1/9	254/16969	0.126954	0.160218	0.0796403	GRIA1	1
GO:0033218	amide binding	1/9	266/16969	0.13258	0.160218	0.0796403	GRIA1	1
GO:0022839	ion gated channel activity	1/9	267/16969	0.133047	0.160218	0.0796403	GRIA1	1
GO:0022836	gated channel activity	1/9	268/16969	0.133515	0.160218	0.0796403	GRIA1	1
GO:0005216	ion channel activity	1/9	329/16969	0.161592	0.186373	0.0926418	GRIA1	1
GO:0022838	substrate-specific channel activity	1/9	338/16969	0.165665	0.186373	0.0926418	GRIA1	1
GO:0015267	channel activity	1/9	370/16969	0.180006	0.191066	0.0949741	GRIA1	1
GO:0022803	passive transmembrane transporter activity	1/9	371/16969	0.180451	0.191066	0.0949741	GRIA1	1
GO:0022890	inorganic cation transmembrane transporter activity	1/9	444/16969	0.212334	0.2184	0.108562	GRIA1	1
GO:0008324	cation transmembrane transporter activity	1/9	484/16969	0.229332	0.229332	0.113996	GRIA1	1
