# Supplementary material for: Construction of a potential microRNA and messenger RNA regulatory network of acute lung injury in mice
Source: Sci Rep. 2022 Jan 17;12:777. doi: 10.1038/s41598-022-04800-3 (PMC8763866; doi:10.1038/s41598-022-04800-3)
Supplement: Supplementary file 11 — Supplementary Information 11. [file 41598_2022_4800_MOESM11_ESM.xlsx]

## Sheet: Sheet1
ID	Description	GeneRatio	BgRatio	pvalue	p.adjust	qvalue	geneID	Count
GO:0032591	dendritic spine membrane	1/9	10/18678	0.00480922	0.105594	0.0698257	GRIA1	1
GO:1990909	Wnt signalosome	1/9	12/18678	0.0057686	0.105594	0.0698257	FZD1	1
GO:0045211	postsynaptic membrane	2/9	299/18678	0.00853646	0.105594	0.0698257	SHC4/GRIA1	2
GO:0032281	AMPA glutamate receptor complex	1/9	23/18678	0.0110305	0.105594	0.0698257	GRIA1	1
GO:0032590	dendrite membrane	1/9	23/18678	0.0110305	0.105594	0.0698257	GRIA1	1
GO:0044305	calyx of Held	1/9	23/18678	0.0110305	0.105594	0.0698257	CPLX1	1
GO:0098978	glutamatergic synapse	2/9	352/18678	0.0116808	0.105594	0.0698257	GRIA1/CPLX1	2
GO:0033267	axon part	2/9	354/18678	0.0118082	0.105594	0.0698257	GRIA1/CPLX1	2
GO:0031201	SNARE complex	1/9	28/18678	0.013414	0.105594	0.0698257	CPLX1	1
GO:0097060	synaptic membrane	2/9	395/18678	0.0145558	0.105594	0.0698257	SHC4/GRIA1	2
GO:0008328	ionotropic glutamate receptor complex	1/9	37/18678	0.0176916	0.105594	0.0698257	GRIA1	1
GO:0098793	presynapse	2/9	438/18678	0.0177098	0.105594	0.0698257	GRIA1/CPLX1	2
GO:0098878	neurotransmitter receptor complex	1/9	39/18678	0.0186399	0.105594	0.0698257	GRIA1	1
GO:0043025	neuronal cell body	2/9	454/18678	0.0189527	0.105594	0.0698257	GRIA1/CPLX1	2
GO:0032589	neuron projection membrane	1/9	43/18678	0.0205341	0.106778	0.0706086	GRIA1	1
GO:0099061	integral component of postsynaptic density membrane	1/9	48/18678	0.0228973	0.111553	0.0737664	GRIA1	1
GO:0099146	intrinsic component of postsynaptic density membrane	1/9	51/18678	0.0243128	0.111553	0.0737664	GRIA1	1
GO:0012507	ER to Golgi transport vesicle membrane	1/9	55/18678	0.0261973	0.113522	0.0750683	GRIA1	1
GO:0098839	postsynaptic density membrane	1/9	59/18678	0.0280785	0.11527	0.0762243	GRIA1	1
GO:0030134	COPII-coated ER to Golgi transport vesicle	1/9	69/18678	0.0327675	0.117123	0.0774497	GRIA1	1
GO:0033116	endoplasmic reticulum-Golgi intermediate compartment membrane	1/9	70/18678	0.0332353	0.117123	0.0774497	GRIA1	1
GO:0099060	integral component of postsynaptic specialization membrane	1/9	71/18678	0.0337029	0.117123	0.0774497	GRIA1	1
GO:0098948	intrinsic component of postsynaptic specialization membrane	1/9	74/18678	0.0351044	0.117123	0.0774497	GRIA1	1
GO:0055038	recycling endosome membrane	1/9	76/18678	0.0360378	0.117123	0.0774497	GRIA1	1
GO:0098685	Schaffer collateral - CA1 synapse	1/9	82/18678	0.0388331	0.121159	0.0801188	CPLX1	1
GO:0099634	postsynaptic specialization membrane	1/9	86/18678	0.0406926	0.122078	0.0807263	GRIA1	1
GO:0035578	azurophil granule lumen	1/9	91/18678	0.0430125	0.124258	0.0821682	STK11IP	1
GO:0043679	axon terminus	1/9	101/18678	0.0476374	0.126486	0.083641	CPLX1	1
GO:0030660	Golgi-associated vesicle membrane	1/9	102/18678	0.0480988	0.126486	0.083641	GRIA1	1
GO:0005793	endoplasmic reticulum-Golgi intermediate compartment	1/9	115/18678	0.0540788	0.126486	0.083641	GRIA1	1
GO:0099055	integral component of postsynaptic membrane	1/9	115/18678	0.0540788	0.126486	0.083641	GRIA1	1
GO:0044306	neuron projection terminus	1/9	120/18678	0.0563699	0.126486	0.083641	CPLX1	1
GO:0098936	intrinsic component of postsynaptic membrane	1/9	120/18678	0.0563699	0.126486	0.083641	GRIA1	1
GO:0043197	dendritic spine	1/9	142/18678	0.0663923	0.126486	0.083641	GRIA1	1
GO:0005798	Golgi-associated vesicle	1/9	145/18678	0.0677516	0.126486	0.083641	GRIA1	1
GO:0044309	neuron spine	1/9	145/18678	0.0677516	0.126486	0.083641	GRIA1	1
GO:0031901	early endosome membrane	1/9	148/18678	0.0691092	0.126486	0.083641	GRIA1	1
GO:0099699	integral component of synaptic membrane	1/9	152/18678	0.0709165	0.126486	0.083641	GRIA1	1
GO:0031256	leading edge membrane	1/9	153/18678	0.0713679	0.126486	0.083641	GRIA1	1
GO:0098802	plasma membrane receptor complex	1/9	153/18678	0.0713679	0.126486	0.083641	GRIA1	1
GO:0005766	primary lysosome	1/9	155/18678	0.07227	0.126486	0.083641	STK11IP	1
GO:0042582	azurophil granule	1/9	155/18678	0.07227	0.126486	0.083641	STK11IP	1
GO:0008021	synaptic vesicle	1/9	156/18678	0.0727208	0.126486	0.083641	GRIA1	1
GO:0030666	endocytic vesicle membrane	1/9	161/18678	0.0749717	0.126486	0.083641	GRIA1	1
GO:0055037	recycling endosome	1/9	164/18678	0.0763199	0.126486	0.083641	GRIA1	1
GO:0099240	intrinsic component of synaptic membrane	1/9	164/18678	0.0763199	0.126486	0.083641	GRIA1	1
GO:0070382	exocytic vesicle	1/9	166/18678	0.0772178	0.126486	0.083641	GRIA1	1
GO:0030662	coated vesicle membrane	1/9	169/18678	0.0785631	0.126486	0.083641	GRIA1	1
GO:0005775	vacuolar lumen	1/9	171/18678	0.079459	0.126486	0.083641	STK11IP	1
GO:0034703	cation channel complex	1/9	182/18678	0.0843726	0.131621	0.087037	GRIA1	1
GO:0030658	transport vesicle membrane	1/9	188/18678	0.0870429	0.133125	0.0880311	GRIA1	1
GO:0034702	ion channel complex	1/9	249/18678	0.113801	0.170701	0.112879	GRIA1	1
GO:0030135	coated vesicle	1/9	261/18678	0.118982	0.172485	0.114059	GRIA1	1
GO:0150034	distal axon	1/9	262/18678	0.119413	0.172485	0.114059	CPLX1	1
GO:1902495	transmembrane transporter complex	1/9	271/18678	0.123279	0.173019	0.114412	GRIA1	1
GO:1990351	transporter complex	1/9	276/18678	0.12542	0.173019	0.114412	GRIA1	1
GO:0030139	endocytic vesicle	1/9	289/18678	0.130967	0.173019	0.114412	GRIA1	1
GO:0014069	postsynaptic density	1/9	290/18678	0.131392	0.173019	0.114412	GRIA1	1
GO:0043235	receptor complex	1/9	292/18678	0.132242	0.173019	0.114412	GRIA1	1
GO:0032279	asymmetric synapse	1/9	294/18678	0.133091	0.173019	0.114412	GRIA1	1
GO:0098984	neuron to neuron synapse	1/9	315/18678	0.141965	0.174008	0.115066	GRIA1	1
GO:0099572	postsynaptic specialization	1/9	316/18678	0.142386	0.174008	0.115066	GRIA1	1
GO:0031253	cell projection membrane	1/9	317/18678	0.142806	0.174008	0.115066	GRIA1	1
GO:0034774	secretory granule lumen	1/9	321/18678	0.144485	0.174008	0.115066	STK11IP	1
GO:0060205	cytoplasmic vesicle lumen	1/9	338/18678	0.151591	0.174008	0.115066	STK11IP	1
GO:0031983	vesicle lumen	1/9	339/18678	0.152007	0.174008	0.115066	STK11IP	1
GO:0005769	early endosome	1/9	340/18678	0.152424	0.174008	0.115066	GRIA1	1
GO:0005765	lysosomal membrane	1/9	344/18678	0.154086	0.174008	0.115066	STK11IP	1
GO:0098852	lytic vacuole membrane	1/9	344/18678	0.154086	0.174008	0.115066	STK11IP	1
GO:0030133	transport vesicle	1/9	349/18678	0.156161	0.174008	0.115066	GRIA1	1
GO:0005774	vacuolar membrane	1/9	382/18678	0.169739	0.184769	0.122182	STK11IP	1
GO:0031252	cell leading edge	1/9	384/18678	0.170556	0.184769	0.122182	GRIA1	1
GO:0005925	focal adhesion	1/9	397/18678	0.175847	0.18583	0.122884	FZD1	1
GO:0005924	cell-substrate adherens junction	1/9	399/18678	0.176658	0.18583	0.122884	FZD1	1
GO:0030055	cell-substrate junction	1/9	404/18678	0.178683	0.18583	0.122884	FZD1	1
GO:0098797	plasma membrane protein complex	1/9	451/18678	0.197504	0.202702	0.13404	GRIA1	1
GO:0010008	endosome membrane	1/9	464/18678	0.202642	0.205274	0.135741	GRIA1	1
GO:0005912	adherens junction	1/9	496/18678	0.215164	0.215164	0.142281	FZD1	1
