# Supplementary material for: Construction of a potential microRNA and messenger RNA regulatory network of acute lung injury in mice
Source: Sci Rep. 2022 Jan 17;12:777. doi: 10.1038/s41598-022-04800-3 (PMC8763866; doi:10.1038/s41598-022-04800-3)
Supplement: Supplementary file 12 — Supplementary Information 12. [file 41598_2022_4800_MOESM12_ESM.xlsx]

## Sheet: Sheet1
ID	Description	GeneRatio	BgRatio	pvalue	p.adjust	qvalue	geneID	Count
hsa05224	Breast cancer	2/5	147/8094	0.00316054	0.0657599	0.0475894	SHC4/FZD1	2
hsa05226	Gastric cancer	2/5	149/8094	0.00324581	0.0657599	0.0475894	SHC4/FZD1	2
hsa05225	Hepatocellular carcinoma	2/5	168/8094	0.00411	0.0657599	0.0475894	SHC4/FZD1	2
hsa05033	Nicotine addiction	1/5	40/8094	0.0244726	0.131742	0.0953398	GRIA1	1
hsa05022	Pathways of neurodegeneration - multiple diseases	2/5	475/8094	0.0305264	0.131742	0.0953398	FZD1/GRIA1	2
hsa04730	Long-term depression	1/5	60/8094	0.0365279	0.131742	0.0953398	GRIA1	1
hsa05217	Basal cell carcinoma	1/5	63/8094	0.0383259	0.131742	0.0953398	FZD1	1
hsa04720	Long-term potentiation	1/5	67/8094	0.040719	0.131742	0.0953398	GRIA1	1
hsa05031	Amphetamine addiction	1/5	69/8094	0.0419138	0.131742	0.0953398	GRIA1	1
hsa04917	Prolactin signaling pathway	1/5	70/8094	0.0425107	0.131742	0.0953398	SHC4	1
hsa05214	Glioma	1/5	75/8094	0.045491	0.131742	0.0953398	SHC4	1
hsa05220	Chronic myeloid leukemia	1/5	76/8094	0.0460861	0.131742	0.0953398	SHC4	1
hsa05100	Bacterial invasion of epithelial cells	1/5	77/8094	0.046681	0.131742	0.0953398	SHC4	1
hsa04721	Synaptic vesicle cycle	1/5	78/8094	0.0472755	0.131742	0.0953398	CPLX1	1
hsa01521	EGFR tyrosine kinase inhibitor resistance	1/5	79/8094	0.0478698	0.131742	0.0953398	SHC4	1
hsa04012	ErbB signaling pathway	1/5	85/8094	0.0514292	0.131742	0.0953398	SHC4	1
hsa04713	Circadian entrainment	1/5	97/8094	0.0585159	0.131742	0.0953398	GRIA1	1
hsa01522	Endocrine resistance	1/5	98/8094	0.0591046	0.131742	0.0953398	SHC4	1
hsa04916	Melanogenesis	1/5	101/8094	0.0608688	0.131742	0.0953398	FZD1	1
hsa04724	Glutamatergic synapse	1/5	114/8094	0.068483	0.131742	0.0953398	GRIA1	1
hsa04722	Neurotrophin signaling pathway	1/5	119/8094	0.0713984	0.131742	0.0953398	SHC4	1
hsa04935	Growth hormone synthesis, secretion and action	1/5	119/8094	0.0713984	0.131742	0.0953398	SHC4	1
hsa04926	Relaxin signaling pathway	1/5	129/8094	0.0772072	0.131742	0.0953398	SHC4	1
hsa04650	Natural killer cell mediated cytotoxicity	1/5	131/8094	0.0783654	0.131742	0.0953398	SHC4	1
hsa04728	Dopaminergic synapse	1/5	132/8094	0.0789441	0.131742	0.0953398	GRIA1	1
hsa04910	Insulin signaling pathway	1/5	137/8094	0.0818333	0.131742	0.0953398	SHC4	1
hsa04915	Estrogen signaling pathway	1/5	138/8094	0.0824102	0.131742	0.0953398	SHC4	1
hsa04550	Signaling pathways regulating pluripotency of stem cells	1/5	143/8094	0.0852907	0.131742	0.0953398	FZD1	1
hsa05017	Spinocerebellar ataxia	1/5	143/8094	0.0852907	0.131742	0.0953398	GRIA1	1
hsa04072	Phospholipase D signaling pathway	1/5	148/8094	0.0881639	0.131742	0.0953398	SHC4	1
hsa04723	Retrograde endocannabinoid signaling	1/5	148/8094	0.0881639	0.131742	0.0953398	GRIA1	1
hsa04150	mTOR signaling pathway	1/5	155/8094	0.0921742	0.131742	0.0953398	FZD1	1
hsa04934	Cushing syndrome	1/5	155/8094	0.0921742	0.131742	0.0953398	FZD1	1
hsa04390	Hippo signaling pathway	1/5	157/8094	0.0933174	0.131742	0.0953398	FZD1	1
hsa04310	Wnt signaling pathway	1/5	166/8094	0.0984476	0.135014	0.0977074	FZD1	1
hsa04360	Axon guidance	1/5	182/8094	0.107511	0.142911	0.103422	SEMA4G	1
hsa05034	Alcoholism	1/5	187/8094	0.110328	0.142911	0.103422	SHC4	1
hsa04062	Chemokine signaling pathway	1/5	192/8094	0.113138	0.142911	0.103422	SHC4	1
hsa04510	Focal adhesion	1/5	201/8094	0.118178	0.144493	0.104567	SHC4	1
hsa05205	Proteoglycans in cancer	1/5	205/8094	0.120411	0.144493	0.104567	FZD1	1
hsa04024	cAMP signaling pathway	1/5	216/8094	0.126528	0.14813	0.107199	GRIA1	1
hsa04014	Ras signaling pathway	1/5	232/8094	0.135364	0.154702	0.111955	SHC4	1
hsa05016	Huntington disease	1/5	306/8094	0.175306	0.193552	0.14007	GRIA1	1
hsa05206	MicroRNAs in cancer	1/5	310/8094	0.177423	0.193552	0.14007	SHC4	1
hsa05165	Human papillomavirus infection	1/5	331/8094	0.188462	0.201026	0.145479	FZD1	1
hsa04080	Neuroactive ligand-receptor interaction	1/5	341/8094	0.193677	0.202097	0.146255	GRIA1	1
hsa05014	Amyotrophic lateral sclerosis	1/5	364/8094	0.205569	0.208136	0.150624	GRIA1	1
hsa05010	Alzheimer disease	1/5	369/8094	0.208136	0.208136	0.150624	FZD1	1
