# Supplementary material for: Construction of a potential microRNA and messenger RNA regulatory network of acute lung injury in mice
Source: Sci Rep. 2022 Jan 17;12:777. doi: 10.1038/s41598-022-04800-3 (PMC8763866; doi:10.1038/s41598-022-04800-3)
Supplement: Supplementary file 13 — Supplementary Information 13. [file 41598_2022_4800_MOESM13_ESM.xlsx]

## Sheet: Supplementary File 1
GSE147138	GPL21103	Illumina HiSeq 4000 (Mus musculus)
Submission date	2020-03-17
Last update date	2020-05-29
Contact name	Denis Ohlstrom
E-mail(s)	denis.ohlstrom@cuanschutz.edu
Organization name	University of Colorado-Anschutz Medical Campus
Street address	12700 E. 19th Avenue
City	Aurora
State/province	CO
ZIP/Postal code	80045
Country	USA
Group	Accession	Title	Source name
bleomycin intervention samples	GSM4419120	WT_Bleo_1	Lung
bleomycin intervention samples	GSM4419121	WT_Bleo_2	Lung
bleomycin intervention samples	GSM4419122	WT_Bleo_3	Lung
bleomycin intervention samples	GSM4419123	WT_Bleo_4	Lung
control samples	GSM4419124	WT_PBS_1	Lung
control samples	GSM4419125	WT_PBS_2	Lung
control samples	GSM4419126	WT_PBS_3	Lung
GSE123808	GPL23479	BGISEQ-500 (Mus musculus)
Submission date	2018-12-13
Last update date	2019-05-29
Contact name	Daping Yang
Organization name	SIBS
Street address	No.320 Yueyang Road, Xuhui District
City	Shanghai
ZIP/Postal code	200032
Country	China
Group	Accession	Title	Source name
control samples	GSM3511660	WT_PBS1	Lung
control samples	GSM3511661	WT_PBS2	Lung
bleomycin intervention samples	GSM3511662	WT_Bleo1	Lung
bleomycin intervention samples	GSM3511663	WT_Bleo2	Lung
GSE109913	GPL21103	Illumina HiSeq 4000 (Mus musculus)
Submission date	2018-01-31
Last update date	2019-03-19
Contact name	Huachun Cui
E-mail(s)	hcui@uab.edu
Organization name	University of Alabama at Birmingham
Street address	BMR2-274 901 19TH ST S
City	Birmingham
State/province	Alabama
ZIP/Postal code	35294
Country	USA
Group	Accession	Title	Source name
control samples	GSM2973723	Con1	Lung
control samples	GSM2973724	Con2	Lung
control samples	GSM2973725	Con3	Lung
bleomycin intervention samples	GSM2973729	B2-1	Lung
control samples	GSM2973730	B2-2	Lung
bleomycin intervention samples	GSM2973731	B2-3	Lung
