# Supplementary material for: Construction of a potential microRNA and messenger RNA regulatory network of acute lung injury in mice
Source: Sci Rep. 2022 Jan 17;12:777. doi: 10.1038/s41598-022-04800-3 (PMC8763866; doi:10.1038/s41598-022-04800-3)
Supplement: Supplementary file 14 — Supplementary Information 14. [file 41598_2022_4800_MOESM14_ESM.xlsx]

## Sheet: Supplementary File 2
miRNA	A0745_HM_Bleo	AO749_HM_Bleo	AO746_HM_Bleo	AO750_HM_Bleo	AO777_WT_Bleo	AO779_WT_Bleo	AO778_WT_Bleo	AO780_WT_Bleo	AO782_WT_PBS	AO781_WT_PBS	AO783_WT_PBS	AO747_HM_PBS	AO751_HM_PBS	AO748_HM_PBS	AO752_HM_PBS	fold_WT_PBS_vs_HM_PBS	fold_WT_PBS_vs_WT_Bleo	fold_HM_PBS_vs_HM_Bleo	fold_WT_Bleo_vs_HM_Bleo	pvalue_welchWT_PBS_vs_HM_PBS	pvalue_welchWT_PBS_vs_WT_Bleo	pvalue_welchHM_PBS_vs_HM_Bleo	pvalue_welchWT_Bleo_vs_HM_Bleo	qvalue_welchWT_PBS_vs_HM_PBS	qvalue_welchWT_PBS_vs_WT_Bleo	qvalue_welchHM_PBS_vs_HM_Bleo	qvalue_welchWT_Bleo_vs_HM_Bleo	pvalue_wilcoxWT_PBS_vs_HM_PBS	pvalue_wilcoxWT_PBS_vs_WT_Bleo	pvalue_wilcoxHM_PBS_vs_HM_Bleo	pvalue_wilcoxWT_Bleo_vs_HM_Bleo	qvalue_wilcoxWT_PBS_vs_HM_PBS	qvalue_wilcoxWT_PBS_vs_WT_Bleo	qvalue_wilcoxHM_PBS_vs_HM_Bleo	qvalue_wilcoxWT_Bleo_vs_HM_Bleo
mmu-let-7g-5p	16.196	16.2046	16.23	16.1275	15.8944	16.1129	16.1938	16.2638	16.0827	16.319	16.2136	16.424	16.1794	16.4338	16.2883	0.126262	-0.0888632	-0.14186	0.0732653	0.231206	0.437288	0.0964523	0.434851	0.914132	0.659487	0.263188	0.853714	0.4	0.628571	0.2	0.485714	0.855887	0.790857	0.363824	0.851961
mmu-let-7g-3p	7.78688	7.73716	8.20734	7.84672	7.66897	7.83071	7.96618	7.81563	8.26318	8.17298	8.02899	7.74252	8.20047	7.87359	7.95486	-0.212192	-0.334677	-0.0483327	0.0741528	0.133277	0.0172828	0.748243	0.573388	0.914132	0.182591	0.859166	0.899077	0.228571	0.0571429	0.685714	0.885714	0.82974	0.223406	0.810651	0.990205
mmu-let-7i-5p	17.9599	18.0535	18.0944	17.965	17.7634	17.9945	17.9851	18.0372	17.5402	17.5491	17.482	17.632	17.5324	17.5461	17.5393	0.0386762	0.421284	0.455769	0.0731605	0.273883	0.00394709	6.21e-05	0.347683	0.914132	0.0910462	0.0067284	0.809494	0.857143	0.0571429	0.0285714	0.685714	0.973408	0.223406	0.109317	0.930095
mmu-let-7i-3p	11.1557	10.6941	11.4897	11.1012	10.4764	11.063	10.8859	10.9028	10.63	10.4795	10.6157	10.402	10.5361	10.7787	10.2594	-0.0810456	0.256927	0.61612	0.278147	0.537525	0.130847	0.0242241	0.227876	0.961319	0.438479	0.108697	0.77829	0.628571	0.4	0.0571429	0.2	0.898996	0.611713	0.175288	0.622026
mmu-miR-1a-1-5p	1.81379	1.83622	1.88194	2.50099	2.01434	2.03057	3.12541	0.775273	1.51133	2.04294	4.52284	2.9363	1.43989	3.04883	1.92078	-0.355921	-0.705975	-0.328217	0.021837	0.749446	0.546699	0.482996	0.967913	0.989071	0.758909	0.664119	0.992293	0.857143	0.628571	0.485714	0.685714	0.973408	0.790857	0.661398	0.930095
mmu-miR-1a-3p	7.72806	8.19943	9.45824	8.72464	8.73246	8.70306	9.7154	9.2563	9.48903	9.19125	11.569	10.6756	9.71986	10.3993	9.78948	0.0629617	-0.981291	-1.61847	-0.574213	0.942178	0.318948	0.0138475	0.249345	0.990096	0.629707	0.0789365	0.803824	0.628571	0.4	0.0285714	0.342857	0.898996	0.611713	0.109317	0.773346
mmu-miR-15b-5p	12.6283	12.8533	12.7288	12.6711	12.4253	12.4711	12.3755	12.4596	11.7021	12.1215	12.4241	12.4452	12.1121	12.2271	12.0355	0.122407	0.350308	0.515379	0.287478	0.63134	0.235341	0.00474864	0.00529225	0.983448	0.540404	0.0471617	0.548536	0.857143	0.114286	0.0285714	0.0285714	0.973408	0.303586	0.109317	0.481747
mmu-miR-15b-3p	9.45223	9.3157	10.0235	9.67853	9.57969	9.70526	9.65781	9.6816	9.36628	9.061	9.26976	9.20652	9.01662	9.17724	8.87946	-0.162383	0.423747	0.547538	-0.0385914	0.234488	0.0332319	0.0297016	0.820855	0.914132	0.251327	0.124648	0.971	0.228571	0.0571429	0.0285714	0.685714	0.82974	0.223406	0.109317	0.930095
mmu-miR-23b-5p	4.07071	3.75439	4.14966	3.92402	4.95091	4.46261	4.40394	4.48089	4.04939	3.69948	4.47947	3.37273	4.33799	4.05974	3.47943	-0.263643	0.498473	0.162224	-0.599892	0.452642	0.142633	0.548761	0.0100374	0.924135	0.453205	0.7141	0.726188	0.628571	0.228571	0.685714	0.0285714	0.898996	0.453213	0.810651	0.481747
mmu-miR-23b-3p	16.2766	16.0455	16.1186	16.0081	15.8369	15.9516	15.8269	15.9087	15.7916	16.2058	16.0895	16.1298	16.1216	16.1476	15.8318	0.0287408	-0.147921	0.0545333	0.231195	0.8536	0.353028	0.59193	0.021606	0.989071	0.630897	0.748149	0.744227	0.857143	0.628571	0.885714	0.0285714	0.973408	0.790857	0.937658	0.481747
mmu-miR-27b-5p	10.7563	10.6794	10.5066	10.448	10.8491	10.731	10.7957	10.8163	10.6146	10.6497	10.298	10.5772	10.5005	10.3378	10.3317	-0.084008	0.277261	0.160775	-0.200494	0.554224	0.125206	0.141148	0.0632215	0.967584	0.433213	0.338957	0.744227	0.628571	0.0571429	0.2	0.0571429	0.898996	0.223406	0.363824	0.481747
mmu-miR-27b-3p	20.0964	20.2099	19.993	19.9183	20.3756	20.1228	20.3818	20.1425	20.2653	20.4709	20.0739	20.2976	20.3052	20.0386	20.1395	-0.0747718	-0.0143289	-0.140825	-0.201268	0.606836	0.921236	0.171077	0.079776	0.98255	0.96326	0.375864	0.744227	0.857143	1	0.2	0.114286	0.973408	1	0.363824	0.530827
mmu-miR-29b-1-5p	5.44566	4.99949	5.27965	5.55606	4.75796	5.41268	5.64323	5.51178	5.17509	5.40314	5.61284	4.72348	4.8618	5.27079	4.83182	-0.475054	-0.0656096	0.398247	-0.0111974	0.0444036	0.790921	0.0581432	0.963243	0.914132	0.891396	0.192795	0.992293	0.114286	0.857143	0.0571429	0.885714	0.767436	0.930355	0.175288	0.990205
mmu-miR-29b-3p	12.0564	11.4322	12.69	11.8744	11.389	11.9738	11.9811	11.8428	11.7763	11.958	11.8786	11.7785	11.5934	12.0997	11.6221	-0.0975497	-0.0743009	0.239839	0.21659	0.485785	0.6458	0.446693	0.499793	0.935742	0.81699	0.637584	0.89161	0.628571	0.857143	0.685714	0.485714	0.898996	0.930355	0.810651	0.851961
mmu-miR-30a-5p	20.2876	20.1823	20.7191	20.1485	20.1278	20.2803	20.5248	20.217	20.7329	20.6995	20.1731	20.491	20.4066	20.5229	20.4333	-0.0717296	-0.24769	-0.12907	0.0468903	0.731852	0.307341	0.40242	0.776515	0.989071	0.62295	0.595064	0.950899	0.628571	0.4	0.342857	0.885714	0.898996	0.611713	0.534008	0.990205
mmu-miR-30a-3p	14.9661	14.5754	15.2914	14.7079	14.6377	14.8259	14.9287	14.7203	15.3653	15.1725	14.8444	15.2327	14.9657	15.2283	14.9756	-0.0267935	-0.349207	-0.215384	0.10703	0.884558	0.134189	0.281014	0.563696	0.989071	0.444161	0.509882	0.899077	1	0.114286	0.485714	0.885714	1	0.303586	0.661398	0.990205
mmu-miR-30b-5p	16.7324	16.2862	16.7299	16.238	16.4141	16.4234	16.5996	16.4361	16.9101	17.0034	16.51	16.8096	16.8746	16.8547	16.6771	-0.00385087	-0.339565	-0.307408	0.0283054	0.982443	0.145192	0.104629	0.853403	0.995882	0.453205	0.279539	0.9758	0.628571	0.114286	0.114286	1	0.898996	0.303586	0.253408	1
mmu-miR-30b-3p	9.61645	8.98389	9.52798	9.07509	8.82669	9.08054	9.21218	9.10733	9.19332	9.18299	8.939	9.29353	9.40643	9.28056	9.22788	0.196995	-0.0484143	-0.00124514	0.244164	0.125233	0.695956	0.994346	0.236137	0.914132	0.849005	0.996469	0.787069	0.0571429	0.857143	1	0.685714	0.701673	0.930355	1	0.930095
mmu-miR-99a-5p	13.1537	13.0397	13.1031	13.0703	13.0932	13.1424	12.9978	13.1251	13.3508	13.4954	13.6701	13.2097	13.6201	13.2595	13.461	-0.117855	-0.41584	-0.295912	0.00207169	0.414798	0.0341633	0.0480675	0.960933	0.914132	0.25313	0.174881	0.992293	0.4	0.0571429	0.0285714	1	0.855887	0.223406	0.109317	1
mmu-miR-99a-3p	9.94691	10.0189	10.102	9.93387	10.0978	10.2207	10.1772	10.0706	10.5874	10.6349	10.6918	10.2358	10.5975	10.3871	10.574	-0.189441	-0.496456	-0.448169	-0.141155	0.109255	0.000121332	0.00774338	0.0352774	0.914132	0.0279871	0.0576861	0.744227	0.114286	0.0571429	0.0285714	0.114286	0.767436	0.223406	0.109317	0.530827
mmu-miR-99b-5p	16.6626	16.5201	16.7006	16.4662	16.8057	16.4291	16.5971	16.5562	16.8334	16.9106	16.6845	16.6845	16.8999	16.7096	16.7195	-0.0561555	-0.212502	-0.166011	-0.00966389	0.534423	0.0931114	0.0687164	0.923601	0.961319	0.373525	0.209876	0.992293	0.857143	0.114286	0.0571429	1	0.973408	0.303586	0.175288	1
mmu-miR-99b-3p	10.3147	10.3755	10.1449	10.3036	10.3001	10.117	10.2713	10.2839	9.93382	9.85444	9.67372	9.77429	9.71724	9.79754	9.74746	-0.0615271	0.422426	0.525526	0.0415736	0.510423	0.0147299	0.000769892	0.546369	0.948798	0.178041	0.0160616	0.89877	0.628571	0.0571429	0.0285714	0.2	0.898996	0.223406	0.109317	0.622026
mmu-miR-101a-5p	7.82423	7.65407	7.95283	7.60016	7.50902	8.12479	8.05256	7.69441	8.27007	8.4512	7.95451	8.22475	8.27329	8.18516	8.30114	0.0208239	-0.380066	-0.488263	-0.0873726	0.899902	0.126701	0.00614061	0.624868	0.989071	0.434589	0.0520842	0.918832	1	0.228571	0.0285714	0.685714	1	0.453213	0.109317	0.930095
mmu-miR-101a-3p	15.648	15.5909	16.3143	15.8086	15.3098	16.2388	16.0417	15.8606	16.2284	16.1399	16.026	16.0514	16.0926	16.1305	16.1732	-0.0195085	-0.268657	-0.271432	-0.0222837	0.782114	0.275659	0.197403	0.9343	0.989071	0.587845	0.397062	0.992293	0.857143	0.628571	0.342857	0.885714	0.973408	0.790857	0.534008	0.990205
mmu-miR-124-5p	1.21115	1.55656	0.175116	2.54118	1.93586	1.31856	1.34577	1.8443	0.112799	1.79418	1.38886	1.52281	1.90105	1.05071	2.02557	0.526425	0.512513	-0.254033	-0.240121	0.416238	0.421621	0.658825	0.667097	0.914132	0.653814	0.793521	0.924859	0.4	0.628571	0.885714	0.685714	0.855887	0.790857	0.937658	0.930095
mmu-miR-124-3p	3.99084	4.1308	4.43971	4.61863	3.58032	4.05336	3.82618	4.71297	2.72941	1.54199	4.61934	4.25913	0	3.86048	2.33819	-0.349128	1.07963	1.68055	0.251791	0.801641	0.351414	0.179481	0.414228	0.989071	0.630897	0.381113	0.839153	0.857143	0.4	0.114286	0.485714	0.973408	0.611713	0.253408	0.851961
mmu-miR-125a-5p	16.9657	16.9176	16.9985	16.9422	17.1261	16.9129	17.1813	17.1581	17.3794	17.567	17.4762	17.3152	17.4927	17.3008	17.3535	-0.108634	-0.379605	-0.409566	-0.138595	0.189692	0.00577584	0.00106981	0.106721	0.914132	0.109211	0.0203552	0.744227	0.228571	0.0571429	0.0285714	0.342857	0.82974	0.223406	0.109317	0.773346
mmu-miR-125a-3p	8.6624	8.83331	8.85457	8.9517	8.37191	8.70298	8.64718	8.88576	8.23945	8.06073	8.25728	8.07107	8.35608	8.00305	8.22034	-0.0231858	0.466134	0.66286	0.17354	0.827152	0.015032	0.000717381	0.217799	0.989071	0.178527	0.0156494	0.77329	0.857143	0.0571429	0.0285714	0.342857	0.973408	0.223406	0.109317	0.773346
mmu-miR-125b-5p	15.4679	15.4945	15.4862	15.5756	15.7367	15.4556	15.5902	15.6869	15.9143	16.0616	16.2138	15.8301	16.0448	15.8477	15.9471	-0.145795	-0.445867	-0.411342	-0.111271	0.231895	0.0145706	0.0012708	0.171096	0.914132	0.178041	0.0226492	0.744227	0.228571	0.0571429	0.0285714	0.342857	0.82974	0.223406	0.109317	0.773346
mmu-miR-125b-2-3p	11.7165	11.9676	11.7834	11.8691	11.7404	11.9263	11.8682	12.0006	11.8268	11.8975	12.1433	11.8594	12.1882	11.8291	12.0977	0.0377816	-0.0719627	-0.159476	-0.049732	0.784607	0.557625	0.185118	0.543846	0.989071	0.767151	0.384257	0.89877	0.857143	0.857143	0.342857	0.685714	0.973408	0.930355	0.534008	0.930095
mmu-miR-126a-5p	19.1417	18.6905	18.9176	18.6998	18.9465	18.9674	18.8436	18.9246	18.6209	18.9155	18.4553	18.5595	18.9209	18.6363	18.7368	0.0494907	0.256625	0.149003	-0.0581312	0.769399	0.192853	0.307108	0.630679	0.989071	0.479189	0.550137	0.920515	0.628571	0.114286	0.485714	0.485714	0.898996	0.303586	0.661398	0.851961
mmu-miR-126a-3p	19.195	18.809	19.1453	18.5592	19.0914	19.1088	19.2422	19.1649	19.3503	19.4968	18.9927	19.3496	19.4016	19.3138	19.2735	0.0547052	-0.128118	-0.407522	-0.224699	0.751727	0.484583	0.0700995	0.231087	0.989071	0.70107	0.211701	0.781513	0.857143	0.628571	0.0285714	0.485714	0.973408	0.790857	0.109317	0.851961
mmu-miR-127-5p	7.28649	7.39979	7.4317	7.36719	7.05548	7.12705	7.27723	7.08965	7.08749	6.28912	7.35909	6.65837	6.28302	6.95933	6.69085	-0.264007	0.225452	0.723399	0.23394	0.5098	0.556602	0.0116693	0.00958206	0.948798	0.766505	0.0716181	0.726188	0.4	0.857143	0.0285714	0.0285714	0.855887	0.930355	0.109317	0.481747
mmu-miR-127-3p	15.3324	15.1363	15.3096	15.3572	15.2709	15.0689	15.2286	14.9823	14.9701	14.7711	15.4897	14.9974	14.821	15.1432	14.9734	-0.0932191	0.0607226	0.300134	0.146192	0.71199	0.808403	0.0124665	0.137371	0.989071	0.903011	0.0743766	0.744227	0.857143	0.628571	0.0571429	0.114286	0.973408	0.790857	0.175288	0.530827
mmu-miR-128-1-5p	5.03202	5.14832	4.63834	5.12354	5.3678	5.18545	4.6904	5.02768	5.20274	4.30883	5.35676	4.77388	5.18836	5.01839	4.98038	0.0341429	0.111724	-0.00469809	-0.0822788	0.927667	0.776249	0.975447	0.674633	0.989071	0.886847	0.990599	0.926732	0.628571	1	0.885714	0.685714	0.898996	1	0.937658	0.930095
mmu-miR-128-3p	10.6591	11.4993	10.6564	10.8997	11.7504	11.0745	11.2222	11.2598	11.4811	11.417	11.7342	12.5246	11.6417	11.9478	11.5915	0.382306	-0.217365	-0.997762	-0.39809	0.177803	0.2733	0.0143702	0.162303	0.914132	0.583714	0.0796587	0.744227	0.228571	0.4	0.0285714	0.2	0.82974	0.611713	0.109317	0.622026
mmu-miR-130a-5p	6.16825	5.98947	6.51631	6.33177	5.60013	6.23496	5.85217	5.63235	5.55965	5.07674	5.58718	5.31307	4.71347	5.31052	4.93814	-0.339055	0.422046	1.18265	0.421548	0.193058	0.12077	0.000913798	0.0652277	0.914132	0.429679	0.0178698	0.744227	0.228571	0.0571429	0.0285714	0.114286	0.82974	0.223406	0.109317	0.530827
mmu-miR-130a-3p	15.1123	15.3301	15.0819	15.1246	15.2121	15.2219	15.1906	15.0739	15.3421	15.4474	15.2283	15.3278	15.4985	15.2455	15.4659	0.0451448	-0.164623	-0.222191	-0.0124232	0.6263	0.101583	0.0351894	0.858624	0.98255	0.38945	0.142165	0.976935	0.628571	0.0571429	0.114286	0.885714	0.898996	0.223406	0.253408	0.990205
mmu-miR-9-5p	7.64759	8.08155	8.13907	8.30516	7.93162	7.92147	8.10675	7.9763	6.95284	6.84693	9.59808	8.44937	7.05535	8.20483	7.04443	-0.110789	0.18475	0.354849	0.0593095	0.91737	0.856421	0.424596	0.708799	0.989071	0.926438	0.61603	0.928766	0.628571	0.628571	0.885714	0.485714	0.898996	0.790857	0.937658	0.851961
mmu-miR-9-3p	3.59059	3.79405	4.12508	3.01691	4.30352	2.42125	2.82276	3.10912	2.49856	2.78858	5.21183	4.32417	3.17872	3.64596	3.0155	0.0414326	-0.335495	0.0905658	0.467493	0.967063	0.748349	0.817272	0.364874	0.993447	0.874759	0.903483	0.809494	0.628571	1	0.885714	0.485714	0.898996	1	0.937658	0.851961
mmu-miR-132-5p	8.03419	8.09995	7.96429	8.05292	8.1757	7.96645	7.89801	8.42922	6.19979	6.46939	6.53201	6.32523	6.80549	6.35189	6.56028	0.110322	1.71694	1.52711	-0.0795075	0.498217	0.000112743	0.000489828	0.559304	0.948421	0.0279871	0.012706	0.899077	0.628571	0.0571429	0.0285714	0.885714	0.898996	0.223406	0.109317	0.990205
mmu-miR-132-3p	12.2634	12.0211	11.9455	11.8854	11.924	11.7199	11.835	11.9184	9.72773	10.352	10.2669	10.4081	10.3319	10.615	10.3713	0.316045	1.73382	1.59726	0.179484	0.242236	0.00923875	8.72e-06	0.122177	0.914132	0.142491	0.00245643	0.744227	0.114286	0.0571429	0.0285714	0.114286	0.767436	0.223406	0.109317	0.530827
mmu-miR-133a-5p	4.1287	4.85649	5.30427	5.31103	4.21344	5.50342	5.42472	5.13802	6.02479	5.12352	7.66467	6.80287	5.78568	5.95003	6.33954	-0.0514672	-1.20109	-1.3194	-0.169778	0.952388	0.24237	0.0111342	0.690659	0.992699	0.54721	0.071448	0.927328	1	0.4	0.0285714	0.485714	1	0.611713	0.109317	0.851961
mmu-miR-133a-3p	11.7184	12.1767	12.7064	12.9362	13.2761	12.8497	13.7211	13.159	14.1921	13.8845	16.2431	14.8148	14.3062	14.6725	14.4775	-0.205494	-1.52178	-2.1833	-0.867019	0.808456	0.170071	0.00182954	0.0437636	0.989071	0.465647	0.0262856	0.744227	0.628571	0.0571429	0.0285714	0.0571429	0.898996	0.223406	0.109317	0.481747
mmu-miR-134-5p	8.24494	7.67771	8.30119	8.1706	7.95615	7.89802	7.92818	8.02983	6.75871	6.76103	7.27769	7.12721	6.24664	7.1418	6.97478	-0.059869	1.02057	1.226	0.145565	0.835334	0.0248946	0.0042956	0.386204	0.989071	0.210087	0.0454298	0.809494	1	0.0571429	0.0285714	0.342857	1	0.223406	0.109317	0.773346
mmu-miR-134-3p	2.59577	3.2032	2.67659	3.22907	2.04864	2.28655	2.01439	2.83033	2.65839	1.97807	3.56687	2.24694	3.48686	2.63922	0.468213	-0.524133	-0.439463	0.715851	0.63118	0.534193	0.449003	0.347082	0.0471413	0.961319	0.67108	0.587995	0.744227	0.628571	0.857143	0.485714	0.114286	0.898996	0.930355	0.661398	0.530827
mmu-miR-135a-5p	5.31372	4.61356	5.35382	4.98114	4.71517	5.32098	4.51795	4.82463	3.7264	3.97179	5.19262	4.5581	4.86223	5.34592	4.79233	0.59271	0.547749	0.175916	0.220877	0.321063	0.352554	0.489204	0.397885	0.914132	0.630897	0.670691	0.822037	0.4	0.4	0.485714	0.485714	0.855887	0.611713	0.661398	0.851961
mmu-miR-135a-1-3p	1.25412	2.75356	1.88945	1.97449	1.35325	2.09844	1.89276	0	1.74957	0.0595082	0	2.53682	0.899143	1.0459	0.683881	0.688411	0.733087	0.67647	0.631794	0.388642	0.375874	0.246694	0.311655	0.914132	0.630897	0.462511	0.809494	0.4	0.475533	0.2	0.685714	0.855887	0.716925	0.363824	0.930095
mmu-miR-136-5p	8.77851	8.30076	9.16779	8.91838	8.27535	8.98228	8.82805	8.83194	8.62702	8.42963	9.13059	8.30399	8.34674	8.88908	8.58805	-0.197117	0.000323237	0.259398	0.0619581	0.476319	0.999068	0.299336	0.804821	0.935742	0.999818	0.537584	0.963929	0.4	1	0.485714	0.885714	0.855887	1	0.661398	0.990205
mmu-miR-136-3p	10.3901	10.2901	10.3907	10.3664	10.179	10.4096	10.6647	10.2136	10.1684	9.78994	10.3463	10.0974	9.78527	10.2914	10.0524	-0.0449229	0.265184	0.302698	-0.00740868	0.829904	0.256753	0.0589481	0.951971	0.989071	0.562219	0.19377	0.992293	0.628571	0.228571	0.0571429	1	0.898996	0.453213	0.175288	1
mmu-miR-137-5p	0.0152465	0.794118	0.0198368	0	1.19116	0	0.0297162	0	0	0	0	0	0	0	0	0	0.305218	0.2073	-0.0979182	NaN	0.37748	0.367109	0.792907	NaN	0.630897	0.587995	0.955582	NaN	0.270289	0.0689184	1	NaN	0.518836	0.183435	1
mmu-miR-137-3p	3.29542	2.80523	4.81251	3.59452	2.24062	3.95321	3.27924	3.60719	3.75666	3.46645	5.92627	5.39354	3.001	4.30929	1.95018	-0.719623	-1.11306	-0.0365869	0.356853	0.536505	0.288542	0.967976	0.551466	0.961319	0.603494	0.987461	0.89877	0.628571	0.4	1	0.885714	0.898996	0.611713	1	0.990205
mmu-miR-138-5p	9.18405	9.24048	8.7609	9.20521	9.25456	9.21443	8.98789	9.11155	9.16373	8.76309	10.2485	9.74952	9.05598	9.65662	8.96056	-0.036109	-0.249672	-0.258011	-0.044448	0.945886	0.63142	0.31922	0.743139	0.990096	0.805519	0.56465	0.937005	1	1	0.685714	0.885714	1	1	0.810651	0.990205
mmu-miR-138-2-3p	2.83476	3.2212	2.66377	2.60989	1.5091	2.00447	3.15011	2.39876	0.248064	1.88589	2.95662	2.26068	0.872429	2.3689	1.98994	0.176126	0.568751	0.959419	0.566793	0.851702	0.559253	0.0611301	0.204493	0.989071	0.767863	0.198223	0.761477	0.857143	0.628571	0.0285714	0.2	0.973408	0.790857	0.109317	0.622026
mmu-miR-140-5p	11.2391	11.3463	11.4117	11.3115	11.3452	11.5308	11.2444	11.3944	11.3967	11.3422	11.5452	11.4655	11.5644	11.5681	11.4419	0.0819322	-0.0493779	-0.182849	-0.0515388	0.316402	0.587723	0.00961156	0.492566	0.914132	0.786662	0.0647516	0.886214	0.228571	0.628571	0.0285714	0.685714	0.82974	0.790857	0.109317	0.930095
mmu-miR-140-3p	14.8836	15.2539	15.1275	15.2285	15.0458	15.3829	15.0688	15.3053	15.1836	15.1112	15.5499	15.1881	15.4	15.1191	15.3984	-0.0051782	-0.0808642	-0.153021	-0.0773347	0.975177	0.643173	0.21899	0.541218	0.993447	0.815157	0.424709	0.89877	0.857143	0.628571	0.485714	0.685714	0.973408	0.790857	0.661398	0.930095
mmu-miR-141-5p	10.2676	9.946	9.87968	9.75223	10.1051	9.98041	10.1681	10.0856	9.92706	10.0268	10.1871	9.96064	10.112	9.94741	10.0495	-0.0295853	0.0378239	-0.0560153	-0.123424	0.750738	0.686559	0.657107	0.352655	0.989071	0.84462	0.793056	0.809494	1	0.857143	0.342857	0.342857	1	0.930355	0.534008	0.773346
mmu-miR-141-3p	16.3405	16.2471	16.7615	16.2288	15.8658	16.4393	16.4466	16.2407	16.1429	16.2182	16.3597	16.278	16.3454	16.2711	16.3724	0.0764804	0.00780475	0.0777339	0.146409	0.354688	0.960954	0.581503	0.458162	0.914132	0.985265	0.739617	0.878181	0.4	0.628571	0.685714	0.885714	0.855887	0.790857	0.810651	0.990205
mmu-miR-142a-5p	15.9885	16.1946	16.0866	16.1305	16.1723	16.5383	15.9445	16.0931	15.5877	15.354	15.5803	15.7497	16.0013	15.8932	15.9022	0.379281	0.679744	0.213439	-0.0870247	0.0172054	0.00690441	0.0203396	0.552684	0.914132	0.119446	0.0970932	0.89877	0.0571429	0.0571429	0.0571429	0.885714	0.701673	0.223406	0.175288	0.990205
mmu-miR-142a-3p	13.3727	13.6338	13.9142	13.7742	13	14.1631	13.4402	13.7916	12.501	12.0994	12.6028	12.7346	12.7566	13.0598	12.7261	0.418212	1.19766	0.854443	0.0749922	0.0923439	0.0106074	0.00137366	0.796984	0.914132	0.148289	0.0230557	0.958964	0.0571429	0.0571429	0.0285714	1	0.701673	0.223406	0.109317	1
mmu-miR-144-5p	9.61929	10.5665	10.9354	9.31947	9.64075	9.25536	9.21744	8.87046	11.2982	10.8554	11.5313	12.1018	11.0605	11.9184	10.3657	0.133304	-1.98231	-1.25146	0.864151	0.780148	0.00116545	0.0650964	0.105114	0.989071	0.0597403	0.204589	0.744227	0.857143	0.0571429	0.114286	0.114286	0.973408	0.223406	0.253408	0.530827
mmu-miR-144-3p	8.97297	9.35353	11.2271	8.81825	7.2679	9.17027	8.02087	7.69222	9.07843	8.42102	9.56156	9.91231	9.18962	10.2433	8.46199	0.431459	-0.982523	0.141157	1.55514	0.441386	0.12012	0.843822	0.0689725	0.924135	0.429576	0.918871	0.744227	0.4	0.228571	1	0.114286	0.855887	0.453213	1	0.530827
mmu-miR-145a-5p	15.6168	15.1591	15.8599	15.5107	15.0496	15.2762	15.3386	15.1839	15.8551	15.6441	15.6956	15.8228	15.4149	15.6543	15.42	-0.153584	-0.519552	-0.0413702	0.324598	0.250716	0.00246714	0.82295	0.108595	0.914132	0.0771511	0.906662	0.744227	0.4	0.0571429	1	0.2	0.855887	0.223406	1	0.622026
mmu-miR-145a-3p	12.8445	12.7603	12.9243	12.781	13.026	12.9854	13.1736	13.1734	13.3767	13.57	13.592	13.2046	13.4062	13.0118	13.2499	-0.294769	-0.423321	-0.390618	-0.262067	0.0391202	0.00783636	0.0107295	0.00626663	0.914132	0.132141	0.070266	0.55303	0.114286	0.0571429	0.0285714	0.0285714	0.767436	0.223406	0.109317	0.481747
mmu-miR-146a-5p	15.6256	15.4611	16.036	15.2688	15.8403	15.5449	15.817	15.6271	16.3323	16.4693	15.8402	16.2702	16.4696	16.3802	16.2111	0.118857	-0.506611	-0.734913	-0.109445	0.603345	0.103075	0.0152715	0.571902	0.98255	0.394077	0.0820696	0.899077	0.857143	0.114286	0.0285714	0.485714	0.973408	0.303586	0.109317	0.851961
mmu-miR-146a-3p	3.7291	3.60894	4.13515	3.68817	3.97775	4.26503	3.35315	4.25521	2.73491	3.78751	4.05615	3.37396	4.12355	3.64879	3.93385	0.24385	0.436597	0.0203033	-0.172444	0.618893	0.406858	0.92352	0.513549	0.98255	0.645399	0.966117	0.89161	0.857143	0.4	0.885714	0.485714	0.973408	0.611713	0.937658	0.851961
mmu-miR-149-5p	10.1528	10.2294	10.3058	10.3966	10.5485	10.4269	10.3047	10.5134	10.7301	10.3339	11.3965	10.7665	10.512	10.6671	10.5877	-0.186834	-0.371797	-0.362168	-0.177205	0.609934	0.352929	0.00302218	0.0568577	0.98255	0.630897	0.0354603	0.744227	0.857143	0.4	0.0285714	0.114286	0.973408	0.611713	0.109317	0.530827
mmu-miR-149-3p	0.0445042	0.713741	0.0577672	1.38118	0.254506	0.701399	3.08556	1.40913	0	0	0	0	0.950704	0.00364346	0	0.238587	1.36265	0.31071	-0.813352	0.388895	0.115998	0.465947	0.302456	0.914132	0.422478	0.65279	0.809494	0.270289	0.0435966	0.191267	0.342857	0.82974	0.223406	0.363824	0.773346
mmu-miR-150-5p	15.7128	16.1049	15.4735	15.8485	16.4722	15.9945	15.9365	15.9522	15.8187	16.1795	16.047	16.6974	16.3307	16.53	16.3238	0.455405	0.0737803	-0.685541	-0.303916	0.026143	0.675467	0.00680874	0.149779	0.914132	0.83763	0.0556611	0.744227	0.0571429	1	0.0285714	0.2	0.701673	1	0.109317	0.622026
mmu-miR-150-3p	7.15897	7.58112	7.08398	7.63939	7.7498	7.68642	7.24891	7.33763	7.599	7.32179	7.48313	7.99349	7.94189	7.87994	7.88772	0.45779	0.0377191	-0.559899	-0.139828	0.0207285	0.809834	0.0271718	0.488379	0.914132	0.903879	0.11664	0.884831	0.0571429	0.857143	0.0285714	0.342857	0.701673	0.930355	0.109317	0.773346
mmu-miR-151-5p	15.7522	15.8994	15.8558	15.7723	15.8472	15.8007	15.9617	16.1099	15.9256	16.3449	16.1272	16.266	16.5705	16.2024	16.3857	0.223548	-0.202715	-0.536179	-0.109916	0.205286	0.234199	0.00348147	0.220705	0.914132	0.540404	0.0388082	0.77329	0.228571	0.228571	0.0285714	0.342857	0.82974	0.453213	0.109317	0.773346
mmu-miR-151-3p	16.1391	16.1761	16.3124	16.1362	16.4755	16.171	16.4656	16.2299	16.9812	16.9157	16.6478	16.8459	16.8741	16.7805	16.8676	-0.00619192	-0.51272	-0.651117	-0.144589	0.957621	0.0154792	7.23e-05	0.171684	0.992699	0.180027	0.00683659	0.744227	0.628571	0.0571429	0.0285714	0.2	0.898996	0.223406	0.109317	0.622026
mmu-miR-152-5p	10.9045	10.9818	11.104	10.9509	10.7766	10.7711	10.823	10.8232	10.5812	10.5763	10.5148	10.4994	10.369	10.4894	10.3566	-0.128841	0.24105	0.556706	0.186816	0.0362267	0.00105232	7.28e-05	0.0170313	0.914132	0.0560156	0.00683659	0.744227	0.0571429	0.0571429	0.0285714	0.0285714	0.701673	0.223406	0.109317	0.481747
mmu-miR-152-3p	13.9205	13.5366	14.3505	13.7783	12.8721	13.8831	13.6273	13.8286	13.3502	13.4137	13.377	13.4238	13.5546	13.655	13.3836	0.123925	0.172448	0.392223	0.3437	0.138251	0.514269	0.101129	0.283596	0.914132	0.731305	0.272777	0.809494	0.114286	0.4	0.114286	0.485714	0.767436	0.611713	0.253408	0.851961
mmu-miR-153-3p	9.38144	8.84084	9.63697	9.00741	8.88184	9.12962	9.34672	9.2441	9.32051	9.52459	8.56486	9.04535	9.38898	9.49858	9.14247	0.132191	0.0139178	-0.0521769	0.0660959	0.703756	0.967407	0.812724	0.762007	0.989071	0.987771	0.90063	0.943219	1	0.857143	0.685714	0.885714	1	0.930355	0.810651	0.990205
mmu-miR-154-5p	7.19494	6.8753	7.93097	7.36689	5.8422	7.22718	7.10716	7.01729	5.86784	5.70681	6.99477	6.10635	5.98757	6.50687	6.18212	0.00592162	0.608652	1.1463	0.543567	0.989882	0.301675	0.00768044	0.219173	0.998619	0.61763	0.0576861	0.77329	0.628571	0.228571	0.0285714	0.342857	0.898996	0.453213	0.109317	0.773346
mmu-miR-154-3p	3.57547	3.13313	3.77977	3.30448	3.07709	3.27393	3.84259	2.06526	1.33867	1.34069	3.10741	1.93301	0.86803	2.05131	2.70287	-0.0401213	1.13579	1.55941	0.383493	0.957405	0.187527	0.0199622	0.390679	0.992699	0.473608	0.09692	0.812428	1	0.228571	0.0285714	0.485714	1	0.453213	0.109317	0.851961
mmu-miR-155-5p	11.9612	12.0167	12.0641	11.9904	12.239	12.18	11.6994	12.2145	10.6553	10.8145	11.5868	10.9917	10.9226	11.1968	10.9338	-0.0076497	1.06434	0.996868	-0.0751268	0.981454	0.0477386	0.00020033	0.602732	0.995882	0.276445	0.00813446	0.911197	0.628571	0.0571429	0.0285714	0.342857	0.898996	0.223406	0.109317	0.773346
mmu-miR-155-3p	4.84896	4.32745	4.09962	4.93825	4.90568	4.7912	4.73307	4.58486	3.16565	2.42834	4.20994	2.92651	3.04927	2.64639	2.94925	-0.375122	1.48572	1.66072	-0.200129	0.544912	0.100345	0.0015668	0.406008	0.964565	0.38828	0.0245117	0.82841	0.628571	0.0571429	0.0285714	0.885714	0.898996	0.223406	0.109317	0.990205
mmu-miR-10b-5p	15.3193	15.5444	16.0197	15.6821	15.8051	15.6923	15.8503	15.8626	16.5318	16.1311	17.0906	16.2071	15.9155	16.8465	16.1075	-0.315326	-0.781918	-0.627801	-0.161209	0.411629	0.103996	0.0491826	0.357016	0.914132	0.394902	0.177207	0.809494	0.4	0.0571429	0.0571429	0.342857	0.855887	0.223406	0.175288	0.773346
mmu-miR-10b-3p	2.33453	4.04559	2.43231	3.81153	4.05693	3.56698	3.64301	3.69533	3.7011	3.94744	4.63551	4.16865	4.18902	4.38215	3.82219	0.04582	-0.354122	-0.984511	-0.584569	0.890345	0.334148	0.113178	0.286607	0.989071	0.630897	0.291858	0.809494	0.857143	0.228571	0.0571429	0.685714	0.973408	0.453213	0.175288	0.930095
mmu-miR-129-5p	4.72575	4.224	4.09539	4.94223	4.47153	4.19911	3.81594	3.57536	4.30186	3.29856	5.92298	3.61545	3.30736	4.64051	4.06432	-0.600892	-0.492314	0.58993	0.481352	0.523438	0.589978	0.151539	0.139965	0.955395	0.788156	0.35337	0.744227	0.857143	0.857143	0.114286	0.2	0.973408	0.930355	0.253408	0.622026
mmu-miR-129-1-3p	1.31813	2.00332	3.28172	3.26089	2.47197	2.49407	2.97436	2.61302	1.92025	2.312	2.93216	2.2646	1.47428	2.36594	0.627777	-0.704986	0.250215	0.782862	-0.17234	0.218473	0.494495	0.263048	0.750544	0.914132	0.709939	0.486052	0.941271	0.4	0.4	0.485714	1	0.855887	0.611713	0.661398	1
mmu-miR-181a-5p	18.8149	19.1662	18.6432	18.9567	19.3335	18.8471	19.1398	18.9347	19.646	19.9484	19.4532	19.6499	19.7022	19.4625	19.7137	-0.0504714	-0.618762	-0.736838	-0.168548	0.769238	0.0260859	0.00276702	0.319399	0.989071	0.217487	0.0335859	0.809494	0.857143	0.0571429	0.0285714	0.485714	0.973408	0.223406	0.109317	0.851961
mmu-miR-181a-2-3p	8.65665	8.48574	8.54428	8.70705	8.97088	8.43315	8.76373	8.58004	9.39632	8.9896	9.09685	9.19737	8.96789	8.88649	8.88684	-0.176276	-0.473973	-0.386219	-0.0885223	0.293223	0.0399408	0.00649555	0.522919	0.914132	0.267691	0.0541168	0.891741	0.228571	0.0571429	0.0285714	0.685714	0.82974	0.223406	0.109317	0.930095
mmu-miR-182-5p	16.5696	16.6855	16.7234	16.5094	16.8019	16.589	16.846	16.8427	17.0565	17.0281	16.7885	17.0909	16.8148	16.8161	16.9533	-0.0389108	-0.18779	-0.296813	-0.147933	0.735311	0.149048	0.0129683	0.111645	0.989071	0.455682	0.0752043	0.744227	1	0.4	0.0285714	0.114286	1	0.611713	0.109317	0.530827
mmu-miR-182-3p	3.6924	3.28438	2.94622	2.91603	3.63499	3.78913	3.27038	2.56299	2.33898	3.09673	2.73055	2.50677	2.8783	2.86432	2.95955	0.0801518	0.592288	0.407519	-0.104618	0.762243	0.1513	0.110328	0.76196	0.989071	0.457477	0.287217	0.943219	0.857143	0.228571	0.114286	0.885714	0.973408	0.453213	0.253408	0.990205
mmu-miR-183-5p	14.1013	13.7272	13.9028	13.6187	13.7644	13.7229	13.7097	13.6939	13.6915	13.8295	13.6199	13.7545	13.7896	13.602	13.6786	-0.00743186	0.00913159	0.131319	0.114756	0.925485	0.897279	0.313255	0.358165	0.989071	0.950141	0.558915	0.809494	0.857143	0.628571	0.485714	0.485714	0.973408	0.790857	0.661398	0.851961
mmu-miR-183-3p	8.12967	7.98971	7.66754	7.95165	7.63518	7.6099	7.51615	7.96858	7.02479	7.36234	7.31096	7.35929	7.52565	7.28559	7.58241	0.205539	0.449754	0.496405	0.25219	0.18438	0.028802	0.00733605	0.118195	0.914132	0.228731	0.0569995	0.744227	0.4	0.0571429	0.0285714	0.114286	0.855887	0.223406	0.109317	0.530827
mmu-miR-184-5p	0.0445042	0.713741	0.0577672	1.38118	0.0626657	0.844339	0.0579809	0.901621	0	0	0	0	0	1.02298	0	0.255746	0.466652	0.293552	0.0826454	0.391002	0.141134	0.500383	0.841992	0.914132	0.450069	0.682692	0.975245	0.563703	0.0435966	0.18315	0.685714	0.898996	0.223406	0.363824	0.930095
mmu-miR-184-3p	9.79083	9.82294	10.1777	9.69609	9.70157	9.73171	9.60491	10.1572	7.64172	7.70687	8.06763	7.1626	7.69868	8.04839	7.95747	-0.0886209	1.99344	2.15512	0.0730571	0.726584	0.000168169	0.000344589	0.667445	0.989071	0.0302042	0.0101219	0.924859	0.857143	0.0571429	0.0285714	0.485714	0.973408	0.223406	0.109317	0.851961
mmu-miR-185-5p	9.4942	9.63745	9.82984	9.59677	8.92883	9.70414	9.771	9.78781	9.62368	9.35902	9.64266	9.59417	9.21212	9.59749	9.32156	-0.11045	0.00615654	0.208228	0.0916214	0.44734	0.9796	0.138917	0.698594	0.924135	0.993405	0.336652	0.927766	0.228571	0.4	0.2	0.885714	0.82974	0.611713	0.363824	0.990205
mmu-miR-185-3p	5.99811	5.537	5.38393	5.56497	5.54851	5.7868	5.73925	5.73434	6.08671	5.95101	6.17556	5.87192	5.97146	5.59056	5.90853	-0.235475	-0.368867	-0.214616	-0.0812234	0.0782865	0.0102252	0.22743	0.598316	0.914132	0.144405	0.433563	0.9092	0.114286	0.0571429	0.342857	0.485714	0.767436	0.223406	0.534008	0.851961
mmu-miR-186-5p	15.2391	15.5076	15.2194	15.2601	15.33	15.3963	15.3734	15.4947	15.5225	15.4652	15.3867	15.3958	15.5936	15.5092	15.528	0.0485143	-0.059544	-0.200086	-0.092028	0.434075	0.314016	0.0529476	0.285808	0.924135	0.626689	0.184509	0.809494	0.4	0.4	0.0571429	0.342857	0.855887	0.611713	0.175288	0.773346
mmu-miR-186-3p	6.9164	6.78781	7.48693	6.90558	5.80195	7.19839	6.59332	7.1124	6.19178	6.1186	6.20575	6.14564	6.41767	6.19482	6.03712	0.0267667	0.504467	0.825369	0.347668	0.768654	0.21374	0.00720801	0.381073	0.989071	0.51393	0.0569995	0.809494	1	0.4	0.0285714	0.685714	1	0.611713	0.109317	0.930095
mmu-miR-187-5p	5.8011	5.90412	5.42823	5.51451	5.769	5.37748	5.76387	5.23167	5.37531	5.87936	5.97057	5.55883	6.20538	5.59066	5.96303	0.0877266	-0.206244	-0.167485	0.126486	0.733456	0.420851	0.420239	0.50386	0.989071	0.653814	0.611257	0.89161	0.857143	0.4	0.342857	0.342857	0.973408	0.611713	0.534008	0.773346
mmu-miR-187-3p	11.0478	11.3346	11.1871	11.2485	10.6781	11.1777	11.214	11.218	11.1302	11.14	10.9675	11.0558	11.3151	11.0963	11.2333	0.095882	-0.00729367	0.0294043	0.13258	0.296693	0.961772	0.741845	0.409182	0.914132	0.985265	0.856865	0.832515	0.628571	0.4	0.885714	0.485714	0.898996	0.611713	0.937658	0.851961
mmu-miR-188-5p	9.00991	8.91059	8.55106	8.75417	8.5891	9.00448	8.71738	8.75929	7.91205	8.21572	8.04321	7.79852	8.24838	7.94893	8.15825	-0.0184747	0.710571	0.767915	0.0388697	0.896054	0.00259509	0.00169208	0.779369	0.989071	0.0780785	0.0253452	0.950899	1	0.0571429	0.0285714	0.885714	1	0.223406	0.109317	0.990205
mmu-miR-188-3p	5.47549	4.91451	4.71544	5.30183	4.19847	5.22193	5.22567	5.10654	4.52241	4.85852	4.33685	4.31172	4.45255	4.38477	4.2314	-0.227481	0.365557	0.756705	0.163667	0.271289	0.268395	0.0187801	0.610854	0.914132	0.575905	0.0934359	0.916164	0.228571	0.4	0.0285714	0.685714	0.82974	0.611713	0.109317	0.930095
mmu-miR-24-1-5p	9.12532	8.89239	9.22661	8.89433	9.28472	9.09907	8.9756	9.08907	9.13653	9.55014	9.16733	9.22009	9.38905	9.32118	9.01246	-0.0489691	-0.172551	-0.201034	-0.0774521	0.771971	0.328758	0.138194	0.493318	0.989071	0.630897	0.335478	0.886214	1	0.228571	0.2	0.685714	1	0.453213	0.363824	0.930095
mmu-miR-24-3p	16.5232	16.3464	16.7632	16.3601	15.9657	16.4162	16.3851	16.4602	16.4036	16.5451	16.4007	16.4669	16.6806	16.6108	16.4632	0.105546	-0.143014	-0.0571243	0.191436	0.203274	0.314652	0.630273	0.251039	0.914132	0.626689	0.77572	0.805694	0.228571	0.628571	0.685714	0.685714	0.82974	0.790857	0.810651	0.930095
mmu-miR-190a-5p	8.52861	7.69801	8.98122	8.17525	7.29316	8.43426	8.50183	7.99011	7.93145	7.94867	7.54391	8.00889	8.11684	8.33726	8.14939	0.345087	0.246831	0.192677	0.290933	0.101216	0.465783	0.535902	0.482594	0.914132	0.687253	0.707434	0.884831	0.0571429	0.4	0.485714	0.485714	0.701673	0.611713	0.661398	0.851961
mmu-miR-190a-3p	4.65053	3.70826	4.96704	3.81115	3.76575	4.41772	4.62994	4.65054	4.67186	4.74043	4.60777	3.71411	4.72637	4.86773	4.59649	-0.197178	-0.307363	-0.191928	-0.0817434	0.505482	0.23462	0.652725	0.834836	0.948798	0.540404	0.790187	0.974689	0.857143	0.228571	0.885714	1	0.973408	0.453213	0.937658	1
mmu-miR-191-5p	18.2869	18.3327	18.1931	18.1571	18.506	18.213	18.1948	18.2907	18.1661	18.2256	18.1984	18.2806	18.307	18.2725	18.2089	0.0705964	0.104443	-0.0247868	-0.0586337	0.0473877	0.241227	0.613316	0.508903	0.914132	0.54721	0.767599	0.89161	0.114286	0.4	0.885714	0.485714	0.767436	0.611713	0.937658	0.851961
mmu-miR-191-3p	7.64184	7.41942	7.5076	7.58633	7.70186	7.32779	7.387	7.70304	7.17126	7.34033	7.24986	7.6519	7.40638	7.2953	7.51761	0.213982	0.276107	0.071001	0.00887543	0.0671959	0.0651915	0.467136	0.940051	0.914132	0.313281	0.653805	0.992293	0.114286	0.114286	0.685714	1	0.767436	0.303586	0.810651	1
mmu-miR-193a-5p	4.60801	4.50447	5.24858	4.80505	4.64641	4.64355	5.4085	5.03205	5.56655	5.67656	5.47736	5.61805	5.28249	5.73674	5.82149	0.0412029	-0.640863	-0.823164	-0.141098	0.76905	0.0342018	0.00813859	0.58752	0.989071	0.25313	0.059683	0.904666	0.628571	0.0571429	0.0285714	0.485714	0.898996	0.223406	0.109317	0.851961
mmu-miR-193a-3p	10.8441	10.6224	10.5747	10.7314	10.672	10.9932	10.756	10.558	11.6919	11.4741	11.0249	11.0942	11.4008	11.3407	11.3828	-0.0923428	-0.652172	-0.611495	-0.0516659	0.693424	0.0602959	0.000673189	0.657871	0.989071	0.299931	0.0152879	0.92243	0.628571	0.0571429	0.0285714	0.885714	0.898996	0.223406	0.109317	0.990205
mmu-miR-194-5p	11.6967	11.4623	11.6163	11.327	11.6518	11.6538	11.7835	11.6167	11.8313	12.177	11.6147	11.8388	11.951	11.9922	11.8871	0.042964	-0.197867	-0.391709	-0.150878	0.819537	0.349994	0.011659	0.166242	0.989071	0.630897	0.0716181	0.744227	0.628571	0.628571	0.0285714	0.2	0.898996	0.790857	0.109317	0.622026
mmu-miR-194-1-3p	1.13082	0.713264	0.0580113	0.795707	0.0626657	0.844339	0.0579809	0.901621	1.19411	0.0866239	1.41045	0	0	1.61208	0	-0.49404	-0.430408	0.271432	0.2078	0.431249	0.424062	0.583404	0.546095	0.924135	0.653814	0.741365	0.89877	0.359012	0.228571	0.300522	0.885714	0.855887	0.453213	0.533588	0.990205
mmu-miR-195a-5p	15.3829	15.2464	15.7377	15.3357	14.8352	15.4954	15.2303	15.3873	15.1849	15.4453	15.354	15.2608	15.4067	15.3004	15.1894	-0.038756	-0.0910535	0.136357	0.188654	0.688738	0.604723	0.307924	0.338948	0.989071	0.791612	0.550898	0.809494	0.857143	1	0.485714	0.685714	0.973408	1	0.661398	0.930095
mmu-miR-195a-3p	9.3314	9.50959	9.44265	9.42988	9.52046	9.46001	9.73804	9.60595	10.0171	10.0319	9.87486	9.79732	9.9809	9.92578	9.93972	-0.0636913	-0.393509	-0.482551	-0.152733	0.372571	0.00403022	0.000113753	0.0832459	0.914132	0.0914397	0.00743217	0.744227	0.4	0.0571429	0.0285714	0.0571429	0.855887	0.223406	0.109317	0.481747
mmu-miR-199a-5p	14.278	14.2613	14.2123	14.2837	14.352	14.2493	14.1174	14.2624	13.6247	13.8053	13.9857	13.6058	13.977	13.661	13.8553	-0.0304537	0.440073	0.484071	0.0135445	0.831994	0.0339782	0.00971171	0.804867	0.989071	0.25313	0.0651147	0.963929	0.857143	0.0571429	0.0285714	0.885714	0.973408	0.223406	0.109317	0.990205
mmu-miR-199a-3p	15.8969	16.039	16.0063	16.0198	15.8607	16.1067	15.9633	16.0937	15.5976	15.7598	15.8167	15.5319	15.7364	15.5332	15.7538	-0.0858638	0.281391	0.35167	-0.0155855	0.386425	0.0274578	0.00512703	0.824539	0.914132	0.223874	0.0480404	0.971	0.228571	0.0571429	0.0285714	0.885714	0.82974	0.223406	0.109317	0.990205
mmu-miR-200b-5p	8.52457	8.52973	8.5632	8.42016	8.33775	8.4378	8.59885	8.58097	8.9417	8.99564	9.0049	8.87637	8.90388	8.69212	9.02087	-0.10744	-0.491905	-0.363892	0.0205726	0.214048	0.00250853	0.00730667	0.779842	0.914132	0.0771511	0.0569995	0.950899	0.4	0.0571429	0.0285714	0.885714	0.855887	0.223406	0.109317	0.990205
mmu-miR-200b-3p	15.924	15.9125	15.8711	15.6796	16.1255	15.8776	16.1247	16.0756	16.1697	16.2782	16.1376	16.3345	16.3655	16.0546	16.3458	0.0799214	-0.144359	-0.428292	-0.204011	0.394872	0.104432	0.00434039	0.0471367	0.914132	0.394902	0.0454298	0.744227	0.4	0.0571429	0.0285714	0.114286	0.855887	0.223406	0.109317	0.530827
mmu-miR-201-5p	4.44898	4.66306	4.4559	4.55329	4.42258	4.2408	4.19509	4.60001	2.7667	4.75452	3.69601	3.73258	3.32278	3.52093	3.61139	-0.192158	0.625539	0.983386	0.16569	0.770952	0.389894	0.000225702	0.181188	0.989071	0.637842	0.0083192	0.744227	0.857143	0.628571	0.0285714	0.2	0.973408	0.790857	0.109317	0.622026
mmu-miR-201-3p	1.15745	1.66738	0.0937093	0.749196	0	0	0	0	0	0	0	0	0	0	0	0	0	0.916935	0.916935	NaN	NaN	0.0702987	0.0702987	NaN	NaN	0.211701	0.744227	NaN	NaN	0.0210706	0.0210706	NaN	NaN	0.109317	0.481747
mmu-miR-202-5p	1.21127	1.112	0.175298	2.74364	0.201785	0.738485	1.89256	2.18266	0.0856225	0.0861308	1.83445	0	0	1.02298	0	-0.412988	0.585138	1.0548	0.0566786	0.566093	0.475577	0.143013	0.938936	0.977508	0.693901	0.34045	0.992293	0.19909	0.228571	0.0545145	1	0.82974	0.453213	0.175288	1
mmu-miR-202-3p	1.71359	0.712782	0.0582573	0	2.37218	1.27682	1.39798	2.42573	1.16781	0.0591547	0.848322	0.940546	0.899127	2.36077	1.28082	0.678554	1.17641	-0.749159	-1.24702	0.213454	0.051165	0.204191	0.0505164	0.914132	0.284567	0.407188	0.744227	0.228571	0.0571429	0.2	0.114286	0.82974	0.223406	0.363824	0.530827
mmu-miR-203-5p	5.2475	5.60516	5.94151	5.46863	5.49218	5.40645	5.26404	5.83141	6.08325	5.8884	5.98299	5.96115	5.73983	6.0197	6.36172	0.0357192	-0.48636	-0.4549	0.067179	0.81168	0.0202699	0.0581946	0.734563	0.989071	0.196179	0.192795	0.937005	1	0.0571429	0.0571429	0.885714	1	0.223406	0.175288	0.990205
mmu-miR-203-3p	12.7567	12.9486	13.1	12.78	12.8493	12.9436	12.9912	12.907	13.2204	13.4837	13.126	13.2823	13.2375	13.2367	13.2185	-0.0329504	-0.353928	-0.347402	-0.0264245	0.78812	0.0710044	0.0210673	0.773716	0.989071	0.328662	0.0992068	0.950899	0.857143	0.0571429	0.0285714	0.885714	0.973408	0.223406	0.109317	0.990205
mmu-miR-204-5p	8.47281	8.32612	9.16045	8.8068	8.61397	8.29909	8.71076	8.8325	8.98545	8.69317	10.3561	9.87973	8.49069	9.86185	8.28725	-0.215014	-0.730813	-0.438333	0.0774654	0.762697	0.288036	0.401202	0.736999	0.989071	0.603494	0.594985	0.937005	0.628571	0.228571	0.685714	0.885714	0.898996	0.453213	0.810651	0.990205
mmu-miR-204-3p	0.0446558	1.29669	1.17137	0	0	0	0	0	0	0	0	0	0	0	0	0	0	0.628179	0.628179	NaN	NaN	0.171304	0.171304	NaN	NaN	0.375864	0.744227	NaN	NaN	0.0689184	0.0689184	NaN	NaN	0.183435	0.481747
mmu-miR-205-5p	8.7408	9.57368	9.75931	9.44244	10.0096	9.52605	9.42901	9.43576	10.7018	9.99492	11.9457	11.9811	11.4157	10.7721	10.9656	0.402817	-1.2807	-1.90457	-0.221048	0.569814	0.147143	0.00175855	0.437096	0.978087	0.454212	0.0259206	0.85482	0.4	0.114286	0.0285714	1	0.855887	0.303586	0.109317	1
mmu-miR-205-3p	1.24738	2.57857	2.58258	1.19638	2.02436	2.02347	1.99178	2.63981	2.68802	2.01461	4.00835	4.2544	3.87809	2.87771	2.5165	0.478017	-0.733802	-1.48045	-0.268628	0.541668	0.33618	0.0401332	0.56004	0.961319	0.630897	0.153553	0.899077	0.628571	0.4	0.114286	0.685714	0.898996	0.611713	0.253408	0.930095
mmu-miR-206-3p	0.044712	0.713215	1.17144	0.795673	2.3581	1.72518	0.255205	2.16099	1.07943	1.0846	7.02727	0	0	1.06102	3.65399	-1.88501	-1.4389	-0.497492	-0.943607	0.452251	0.546608	0.611844	0.14339	0.924135	0.758909	0.766438	0.744227	0.211798	1	0.884549	0.2	0.82974	1	0.937658	0.622026
mmu-miR-207	0	0	0	0	0.092133	1.40641	0.0852955	0.886573	1.13746	0.03032	0	0	0	0	0	-0.38926	0.228342	0	-0.617602	0.40747	0.665944	NaN	0.152052	0.914132	0.831079	NaN	0.744227	0.122745	0.4	NaN	0.0210706	0.767436	0.611713	NaN	0.481747
mmu-miR-122-5p	8.96261	4.23831	4.6483	5.01375	8.97415	6.99668	6.95102	8.03437	8.83075	8.94547	4.05591	3.68707	8.9475	6.41057	8.75911	-0.326314	0.46168	-1.23532	-2.02331	0.879798	0.805861	0.482015	0.163621	0.989071	0.900898	0.663419	0.744227	0.857143	1	0.885714	0.2	0.973408	1	0.937658	0.622026
mmu-miR-122-3p	3.157	1.10641	0.179192	0.647304	3.86256	2.83884	2.12799	2.96449	3.62812	4.08804	1.12999	0	4.487	1.09228	3.20785	-0.751934	-0.000247503	-0.924305	-1.67599	0.60638	0.999818	0.477429	0.0790373	0.98255	0.999818	0.660983	0.744227	0.628571	0.857143	0.685714	0.2	0.898996	0.930355	0.810651	0.622026
mmu-miR-143-5p	10.0366	10.0123	9.9458	10.057	9.91121	9.93494	10.0247	10.2016	10.2147	10.254	10.236	10.4122	10.3612	10.1788	10.2133	0.0564758	-0.216759	-0.278423	-0.00518844	0.39412	0.044003	0.0101591	0.944783	0.914132	0.270219	0.067472	0.992293	1	0.0571429	0.0285714	0.685714	1	0.223406	0.109317	0.930095
mmu-miR-143-3p	21.1283	21.2296	21.5173	21.247	21.3892	21.2461	21.5664	21.4485	21.7771	21.7346	21.5375	21.7439	21.4926	21.4935	21.655	-0.0867877	-0.27048	-0.315699	-0.132006	0.415492	0.0459203	0.0251472	0.263646	0.914132	0.272763	0.110303	0.809494	0.4	0.114286	0.114286	0.342857	0.855887	0.303586	0.253408	0.773346
mmu-miR-30e-5p	16.9348	16.8839	17.2265	16.7742	16.5374	16.8972	16.9178	16.6238	17.005	16.9588	16.7148	16.8953	16.8347	16.9781	16.7809	-0.0206131	-0.148808	0.0826035	0.210799	0.849557	0.310572	0.476006	0.172732	0.989071	0.624136	0.660805	0.744227	0.857143	0.228571	0.885714	0.342857	0.973408	0.453213	0.937658	0.773346
mmu-miR-30e-3p	12.432	12.3492	12.5396	12.2715	12.5377	12.3155	12.5028	12.273	12.9673	12.7754	12.6914	13.0171	12.7525	12.8761	12.6871	0.0217915	-0.404136	-0.435124	-0.00919566	0.850694	0.0163162	0.00383682	0.919926	0.989071	0.180917	0.0415557	0.992293	1	0.0571429	0.0285714	1	1	0.223406	0.109317	1
mmu-miR-290a-5p	0	0	0	0	0.0319843	0	0.0295747	0.918659	0	0	0	0	0.950704	0.00364346	0	0.238587	0.245054	-0.238587	-0.245054	0.388895	0.355128	0.388895	0.355128	0.914132	0.630897	0.587995	0.809494	0.270289	0.11867	0.185877	0.0689184	0.82974	0.303586	0.363824	0.481747
mmu-miR-291a-5p	1.75762	0.584207	1.23686	1.73162	0.225806	0.721508	1.34455	2.67352	1.30972	1.31157	2.78805	1.93956	1.47498	0.0363202	2.52753	-0.308515	-0.561766	-0.167021	0.0862295	0.688287	0.472901	0.792616	0.891324	0.989071	0.693321	0.885014	0.982475	1	0.628571	0.685714	0.885714	1	0.790857	0.810651	0.990205
mmu-miR-291a-3p	0.0588187	0.678452	1.18939	1.35874	0.0923132	0	0.0854627	1.89276	0	0	0	0	0	1.02298	0	0.255746	0.517633	0.565604	0.303716	0.391002	0.341348	0.196509	0.60037	0.914132	0.630897	0.396397	0.909238	0.563703	0.11867	0.103754	0.685714	0.898996	0.303586	0.253408	0.930095
mmu-miR-292a-5p	0.0990677	1.96051	1.8092	0.707268	1.30788	0.776327	1.28419	1.44878	1.25961	1.83013	1.78104	0	0.894017	1.04815	2.7515	-0.450177	-0.419296	-0.0294037	-0.0602849	0.501221	0.144081	0.969153	0.904719	0.948798	0.453205	0.987461	0.988748	0.4	0.4	1	1	0.855887	0.611713	1	1
mmu-miR-292a-3p	2.2647	2.66407	2.34286	3.12824	2.38514	2.31948	1.96757	1.38572	1.25893	1.2605	2.11572	2.26089	1.88961	0.0422255	2.50761	0.13003	0.469426	0.924886	0.585491	0.845237	0.265067	0.198552	0.101149	0.989071	0.573207	0.398235	0.744227	0.628571	0.228571	0.114286	0.2	0.898996	0.453213	0.253408	0.622026
mmu-miR-293-5p	1.24017	1.49672	2.82709	1.99229	0.0923132	0	0.0854627	1.89276	1.77295	1.19623	0	0	0.918292	1.62117	1.33574	-0.0209274	-0.472094	0.920268	1.37144	0.975226	0.530401	0.113675	0.0578876	0.993447	0.745402	0.292603	0.744227	1	1	0.2	0.114286	1	1	0.363824	0.530827
mmu-miR-293-3p	1.18082	1.1821	0.127737	2.06865	1.41022	2.77465	1.37937	0.805944	2.25698	2.25852	1.31756	0.951774	0.918322	1.0374	1.33582	-0.883522	-0.351807	0.0789947	-0.45272	0.0953224	0.530639	0.857702	0.462075	0.914132	0.745402	0.926778	0.880499	0.114286	0.857143	0.685714	0.485714	0.767436	0.930355	0.810651	0.851961
mmu-miR-294-5p	0	0	0	0	0.0321303	0	1.17571	0	0	0	0	0.970751	0	0.00364479	0	0.243599	0.301961	-0.243599	-0.301961	0.388937	0.376214	0.388937	0.376214	0.914132	0.630897	0.587995	0.809494	0.270289	0.270289	0.185877	0.185877	0.82974	0.518836	0.363824	0.622026
mmu-miR-294-3p	1.21169	2.42637	1.84308	0.651024	2.91	0.684816	1.38339	1.82799	1.21807	1.21941	1.38886	1.5202	2.49265	0.0364288	2.01355	0.240261	0.426102	0.0173318	-0.168509	0.682966	0.429641	0.979864	0.790156	0.989071	0.653857	0.990599	0.955582	0.4	0.628571	0.885714	0.885714	0.855887	0.790857	0.937658	0.990205
mmu-miR-295-5p	0.0300751	0.751562	0.0390831	0.822456	0	0	0	0	0	0	0	0	0.941347	1.02714	0	0.492122	0	-0.0813276	0.410794	0.182294	NaN	0.828506	0.155615	0.914132	NaN	0.910645	0.744227	0.270289	NaN	1	0.0210706	0.82974	NaN	1	0.481747
mmu-miR-295-3p	3.7531	3.73085	4.42729	4.5329	3.968	3.8308	4.1503	3.87272	3.12866	3.74305	2.25212	4.24841	4.1213	4.14646	2.47181	0.705719	0.91418	0.364042	0.155581	0.299909	0.165797	0.483821	0.531863	0.914132	0.465647	0.664605	0.897452	0.228571	0.0571429	0.685714	1	0.82974	0.223406	0.810651	1
mmu-miR-296-5p	5.90261	6.05978	6.17805	6.17667	5.87845	6.1118	6.43716	6.13584	5.41954	5.81955	6.09796	5.67126	5.83902	6.04103	5.66638	0.0254055	0.361796	0.274855	-0.0615356	0.914205	0.201469	0.0498958	0.661119	0.989071	0.493511	0.177857	0.92243	1	0.114286	0.0571429	1	1	0.303586	0.175288	1
mmu-miR-296-3p	5.53495	5.66017	5.42927	6.06271	5.81833	5.62838	5.62939	5.86966	4.4093	3.22235	4.30446	4.00413	3.76026	4.58298	4.46854	0.225275	1.75774	1.4678	-0.0646673	0.633097	0.0403418	0.00121341	0.691901	0.984299	0.267691	0.0219037	0.927328	0.628571	0.0571429	0.0285714	0.685714	0.898996	0.223406	0.109317	0.930095
mmu-miR-297a-5p	1.95891	4.03604	3.51479	3.62182	3.08344	3.97238	2.80942	2.34034	3.27143	2.63501	2.01505	3.74044	2.16462	3.37852	2.92018	0.410443	0.410898	0.231949	0.231493	0.449091	0.450425	0.698392	0.699892	0.924135	0.671366	0.824684	0.927766	0.4	0.628571	0.685714	0.685714	0.855887	0.790857	0.810651	0.930095
mmu-miR-298-5p	9.48458	10.0418	9.25181	9.8434	10.1819	9.61333	9.63634	10.0572	7.65076	7.66218	8.07646	7.25489	7.8317	7.82738	7.95327	-0.0796584	2.07572	1.93859	-0.216789	0.720352	0.000174591	0.000192007	0.381774	0.989071	0.0302042	0.00813446	0.809494	1	0.0571429	0.0285714	0.342857	1	0.223406	0.109317	0.773346
mmu-miR-298-3p	0.0857375	1.64244	1.22124	1.3198	0.120353	2.14199	0.111483	0	1.16781	0.0591547	0.848322	0	0	0	0	-0.691762	-0.0983052	1.0673	0.473845	0.170601	0.879176	0.0514494	0.476929	0.914132	0.934546	0.181556	0.884831	0.0319112	0.857143	0.0210706	0.685714	0.701673	0.930355	0.109317	0.930095
mmu-miR-299a-5p	4.99571	5.43926	5.13775	5.75738	5.83405	5.10031	5.49076	5.45192	5.07657	4.50211	6.21185	5.5631	4.98367	5.52353	5.54575	0.140503	0.205747	-0.0714877	-0.136732	0.809785	0.727385	0.756385	0.567739	0.989071	0.867776	0.86444	0.899077	0.857143	0.628571	0.885714	0.485714	0.973408	0.790857	0.937658	0.851961
mmu-miR-299a-3p	6.28188	6.30414	6.18355	6.14022	6.46858	6.48826	6.12374	6.40798	5.24785	5.54785	6.63183	5.61605	5.7426	5.99501	5.98153	0.0246204	0.562964	0.393649	-0.144695	0.959175	0.311166	0.017196	0.191527	0.992699	0.624136	0.0885192	0.751634	0.628571	0.628571	0.0285714	0.342857	0.898996	0.790857	0.109317	0.773346
mmu-miR-300-5p	2.21367	1.83439	2.27739	1.98206	0.149363	0.776349	1.85646	1.44879	0.0588041	1.16885	0.848321	1.53461	0.91151	1.62381	0.724301	0.506564	0.365748	0.87832	1.01914	0.277121	0.497514	0.0215138	0.0687584	0.914132	0.712794	0.100303	0.744227	0.4	0.628571	0.0285714	0.0571429	0.855887	0.790857	0.109317	0.481747
mmu-miR-300-3p	9.8452	9.96317	9.6862	9.91985	10.0833	9.81807	10.0553	9.85543	9.14414	9.41961	9.87371	9.50701	9.23194	9.51322	9.31668	-0.0869398	0.47387	0.461391	-0.0994184	0.72923	0.145704	0.00269226	0.317598	0.989071	0.453205	0.0329627	0.809494	1	0.228571	0.0285714	0.485714	1	0.453213	0.109317	0.851961
mmu-miR-301a-5p	5.89788	5.74547	6.14651	5.91071	5.51735	5.94152	6.20563	5.777	5.7728	5.32313	5.47871	5.24049	5.18401	5.06589	5.32079	-0.322085	0.335494	0.722345	0.0647659	0.119641	0.147654	0.000661027	0.714	0.914132	0.454212	0.0152578	0.932625	0.0571429	0.114286	0.0285714	1	0.701673	0.303586	0.109317	1
mmu-miR-301a-3p	13.0205	13.1499	13.3055	13.0985	12.3545	13.2469	12.8517	12.6517	12.2625	12.2447	12.0804	12.2613	12.4399	12.3357	12.5573	0.202731	0.580362	0.745049	0.367418	0.0668219	0.0481236	0.000152911	0.14269	0.914132	0.27723	0.00743217	0.744227	0.114286	0.0571429	0.0285714	0.2	0.767436	0.223406	0.109317	0.622026
mmu-miR-302a-3p	1.145	0.677862	1.18969	0.771022	1.91838	0.737868	1.32681	1.85253	0.0299534	0.0301339	0.879023	0	0	0	0	-0.313037	1.14586	0.945893	-0.513001	0.383903	0.0357412	0.0053088	0.161556	0.914132	0.2563	0.0480404	0.744227	0.0319112	0.114286	0.0210706	0.2	0.701673	0.303586	0.109317	0.622026
mmu-miR-34c-5p	16.7181	16.7389	17.0994	16.9681	16.2897	16.7682	16.9993	16.7535	16.8658	16.9246	17.1109	17.1358	16.9896	16.6532	17.275	0.0462967	-0.264437	-0.132295	0.178439	0.775048	0.181974	0.449595	0.354552	0.989071	0.468577	0.638778	0.809494	0.628571	0.228571	0.485714	0.885714	0.898996	0.453213	0.661398	0.990205
mmu-miR-34c-3p	12.2561	12.1907	12.4906	12.539	11.7977	12.1988	12.6167	12.3794	11.5845	12.5621	12.9365	12.9364	12.2971	12.4699	12.7397	0.249735	-0.112896	-0.241681	0.12095	0.607325	0.814925	0.204968	0.561821	0.98255	0.906636	0.407188	0.899077	1	0.857143	0.342857	0.885714	1	0.930355	0.534008	0.990205
mmu-miR-34b-5p	12.1455	12.0797	12.8664	12.4727	11.4571	12.5042	12.4278	12.168	12.0604	11.7612	12.3641	12.2263	11.9859	11.7711	12.3518	0.0218724	0.0773474	0.30732	0.251845	0.924426	0.803908	0.219727	0.434143	0.989071	0.900169	0.425551	0.853714	1	0.628571	0.342857	0.885714	1	0.790857	0.534008	0.990205
mmu-miR-34b-3p	12.4513	12.3942	12.7466	12.6817	12.2073	12.4337	12.8524	12.6772	12.825	12.9255	13.2442	13.164	12.8671	12.7596	13.0866	-0.0289262	-0.455594	-0.400843	0.0258241	0.863187	0.0615268	0.0201139	0.88186	0.989071	0.301081	0.096957	0.982475	0.857143	0.114286	0.0285714	0.885714	0.973408	0.303586	0.109317	0.990205
mmu-let-7d-5p	15.497	15.4207	15.604	15.4861	15.0029	15.367	15.3802	15.5524	15.0623	15.2891	15.3649	15.477	15.2703	15.4615	15.2767	0.132577	0.0868551	0.130601	0.176323	0.292189	0.580424	0.110782	0.227535	0.914132	0.780667	0.287659	0.77829	0.628571	0.4	0.114286	0.2	0.898996	0.611713	0.253408	0.622026
mmu-let-7d-3p	13.9537	13.6164	13.8192	13.6206	13.8966	13.7334	14.1137	13.8059	14.1692	14.3031	14.1608	14.1529	14.1897	14.2247	14.1076	-0.0422979	-0.323625	-0.416268	-0.134941	0.476304	0.0220736	0.0111638	0.290217	0.935742	0.201265	0.071448	0.809494	0.628571	0.0571429	0.0285714	0.485714	0.898996	0.223406	0.109317	0.851961
mmu-miR-106a-5p	5.9672	6.43115	6.13895	6.87559	6.64619	6.64365	6.3628	6.4492	5.78618	5.78841	5.90972	6.0034	6.04908	6.47336	6.18281	0.349058	0.697355	0.176061	-0.172235	0.0391921	0.000579695	0.472711	0.463084	0.914132	0.0534713	0.658987	0.880549	0.0571429	0.0571429	0.885714	0.485714	0.701673	0.223406	0.937658	0.851961
mmu-miR-106a-3p	0.0302577	0	1.15185	0.822109	0.0626657	0.844339	0.0579809	0.901621	0	0	0	0	0	0	0	0	0.466652	0.501054	0.0344025	NaN	0.141134	0.180912	0.929464	NaN	0.450069	0.381113	0.992293	NaN	0.0435966	0.0689184	0.685714	NaN	0.223406	0.183435	0.930095
mmu-miR-106b-5p	11.8669	12.1827	12.2006	11.8704	11.3155	12.0332	11.6336	11.8156	11.3001	11.4814	11.7023	11.453	11.5756	11.5849	11.3528	-0.00303287	0.204875	0.538581	0.330674	0.98273	0.333242	0.00453701	0.122885	0.995882	0.630897	0.0459576	0.744227	1	0.4	0.0285714	0.114286	1	0.611713	0.109317	0.530827
mmu-miR-106b-3p	9.82839	10.3558	9.79608	10.06	10.2535	10.076	9.94881	10.044	10.3499	9.93937	10.2874	10.4623	10.1561	10.2854	10.1803	0.0787797	-0.111654	-0.260922	-0.0704887	0.623804	0.491137	0.140957	0.648462	0.98255	0.707784	0.338957	0.92243	1	0.628571	0.2	0.685714	1	0.790857	0.363824	0.930095
mmu-miR-130b-5p	7.57304	8.09419	7.46983	7.75042	8.05183	7.68726	7.75242	8.12229	6.69351	6.84606	7.61462	7.52489	7.02827	7.00931	7.46629	0.205793	0.852055	0.464683	-0.181579	0.563055	0.080947	0.0541687	0.339774	0.976392	0.350096	0.185571	0.809494	0.628571	0.0571429	0.0571429	0.342857	0.898996	0.223406	0.175288	0.773346
mmu-miR-130b-3p	10.8379	11.4231	10.6943	11.0124	11.3198	11.0251	10.8658	11.0024	10.0653	10.0968	10.4567	10.7381	10.5413	10.5491	10.4333	0.359173	0.847027	0.426494	-0.0613599	0.0831513	0.0055072	0.0670433	0.75303	0.914132	0.109211	0.206558	0.941271	0.114286	0.0571429	0.0571429	0.685714	0.767436	0.223406	0.175288	0.930095
mmu-miR-19b-3p	12.982	12.7617	14.3518	13.2006	12.2476	13.5188	12.7917	13.0877	13.152	12.5452	12.2995	12.4534	12.5105	12.6437	12.4465	-0.152041	0.245888	0.810496	0.412568	0.611392	0.534272	0.105073	0.390669	0.98255	0.747657	0.280196	0.812428	0.857143	0.857143	0.0285714	0.685714	0.973408	0.930355	0.109317	0.930095
mmu-miR-30c-5p	17.5311	17.2786	17.5981	17.2032	17.4654	17.3512	17.5722	17.5257	17.7051	17.8692	17.5106	17.7525	17.752	17.6448	17.6268	-0.00092584	-0.216323	-0.291292	-0.0758947	0.993872	0.15902	0.0492885	0.513714	0.998619	0.465647	0.177207	0.89161	1	0.228571	0.0285714	0.885714	1	0.453213	0.109317	0.990205
mmu-miR-30c-1-3p	8.35873	8.56643	8.42935	8.64113	8.54144	8.39772	8.52977	8.55144	8.48274	8.42735	8.56207	8.60998	8.55647	8.43265	8.61319	0.0623507	0.0143687	-0.0541653	-0.00618321	0.32862	0.798691	0.510633	0.936429	0.914132	0.89636	0.691318	0.992293	0.4	1	0.685714	0.885714	0.855887	1	0.810651	0.990205
mmu-miR-30c-2-3p	11.6296	11.6025	11.8421	11.5304	11.3553	11.6333	11.6702	11.6927	12.1875	11.9436	11.8804	11.9289	11.9114	11.8469	11.9652	-0.0907377	-0.415981	-0.261926	0.0633169	0.437029	0.0237162	0.0233884	0.562549	0.924135	0.207869	0.106573	0.899077	0.628571	0.0571429	0.0285714	0.885714	0.898996	0.223406	0.109317	0.990205
mmu-miR-30d-5p	18.8904	18.8001	18.9441	18.704	19.0089	18.7639	19.014	18.7956	19.5057	19.6647	19.1507	19.4784	19.4739	19.4158	19.3159	-0.0193831	-0.544757	-0.586353	-0.0609789	0.911672	0.0516139	0.000176898	0.503615	0.989071	0.284567	0.00813446	0.89161	0.628571	0.0571429	0.0285714	0.685714	0.898996	0.223406	0.109317	0.930095
mmu-miR-30d-3p	11.5797	11.3466	11.4159	11.2638	11.6311	11.4946	11.6531	11.4121	11.9086	12.041	11.472	11.9344	11.9246	11.7976	11.8261	0.0635012	-0.259495	-0.469212	-0.146216	0.749595	0.266509	0.00230103	0.14939	0.989071	0.575263	0.0299986	0.744227	1	0.4	0.0285714	0.2	1	0.611713	0.109317	0.622026
mmu-miR-148a-5p	9.7547	9.97376	9.75282	10.0078	9.96826	9.86276	9.80286	9.99423	9.46011	9.33059	9.83689	9.23573	9.59079	9.57001	9.57639	-0.0493028	0.364496	0.379031	-0.0347672	0.794505	0.1288	0.0148037	0.689073	0.989071	0.436934	0.0804966	0.927328	1	0.114286	0.0285714	0.885714	1	0.303586	0.109317	0.990205
mmu-miR-148a-3p	16.6348	16.9232	16.8659	16.9101	16.8937	16.9973	16.954	17.2098	16.7011	16.6171	17.0316	16.7601	16.7793	16.8528	16.9725	0.0579418	0.23046	-0.0076765	-0.180195	0.701692	0.202869	0.92943	0.110298	0.989071	0.495185	0.968644	0.744227	0.628571	0.4	0.885714	0.114286	0.898996	0.611713	0.937658	0.530827
mmu-miR-192-5p	14.7484	14.6894	14.8032	14.6018	15.1506	14.8324	15.0232	14.8261	15.4203	15.5104	15.182	15.1627	15.3256	15.1428	15.38	-0.118135	-0.412834	-0.54206	-0.247361	0.369136	0.0278911	0.00046021	0.0434026	0.914132	0.225738	0.0122259	0.744227	0.228571	0.0571429	0.0285714	0.0285714	0.82974	0.223406	0.109317	0.481747
mmu-miR-192-3p	4.26757	3.87914	4.78153	3.73953	4.51653	4.67317	3.86195	4.59648	4.91901	4.86282	4.06783	4.23762	4.17876	4.91759	4.59843	-0.133453	-0.204521	-0.31616	-0.245092	0.704469	0.573379	0.320741	0.444448	0.989071	0.77673	0.56592	0.86322	0.857143	0.4	0.485714	0.685714	0.973408	0.611713	0.661398	0.930095
mmu-miR-196a-5p	3.93778	2.85542	4.10965	2.72031	3.50059	2.79185	4.46518	2.93556	1.19457	1.19576	0.821404	3.25777	2.4572	3.22067	1.07196	1.43132	2.35272	0.903892	-0.0175066	0.0642444	0.00565642	0.203632	0.974374	0.914132	0.109211	0.406687	0.992293	0.228571	0.0571429	0.342857	0.885714	0.82974	0.223406	0.534008	0.990205
mmu-miR-196a-2-3p	0.0300365	1.33254	0.039033	0	0.0321303	0	1.17571	0	0	0	0	0	0	0	0	0	0.301961	0.350402	0.0484415	NaN	0.376214	0.363067	0.915653	NaN	0.630897	0.587995	0.992293	NaN	0.270289	0.0689184	0.657255	NaN	0.518836	0.183435	0.930095
mmu-miR-200a-5p	9.60161	9.61957	9.4243	9.50008	9.54875	9.45029	9.72132	9.62174	9.93427	9.98133	9.91304	9.83065	9.91736	9.6737	10.0024	-0.0868646	-0.357356	-0.319625	-0.049134	0.308847	0.00528913	0.0116998	0.528706	0.914132	0.107795	0.0716181	0.897201	0.628571	0.0571429	0.0285714	0.485714	0.898996	0.223406	0.109317	0.851961
mmu-miR-200a-3p	15.4286	15.0082	15.6837	14.9848	14.9889	15.2296	15.6056	15.3161	15.6555	15.7243	15.3884	15.6693	15.6827	15.6614	15.6423	0.0745185	-0.304347	-0.387583	-0.00871729	0.542861	0.121577	0.106523	0.96867	0.962185	0.43034	0.282457	0.992293	0.857143	0.114286	0.342857	1	0.973408	0.303586	0.534008	1
mmu-miR-208a-5p	2.71188	2.5516	5.30734	4.95647	3.41932	4.25294	4.60878	4.24743	4.72215	4.03989	6.51919	5.37866	4.60434	5.91794	4.85117	0.0942874	-0.961625	-1.30621	-0.250299	0.914059	0.322626	0.171381	0.76219	0.989071	0.630897	0.375864	0.943219	0.857143	0.4	0.342857	1	0.973408	0.611713	0.534008	1
mmu-miR-208a-3p	6.00808	6.23511	7.93984	7.44351	6.31117	7.56711	7.70107	7.39969	7.56991	6.82842	9.01774	7.98294	7.75407	8.04865	7.59905	0.0408172	-0.560595	-0.939541	-0.338129	0.955469	0.491702	0.13586	0.573834	0.992699	0.707784	0.331526	0.899077	0.628571	0.628571	0.114286	0.685714	0.898996	0.790857	0.253408	0.930095
mmu-let-7a-5p	17.7765	17.6461	17.876	17.3633	17.3695	17.558	17.7006	17.7146	17.4413	17.4351	17.6025	17.865	17.5334	17.8655	17.5654	0.214286	0.0926743	-0.0418231	0.0797884	0.104903	0.385194	0.781493	0.583813	0.914132	0.630897	0.878054	0.901868	0.228571	0.628571	1	0.685714	0.82974	0.790857	1	0.930095
mmu-let-7a-1-3p	11.2359	10.5398	11.4851	11.0133	10.2271	11.1984	10.9031	10.9819	10.2849	10.2064	10.459	10.2848	10.2781	10.558	10.066	-0.020034	0.510867	0.771801	0.2409	0.879434	0.0883844	0.0225515	0.438551	0.989071	0.369657	0.103766	0.855296	0.857143	0.228571	0.0571429	0.342857	0.973408	0.453213	0.175288	0.773346
mmu-let-7a-2-3p	4.17008	4.10049	4.1558	3.75308	4.60098	3.75537	3.64929	2.73895	3.84934	4.78842	4.51625	4.16247	4.38524	4.91762	4.49916	0.106455	-0.698519	-0.446261	0.358713	0.760151	0.199627	0.0620232	0.421764	0.989071	0.491608	0.200295	0.846196	1	0.228571	0.0571429	0.485714	1	0.453213	0.175288	0.851961
mmu-let-7b-5p	16.1245	15.8026	16.1618	15.877	15.3872	15.8677	15.9673	15.9601	16.1702	16.1566	16.0946	16.1672	15.9379	16.2276	15.9355	-0.0734122	-0.34489	-0.0755621	0.195915	0.41554	0.0859724	0.544029	0.285318	0.914132	0.364987	0.712905	0.809494	0.857143	0.0571429	0.342857	0.485714	0.973408	0.223406	0.534008	0.851961
mmu-let-7b-3p	11.0547	10.6723	10.7097	10.747	11.2931	10.6997	11.128	10.8968	11.2002	11.6135	11.4545	11.399	11.5161	11.5962	11.4102	0.0576309	-0.418341	-0.684437	-0.208465	0.689772	0.0655127	0.00139138	0.238522	0.989071	0.313472	0.0230557	0.788742	1	0.114286	0.0285714	0.342857	1	0.303586	0.109317	0.773346
mmu-let-7c-5p	18.039	17.8236	18.1406	17.8852	17.4309	17.8352	17.8954	17.8668	18.165	18.035	17.9301	18.0639	17.8202	18.068	17.812	-0.102364	-0.286294	0.0310784	0.215009	0.349895	0.0801558	0.770958	0.159614	0.914132	0.349954	0.871195	0.744227	0.628571	0.0571429	0.685714	0.342857	0.898996	0.223406	0.810651	0.773346
mmu-let-7c-1-3p	7.2011	6.47855	7.34765	7.00365	6.58757	6.30416	6.70321	6.74576	6.11175	5.97867	6.05521	6.10785	5.74016	6.3116	5.84445	-0.0475249	0.536634	1.00672	0.422564	0.744644	0.00815839	0.00627247	0.111753	0.989071	0.134419	0.0525692	0.744227	0.857143	0.0571429	0.0285714	0.2	0.973408	0.223406	0.109317	0.622026
mmu-let-7c-2-3p	11.2669	10.534	11.394	11.0424	10.1716	11.1735	11.001	11.0175	10.4007	10.2875	10.5038	10.197	10.2288	10.4914	10.0791	-0.148236	0.443586	0.810212	0.21839	0.225602	0.143457	0.0161423	0.48839	0.914132	0.453205	0.0857511	0.884831	0.228571	0.4	0.0285714	0.342857	0.82974	0.611713	0.109317	0.773346
mmu-let-7e-5p	14.6235	14.6029	14.6365	14.4621	14.305	14.4792	14.6258	14.5825	14.2136	14.1264	14.2718	14.4333	14.2819	14.3862	14.3024	0.147015	0.294195	0.230278	0.0830981	0.0513105	0.0187381	0.0053628	0.359463	0.914132	0.189047	0.0480404	0.809494	0.0571429	0.0571429	0.0285714	0.485714	0.701673	0.223406	0.109317	0.851961
mmu-let-7e-3p	9.1898	8.90859	9.21424	8.89423	8.97785	8.8835	8.97773	8.84214	8.99008	9.20776	8.91278	8.99306	9.14261	9.03204	9.13972	0.0399791	-0.116572	-0.0251418	0.13141	0.707833	0.317806	0.803841	0.234055	0.989071	0.629558	0.894096	0.786871	0.628571	0.228571	1	0.342857	0.898996	0.453213	1	0.773346
mmu-let-7f-5p	18.75	18.9437	18.8186	18.7493	18.9108	18.7953	18.9581	19.0691	18.8336	18.7749	18.906	19.2029	19.0103	18.9818	19.1257	0.242011	0.0951836	-0.264766	-0.11794	0.012999	0.223756	0.00870105	0.158915	0.914132	0.527562	0.0612554	0.744227	0.0571429	0.228571	0.0285714	0.2	0.701673	0.453213	0.109317	0.622026
mmu-let-7f-1-3p	9.77976	9.43208	9.51393	9.41832	9.39092	9.30591	9.56257	9.39454	8.80953	9.33165	9.43127	9.29776	9.37896	9.4966	9.40553	0.203896	0.222666	0.14131	0.122539	0.401784	0.368069	0.199188	0.272546	0.914132	0.630897	0.398942	0.809494	0.628571	0.628571	0.114286	0.2	0.898996	0.790857	0.253408	0.622026
mmu-let-7f-2-3p	9.57659	9.1462	9.94564	9.41353	8.98632	9.74131	9.54602	9.06773	9.22209	9.41529	8.98553	9.24717	9.22333	9.50694	9.28444	0.107832	0.127708	0.205023	0.185147	0.496493	0.58969	0.318562	0.483769	0.946461	0.788156	0.56465	0.884831	0.4	0.628571	0.485714	0.485714	0.855887	0.790857	0.661398	0.851961
mmu-miR-15a-5p	14.0892	14.2137	14.1865	14.0796	14.0491	14.2473	14.1565	14.2351	13.8879	14.1306	14.0961	14.2659	14.2231	14.1541	14.1081	0.149601	0.133803	-0.0455391	-0.029741	0.175756	0.21694	0.387305	0.621168	0.914132	0.515885	0.587995	0.918832	0.114286	0.228571	0.342857	0.685714	0.767436	0.453213	0.534008	0.930095
mmu-miR-15a-3p	7.2186	7.52818	7.50498	7.32617	7.5914	7.69059	7.50363	7.70229	7.65609	7.2043	7.78464	7.59619	7.66122	7.68773	7.26929	0.00526	0.0736295	-0.159123	-0.227493	0.980652	0.720679	0.242219	0.0476433	0.995882	0.864872	0.455941	0.744227	1	1	0.2	0.114286	1	1	0.363824	0.530827
mmu-miR-16-5p	18.5849	18.7316	18.5182	18.4922	18.7916	18.6183	18.6273	18.7318	18.5006	18.9162	18.7419	18.9773	18.9445	18.8401	18.7877	0.167844	-0.027319	-0.30568	-0.110517	0.296574	0.846747	0.0049948	0.158661	0.914132	0.9249	0.0476595	0.744227	0.228571	0.857143	0.0285714	0.114286	0.82974	0.930355	0.109317	0.530827
mmu-miR-16-1-3p	7.75491	7.83961	8.05568	7.92994	7.67154	8.08657	7.88621	8.0859	7.22061	7.12181	7.36224	7.1739	7.07821	7.31355	7.31698	-0.0142284	0.697669	0.674375	-0.0375222	0.882427	0.00235437	0.000249864	0.763089	0.989071	0.0771511	0.00871138	0.943504	0.857143	0.0571429	0.0285714	0.685714	0.973408	0.223406	0.109317	0.930095
mmu-miR-16-2-3p	8.17543	8.1219	8.53555	8.12298	7.93395	8.28501	8.159	8.00969	7.67834	7.6717	8.13599	7.99864	8.00432	8.07156	7.92321	0.170755	0.268231	0.239531	0.142055	0.382358	0.216631	0.0913384	0.30727	0.914132	0.515885	0.25385	0.809494	0.628571	0.228571	0.0285714	0.485714	0.898996	0.453213	0.109317	0.851961
mmu-miR-18a-5p	11.4948	11.0172	12.4053	11.5676	9.1413	11.2784	10.7079	10.8932	8.4229	8.61165	9.45465	9.33218	8.58596	9.95441	8.61171	0.291329	1.67548	2.50015	1.116	0.551563	0.0329167	0.00129238	0.0990944	0.965649	0.250312	0.0227459	0.744227	0.628571	0.114286	0.0285714	0.0571429	0.898996	0.303586	0.109317	0.481747
mmu-miR-18a-3p	6.76196	6.86376	6.86794	6.90991	7.53566	7.14228	6.88471	7.19495	6.63141	6.77274	6.8677	6.83551	6.8256	6.98425	6.85701	0.118306	0.432116	-0.0246981	-0.338507	0.222089	0.0412211	0.62847	0.0822845	0.914132	0.269104	0.77436	0.744227	0.4	0.0571429	0.885714	0.0571429	0.855887	0.223406	0.937658	0.481747
mmu-miR-20a-5p	11.4125	11.3634	11.9363	11.3664	10.833	11.43	11.2406	11.2344	10.6479	10.8201	10.877	11.1796	10.7876	11.1209	10.7299	0.172826	0.402843	0.565175	0.335158	0.255635	0.042521	0.0211938	0.124798	0.914132	0.270219	0.0994694	0.744227	0.628571	0.114286	0.0285714	0.2	0.898996	0.303586	0.109317	0.622026
mmu-miR-20a-3p	6.11527	5.71781	6.69483	5.68279	5.50866	5.86796	5.77731	5.80295	5.81774	5.99758	5.64731	5.64276	6.03194	5.97215	6.14452	0.126965	-0.0816527	0.104836	0.313454	0.430295	0.55824	0.705343	0.281238	0.924135	0.767234	0.828984	0.809494	0.628571	0.628571	0.885714	0.685714	0.898996	0.790857	0.937658	0.930095
mmu-miR-21a-5p	19.8559	19.8902	20.1443	19.9128	19.666	20.0081	19.8462	20.0975	17.7485	17.7514	18.3909	17.8647	17.9302	18.0074	17.9374	-0.0286373	1.94084	2.01585	0.0463719	0.90612	0.00474216	6.91e-06	0.703439	0.989071	0.102549	0.00245643	0.928277	0.628571	0.0571429	0.0285714	0.685714	0.898996	0.223406	0.109317	0.930095
mmu-miR-21a-3p	13.0755	12.8055	12.9615	12.8726	13.3678	13.5916	13.0894	13.2458	10.5975	10.55	11.3218	10.5226	10.8351	10.7916	10.7851	-0.0894853	2.50056	2.19517	-0.394872	0.759109	0.00393289	5.42e-07	0.0246887	0.989071	0.0910462	0.000763683	0.744227	1	0.0571429	0.0285714	0.0285714	1	0.223406	0.109317	0.481747
mmu-miR-22-5p	10.8443	10.5167	11.1079	10.7331	10.2383	10.6449	10.6628	10.6294	10.1181	10.3411	10.362	10.2416	10.3157	10.2337	10.0732	-0.0576994	0.270128	0.584453	0.256625	0.572792	0.0897147	0.0117624	0.16115	0.979207	0.371752	0.0716181	0.744227	0.4	0.228571	0.0285714	0.2	0.855887	0.453213	0.109317	0.622026
mmu-miR-22-3p	20.7717	20.6727	20.4824	20.655	20.7755	20.6183	20.7595	20.7297	20.6582	20.8219	20.5609	20.7314	20.7788	20.7238	20.6689	0.0453418	0.0403839	-0.0802312	-0.0752733	0.61794	0.664991	0.282298	0.331327	0.98255	0.830639	0.511552	0.809494	0.628571	0.857143	0.342857	0.485714	0.898996	0.930355	0.534008	0.851961
mmu-miR-23a-5p	4.72412	4.74775	4.19239	4.28448	4.22112	4.18443	4.68592	3.85806	4.26068	4.4323	4.40822	4.00493	4.32832	4.38281	4.04598	-0.176553	-0.129681	0.296675	0.249803	0.17658	0.512423	0.146469	0.307758	0.914132	0.730374	0.347187	0.809494	0.228571	0.4	0.342857	0.2	0.82974	0.611713	0.534008	0.622026
mmu-miR-23a-3p	15.4437	15.2536	15.4896	15.3385	15.1502	15.2321	15.2019	15.3144	15.2791	15.6451	15.5394	15.5596	15.619	15.603	15.522	0.0880685	-0.263196	-0.194557	0.156708	0.504952	0.125862	0.0275696	0.05452	0.948798	0.434395	0.117988	0.744227	0.857143	0.114286	0.0285714	0.0571429	0.973408	0.303586	0.109317	0.481747
mmu-miR-24-2-5p	14.3645	14.1416	14.274	14.0591	14.3966	14.0808	14.3268	14.3051	14.6486	14.7781	14.3283	14.5967	14.6133	14.616	14.4663	-0.0119594	-0.307715	-0.363269	-0.067513	0.938121	0.131542	0.00662345	0.509919	0.990096	0.439578	0.054537	0.89161	0.628571	0.114286	0.0285714	0.485714	0.898996	0.303586	0.109317	0.851961
mmu-miR-26a-5p	20.3245	20.2211	20.2829	20.1062	20.6395	20.2435	20.5844	20.3171	20.999	21.334	20.7338	21.1859	21.0817	21.0278	21.0107	0.0542817	-0.576165	-0.8429	-0.212453	0.786863	0.0571621	1.24e-05	0.116186	0.989071	0.291928	0.00250356	0.744227	0.628571	0.0571429	0.0285714	0.2	0.898996	0.223406	0.109317	0.622026
mmu-miR-26a-1-3p	7.49603	6.8203	8.23887	7.44164	6.30367	7.40467	7.16936	7.18786	6.86157	6.36945	6.48885	6.63088	6.42786	7.19305	6.3546	0.0783066	0.443099	0.847611	0.482819	0.758161	0.184838	0.0567594	0.251066	0.989071	0.470251	0.191022	0.805694	1	0.4	0.0571429	0.2	1	0.611713	0.175288	0.622026
mmu-miR-26b-5p	17.2529	17.1266	17.3718	17.0958	17.2944	17.1659	17.3432	17.2341	17.6152	17.7594	17.2883	17.7037	17.4929	17.6836	17.4734	0.0340591	-0.294937	-0.376609	-0.0476129	0.838327	0.160945	0.0051906	0.548346	0.989071	0.465647	0.0480404	0.89877	1	0.228571	0.0285714	0.685714	1	0.453213	0.109317	0.930095
mmu-miR-26b-3p	9.86984	9.77049	9.9641	9.8812	9.66041	9.77263	9.83586	9.81789	9.80133	9.90576	9.9047	9.92337	9.79735	9.91796	9.73833	-0.0263477	-0.0989019	0.0271579	0.0997121	0.665468	0.118414	0.669795	0.124781	0.989071	0.425674	0.803983	0.744227	1	0.228571	0.885714	0.2	1	0.453213	0.937658	0.622026
mmu-miR-29a-5p	8.84317	8.29666	8.72201	8.42273	8.27245	8.73101	8.4744	8.58727	8.78091	8.73643	8.50392	8.40806	8.56005	8.60906	8.50104	-0.1542	-0.157471	0.0515908	0.0548619	0.206707	0.278209	0.722069	0.743897	0.914132	0.592371	0.840226	0.937005	0.228571	0.228571	0.885714	0.885714	0.82974	0.453213	0.937658	0.990205
mmu-miR-29a-3p	17.025	16.7408	17.3122	16.8767	16.9409	17.0665	17.1295	17.0141	17.3552	17.6313	17.3289	17.4385	17.4074	17.4732	17.3531	-0.020439	-0.400743	-0.429375	-0.0490714	0.854883	0.0379416	0.0364916	0.724503	0.989071	0.266554	0.144326	0.935449	0.857143	0.0571429	0.0285714	0.685714	0.973408	0.223406	0.109317	0.930095
mmu-miR-29c-5p	8.38079	8.58294	8.82861	8.73513	8.13161	8.66765	8.661	8.73421	8.54098	8.85787	9.01708	8.43183	8.80842	8.41513	8.66199	-0.225963	-0.256691	0.0525201	0.0832488	0.256962	0.253493	0.713238	0.645177	0.914132	0.556881	0.834085	0.92243	0.228571	0.4	0.885714	0.685714	0.82974	0.611713	0.937658	0.930095
mmu-miR-29c-3p	14.0387	13.5994	14.3292	13.8305	13.8228	14.0135	14.1701	13.9319	14.318	14.5461	14.1394	14.2722	14.3064	14.4014	14.307	-0.0127413	-0.349924	-0.372311	-0.0351284	0.924839	0.0739583	0.0939572	0.847117	0.989071	0.334504	0.259385	0.975245	0.857143	0.114286	0.2	1	0.973408	0.303586	0.363824	1
mmu-miR-27a-5p	8.6795	8.92877	8.79281	8.84694	9.33593	8.67075	8.90429	8.97593	8.75988	8.80408	8.4712	8.77758	8.93683	8.58988	8.46934	0.0150201	0.293336	0.118597	-0.159719	0.922573	0.150755	0.357009	0.341646	0.989071	0.457477	0.587995	0.809494	1	0.228571	0.485714	0.485714	1	0.453213	0.661398	0.851961
mmu-miR-27a-3p	16.7466	16.6565	16.7705	16.4664	16.9324	16.6623	16.9494	16.7967	17.1316	17.3683	16.886	17.1853	17.2435	17.0392	17.1268	0.0200929	-0.293389	-0.488689	-0.175207	0.901197	0.156072	0.0017875	0.118515	0.989071	0.465524	0.0259463	0.744227	1	0.228571	0.0285714	0.114286	1	0.453213	0.109317	0.530827
mmu-miR-31-5p	11.9634	12.0897	11.9811	11.7534	12.4204	12.0415	12.1777	11.9508	12.7338	13.0317	12.7093	12.8107	12.881	12.5754	12.796	-0.0591471	-0.677312	-0.818859	-0.200694	0.658394	0.00624902	0.000149412	0.163001	0.989071	0.113798	0.00743217	0.744227	1	0.0571429	0.0285714	0.342857	1	0.223406	0.109317	0.773346
mmu-miR-31-3p	7.83199	7.19115	8.35361	7.46402	6.38235	7.61181	7.19942	7.19537	7.75041	7.41024	7.17548	7.0764	7.13623	7.43124	6.80328	-0.333589	-0.348142	0.598403	0.612956	0.186706	0.310248	0.094262	0.139509	0.914132	0.624136	0.259385	0.744227	0.228571	0.628571	0.0571429	0.342857	0.82974	0.790857	0.175288	0.773346
mmu-miR-92a-2-5p	0.0153412	0	1.12994	0	1.30801	0	1.28431	1.87101	0	0	0	0	0	0	0	0	1.11583	0.28632	-0.829511	NaN	0.0668165	0.383585	0.143813	NaN	0.313472	0.587995	0.744227	NaN	0.11867	0.185877	0.18315	NaN	0.303586	0.363824	0.622026
mmu-miR-92a-3p	16.6578	17.2418	16.8952	17.1776	17.4111	17.3126	17.1206	17.2642	17.4923	17.5807	17.6737	17.6875	17.6726	17.4274	17.6552	0.028453	-0.305119	-0.617566	-0.283994	0.738891	0.0125203	0.0126917	0.124081	0.989071	0.163473	0.0747695	0.744227	0.857143	0.0571429	0.0285714	0.114286	0.973408	0.223406	0.109317	0.530827
mmu-miR-93-5p	14.1353	14.7445	14.179	14.3279	14.2757	14.3746	14.1912	14.3046	14.1946	14.3051	14.3636	14.3662	14.415	14.3408	14.4353	0.101541	-0.00127085	-0.0426541	0.0601582	0.16471	0.984714	0.780501	0.700739	0.914132	0.993405	0.878054	0.927766	0.114286	0.857143	0.342857	0.885714	0.767436	0.930355	0.534008	0.990205
mmu-miR-93-3p	7.84811	7.88269	7.87771	7.8088	8.28384	7.79812	8.07073	7.93087	7.81621	8.07151	7.96156	8.061	8.02416	8.09956	8.27815	0.165958	0.0711295	-0.26139	-0.166562	0.147296	0.601259	0.0148073	0.206951	0.914132	0.79101	0.0804966	0.761477	0.228571	1	0.0285714	0.342857	0.82974	1	0.109317	0.773346
mmu-miR-96-5p	9.85777	9.24853	10.0519	9.20464	9.38348	9.87802	9.80607	9.60255	9.60111	10.0259	9.72169	9.54746	9.74525	9.54402	9.45646	-0.209593	-0.115363	0.0174214	-0.0768092	0.234103	0.526853	0.941917	0.764437	0.914132	0.742923	0.974445	0.943585	0.228571	0.857143	1	0.885714	0.82974	0.930355	1	0.990205
mmu-miR-96-3p	1.82005	1.82241	1.33048	2.87838	2.81926	3.0068	3.40163	2.79006	0.0584557	0.0588052	1.4346	1.92688	1.87544	3.04579	1.94845	1.68185	2.48715	-0.236309	-1.04161	0.0429773	0.0241074	0.604279	0.0417749	0.914132	0.207869	0.761024	0.744227	0.0571429	0.0571429	0.2	0.114286	0.701673	0.223406	0.363824	0.530827
mmu-miR-34a-5p	12.6834	12.4884	13.0501	12.6286	12.2979	12.447	12.528	12.5009	11.3087	11.3852	11.4085	11.2891	11.3685	11.6093	11.381	0.0445213	1.076	1.30066	0.26918	0.585206	1.88e-05	0.000287204	0.106587	0.979207	0.0145993	0.00962816	0.744227	0.857143	0.0571429	0.0285714	0.114286	0.973408	0.223406	0.109317	0.530827
mmu-miR-34a-3p	6.12222	6.01686	6.83683	6.32867	5.56446	6.10132	5.98487	6.0666	4.60697	4.86938	4.74767	3.71799	3.6554	4.75915	4.75027	-0.520639	1.18797	2.10545	0.396833	0.190172	0.000607831	0.00222379	0.128394	0.914132	0.0534713	0.0292626	0.744227	0.628571	0.0571429	0.0285714	0.114286	0.898996	0.223406	0.109317	0.530827
mmu-miR-129-2-3p	2.86741	3.15835	2.95083	3.82611	3.62984	3.87964	3.06421	2.3305	3.39206	3.21794	4.78715	3.92156	2.83512	4.30552	4.1412	0.00180199	-0.573003	-0.600177	-0.0253725	0.997748	0.399188	0.188327	0.952642	0.998619	0.645399	0.385873	0.992293	1	0.628571	0.342857	0.885714	1	0.790857	0.534008	0.990205
mmu-miR-98-5p	13.9693	13.7284	14.4489	13.7986	13.1519	13.8215	13.6832	13.7417	13.1551	13.1946	13.2904	13.3907	13.1418	13.4364	13.1229	0.0595896	0.386191	0.713314	0.386712	0.546877	0.0808111	0.0140891	0.13277	0.965649	0.350096	0.0796587	0.744227	1	0.4	0.0285714	0.2	1	0.611713	0.109317	0.622026
mmu-miR-98-3p	8.68109	8.34433	8.30472	8.32893	8.35827	8.46641	8.74362	8.74572	7.68997	8.09326	8.32594	8.41645	8.39892	8.2708	8.22601	0.291656	0.542116	0.0867218	-0.163738	0.253507	0.0787871	0.432535	0.264159	0.914132	0.347266	0.623346	0.809494	0.228571	0.0571429	0.685714	0.114286	0.82974	0.223406	0.810651	0.530827
mmu-miR-103-1-5p	3.81151	2.37292	3.33034	3.20332	2.07171	2.71357	2.41742	2.62197	2.91896	3.30844	3.04264	3.11217	1.8752	2.63482	0.52796	-1.05248	-0.633848	1.14199	0.723355	0.157887	0.0179431	0.139225	0.0896822	0.914132	0.18395	0.336818	0.744227	0.228571	0.0571429	0.114286	0.2	0.82974	0.223406	0.253408	0.622026
mmu-miR-103-3p	15.3099	15.5423	15.4464	15.4374	15.2841	15.3983	15.4208	15.4478	15.4642	15.5012	15.55	15.5185	15.4511	15.4006	15.471	-0.0448163	-0.117365	-0.0263338	0.0462149	0.2572	0.0447815	0.646267	0.470795	0.914132	0.270645	0.785808	0.884831	0.4	0.0571429	0.685714	0.485714	0.855887	0.223406	0.810651	0.851961
mmu-miR-103-2-5p	4.18562	4.24976	4.3566	4.41497	3.97651	4.65427	3.9379	3.06592	2.90663	3.11645	2.89199	3.24366	3.03221	3.75595	3.3086	0.363414	0.936959	0.966632	0.393087	0.0941964	0.0604629	0.00499787	0.315031	0.914132	0.299931	0.0476595	0.809494	0.114286	0.114286	0.0285714	0.342857	0.767436	0.303586	0.109317	0.773346
mmu-miR-322-5p	13.8474	14.3522	13.7003	13.8698	14.1062	14.005	14.0879	13.9066	14.0798	14.6186	14.194	14.4155	14.7087	14.2326	14.5188	0.171431	-0.271073	-0.52648	-0.0839754	0.429482	0.235334	0.0261297	0.605739	0.924135	0.540404	0.112509	0.913785	0.4	0.228571	0.0571429	0.342857	0.855887	0.453213	0.175288	0.773346
mmu-miR-322-3p	10.9046	11.4913	10.7368	11.178	11.2869	11.0498	11.2928	11.2298	12.1266	12.3065	11.8651	12.1226	12.3411	11.6471	12.1372	-0.0374046	-0.884574	-0.984312	-0.137142	0.855477	0.00992999	0.00446209	0.47952	0.989071	0.142823	0.0455855	0.884831	1	0.0571429	0.0285714	0.485714	1	0.223406	0.109317	0.851961
mmu-miR-323-5p	0.0153412	0	1.12994	0	0.0319509	0.871879	0.0295438	0	0.0299534	0.0301339	0.879023	0	0	0	0	-0.313037	-0.0796932	0.28632	0.0529764	0.383903	0.832889	0.383585	0.885899	0.914132	0.915583	0.587995	0.982475	0.0319112	0.628571	0.185877	0.657255	0.701673	0.790857	0.363824	0.930095
mmu-miR-323-3p	3.29834	3.30985	4.03735	4.34176	4.02413	3.78239	3.28085	2.32126	2.73184	2.97462	4.3949	3.38827	2.43827	3.75242	2.57157	-0.329489	-0.0149661	0.709189	0.394666	0.620968	0.982511	0.137993	0.427219	0.98255	0.993405	0.335478	0.850822	0.628571	1	0.342857	0.342857	0.898996	1	0.534008	0.773346
mmu-miR-324-5p	10.7318	10.4944	10.7359	10.6064	10.0074	10.4453	10.3104	10.2948	9.65599	10.1963	10.3958	10.1439	9.98327	10.3802	9.90233	0.0197463	0.181796	0.5397	0.37765	0.94093	0.508384	0.00764093	0.0175333	0.990096	0.726113	0.0576861	0.744227	0.857143	0.628571	0.0285714	0.0285714	0.973408	0.790857	0.109317	0.481747
mmu-miR-324-3p	7.2662	7.73025	7.44527	7.62041	7.71677	7.75959	7.68213	7.78278	7.34291	7.33394	7.81184	7.21941	7.84452	7.361	7.52304	-0.00923955	0.239084	0.0285372	-0.219787	0.966391	0.267784	0.871493	0.117371	0.993447	0.575486	0.936689	0.744227	0.857143	0.628571	0.885714	0.114286	0.973408	0.790857	0.937658	0.530827
mmu-miR-325-5p	1.15761	0.64606	0.0939315	1.76572	0.0319843	0	0.0295747	0.918659	0.0299534	0.0301339	0.879023	0	0	0	0	-0.313037	-0.0679822	0.91583	0.670775	0.383903	0.859499	0.0828078	0.171998	0.914132	0.926438	0.237946	0.744227	0.0319112	0.857143	0.0210706	0.114286	0.701673	0.930355	0.109317	0.530827
mmu-miR-325-3p	0.148295	1.53655	1.85317	2.53029	0.120694	0.797818	0.1118	1.88167	1.25893	1.2605	2.11572	0	1.51859	1.03087	0	-0.907687	-0.817056	0.879714	0.789083	0.115346	0.168247	0.215201	0.272987	0.914132	0.465647	0.419673	0.809494	0.211798	0.228571	0.11021	0.342857	0.82974	0.453213	0.253408	0.773346
mmu-miR-326-5p	2.79653	2.31646	2.61112	1.59349	1.42735	2.0538	0.274029	2.65597	2.27981	1.88801	2.3424	0.960406	0.93305	0.010713	0.793712	-1.4956	-0.567281	1.65493	0.726614	0.0028861	0.352272	0.0033119	0.266722	0.914132	0.630897	0.0379118	0.809494	0.0571429	0.628571	0.0285714	0.342857	0.701673	0.790857	0.109317	0.773346
mmu-miR-326-3p	11.9014	12.0545	12.2287	12.146	11.076	12.0577	11.97	12.1221	11.6868	11.9038	12.118	11.3513	11.8519	11.6262	11.6253	-0.289205	-0.0964267	0.468974	0.276196	0.1421	0.742518	0.0115615	0.34838	0.914132	0.871624	0.0716181	0.809494	0.114286	0.857143	0.0285714	0.485714	0.767436	0.930355	0.109317	0.851961
mmu-miR-328-5p	2.16298	1.17975	1.23716	0.705787	1.33035	1.77884	0.162324	1.43868	2.1974	1.22052	0	1.94173	1.47914	1.63276	1.68537	0.545442	0.0382411	-0.363328	0.143873	0.482132	0.961122	0.325669	0.767832	0.935742	0.985265	0.570326	0.946064	0.628571	0.857143	0.342857	0.885714	0.898996	0.930355	0.534008	0.990205
mmu-miR-328-3p	11.8999	11.9066	12.1233	11.9934	12.132	11.9499	11.9615	11.9266	12.7337	12.6481	12.6232	12.665	12.6643	12.5131	12.6615	-0.0423391	-0.67584	-0.645209	-0.0117076	0.439167	8.92e-05	9.98e-05	0.873015	0.924135	0.0279871	0.00717061	0.980433	1	0.0571429	0.0285714	0.685714	1	0.223406	0.109317	0.930095
mmu-miR-329-5p	5.80451	5.82776	5.59038	5.85975	5.09131	5.6847	5.35882	5.71588	5.07022	4.84459	5.8655	5.04541	5.25504	4.7135	5.71664	-0.0774577	0.202575	0.587956	0.307924	0.846773	0.597542	0.0630646	0.12654	0.989071	0.790093	0.201807	0.744227	0.857143	0.628571	0.0571429	0.114286	0.973408	0.790857	0.175288	0.530827
mmu-miR-329-3p	6.16797	5.85708	6.53551	6.37318	5.62811	5.65432	5.73727	5.68677	5.87975	5.24498	6.18292	5.37681	5.41631	5.23643	5.66184	-0.346368	-0.0925973	0.810587	0.556816	0.336641	0.769828	0.00531294	0.0301695	0.914132	0.883451	0.0480404	0.744227	0.4	0.628571	0.0285714	0.0285714	0.855887	0.790857	0.109317	0.481747
mmu-miR-330-5p	10.9691	11.1389	10.8136	11.0041	11.0539	11.06	11.157	11.1407	10.8774	10.912	11.0343	11.041	11.1453	10.64	11.1358	0.0492931	0.16169	-0.00911928	-0.121516	0.720987	0.0538663	0.949527	0.16795	0.989071	0.287842	0.976599	0.744227	0.4	0.0571429	0.685714	0.114286	0.855887	0.223406	0.810651	0.530827
mmu-miR-330-3p	8.45683	8.67294	8.38041	8.66511	8.57589	8.58678	8.53097	8.69268	8.43112	8.50628	8.76684	8.8647	9.02463	8.87034	8.77321	0.31514	0.0285016	-0.339397	-0.0527584	0.0690706	0.811243	0.0115721	0.550905	0.914132	0.903994	0.0716181	0.89877	0.0571429	0.628571	0.0285714	0.685714	0.701673	0.790857	0.109317	0.930095
mmu-miR-331-5p	6.13148	5.92905	5.62967	5.58003	5.66351	5.3165	5.62193	5.8508	5.6396	5.45235	5.63135	5.50181	5.64369	5.7365	5.51244	0.0241768	0.0387502	0.218948	0.204375	0.783415	0.772981	0.195478	0.277516	0.989071	0.885601	0.396312	0.809494	0.628571	0.857143	0.342857	0.485714	0.898996	0.930355	0.534008	0.851961
mmu-miR-331-3p	11.341	11.1968	11.6935	11.4552	10.5812	11.4637	11.2098	11.1902	11.0521	10.9736	11.3442	10.8506	11.046	11.1511	10.8475	-0.149489	-0.0120611	0.447789	0.310361	0.336604	0.958297	0.0155924	0.211365	0.914132	0.984677	0.0834756	0.769195	0.4	0.857143	0.0285714	0.342857	0.855887	0.930355	0.109317	0.773346
mmu-miR-337-5p	7.40353	7.17199	7.16252	7.61783	7.45307	7.42535	7.64615	7.3304	7.0098	6.48938	7.76827	6.83588	6.47208	6.91085	6.95975	-0.29451	0.374595	0.544329	-0.124776	0.515838	0.419858	0.0125728	0.371315	0.953984	0.653814	0.0746943	0.809494	0.4	0.628571	0.0285714	0.342857	0.855887	0.790857	0.109317	0.773346
mmu-miR-337-3p	5.9548	5.47412	6.33705	5.96465	5.54982	5.86884	5.66684	5.78068	4.6322	4.56139	5.80955	5.16713	4.9902	5.52043	4.55838	0.0579902	0.715498	0.87362	0.216112	0.905981	0.216562	0.0173518	0.320229	0.989071	0.515885	0.0885192	0.809494	1	0.4	0.0571429	0.342857	1	0.611713	0.175288	0.773346
mmu-miR-148b-5p	9.6041	9.7092	9.58405	9.51621	9.44631	9.47969	9.38298	9.51104	8.81186	9.03804	8.92059	8.97704	9.03943	8.99692	8.91858	0.0594979	0.531508	0.620395	0.148385	0.466313	0.00689913	4.26e-05	0.0259333	0.933306	0.119446	0.00665742	0.744227	0.628571	0.0571429	0.0285714	0.0285714	0.898996	0.223406	0.109317	0.481747
mmu-miR-148b-3p	15.1548	14.7654	15.4001	15.0428	14.2164	14.9572	14.7934	14.8783	13.6767	13.8812	14.0637	14.2291	13.9256	14.4018	13.8959	0.239214	0.837451	0.977696	0.379459	0.208935	0.00967788	0.00162612	0.129011	0.914132	0.142491	0.0249995	0.744227	0.228571	0.0571429	0.0285714	0.2	0.82974	0.223406	0.109317	0.622026
mmu-miR-338-5p	7.55323	7.2269	7.96534	7.67369	7.42239	7.69578	7.54765	7.89234	10.0899	7.41479	8.1533	7.78729	7.81467	7.6435	7.37692	-0.897067	-0.913121	-0.0508045	-0.03475	0.377515	0.37071	0.791747	0.856757	0.914132	0.630897	0.885014	0.9758	0.4	0.628571	0.885714	1	0.855887	0.790857	0.937658	1
mmu-miR-338-3p	11.6456	11.5473	11.7016	11.6467	11.4808	11.7686	11.6289	11.684	11.8497	11.8917	12.3008	12.1594	12.1809	12.1087	12.0118	0.101134	-0.373433	-0.479861	-0.00529333	0.559079	0.105621	8e-05	0.94168	0.973211	0.398309	0.00703671	0.992293	0.628571	0.0571429	0.0285714	1	0.898996	0.223406	0.109317	1
mmu-miR-339-5p	10.5231	10.5204	10.8211	10.6408	10.5867	10.7057	10.6455	10.7105	10.9771	10.8212	10.6012	10.6787	10.7134	10.6597	10.5054	-0.160554	-0.137738	-0.0129234	-0.0357398	0.276581	0.333132	0.884073	0.664763	0.914132	0.630897	0.946596	0.923864	0.4	0.4	0.885714	0.485714	0.855887	0.611713	0.937658	0.851961
mmu-miR-339-3p	10.6896	10.6259	10.1765	10.4819	11.1709	10.7088	10.6675	10.7089	11.1278	11.3004	10.892	10.9769	11.1214	10.9055	10.8714	-0.137924	-0.292702	-0.475312	-0.320534	0.371625	0.144358	0.0173279	0.100534	0.914132	0.453205	0.0885192	0.744227	0.4	0.228571	0.0285714	0.0571429	0.855887	0.453213	0.109317	0.481747
mmu-miR-340-5p	13.6914	13.6258	14.0691	13.7293	13.6728	13.8915	13.8524	13.8688	13.0681	12.7787	12.8411	13.1533	12.7062	13.1026	12.7821	0.0401093	0.925403	0.84285	-0.0424433	0.789913	0.00191569	0.0014201	0.719926	0.989071	0.0760286	0.02325	0.934421	0.857143	0.0571429	0.0285714	0.685714	0.973408	0.223406	0.109317	0.930095
mmu-miR-340-3p	9.27223	9.18036	9.18683	9.26941	9.67327	9.16261	9.28525	9.52967	8.72316	9.05918	9.05657	9.1785	9.16781	9.0292	9.11427	0.176141	0.466395	0.104762	-0.185492	0.250771	0.0348047	0.0519285	0.207123	0.914132	0.255389	0.182332	0.761477	0.228571	0.0571429	0.0285714	0.342857	0.82974	0.223406	0.109317	0.773346
mmu-miR-341-5p	0.0301139	0	0.0391333	1.40549	0.0626025	1.42865	0.0579223	0	0	0	0	0	0	0	0	0	0.387294	0.368685	-0.0186095	NaN	0.346201	0.364417	0.970943	NaN	0.630897	0.587995	0.992293	NaN	0.11867	0.0689184	0.561363	NaN	0.303586	0.183435	0.930095
mmu-miR-341-3p	6.97472	7.10592	7.09312	7.46758	7.07303	7.33269	7.11728	7.28576	5.69938	5.55604	6.85037	6.08854	5.74135	5.73898	6.09745	-0.118686	1.16692	1.24376	-0.0418536	0.802375	0.100998	0.000153077	0.74958	0.989071	0.38828	0.00743217	0.941271	0.628571	0.0571429	0.0285714	0.685714	0.898996	0.223406	0.109317	0.930095
mmu-miR-342-5p	7.13618	7.64892	7.42382	7.78402	7.51512	7.67364	7.44783	7.88191	6.87267	6.87498	7.23804	6.79891	7.15651	6.94834	6.73717	-0.0850001	0.634393	0.588005	-0.131389	0.607657	0.0135098	0.0168917	0.476269	0.98255	0.169063	0.0884147	0.884831	0.628571	0.0571429	0.0571429	0.485714	0.898996	0.223406	0.175288	0.851961
mmu-miR-342-3p	12.9216	12.9127	13.1849	12.8965	13.3884	12.9753	12.8285	13.054	12.8097	12.8719	12.7699	12.7519	12.8639	12.8283	12.6034	-0.0552851	0.244401	0.217056	-0.0826295	0.439081	0.129265	0.0534551	0.573927	0.924135	0.437413	0.184588	0.899077	0.628571	0.114286	0.0285714	0.685714	0.898996	0.303586	0.109317	0.930095
mmu-miR-344-3p	7.0107	6.83623	7.05944	6.6906	6.97754	6.89341	6.55018	6.4885	6.50542	6.52727	5.99222	6.31206	5.96958	5.94814	5.5919	-0.386216	0.38577	0.943821	0.171835	0.16007	0.148013	0.00296263	0.296007	0.914132	0.454212	0.0350537	0.809494	0.114286	0.228571	0.0285714	0.342857	0.767436	0.453213	0.109317	0.773346
mmu-miR-345-5p	10.6975	10.5853	11.0976	10.7009	9.62903	10.6139	10.5012	10.3488	10.3563	10.3501	10.665	9.93995	10.2081	10.131	10.0027	-0.386695	-0.18392	0.699899	0.497125	0.0420358	0.492483	0.00352802	0.108776	0.914132	0.707784	0.0388082	0.744227	0.0571429	0.628571	0.0285714	0.0571429	0.701673	0.790857	0.109317	0.481747
mmu-miR-345-3p	9.91136	10.3107	10.3492	10.1803	9.63567	10.4005	9.84829	10.0902	10.2201	9.64875	10.0472	9.85576	10.0676	9.92273	10.1318	0.0224534	0.0216438	0.193435	0.194245	0.910189	0.930632	0.159868	0.358475	0.989071	0.967689	0.359576	0.809494	1	1	0.2	0.485714	1	1	0.363824	0.851961
mmu-miR-346-5p	0.044712	0.713215	1.17144	0.795673	1.28332	0	1.83679	0.872015	0.0861142	1.1953	1.41045	0.9653	0	0.00720788	0.820467	-0.449044	0.100742	0.233017	-0.316769	0.413267	0.865716	0.529304	0.515428	0.914132	0.930104	0.704405	0.89161	0.228571	1	0.685714	0.485714	0.82974	1	0.810651	0.851961
mmu-miR-350-3p	10.0267	9.46181	10.7397	9.83259	9.27269	9.96457	9.6276	9.85993	9.85497	9.5267	9.27807	9.4976	9.25785	9.70986	9.08922	-0.164613	0.127952	0.626564	0.333999	0.484729	0.598893	0.0987698	0.331496	0.935742	0.790093	0.267953	0.809494	0.4	0.628571	0.114286	0.485714	0.855887	0.790857	0.253408	0.851961
mmu-miR-351-5p	14.2643	14.8178	14.0357	14.4268	14.6757	14.263	14.735	14.3063	15.7366	15.847	15.3552	15.6697	15.877	15.3242	15.7411	0.00676059	-1.15127	-1.26686	-0.108831	0.973231	0.00312072	0.00112871	0.61646	0.993447	0.0830338	0.0211897	0.918187	1	0.0571429	0.0285714	0.885714	1	0.223406	0.109317	0.990205
mmu-miR-351-3p	4.92243	4.53782	5.34573	4.91516	4.91514	4.78554	5.16181	4.52679	6.55891	6.17113	5.87846	6.1644	6.18172	6.36878	6.35339	0.0642422	-1.35552	-1.33679	0.0829687	0.779534	0.00583932	0.0022205	0.709072	0.989071	0.109211	0.0292626	0.928766	0.857143	0.0571429	0.0285714	0.485714	0.973408	0.223406	0.109317	0.851961
mmu-miR-135b-5p	6.09606	6.39987	6.51793	6.16905	5.65481	6.34672	5.52806	6.52737	4.82693	4.62119	7.80746	6.11052	5.88617	4.97808	5.64827	-0.0960992	0.262382	0.639968	0.281487	0.935158	0.82526	0.0732254	0.35238	0.990096	0.912269	0.219364	0.809494	0.628571	0.628571	0.0571429	0.685714	0.898996	0.790857	0.175288	0.930095
mmu-miR-135b-3p	1.23744	2.94207	1.30854	1.21233	0.200826	1.3347	1.32539	2.18295	1.35115	0.286784	3.37518	0.95167	1.50535	1.62123	0	-0.651477	-0.41007	0.655535	0.414128	0.558416	0.709052	0.288286	0.506694	0.973211	0.857804	0.520392	0.89161	0.857143	0.628571	0.685714	0.885714	0.973408	0.790857	0.810651	0.990205
mmu-miR-101b-5p	2.83999	1.64614	3.30374	3.47305	3.05033	2.66601	3.21938	2.97038	2.62263	2.32252	2.74514	2.51304	1.86129	2.63996	2.98822	-0.0628006	0.413094	0.315101	-0.160793	0.824539	0.0643279	0.537599	0.729046	0.989071	0.310208	0.708081	0.937005	1	0.114286	0.485714	0.885714	1	0.303586	0.661398	0.990205
mmu-miR-1a-2-5p	0.0594345	0	2.17603	0.770401	0.0629436	0.844102	1.20707	0	1.16781	0.0591547	0.848322	1.54172	0	1.61844	0	0.0982786	-0.163234	-0.0385744	0.222938	0.868339	0.729208	0.956717	0.720007	0.989071	0.867776	0.981106	0.934421	1	0.857143	0.88242	1	1	0.930355	0.937658	1
mmu-miR-107-5p	4.17524	4.0903	4.42544	3.8296	3.7479	4.24798	4.37322	4.55023	3.38552	4.23204	4.10975	3.36871	4.39786	4.06253	4.19282	0.0963759	0.320729	0.124669	-0.0996837	0.793145	0.372107	0.646741	0.655811	0.989071	0.630897	0.785808	0.92243	1	0.228571	0.885714	0.685714	1	0.453213	0.937658	0.930095
mmu-miR-107-3p	11.8345	12.286	12.0092	12.1093	12.032	12.1136	12.0605	12.0914	12.1992	12.3603	12.3421	12.3291	12.3791	12.1087	12.3574	-0.00698619	-0.226166	-0.233803	-0.0146227	0.934296	0.0352451	0.091588	0.888086	0.990096	0.255389	0.25385	0.982475	1	0.0571429	0.114286	0.885714	1	0.223406	0.253408	0.990205
mmu-miR-10a-5p	20.3778	20.4322	20.861	20.4662	20.7033	20.4659	20.6529	20.5525	21.2027	21.3619	20.9387	20.9555	20.9239	20.9309	20.9467	-0.228515	-0.574121	-0.404913	-0.0593076	0.204915	0.028115	0.0347532	0.651651	0.914132	0.226228	0.141016	0.92243	0.228571	0.0571429	0.0285714	0.485714	0.82974	0.223406	0.109317	0.851961
mmu-miR-10a-3p	10.0712	10.1591	9.77903	9.94053	10.196	10.187	10.0409	10.1717	10.629	10.7802	10.4409	10.5401	10.8055	10.5451	10.7693	0.048294	-0.467806	-0.677521	-0.161421	0.710901	0.0290664	0.000874521	0.146524	0.989071	0.228731	0.0175748	0.744227	0.857143	0.0571429	0.0285714	0.114286	0.973408	0.223406	0.109317	0.530827
mmu-miR-17-5p	11.7899	11.949	12.004	11.8152	11.6327	11.8208	11.6303	11.7185	11.2266	11.4356	11.3631	11.6386	11.453	11.6442	11.3675	0.184035	0.358778	0.363684	0.18894	0.103023	0.0093425	0.0065923	0.0337218	0.914132	0.142491	0.054537	0.744227	0.114286	0.0571429	0.0285714	0.114286	0.767436	0.223406	0.109317	0.530827
mmu-miR-17-3p	8.91639	9.15643	8.98672	9.0275	9.20952	8.99576	9.19935	9.22353	9.10219	9.22063	8.98367	9.11589	9.29414	9.2461	9.20099	0.112116	0.0548744	-0.192521	-0.135279	0.241341	0.561642	0.0246736	0.116995	0.914132	0.768856	0.109443	0.744227	0.228571	0.628571	0.0571429	0.114286	0.82974	0.790857	0.175288	0.530827
mmu-miR-19a-5p	3.28555	3.94791	3.91457	3.28295	3.98701	4.38138	3.16669	4.44259	1.38921	1.94074	3.47653	2.50476	2.87523	2.38674	3.47234	0.540943	1.72559	0.797976	-0.386673	0.486601	0.0909229	0.0434786	0.316512	0.935742	0.37272	0.163535	0.809494	0.628571	0.114286	0.114286	0.342857	0.898996	0.303586	0.253408	0.773346
mmu-miR-19a-3p	9.35928	9.34418	10.3992	9.37262	8.65358	9.87171	9.58665	9.34965	9.11336	8.65281	8.58493	8.77739	8.75105	9.00849	8.74357	0.0364261	0.581697	0.798707	0.253436	0.852566	0.121091	0.0508015	0.516705	0.989071	0.429719	0.17972	0.89161	0.628571	0.114286	0.0285714	0.885714	0.898996	0.303586	0.109317	0.990205
mmu-miR-25-5p	5.61404	6.39416	5.66964	5.85349	6.05518	5.77901	6.04295	5.82139	5.61207	5.78547	5.87129	5.98397	6.05259	5.62194	5.99581	0.157302	0.168357	-0.0307444	-0.0418	0.262087	0.174046	0.886117	0.838494	0.914132	0.465647	0.948064	0.974689	0.228571	0.4	0.685714	0.685714	0.82974	0.611713	0.810651	0.930095
mmu-miR-25-3p	15.4239	15.7522	15.8375	15.5797	15.3008	15.589	15.6163	15.6125	15.4975	15.384	15.6313	15.7498	15.4351	15.6974	15.4085	0.068415	0.0253528	0.0756215	0.118684	0.572305	0.818457	0.574181	0.360914	0.979207	0.907647	0.736703	0.809494	0.628571	1	0.485714	0.685714	0.898996	1	0.661398	0.930095
mmu-miR-28a-5p	13.0725	13.2873	12.8633	13.092	13.1285	13.0805	13.1012	13.3111	12.1504	12.6648	12.7708	12.6084	12.8008	12.6435	12.7422	0.170053	0.626678	0.380054	-0.0765713	0.470554	0.0727505	0.0141447	0.484962	0.93408	0.330767	0.0796587	0.884831	0.857143	0.0571429	0.0285714	0.342857	0.973408	0.223406	0.109317	0.773346
mmu-miR-28a-3p	11.3691	11.3335	11.5115	11.4126	11.2755	11.3347	11.4813	11.4307	11.5101	10.9654	11.0116	10.9971	10.9219	11.0125	11.0442	-0.168432	0.218188	0.41275	0.0261301	0.436524	0.336778	0.000230432	0.680235	0.924135	0.630897	0.0083192	0.926732	0.857143	0.628571	0.0285714	0.885714	0.973408	0.790857	0.109317	0.990205
mmu-miR-32-5p	11.0159	11.1296	11.2879	11.1396	10.971	11.4762	11.4444	11.5443	11.1413	11.3725	11.3895	11.2809	11.7785	11.5072	11.5814	0.235881	0.0578596	-0.393765	-0.215743	0.130139	0.722754	0.0224965	0.203382	0.914132	0.866054	0.103766	0.761477	0.228571	0.4	0.0571429	0.342857	0.82974	0.611713	0.175288	0.773346
mmu-miR-32-3p	5.9521	5.94377	6.03893	5.50635	5.21507	5.6071	5.8069	5.93494	5.35269	5.12157	5.40406	5.61697	5.69368	5.76544	5.87509	0.445019	0.348227	0.122492	0.219284	0.0160803	0.116818	0.403202	0.31266	0.914132	0.423237	0.595064	0.809494	0.0571429	0.228571	0.342857	0.2	0.701673	0.453213	0.534008	0.622026
mmu-miR-100-5p	13.127	13.0248	13.1101	12.9872	13.4133	13.1701	13.2356	13.2532	13.6744	13.7249	13.8183	13.5123	13.7092	13.5157	13.4999	-0.179934	-0.471162	-0.497016	-0.205788	0.0404211	0.000875887	0.000340322	0.0195857	0.914132	0.0542478	0.0101219	0.744227	0.114286	0.0571429	0.0285714	0.0285714	0.767436	0.223406	0.109317	0.481747
mmu-miR-100-3p	5.14385	5.51469	5.23147	5.26301	4.73567	5.36836	5.18332	5.06544	5.06053	5.06274	5.35093	5.09153	4.81715	5.01673	4.36883	-0.334504	-0.0698665	0.464693	0.200056	0.141265	0.688561	0.0568664	0.254333	0.914132	0.84633	0.191022	0.809494	0.228571	0.857143	0.0285714	0.342857	0.82974	0.930355	0.109317	0.773346
mmu-miR-139-5p	9.90175	9.82994	10.1003	10.1649	9.92385	10.0119	9.87203	10.0002	9.71156	9.74233	10.1794	10.0052	9.59534	10.1078	9.7916	-0.00279038	0.0742227	0.124255	0.0472424	0.988939	0.674927	0.409989	0.6123	0.998619	0.83763	0.602573	0.916603	1	0.628571	0.485714	0.885714	1	0.790857	0.661398	0.990205
mmu-miR-139-3p	2.26913	3.11571	2.64853	2.6278	2.86316	2.63048	3.59184	3.81479	2.33069	3.08998	2.53311	3.09633	2.6717	3.05838	3.21937	0.360184	0.573807	-0.346152	-0.559775	0.251836	0.175248	0.157068	0.153671	0.914132	0.465647	0.354978	0.744227	0.228571	0.228571	0.2	0.2	0.82974	0.453213	0.363824	0.622026
mmu-miR-200c-5p	5.89417	5.38756	6.33088	5.50867	5.64473	5.93998	5.98347	6.08587	5.83112	5.22668	5.18256	5.24113	5.14791	5.15206	5.07581	-0.259224	0.500061	0.626095	-0.13319	0.340528	0.123202	0.0586985	0.59723	0.914132	0.43277	0.19375	0.908717	0.228571	0.114286	0.0285714	0.485714	0.82974	0.303586	0.109317	0.851961
mmu-miR-200c-3p	13.8084	13.3765	14.0817	13.4995	13.4951	13.5403	13.7797	13.6595	13.9745	14.0696	13.9484	14.0393	13.987	13.936	13.9599	-0.0169504	-0.378872	-0.289028	0.0728939	0.716678	0.00472367	0.165481	0.692166	0.989071	0.102549	0.369837	0.927328	0.857143	0.0571429	0.342857	0.885714	0.973408	0.223406	0.534008	0.990205
mmu-miR-210-5p	4.74453	5.03267	4.48202	5.22517	6.4644	5.06088	5.05422	5.35912	6.05761	5.7957	6.14386	6.16502	6.14582	6.06615	6.34266	0.180855	-0.514403	-1.30881	-0.613554	0.222127	0.224145	0.00210326	0.168526	0.914132	0.527579	0.028475	0.744227	0.114286	0.4	0.0285714	0.114286	0.767436	0.611713	0.109317	0.530827
mmu-miR-210-3p	10.529	10.6976	10.5769	10.632	10.2635	10.4171	10.4353	10.3908	10.5933	10.3966	10.7233	10.6425	10.3748	10.5859	10.561	-0.0300257	-0.194401	0.0678157	0.232191	0.802647	0.165547	0.366658	0.00476837	0.989071	0.465647	0.587995	0.548536	0.628571	0.228571	0.685714	0.0285714	0.898996	0.453213	0.810651	0.481747
mmu-miR-212-5p	8.66845	8.34407	8.45017	8.29441	8.43527	8.14444	8.19805	8.6635	6.36131	6.42772	6.39717	6.43983	6.56084	6.67987	6.58234	0.170322	1.96492	1.87356	0.0789631	0.0341939	0.00037777	8.25e-06	0.608544	0.914132	0.0475304	0.00245643	0.915084	0.0571429	0.0571429	0.0285714	0.485714	0.701673	0.223406	0.109317	0.851961
mmu-miR-212-3p	9.39527	9.42853	9.40731	9.46414	9.54121	9.26059	9.04055	9.50962	7.3075	7.53339	7.48348	7.41596	7.47405	7.65074	7.70101	0.118984	1.89654	1.86337	0.0858182	0.276095	6.16e-05	5.9e-05	0.519129	0.914132	0.0279871	0.0067284	0.89161	0.628571	0.0571429	0.0285714	1	0.898996	0.223406	0.109317	1
mmu-miR-181a-1-3p	11.6424	11.9021	11.6961	11.8041	11.6295	11.7558	11.8741	11.8098	11.9144	12.0135	11.6376	11.8906	12.0219	11.7853	11.8954	0.0431582	-0.0878796	-0.137124	-0.0060858	0.74979	0.531584	0.120203	0.940109	0.989071	0.745402	0.303307	0.992293	1	0.4	0.342857	1	1	0.611713	0.534008	1
mmu-miR-214-5p	10.1649	10.329	9.84826	10.3478	10.6129	10.3482	10.2737	10.4705	9.78912	9.90025	10.1373	9.67601	10.0493	9.74582	10.0712	-0.0566439	0.484102	0.28692	-0.253826	0.712248	0.0194513	0.112769	0.122673	0.989071	0.190927	0.291337	0.744227	0.628571	0.0571429	0.114286	0.114286	0.898996	0.223406	0.253408	0.530827
mmu-miR-214-3p	12.8637	12.5975	12.5768	12.8638	12.6487	12.4653	12.4281	12.5425	11.5141	11.7823	12.134	11.7785	11.8521	11.9059	11.9103	0.0515682	0.711015	0.863733	0.204286	0.802344	0.049671	0.000643675	0.0813911	0.989071	0.282501	0.0151049	0.744227	0.857143	0.0571429	0.0285714	0.114286	0.973408	0.223406	0.109317	0.530827
mmu-miR-216a-5p	3.1912	0.321269	1.90994	2.67868	0.338995	2.92812	2.36599	1.3795	1.23938	1.24084	1.79734	0	1.51169	1.61843	0	-0.643324	0.327297	1.24274	0.272119	0.259795	0.616937	0.163582	0.758857	0.914132	0.799476	0.366174	0.943219	0.59256	0.628571	0.11021	0.885714	0.898996	0.790857	0.253408	0.990205
mmu-miR-216a-3p	1.76678	1.15594	1.25052	1.71661	1.88006	0	1.85748	0.858894	0.0301389	1.13833	0	0.970751	0	0.00364479	0	-0.14589	0.759622	1.22886	0.323352	0.761744	0.251656	0.00757037	0.538117	0.989071	0.554605	0.0576167	0.89877	0.58208	0.475533	0.029401	1	0.898996	0.716925	0.110983	1
mmu-miR-218-5p	12.5368	12.7499	12.7643	12.716	12.445	12.8994	12.7234	12.703	12.1379	12.2393	12.2879	12.1079	12.3367	12.2036	12.2569	0.00458919	0.470997	0.46546	-0.000947299	0.946693	0.00942424	0.00063551	0.993322	0.990096	0.142491	0.0151049	0.997478	1	0.0571429	0.0285714	0.885714	1	0.223406	0.109317	0.990205
mmu-miR-218-1-3p	6.64284	6.80769	6.34061	6.90467	7.52478	6.81491	7.02883	7.37872	6.57822	7.10009	6.8759	6.5871	7.36212	6.42587	7.45894	0.1071	0.335404	-0.284551	-0.512855	0.740328	0.191338	0.380836	0.0480805	0.989071	0.47628	0.587995	0.744227	0.857143	0.4	0.685714	0.0571429	0.973408	0.611713	0.810651	0.481747
mmu-miR-218-2-3p	1.79257	1.08632	2.25215	2.01517	2.34605	0.701299	2.32001	1.40908	1.33952	1.8986	2.94807	2.25041	2.69731	1.64806	2.66312	0.252663	-0.367954	-0.528174	0.0924439	0.666024	0.579788	0.182789	0.851485	0.989071	0.780571	0.381912	0.975653	0.857143	0.857143	0.342857	0.885714	0.973408	0.930355	0.534008	0.990205
mmu-miR-219a-5p	3.05047	2.61997	3.12268	2.95173	2.50605	3.30101	3.20586	2.0892	2.8788	2.63371	2.53312	0	3.34633	2.64616	3.57887	-0.289037	0.0936526	0.543373	0.160684	0.749522	0.776688	0.557587	0.632458	0.989071	0.886847	0.721583	0.921601	0.628571	1	0.885714	1	0.898996	1	0.937658	1
mmu-miR-219a-1-3p	5.37534	5.70831	5.54277	5.61508	6.00609	5.5086	5.50145	5.50454	5.9468	5.94906	6.1603	5.91575	6.23723	6.02025	6.28872	0.0967633	-0.388553	-0.55511	-0.069794	0.431948	0.0474529	0.00307015	0.648932	0.924135	0.276445	0.0357254	0.92243	0.628571	0.228571	0.0285714	0.885714	0.898996	0.453213	0.109317	0.990205
mmu-miR-223-5p	8.49096	8.27866	8.6946	8.54801	8.62776	8.45093	8.34944	8.50446	7.22453	7.48328	7.60375	8.07202	7.40463	7.90505	7.7891	0.355512	1.04596	0.710355	0.0199048	0.106204	0.00335975	0.00803106	0.855235	0.914132	0.0830338	0.0592028	0.9758	0.228571	0.0571429	0.0285714	0.885714	0.82974	0.223406	0.109317	0.990205
mmu-miR-223-3p	12.6457	12.6073	12.9555	12.7294	13.0704	12.9232	12.5803	12.9798	12.2982	12.7569	12.8689	13.2568	12.6321	12.7896	12.9846	0.2744	0.247072	-0.181275	-0.153947	0.279394	0.303585	0.298418	0.293232	0.914132	0.620557	0.536619	0.809494	0.4	0.228571	0.342857	0.485714	0.855887	0.453213	0.534008	0.851961
mmu-miR-320-5p	0	0	0	0	0.0319843	0	0.0295747	0.918659	1.16781	0.0591547	0.848322	0	1.50532	2.03444	0	0.193176	-0.446708	-0.884939	-0.245054	0.76769	0.329177	0.188724	0.355128	0.989071	0.630897	0.385873	0.809494	1	0.228571	0.185877	0.0689184	1	0.453213	0.363824	0.481747
mmu-miR-320-3p	12.246	12.3654	12.3918	12.5545	12.0833	12.3946	12.4518	12.4293	12.6601	12.3605	12.5756	12.4522	12.4236	12.5118	12.5245	-0.054034	-0.192324	-0.0886133	0.0496768	0.611069	0.185194	0.264618	0.660671	0.98255	0.47029	0.487673	0.92243	0.628571	0.4	0.342857	0.885714	0.898996	0.611713	0.534008	0.990205
mmu-miR-26a-2-3p	8.26859	7.58768	8.62699	8.18096	7.26475	8.19111	8.28538	8.16545	7.71781	7.50544	7.42835	7.8126	7.13415	7.48371	7.25688	-0.128702	0.426136	0.744222	0.189384	0.491677	0.17346	0.0337047	0.577687	0.941229	0.465647	0.137586	0.899077	0.628571	0.4	0.0571429	0.685714	0.898996	0.611713	0.175288	0.930095
mmu-miR-33-5p	7.43591	6.83923	8.05561	7.40463	6.81744	8.23096	7.6297	7.38237	7.22925	7.10518	6.8825	6.78614	6.92562	7.25482	7.02433	-0.0745813	0.44281	0.436117	-0.0812744	0.621832	0.232222	0.179589	0.839632	0.98255	0.53913	0.381113	0.974689	0.857143	0.4	0.2	1	0.973408	0.611713	0.363824	1
mmu-miR-33-3p	7.36396	7.36146	7.75716	7.46799	6.25324	7.62952	7.21261	7.19546	6.45829	6.91601	7.01189	6.6436	6.99033	6.98426	6.87583	0.0781096	0.277311	0.614139	0.414938	0.708096	0.451619	0.00266105	0.253166	0.989071	0.671366	0.0329627	0.809019	1	0.4	0.0285714	0.2	1	0.611713	0.109317	0.622026
mmu-miR-211-5p	6.84873	7.67524	7.36754	7.68744	7.9842	7.37808	7.28604	6.98202	7.22318	7.27352	7.5864	8.03597	7.69192	7.75972	7.8515	0.473744	0.046552	-0.440039	-0.0128468	0.0293016	0.854018	0.107128	0.965825	0.914132	0.926438	0.282512	0.992293	0.0571429	0.857143	0.0285714	1	0.701673	0.930355	0.109317	1
mmu-miR-211-3p	0	0	0	0	0	0	0	0	0	0	0	0	0	1.02712	0.820417	0.461885	0	-0.461885	0	0.18565	NaN	0.18565	NaN	0.914132	NaN	0.384257	NaN	0.270289	NaN	0.185877	NaN	0.82974	NaN	0.363824	NaN
mmu-miR-221-5p	10.3188	10.1614	10.448	10.2512	10.4474	10.1858	10.1637	10.3153	9.5912	9.88367	9.63042	9.75854	10.1263	9.83943	9.81816	0.183853	0.576283	0.409216	0.0167852	0.200953	0.0074392	0.00831195	0.856935	0.914132	0.127109	0.0600476	0.9758	0.4	0.0571429	0.0285714	0.885714	0.855887	0.223406	0.109317	0.990205
mmu-miR-221-3p	14.8491	14.6625	15.1005	14.7972	14.4788	14.6618	14.6381	14.629	14.4994	14.3784	14.0449	14.4447	14.1805	14.5331	14.0649	-0.00178172	0.294314	0.546544	0.250448	0.992323	0.153508	0.00927981	0.0647377	0.998619	0.460856	0.0635984	0.744227	0.857143	0.114286	0.0285714	0.0285714	0.973408	0.303586	0.109317	0.481747
mmu-miR-222-5p	7.02627	6.93384	7.11629	7.02102	7.39695	6.84549	6.83285	7.54872	6.50937	6.53125	6.39529	6.60373	6.69454	6.52526	6.41094	0.079984	0.677365	0.465733	-0.131648	0.326868	0.0323382	0.00120988	0.533259	0.914132	0.247271	0.0219037	0.897452	0.4	0.0571429	0.0285714	1	0.855887	0.223406	0.109317	1
mmu-miR-222-3p	13.652	13.7872	13.6234	13.7324	13.9927	13.5959	13.6553	13.7676	13.6547	13.5755	13.3874	13.6015	13.6015	13.3413	13.4811	-0.0328413	0.213684	0.192388	-0.0541377	0.759847	0.130762	0.0455202	0.599479	0.989071	0.438479	0.169109	0.9092	0.857143	0.114286	0.0285714	0.885714	0.973408	0.303586	0.109317	0.990205
mmu-miR-224-5p	9.39975	9.21832	9.00644	9.36796	9.30036	9.29533	9.29124	9.53487	9.48185	9.79704	9.98221	10.1111	9.99761	9.66448	10.0104	0.192219	-0.398249	-0.697799	-0.107331	0.339665	0.0960529	0.00191109	0.363511	0.914132	0.380935	0.0269082	0.809494	0.228571	0.114286	0.0285714	0.685714	0.82974	0.303586	0.109317	0.930095
mmu-miR-224-3p	1.19167	1.94038	1.2498	1.28489	0.225048	2.3614	1.34397	1.41984	2.61428	2.31336	2.54921	3.10177	2.68194	3.05408	2.16216	0.257705	-1.15472	-1.3333	0.0791237	0.336104	0.0748293	0.00346295	0.87487	0.914132	0.335158	0.0388082	0.980526	0.4	0.114286	0.0285714	0.685714	0.855887	0.303586	0.109317	0.930095
mmu-miR-29b-2-5p	6.60388	6.05659	6.79399	6.53048	6.44618	6.12195	6.53536	6.43715	6.80488	7.08575	6.54906	6.82467	6.58766	6.63567	6.57981	-0.156278	-0.428069	-0.160715	0.111077	0.424918	0.0884078	0.39281	0.567256	0.922235	0.369657	0.587995	0.899077	0.857143	0.0571429	0.485714	0.485714	0.973408	0.223406	0.661398	0.851961
mmu-miR-199b-5p	12.1239	11.8419	12.5774	12.1082	11.3756	12.0657	11.775	11.8911	11.8454	11.7274	11.8584	11.551	11.8315	11.7711	11.6146	-0.118348	-0.0335542	0.470784	0.38599	0.191131	0.837971	0.04615	0.117906	0.914132	0.919708	0.170103	0.744227	0.228571	0.857143	0.0285714	0.114286	0.82974	0.930355	0.109317	0.530827
mmu-miR-199b-3p	15.9015	16.0311	15.9987	16.0206	15.8821	16.1191	15.9624	16.1015	15.6198	15.7544	15.8119	15.5291	15.7267	15.5434	15.7569	-0.0896768	0.287566	0.348957	-0.0282863	0.327768	0.0171212	0.00489849	0.679187	0.914132	0.182591	0.0475661	0.926732	0.4	0.0571429	0.0285714	0.885714	0.855887	0.223406	0.109317	0.990205
mmu-miR-135a-2-3p	0.0447683	0	1.17152	1.38075	0	0	0	0	0.0299534	0.0301339	0.879023	0	0.950704	0.00364346	0	-0.0744498	-0.313037	0.410671	0.649258	0.849311	0.383903	0.387258	0.172948	0.989071	0.630897	0.587995	0.744227	0.372456	0.0319112	0.300522	0.0689184	0.855887	0.223406	0.533588	0.481747
mmu-miR-19b-1-5p	3.26206	3.02181	3.99661	2.90554	3.10739	3.25458	3.44465	3.61125	3.2949	2.36456	3.0536	2.92114	2.86568	3.06029	3.55398	0.195919	0.450111	0.196231	-0.0579616	0.580323	0.242341	0.529053	0.839223	0.979207	0.54721	0.704405	0.974689	0.857143	0.228571	0.685714	0.685714	0.973408	0.453213	0.810651	0.930095
mmu-miR-92a-1-5p	9.04115	8.92322	9.012	9.00033	9.32	8.79869	9.01046	8.88701	8.4778	8.65034	8.40798	8.25606	8.47087	8.3094	8.42858	-0.14581	0.492	0.627945	-0.00986563	0.175507	0.0161826	0.000207983	0.937494	0.914132	0.180917	0.00813446	0.992293	0.228571	0.0571429	0.0285714	0.685714	0.82974	0.223406	0.109317	0.930095
mmu-miR-138-1-3p	2.24667	1.3882	2.31973	3.28378	2.37393	1.71146	2.6485	0.793823	1.38921	1.94074	3.47653	3.63829	2.45104	3.05497	1.50658	0.393895	-0.386897	-0.353126	0.427666	0.637441	0.634852	0.576836	0.478633	0.984299	0.807569	0.736703	0.884831	0.628571	0.857143	0.485714	0.885714	0.898996	0.930355	0.661398	0.990205
mmu-miR-181b-5p	14.4021	14.8874	14.3572	14.6052	14.887	14.6714	14.7646	14.7215	15.146	15.2771	14.8193	15.0419	15.228	14.8581	15.2209	0.00640787	-0.319666	-0.524228	-0.198154	0.970528	0.13181	0.0147182	0.20292	0.993447	0.439578	0.0804966	0.761477	1	0.114286	0.0571429	0.342857	1	0.303586	0.175288	0.773346
mmu-miR-181c-5p	14.7748	15.1359	14.8979	14.872	15.2094	14.9677	15.0328	14.8906	15.6498	15.8856	15.3644	15.5156	15.6052	15.3587	15.4955	-0.139555	-0.608189	-0.573582	-0.104948	0.457465	0.0385936	0.00133182	0.345585	0.927864	0.267691	0.0230557	0.809494	0.4	0.0571429	0.0285714	0.342857	0.855887	0.223406	0.109317	0.773346
mmu-miR-181c-3p	10.5208	11.0296	10.5809	10.6847	10.7827	10.8652	10.9158	10.8032	11.1254	11.3158	11.0318	11.0371	11.1596	10.9919	11.0795	-0.0906725	-0.315966	-0.363018	-0.137725	0.398229	0.0496621	0.0440432	0.316749	0.914132	0.282501	0.16449	0.809494	0.628571	0.0571429	0.0571429	0.342857	0.898996	0.223406	0.175288	0.773346
mmu-miR-125b-1-3p	11.205	11.1068	10.9452	11.3224	11.086	10.9039	10.81	11.2191	9.703	9.89063	10.2852	10.0974	10.2473	10.1066	10.2932	0.226546	1.04516	0.958702	0.140084	0.31623	0.0112749	0.00015294	0.293515	0.914132	0.1545	0.00743217	0.809494	0.4	0.0571429	0.0285714	0.342857	0.855887	0.223406	0.109317	0.773346
mmu-miR-128-2-5p	0	0	0	0	1.22526	0	1.20742	0	0	0	0	0.970751	0	0.00364479	0	0.243599	0.608169	-0.243599	-0.608169	0.388937	0.181707	0.388937	0.181707	0.914132	0.468577	0.587995	0.744227	0.270289	0.270289	0.185877	0.185877	0.82974	0.518836	0.363824	0.622026
mmu-miR-7a-5p	8.22824	7.94695	8.62671	7.8245	7.51098	8.05659	8.00852	8.19166	6.94647	6.80998	7.04609	7.13542	7.23492	7.56484	7.01097	0.302357	1.00776	0.920064	0.214664	0.083424	0.00319271	0.00698075	0.391648	0.914132	0.0830338	0.0561839	0.813194	0.114286	0.0571429	0.0285714	0.685714	0.767436	0.223406	0.109317	0.930095
mmu-miR-7a-1-3p	8.96573	8.84742	8.97491	8.90415	8.78308	8.91687	8.92033	9.02699	8.73976	8.81773	8.97326	8.86765	8.83664	9.04328	8.70742	0.0201636	0.0682358	0.059305	0.0112328	0.844535	0.467145	0.474176	0.854506	0.989071	0.687796	0.660375	0.9758	0.857143	0.628571	0.485714	1	0.973408	0.790857	0.661398	1
mmu-miR-7a-2-3p	0.072146	1.23592	0.0934432	1.76622	1.19116	0	0.0297162	0	1.19411	0.0866239	1.41045	1.55019	0	0.0072247	0	-0.507707	-0.591841	0.40258	0.486714	0.411795	0.307874	0.50932	0.386401	0.914132	0.62295	0.69076	0.809494	0.372456	0.108408	0.191267	0.11021	0.855887	0.303586	0.363824	0.530827
mmu-miR-7b-5p	5.83168	5.03892	6.41133	5.15183	4.53298	6.13388	5.3616	5.58856	2.71795	2.42697	4.34177	3.83834	2.66004	3.95952	2.08417	-0.0267123	2.24202	2.47292	0.204188	0.973281	0.0414838	0.00573933	0.67362	0.993447	0.269547	0.0501924	0.926732	0.857143	0.0571429	0.0285714	0.885714	0.973408	0.223406	0.109317	0.990205
mmu-miR-7b-3p	2.17118	1.59497	1.25085	0.686499	0.148478	1.79421	1.28344	0.859949	0	0	0	0.970751	0	0.00364479	0	0.243599	1.02152	1.18228	0.404358	0.388937	0.0607703	0.0258531	0.420089	0.914132	0.300379	0.111705	0.846196	0.270289	0.0435966	0.0590719	0.685714	0.82974	0.223406	0.178101	0.930095
mmu-miR-217-5p	4.08923	4.0738	3.96689	4.75912	3.6027	4.53351	4.61959	4.24246	2.33827	2.88709	2.91083	1.5314	1.91421	1.04321	0.703828	-1.4139	1.5375	2.9241	-0.0273063	0.00775781	0.0035153	0.000202971	0.928912	0.914132	0.0843691	0.00813446	0.992293	0.0571429	0.0571429	0.0285714	0.885714	0.701673	0.223406	0.109317	0.990205
mmu-miR-217-3p	2.53397	1.44755	1.90001	2.68825	0.224859	2.59322	1.34383	0.82631	0.0299534	0.0301339	0.879023	0	0	0	0	-0.313037	0.934017	2.14244	0.89539	0.383903	0.173014	0.00500966	0.186057	0.914132	0.465647	0.0476595	0.744227	0.0319112	0.228571	0.0210706	0.2	0.701673	0.453213	0.109317	0.622026
mmu-miR-194-2-3p	3.92868	3.2703	3.64094	2.08783	2.85823	3.38699	3.85477	2.77321	4.0044	3.17285	3.40688	3.51469	2.66593	2.07574	3.7443	-0.527879	-0.309746	0.231775	0.0136411	0.303844	0.421931	0.692795	0.978264	0.914132	0.653814	0.821783	0.992293	0.628571	0.4	0.685714	0.885714	0.898996	0.611713	0.810651	0.990205
mmu-miR-219a-2-3p	0.0446558	1.29669	1.17137	0	0.0321303	0	1.17571	0	0	0	0	0	0	1.02712	0.820417	0.461885	0.301961	0.166293	0.326218	0.18565	0.376214	0.72093	0.502153	0.914132	0.630897	0.840226	0.89161	0.270289	0.270289	0.459597	0.459597	0.82974	0.518836	0.661398	0.851961
mmu-miR-361-5p	12.0208	11.8307	12.0077	11.8699	11.9701	11.8402	11.9858	11.9197	11.8551	12.1838	11.8494	12.0946	12.0726	12.201	11.9734	0.122607	-0.0338694	-0.153123	0.00335338	0.389012	0.792839	0.0623954	0.95614	0.914132	0.892296	0.200963	0.992293	0.4	1	0.114286	0.885714	0.855887	1	0.253408	0.990205
mmu-miR-361-3p	10.1167	10.2891	10.2029	10.1878	10.6194	10.2678	10.4235	10.2547	10.6909	10.7908	10.4459	10.6227	10.8157	10.5288	10.731	0.0320496	-0.251166	-0.475439	-0.192223	0.804679	0.12686	0.0014604	0.105355	0.989071	0.434589	0.023635	0.744227	0.857143	0.114286	0.0285714	0.114286	0.973408	0.303586	0.109317	0.530827
mmu-miR-362-5p	7.69435	7.34659	7.95073	7.50257	7.21909	7.19725	7.20224	7.42249	7.02244	7.11944	7.22825	7.06671	6.94703	7.17385	6.89126	-0.103665	0.136888	0.603848	0.363295	0.286346	0.154897	0.0118114	0.0614292	0.914132	0.463882	0.0716181	0.744227	0.4	0.4	0.0285714	0.0571429	0.855887	0.611713	0.109317	0.481747
mmu-miR-362-3p	9.0426	9.11981	9.7863	9.14592	8.83225	9.40585	9.1105	9.24409	9.21569	9.18664	9.14931	8.81686	9.25843	8.98518	9.2839	-0.0977894	-0.03571	0.187565	0.125485	0.450872	0.789478	0.402406	0.575691	0.924135	0.891073	0.595064	0.899077	1	1	0.685714	0.885714	1	1	0.810651	0.990205
mmu-miR-363-5p	1.36533	3.79261	2.00826	3.45911	3.9086	3.11201	3.08012	3.60673	2.3286	2.33055	3.07822	3.38641	2.66408	3.06159	3.54647	0.585512	0.84774	-0.508311	-0.770538	0.135496	0.0538253	0.456051	0.281901	0.914132	0.287842	0.645048	0.809494	0.228571	0.0571429	0.885714	0.485714	0.82974	0.223406	0.937658	0.851961
mmu-miR-363-3p	7.62987	8.39699	7.5843	8.33624	8.33839	8.22854	7.98031	8.03331	7.28536	7.34509	7.82243	7.98838	7.71089	7.87333	7.76389	0.349825	0.66084	0.152729	-0.158286	0.165208	0.0404245	0.545311	0.539153	0.914132	0.267691	0.712905	0.89877	0.228571	0.0571429	1	0.885714	0.82974	0.223406	1	0.990205
mmu-miR-365-1-5p	1.15813	1.23394	1.7837	0	0.120972	1.81082	1.26016	0	1.16781	0.0591547	0.848322	0	0	1.02712	0.820417	-0.229877	0.106225	0.582058	0.245956	0.616195	0.854648	0.25892	0.686093	0.98255	0.926438	0.481584	0.926732	0.372456	0.857143	0.18315	1	0.855887	0.930355	0.363824	1
mmu-miR-365-3p	11.5372	11.3018	11.7627	11.457	11.3057	11.3733	11.3403	11.3544	11.7667	11.923	11.7544	11.8939	12.0373	12.0468	11.8942	0.153346	-0.471267	-0.453346	0.171267	0.087721	0.00923939	0.0115798	0.171994	0.914132	0.142491	0.0716181	0.744227	0.228571	0.0571429	0.0285714	0.342857	0.82974	0.223406	0.109317	0.773346
mmu-miR-375-5p	1.16962	0.615355	0.111141	2.08322	0.12058	1.38641	0.111694	1.46059	0.0588041	1.16885	0.848321	0	0.941404	0.00720531	0.820488	-0.249719	0.0778252	0.552561	0.225017	0.580317	0.882762	0.314066	0.70516	0.979207	0.93711	0.558915	0.928766	0.4	0.628571	0.342857	1	0.855887	0.790857	0.534008	1
mmu-miR-375-3p	14.2	14.4289	14.5085	14.6374	14.5182	14.4303	14.8637	14.696	14.7669	14.9412	15.0287	15.114	14.9513	14.5966	15.1856	0.0496094	-0.285234	-0.518198	-0.183354	0.758677	0.068605	0.0208477	0.217682	0.989071	0.319695	0.098502	0.77329	0.628571	0.114286	0.0571429	0.2	0.898996	0.303586	0.175288	0.622026
mmu-miR-376a-5p	5.59192	5.12448	5.23224	5.29162	5.0534	5.01458	4.89122	5.17785	4.2363	3.21877	4.36857	4.38101	4.25757	4.45343	3.96729	0.323611	1.09305	1.04524	0.275807	0.470978	0.0912949	0.000391161	0.0651718	0.93408	0.37272	0.0111908	0.744227	0.4	0.0571429	0.0285714	0.0571429	0.855887	0.223406	0.109317	0.481747
mmu-miR-376a-3p	5.24843	4.77315	6.18178	5.88662	4.96733	5.87989	5.53058	5.23411	4.35012	4.07219	4.67211	4.38162	4.45564	4.15144	3.89453	-0.144	1.03817	1.30169	0.119516	0.539448	0.0108178	0.0194219	0.761341	0.961319	0.149718	0.0957453	0.943219	0.857143	0.0571429	0.0285714	0.685714	0.973408	0.223406	0.109317	0.930095
mmu-miR-377-5p	3.29293	3.52291	3.92308	4.09159	2.92071	3.76442	4.39904	3.23059	2.84441	0.272698	2.56685	2.92633	2.87455	3.22432	2.59847	1.01127	1.68404	0.801711	0.128939	0.339955	0.163062	0.0138009	0.743839	0.914132	0.465647	0.0789365	0.937005	0.114286	0.0571429	0.0285714	0.685714	0.767436	0.223406	0.109317	0.930095
mmu-miR-377-3p	6.0058	5.8935	5.73589	5.79673	6.25584	6.04652	5.86206	5.94711	4.69778	5.20751	5.26225	5.08873	5.25873	4.59264	5.17967	-0.0259063	0.972033	0.828036	-0.169903	0.916772	0.0177656	0.00722038	0.157152	0.989071	0.183489	0.0569995	0.744227	0.628571	0.0571429	0.0285714	0.2	0.898996	0.223406	0.109317	0.622026
mmu-miR-378a-5p	8.6268	8.65913	8.78363	8.81652	8.79414	8.70568	8.45902	8.69237	8.94651	8.64122	9.65299	8.76797	8.9337	8.9518	8.84104	-0.206613	-0.417435	-0.152108	0.0587139	0.562867	0.296319	0.0526371	0.520917	0.976392	0.61393	0.184096	0.89161	0.857143	0.4	0.114286	0.885714	0.973408	0.611713	0.253408	0.990205
mmu-miR-378a-3p	14.3002	15.267	14.5556	15.2	14.5924	15.1671	14.5121	15.23	14.6427	14.2735	15.8819	14.7087	14.9548	14.6153	15.1632	-0.0721865	-0.0572855	-0.029816	-0.0447169	0.897457	0.920426	0.916474	0.888025	0.989071	0.96326	0.962982	0.982475	0.857143	1	1	1	0.973408	1	1	1
mmu-miR-379-5p	7.96654	7.51073	8.66692	7.97196	7.6716	7.99538	8.03899	8.04878	7.68248	7.19134	7.69096	7.42466	7.19876	7.53308	7.28655	-0.160834	0.417093	0.668278	0.090351	0.443592	0.108305	0.0625156	0.741592	0.924135	0.405256	0.200963	0.937005	0.628571	0.228571	0.0571429	0.685714	0.898996	0.453213	0.175288	0.930095
mmu-miR-379-3p	7.38911	6.972	6.9049	7.07783	7.21535	6.91445	7.3522	7.09866	5.86654	6.09659	6.72812	6.54749	6.18053	6.36938	6.37698	0.138178	0.914749	0.717365	-0.0592064	0.651039	0.0570513	0.00219385	0.690889	0.985963	0.291928	0.0292626	0.927328	0.628571	0.0571429	0.0285714	0.685714	0.898996	0.223406	0.109317	0.930095
mmu-miR-380-5p	1.16995	0.614497	1.22185	1.74814	1.95191	2.58227	1.3632	0	1.23938	1.24084	1.79734	0	1.51177	1.03426	0.769094	-0.597072	0.0484901	0.359828	-0.285734	0.169329	0.937897	0.397032	0.657349	0.914132	0.972344	0.592183	0.92243	0.228571	0.628571	0.485714	0.485714	0.82974	0.790857	0.661398	0.851961
mmu-miR-380-3p	6.80531	6.60698	6.51006	6.76915	7.07746	6.9657	6.80641	6.77588	4.90264	4.57244	6.0425	5.37707	5.10479	5.73489	5.3657	0.223087	1.73384	1.27726	-0.233489	0.671741	0.0567966	0.000505353	0.0563088	0.989071	0.291928	0.012706	0.744227	0.628571	0.0571429	0.0285714	0.0571429	0.898996	0.223406	0.109317	0.481747
mmu-miR-381-5p	1.72632	0	1.76965	0	0.121829	0	1.83638	1.46007	1.21753	0.112834	1.81502	0.955826	0	2.03193	0	-0.301521	-0.19389	0.127052	0.0194218	0.683375	0.788396	0.861809	0.978351	0.989071	0.890726	0.927696	0.992293	0.59256	1	1	0.88242	0.898996	1	1	0.990205
mmu-miR-381-3p	9.43394	9.67233	9.15898	9.51683	9.84638	9.40227	9.82831	9.41773	9.48471	9.35455	10.4308	9.77446	9.21854	9.58193	9.63986	-0.202982	-0.133005	-0.108176	-0.178154	0.618867	0.741046	0.524956	0.319051	0.98255	0.870635	0.699942	0.809494	1	1	0.485714	0.685714	1	1	0.661398	0.930095
mmu-miR-382-5p	6.59037	6.44315	6.87938	6.86683	6.45656	6.93497	6.48035	6.47647	6.26591	6.12108	6.32828	5.46959	5.81636	6.12895	5.55365	-0.496282	0.348668	0.952796	0.107846	0.0374432	0.0514057	0.00267891	0.520512	0.914132	0.284567	0.0329627	0.89161	0.114286	0.0571429	0.0285714	0.885714	0.767436	0.223406	0.109317	0.990205
mmu-miR-382-3p	5.36826	5.36499	5.18805	5.57728	4.72972	5.08597	5.17807	5.14183	4.97582	4.45252	4.50421	4.16582	4.62702	4.23402	4.17103	-0.344709	0.389719	1.07517	0.340744	0.165821	0.127787	0.000345065	0.0422204	0.914132	0.435609	0.0101219	0.744227	0.228571	0.114286	0.0285714	0.0285714	0.82974	0.303586	0.109317	0.481747
mmu-miR-383-5p	3.95995	3.99561	3.8125	3.48922	4.30734	4.12332	4.17189	4.02989	2.70594	3.15595	3.91513	2.50531	3.47538	3.22368	1.85769	-0.493491	0.899107	1.04881	-0.343789	0.377331	0.122041	0.058758	0.0506843	0.914132	0.430878	0.19375	0.744227	0.628571	0.0571429	0.0285714	0.0285714	0.898996	0.223406	0.109317	0.481747
mmu-miR-383-3p	0.0301139	0	0.0391333	1.40549	0.0319843	0	0.0295747	0.918659	0	0	0	0	0	0	0	0	0.245054	0.368685	0.12363	NaN	0.355128	0.364417	0.776007	NaN	0.630897	0.587995	0.950899	NaN	0.11867	0.0689184	0.771503	NaN	0.303586	0.183435	0.990205
mmu-miR-335-5p	12.5657	12.5713	12.4321	12.4261	12.4505	12.4112	12.4381	12.7182	12.422	12.3253	12.2676	12.5166	12.6883	12.4533	12.3984	0.175886	0.166217	-0.0153633	-0.0056943	0.0728987	0.110124	0.844951	0.947631	0.914132	0.410655	0.91939	0.992293	0.114286	0.114286	1	1	0.767436	0.303586	1	1
mmu-miR-335-3p	13.4623	13.4238	13.4683	13.4681	12.936	12.9762	13.0921	13.4149	11.8129	11.8209	12.118	12.1214	12.2569	12.1192	12.1128	0.2353	1.18751	1.30304	0.350822	0.131951	0.00051995	1.1e-05	0.0474051	0.914132	0.0534713	0.00250356	0.744227	0.114286	0.0571429	0.0285714	0.0285714	0.767436	0.223406	0.109317	0.481747
mmu-miR-133b-3p	6.27854	6.50899	7.85593	7.36495	6.52267	7.13494	7.63714	7.12566	7.74969	7.15323	10.1678	7.44792	7.14331	7.84639	7.37976	-0.902569	-1.25182	-0.452243	-0.102997	0.431261	0.305676	0.31853	0.821459	0.924135	0.62295	0.56465	0.971	0.628571	0.114286	0.485714	0.885714	0.898996	0.303586	0.661398	0.990205
mmu-miR-181b-2-3p	3.24869	3.60762	2.39727	2.92724	3.75711	2.82077	3.25345	3.11247	3.31698	3.13911	3.17899	3.926	3.17729	3.64657	3.78402	0.421776	0.0242549	-0.588267	-0.190746	0.0757409	0.911522	0.109859	0.577697	0.914132	0.957894	0.286978	0.899077	0.228571	0.857143	0.114286	0.685714	0.82974	0.930355	0.253408	0.930095
mmu-miR-215-5p	8.50077	8.89726	7.84546	8.65723	8.79542	8.43934	8.89338	8.88795	8.67732	8.64319	8.90937	8.90261	8.42109	8.26639	8.89609	-0.121746	0.0107317	-0.146366	-0.278844	0.540951	0.940179	0.619502	0.322198	0.961319	0.973229	0.771911	0.809494	0.628571	1	0.885714	0.685714	0.898996	1	0.937658	0.930095
mmu-miR-215-3p	3.23391	1.95221	2.91531	3.35885	2.8242	2.44981	2.78726	3.73173	1.31212	2.57636	2.07671	1.93292	2.70997	1.05955	1.9797	-0.0678634	0.959853	0.944537	-0.0831794	0.89759	0.104238	0.0881531	0.849773	0.989071	0.394902	0.248036	0.975653	0.857143	0.114286	0.114286	0.885714	0.973408	0.303586	0.253408	0.990205
mmu-miR-384-5p	2.24918	1.74584	3.57113	1.92187	3.20357	1.63224	2.4298	2.81677	2.97798	1.55478	4.66533	4.39494	3.02819	3.38358	2.31181	0.213599	-0.545435	-0.907625	-0.14859	0.84455	0.615695	0.180462	0.78986	0.989071	0.799476	0.381113	0.955582	0.857143	0.857143	0.2	0.885714	0.973408	0.930355	0.363824	0.990205
mmu-miR-384-3p	0.301951	2.45483	3.45032	3.25105	2.79841	2.67613	3.38519	2.59772	1.54718	0.590494	4.89778	3.84404	2.17181	3.22583	2.12959	0.497669	0.51921	-0.478283	-0.499824	0.746047	0.73044	0.591778	0.544006	0.989071	0.868495	0.748149	0.89877	0.628571	0.628571	1	0.885714	0.898996	0.790857	1	0.990205
mmu-miR-196b-5p	4.76546	5.61876	5.64355	5.31688	4.70359	5.13546	4.42207	4.68702	5.27624	4.37571	4.38793	5.80638	4.60556	5.78817	3.81943	0.32492	0.0570742	0.331281	0.599127	0.59434	0.874778	0.562802	0.0590584	0.98255	0.933019	0.724338	0.744227	0.628571	0.628571	1	0.0571429	0.898996	0.790857	1	0.481747
mmu-miR-196b-3p	0.0152465	0.794118	0.0198368	0	0.0630075	0	1.20713	0.90144	1.13746	0.03032	0	1.53464	1.49954	1.04041	0.724456	0.8105	0.153635	-0.992459	-0.335595	0.148064	0.764451	0.0113851	0.392761	0.914132	0.878738	0.0716181	0.813194	0.228571	0.721277	0.0571429	0.38363	0.82974	0.890497	0.175288	0.846384
mmu-miR-409-5p	3.44989	3.32626	3.19871	4.40941	3.31183	3.87371	3.60427	2.5607	2.93927	3.14755	3.64496	3.10294	2.88179	2.38326	2.41278	-0.548736	0.0937014	0.900878	0.25844	0.109855	0.800925	0.0395	0.53763	0.914132	0.897555	0.152791	0.89877	0.114286	0.857143	0.0285714	0.885714	0.767436	0.930355	0.109317	0.990205
mmu-miR-409-3p	8.60481	8.76806	8.68802	9.00604	9.20409	8.8735	8.99036	8.83922	7.99416	7.666	8.53987	7.99889	7.70427	7.9302	7.98584	-0.161879	0.910113	0.86193	-0.210062	0.594995	0.0584343	0.000297067	0.129185	0.98255	0.296423	0.00972722	0.744227	0.857143	0.0571429	0.0285714	0.2	0.973408	0.223406	0.109317	0.622026
mmu-miR-410-5p	0.0301139	0	0.0391333	1.40549	1.25585	0	1.81471	0	1.13746	0.03032	0	0	0	0	0	-0.38926	0.378381	0.368685	-0.398955	0.40747	0.550302	0.364417	0.514573	0.914132	0.760857	0.587995	0.89161	0.122745	0.854445	0.0689184	1	0.767436	0.930355	0.183435	1
mmu-miR-410-3p	9.99795	10.216	9.91363	10.3946	10.1544	10.2738	10.1418	10.1759	8.992	8.87322	9.98931	9.38814	9.03388	9.25851	9.32919	-0.0324111	0.901628	0.878117	-0.0559228	0.936224	0.124664	0.000886227	0.649646	0.990096	0.433213	0.0175748	0.92243	0.628571	0.0571429	0.0285714	0.885714	0.898996	0.223406	0.109317	0.990205
mmu-miR-376b-5p	7.28384	6.98511	7.27058	7.24517	7.09312	7.46623	7.3465	7.53336	7.42175	7.51703	7.94568	7.85367	7.54557	7.83386	7.47808	0.049641	-0.268353	-0.481619	-0.163625	0.806929	0.238296	0.00840765	0.226085	0.989071	0.542438	0.0600476	0.77829	0.857143	0.4	0.0285714	0.2	0.973408	0.611713	0.109317	0.622026
mmu-miR-376b-3p	6.37171	6.10547	6.50132	6.58132	6.60472	6.47182	6.38574	6.58639	5.72378	5.38389	6.41007	5.96183	5.76553	5.94803	6.12871	0.111781	0.672926	0.438932	-0.122212	0.750175	0.152002	0.0163774	0.347406	0.989071	0.457477	0.0860422	0.809494	0.628571	0.114286	0.0571429	0.342857	0.898996	0.303586	0.175288	0.773346
mmu-miR-411-5p	12.3887	12.7822	11.8175	12.5298	12.9195	12.2322	12.4983	12.4885	11.9167	12.0755	12.8873	12.3925	12.3124	12.262	12.6103	0.101134	0.241472	-0.0147441	-0.155082	0.772154	0.521966	0.949515	0.558898	0.989071	0.738651	0.976599	0.899077	0.628571	0.4	0.885714	0.885714	0.898996	0.611713	0.937658	0.990205
mmu-miR-411-3p	8.37787	8.1006	8.19932	8.30661	8.20764	8.36136	8.37182	8.3915	7.0012	7.45329	7.89879	7.58166	7.55269	7.71695	7.80099	0.211978	0.881988	0.583029	-0.0869811	0.50171	0.072893	0.000453415	0.289863	0.948798	0.330767	0.0122259	0.809494	0.628571	0.0571429	0.0285714	0.342857	0.898996	0.223406	0.109317	0.773346
mmu-miR-412-5p	1.7478	0.613713	1.22224	1.31857	1.37222	2.36138	0.208916	1.41982	1.19503	1.77411	0	0	0.918401	1.03737	1.76337	-0.0599273	0.350871	0.295795	-0.115003	0.929626	0.632463	0.522086	0.827632	0.989071	0.805519	0.697743	0.971	0.721277	0.628571	0.685714	0.685714	0.973408	0.790857	0.810651	0.930095
mmu-miR-412-3p	1.14507	0	1.18978	1.35826	0.062729	0	0.0580396	1.48649	0	0	0	0	0	0.00363613	0.850452	0.213522	0.401814	0.709754	0.521463	0.388652	0.347794	0.114996	0.317346	0.914132	0.630897	0.294925	0.809494	0.270289	0.11867	0.18315	0.771503	0.82974	0.303586	0.363824	0.990205
mmu-miR-370-5p	0.0152465	0.794118	0.0198368	0	1.35355	1.33371	1.89299	1.42824	1.16781	0.0591547	0.848322	0.933955	0.88783	2.6253	1.68497	0.841252	0.810361	-1.32571	-1.29482	0.169258	0.118325	0.0388807	0.00233934	0.914132	0.425674	0.15081	0.548536	0.228571	0.0571429	0.0285714	0.0285714	0.82974	0.223406	0.109317	0.481747
mmu-miR-370-3p	4.57105	3.373	3.57097	4.5856	4.42065	4.1769	4.548	4.30695	4.05377	3.0304	4.8231	4.0918	3.76726	3.96997	4.19619	0.0372134	0.394034	0.0188485	-0.337972	0.949822	0.528337	0.958185	0.375669	0.992037	0.743863	0.981128	0.809494	1	0.628571	1	1	1	0.790857	1	1
mmu-miR-425-5p	13.6847	13.7355	13.5269	13.5413	14.016	13.6592	13.8513	13.776	13.5924	13.7574	13.6088	13.7742	13.6255	13.6927	13.5798	0.0151811	0.172758	-0.0459489	-0.203526	0.832233	0.118305	0.519316	0.0720979	0.989071	0.425674	0.696378	0.744227	0.857143	0.114286	0.485714	0.114286	0.973408	0.303586	0.661398	0.530827
mmu-miR-425-3p	9.5132	9.59075	9.59106	9.49704	9.69337	9.67482	9.69791	9.81113	9.95481	9.98487	9.78508	9.86595	10.3443	10.0407	10.1478	0.191429	-0.188948	-0.551671	-0.171293	0.168829	0.0727618	0.00942888	0.00563018	0.914132	0.330767	0.0638263	0.548536	0.228571	0.114286	0.0285714	0.0285714	0.82974	0.303586	0.109317	0.481747
mmu-miR-431-5p	7.21912	7.69924	7.01524	7.68206	8.03897	7.43561	7.68141	7.60263	7.05288	7.0958	7.56315	6.96082	7.00963	6.59117	7.45875	-0.232186	0.452379	0.398824	-0.285742	0.380976	0.0919041	0.156828	0.231908	0.914132	0.372858	0.354978	0.781513	0.228571	0.114286	0.114286	0.685714	0.82974	0.303586	0.253408	0.930095
mmu-miR-431-3p	4.35895	3.86259	4.35868	4.66463	4.31447	4.37384	4.36769	3.76829	4.55774	3.21811	4.03078	3.24536	3.19158	2.87277	3.63978	-0.698172	0.270528	1.07384	0.105141	0.20674	0.569097	0.00336833	0.651948	0.914132	0.77599	0.0382468	0.92243	0.228571	0.857143	0.0285714	0.885714	0.82974	0.930355	0.109317	0.990205
mmu-miR-433-5p	1.8399	2.31891	2.60978	2.46693	3.24425	3.419	2.4762	2.08536	0.112174	1.21886	1.81502	1.9442	0.893529	1.63068	1.69933	0.49325	1.75752	0.766945	-0.497321	0.437919	0.0476135	0.0374391	0.22795	0.924135	0.276445	0.147247	0.77829	0.628571	0.0571429	0.0571429	0.342857	0.898996	0.223406	0.175288	0.773346
mmu-miR-433-3p	5.56689	5.3769	5.4235	5.88801	5.83435	5.70803	5.04659	5.19916	4.77592	4.90205	5.86777	4.91386	5.25378	5.48953	5.47744	0.101738	0.265117	0.280172	0.116792	0.803707	0.546607	0.166339	0.623994	0.989071	0.758909	0.370281	0.918832	0.628571	0.628571	0.342857	0.685714	0.898996	0.790857	0.534008	0.930095
mmu-miR-434-5p	9.65977	9.68514	9.53505	9.97097	9.90516	9.75048	9.52395	9.78465	8.77599	8.72687	9.76755	9.13065	8.90878	9.12691	9.34328	0.0372689	0.650921	0.585327	-0.0283247	0.923947	0.189679	0.00379523	0.823929	0.989071	0.474711	0.0414238	0.971	0.628571	0.228571	0.0285714	0.885714	0.898996	0.453213	0.109317	0.990205
mmu-miR-434-3p	12.0098	11.5466	12.1874	12.0496	11.7611	11.8672	11.8544	11.8431	11.487	11.1773	12.0734	11.6154	11.0075	11.5601	11.1689	-0.241247	0.252213	0.610327	0.116868	0.478203	0.438592	0.0241281	0.465633	0.935742	0.659794	0.108697	0.883701	0.628571	0.628571	0.114286	0.342857	0.898996	0.790857	0.253408	0.773346
mmu-miR-448-5p	2.51206	0.445182	2.26184	2.00247	0.0629436	0.844102	1.20707	0	2.63882	2.64071	2.91084	1.5084	2.47746	2.05431	2.48018	-0.600036	-2.20159	-0.324696	1.27686	0.0745395	0.00326724	0.562654	0.06758	0.914132	0.0830338	0.724338	0.744227	0.0571429	0.0571429	0.885714	0.114286	0.701673	0.223406	0.937658	0.530827
mmu-miR-448-3p	6.5377	6.78593	6.88223	6.97413	6.2933	6.37078	6.46365	5.74648	7.72278	7.9421	7.9528	7.75507	8.2399	7.97303	8.01447	0.123056	-1.65401	-1.20062	0.576446	0.368367	0.000624126	0.000123057	0.0284507	0.914132	0.0534713	0.00743217	0.744227	0.228571	0.0571429	0.0285714	0.0285714	0.82974	0.223406	0.109317	0.481747
mmu-miR-429-5p	1.74817	0	1.79771	1.31789	1.33021	2.11236	0.162179	0.848086	1.25826	0.161846	2.38919	0.944118	2.24058	1.0432	0.703877	-0.036822	-0.156556	-0.0170017	0.102733	0.962761	0.84855	0.976032	0.866764	0.993447	0.9249	0.990599	0.978314	0.857143	1	0.885714	1	0.973408	1	0.937658	1
mmu-miR-429-3p	16.0905	16.2859	16.0778	15.961	16.3779	16.1731	16.5326	16.3885	16.4394	16.538	16.4753	16.723	16.6239	16.4104	16.6146	0.108774	-0.116176	-0.489194	-0.264244	0.202833	0.219811	0.00201166	0.0387514	0.914132	0.520923	0.0280437	0.744227	0.4	0.228571	0.0285714	0.0571429	0.855887	0.453213	0.109317	0.481747
mmu-miR-365-2-5p	4.85513	4.84296	4.38711	4.72609	5.61596	4.86029	4.75669	4.72686	5.39197	5.35173	4.97576	5.16693	5.14887	4.87406	5.20782	-0.140407	-0.249876	-0.396593	-0.287124	0.420434	0.36386	0.0282832	0.285833	0.918353	0.630897	0.12031	0.809494	0.4	0.4	0.0285714	0.342857	0.855887	0.611713	0.109317	0.773346
mmu-miR-449a-5p	14.3884	13.9565	14.8089	13.9783	13.9351	14.1729	14.5855	14.2312	12.7502	12.9584	13.3541	13.4357	13.5607	12.7183	13.7628	0.348488	1.21024	0.913662	0.0519079	0.280632	0.00527267	0.0241707	0.838392	0.914132	0.107795	0.108697	0.974689	0.4	0.0571429	0.0285714	0.885714	0.855887	0.223406	0.109317	0.990205
mmu-miR-449a-3p	5.39007	4.49129	5.21114	4.62035	4.87091	5.15318	5.46058	4.72519	3.34848	2.43378	4.20689	2.73745	2.68831	2.38115	2.63514	-0.719203	1.72275	2.3177	-0.124252	0.294164	0.0664378	0.000775702	0.666592	0.914132	0.313472	0.0160616	0.924859	0.4	0.0571429	0.0285714	0.685714	0.855887	0.223406	0.109317	0.930095
mmu-miR-450a-5p	11.3531	11.4517	11.4934	11.4633	11.0001	11.5174	11.582	11.4122	11.6379	11.837	11.59	11.7304	12.0678	11.6267	11.7399	0.102879	-0.310424	-0.350814	0.0624889	0.437508	0.100165	0.0297009	0.670289	0.924135	0.38828	0.124648	0.926602	0.628571	0.0571429	0.0285714	0.885714	0.898996	0.223406	0.109317	0.990205
mmu-miR-450a-1-3p	4.41994	3.66462	3.70249	4.2009	4.30625	4.25697	3.95144	4.03035	3.71357	4.84172	4.22476	4.37616	4.95948	4.2374	4.59395	0.281729	-0.123767	-0.54476	-0.139264	0.494475	0.744967	0.0683516	0.533211	0.943935	0.873018	0.209876	0.897452	0.4	1	0.114286	0.685714	0.855887	1	0.253408	0.930095
mmu-miR-451a	14.1743	14.6324	16.0781	13.9101	13.0755	13.5401	13.1831	12.8102	15.1995	14.5827	15.7752	15.9092	14.9054	15.9541	14.1122	0.0344094	-2.03359	-0.521492	1.5465	0.953385	0.0150922	0.456328	0.0438319	0.992699	0.178527	0.645048	0.744227	0.857143	0.0571429	0.685714	0.0285714	0.973408	0.223406	0.810651	0.481747
mmu-miR-452-5p	4.41959	3.66538	4.0538	3.91938	4.20043	4.32452	3.6816	3.95275	3.51435	2.7361	4.20105	4.31961	3.66933	3.86964	3.57852	0.375442	0.55599	0.155264	-0.0252851	0.477122	0.318588	0.52124	0.908993	0.935742	0.629707	0.697629	0.990353	0.4	0.4	0.485714	0.885714	0.855887	0.611713	0.661398	0.990205
mmu-miR-452-3p	3.53586	1.96963	2.66194	2.9608	2.40894	2.30204	1.99237	2.13643	2.36797	2.91271	3.44909	2.4995	2.66877	3.22744	3.65758	0.1034	-0.699977	-0.231262	0.572114	0.812024	0.145144	0.602691	0.177094	0.989071	0.453205	0.759704	0.744227	0.857143	0.114286	0.685714	0.342857	0.973408	0.303586	0.810651	0.773346
mmu-miR-463-5p	1.26213	2.09938	1.89814	2.87086	2.09079	1.97617	0.439091	3.75355	0	0	0	0	1.51866	0.0107093	0.79374	0.580776	2.0649	1.45185	-0.0322724	0.20857	0.0554659	0.0258634	0.967749	0.914132	0.289678	0.111705	0.992293	0.11867	0.0435966	0.0571429	1	0.767436	0.223406	0.175288	1
mmu-miR-465a-5p	0.123696	1.92198	1.26236	2.04197	0.200306	2.37284	1.32499	0.836924	0	0	0	0	0	0	0	0	1.18376	1.3375	0.153738	NaN	0.0816025	0.0556941	0.816765	NaN	0.351832	0.189086	0.971	NaN	0.0435966	0.0210706	1	NaN	0.223406	0.109317	1
mmu-miR-465a-3p	2.77654	2.12292	1.88332	1.19462	3.0843	0	0.190574	0.834708	0	0	0	0	0	0.00363613	0.850452	0.213522	1.0274	1.78083	0.966954	0.388652	0.242913	0.00557107	0.279657	0.914132	0.547349	0.0490254	0.809494	0.270289	0.11867	0.029401	0.342857	0.82974	0.303586	0.110983	0.773346
mmu-miR-466a-5p	0.111325	1.94105	1.24935	1.7179	0.121202	0.797431	1.26036	1.46033	0.0299534	0.0301339	0.879023	0	0	1.61208	0	0.0899824	0.596794	0.851886	0.345074	0.862333	0.207018	0.187753	0.521741	0.989071	0.502654	0.385873	0.89161	0.359012	0.228571	0.103754	0.685714	0.855887	0.453213	0.253408	0.930095
mmu-miR-466a-3p	5.09284	5.58573	4.65271	5.40742	5.18128	5.36255	5.24341	5.13586	4.38596	4.69024	5.42057	5.96758	5.02609	5.11141	5.16177	0.484456	0.398518	-0.132038	-0.0461004	0.270084	0.32304	0.674784	0.839213	0.914132	0.630897	0.809253	0.974689	0.4	0.628571	0.885714	1	0.855887	0.790857	0.937658	1
mmu-miR-467a-5p	7.84991	8.13196	8.01521	8.10953	7.68847	7.86089	7.78678	7.83777	7.57186	7.44365	7.62658	7.65844	7.44427	7.6356	7.41122	-0.00997998	0.246114	0.489271	0.233177	0.909782	0.0220925	0.00165124	0.0269149	0.989071	0.201265	0.0249995	0.744227	0.857143	0.0571429	0.0285714	0.0571429	0.973408	0.223406	0.109317	0.481747
mmu-miR-467a-3p	5.53592	5.00552	6.0326	6.11146	4.9685	5.91894	4.9861	5.6675	4.1732	4.35566	4.71728	5.05278	4.31541	5.18845	3.77695	0.16802	0.969883	1.08798	0.286113	0.669563	0.0214326	0.0427624	0.446962	0.989071	0.20025	0.161419	0.865721	0.857143	0.0571429	0.114286	0.342857	0.973408	0.223406	0.253408	0.773346
mmu-miR-470-5p	4.6328	5.23672	5.64144	5.62658	4.7938	4.98096	4.82039	5.21508	0.137815	1.81266	1.79734	0	3.50139	0.0452585	1.63548	0.0462615	3.70329	3.98885	0.331827	0.964846	0.019265	0.0135008	0.264337	0.993447	0.190453	0.0779065	0.809494	0.628571	0.0571429	0.0285714	0.342857	0.898996	0.223406	0.109317	0.773346
mmu-miR-470-3p	1.09862	0	0.0199511	0	1.2249	0.844091	0.0582507	0	0	0	0	0	0	0	0	0	0.531809	0.279643	-0.252167	NaN	0.175107	0.381113	0.557725	NaN	0.465647	0.587995	0.899077	NaN	0.11867	0.185877	0.459597	NaN	0.303586	0.363824	0.851961
mmu-miR-471-5p	0.04456	0	0.0578394	1.80448	0.0319509	0.871879	0.0295438	0	0	0	0	0	0	0	0	0	0.233344	0.476721	0.243377	NaN	0.353304	0.360486	0.644509	NaN	0.630897	0.587995	0.92243	NaN	0.11867	0.0689184	0.561363	NaN	0.303586	0.183435	0.930095
mmu-miR-471-3p	0.058551	0.679096	0.0759158	1.7845	0.0319843	0	0.0295747	0.918659	0	0	0	0	0	0	0	0	0.245054	0.649516	0.404461	NaN	0.355128	0.20702	0.424883	NaN	0.630897	0.408815	0.847365	NaN	0.11867	0.0210706	0.2	NaN	0.303586	0.109317	0.622026
mmu-miR-532-5p	13.0544	13.2961	13.199	13.0723	13.5162	13.2212	13.3357	13.3489	13.2832	13.1042	13.1785	13.1346	12.9955	13.1408	13.0721	-0.102872	0.166876	0.0696928	-0.200055	0.179657	0.0912262	0.341547	0.0531714	0.914132	0.37272	0.587995	0.744227	0.228571	0.114286	0.485714	0.0571429	0.82974	0.303586	0.661398	0.481747
mmu-miR-532-3p	9.0346	8.98023	8.86797	9.16087	9.29196	9.03956	9.15391	9.18994	9.40806	9.21253	9.29767	9.37377	9.21895	9.33065	9.3154	0.00360305	-0.137243	-0.298776	-0.15793	0.959196	0.139297	0.00909688	0.0972199	0.992699	0.450069	0.0627863	0.744227	0.857143	0.114286	0.0285714	0.114286	0.973408	0.303586	0.109317	0.530827
mmu-miR-489-3p	7.16368	6.55699	7.37853	6.50768	7.32424	7.22855	6.99903	7.39328	7.45367	8.19116	7.16506	7.00268	7.30238	7.39682	7.73021	-0.245273	-0.36702	-0.456299	-0.334552	0.523708	0.352678	0.141576	0.228056	0.955395	0.630897	0.339011	0.77829	0.628571	0.4	0.2	0.342857	0.898996	0.611713	0.363824	0.773346
mmu-miR-483-5p	1.78393	2.18577	1.84364	0.650066	1.85775	0.796612	1.26129	0	1.82924	1.83072	1.35084	2.26693	1.47918	1.05077	1.68548	-0.0496788	-0.691357	-0.00473644	0.636941	0.874888	0.179219	0.991369	0.263396	0.989071	0.467999	0.994757	0.809494	0.857143	0.4	0.885714	0.485714	0.973408	0.611713	0.937658	0.851961
mmu-miR-483-3p	0.0982223	1.96188	0.126962	1.73347	1.35223	1.33468	0.186347	2.18294	1.89746	1.89933	2.7696	1.5201	2.91468	0.0365492	1.23435	-0.762378	-0.924746	-0.446286	-0.283918	0.307874	0.126185	0.586716	0.677714	0.914132	0.434428	0.744902	0.926732	0.4	0.228571	1	0.685714	0.855887	0.453213	1	0.930095
mmu-miR-484	13.2351	13.477	13.2238	13.3561	13.7101	13.498	13.521	13.4612	13.5921	13.5532	13.6181	13.6417	14.0005	13.6646	13.8663	0.205482	-0.0401971	-0.470291	-0.224613	0.0930703	0.534162	0.00535758	0.032955	0.914132	0.747657	0.0480404	0.744227	0.0571429	0.4	0.0285714	0.0571429	0.701673	0.611713	0.109317	0.481747
mmu-miR-485-5p	3.9763	4.09597	4.33949	3.91373	4.51715	4.41456	4.70666	4.23567	2.5037	4.57015	4.58414	4.56452	4.25181	4.52251	4.55225	0.586773	0.582512	-0.391396	-0.387135	0.485738	0.488871	0.0183983	0.02944	0.935742	0.705524	0.0924214	0.744227	0.628571	1	0.0571429	0.0571429	0.898996	1	0.175288	0.481747
mmu-miR-485-3p	5.62815	4.96496	5.56962	5.22996	5.18853	5.49604	5.299	5.27121	4.07874	4.59377	4.75972	4.68037	3.65722	4.64402	3.81198	-0.279011	0.836287	1.14978	0.0344772	0.447865	0.0443206	0.0152017	0.847463	0.924135	0.270219	0.0820077	0.975245	0.628571	0.0571429	0.0285714	0.885714	0.898996	0.223406	0.109317	0.990205
mmu-miR-486a-5p	14.5033	15.5922	16.2707	14.692	14.6324	14.2203	14.4778	14.0311	16.5977	16.0225	17.3403	17.3171	16.4299	17.2506	15.8436	0.0567935	-2.31311	-1.44574	0.924162	0.917496	0.017161	0.0378371	0.10632	0.989071	0.182591	0.147985	0.744227	0.857143	0.0571429	0.0571429	0.0571429	0.973408	0.223406	0.175288	0.481747
mmu-miR-486a-3p	7.08809	8.01297	8.22911	7.20758	7.33944	6.91775	6.89387	6.63136	9.09973	8.46965	9.85965	9.95163	8.83853	9.69715	8.50504	0.105077	-2.19741	-1.61365	0.688831	0.851275	0.021291	0.0118516	0.0909662	0.989071	0.20025	0.0716181	0.744227	0.857143	0.0571429	0.0285714	0.114286	0.973408	0.223406	0.109317	0.530827
mmu-miR-540-5p	3.26796	2.53521	3.64761	3.8974	2.60172	3.69082	3.98965	3.1003	3.35524	3.65674	3.81134	3.61953	3.444	3.96652	4.0113	0.152566	-0.262148	-0.42329	-0.0085766	0.463147	0.479877	0.261823	0.984689	0.931882	0.697636	0.484425	0.993129	0.628571	0.857143	0.342857	0.885714	0.898996	0.930355	0.534008	0.990205
mmu-miR-540-3p	5.24899	5.70479	5.29482	6.0491	5.62922	5.8499	5.41751	5.80439	4.81568	4.10744	5.39317	4.23716	4.25016	4.64751	4.89866	-0.263724	0.903156	1.06605	-0.100827	0.565307	0.127656	0.0053909	0.657273	0.977508	0.435609	0.0480404	0.92243	0.857143	0.0571429	0.0285714	0.685714	0.973408	0.223406	0.109317	0.930095
mmu-miR-543-5p	1.20214	0.529429	1.26326	2.55131	1.42861	2.5635	1.9528	1.39423	0.0584557	0.0588052	1.4346	2.5269	1.46625	1.05742	2.2708	1.31306	1.3175	-0.443811	-0.448251	0.0831996	0.0805228	0.446943	0.413141	0.914132	0.350096	0.637584	0.838154	0.114286	0.228571	0.685714	0.2	0.767436	0.453213	0.810651	0.622026
mmu-miR-543-3p	5.30192	4.94097	4.00922	4.71928	5.27136	4.77306	5.18084	5.10405	2.10629	3.54193	4.79319	3.92216	3.44109	4.37834	3.5802	0.349977	1.60185	0.912398	-0.339479	0.700909	0.172849	0.0400573	0.312523	0.989071	0.465647	0.153553	0.809494	0.857143	0.114286	0.0571429	0.485714	0.973408	0.303586	0.175288	0.851961
mmu-miR-539-5p	2.79176	1.78954	2.30058	2.23473	2.09204	3.3217	2.43436	2.10732	1.91875	1.36774	3.2366	2.26268	1.89297	1.63667	1.65913	-0.311501	0.314491	0.416291	-0.209701	0.635355	0.648647	0.154228	0.577569	0.984299	0.819094	0.35337	0.899077	0.857143	0.4	0.2	0.885714	0.973408	0.611713	0.363824	0.990205
mmu-miR-539-3p	0.085837	1.20783	1.22135	1.74869	0.092133	1.40641	0.0852955	0.886573	0.0584557	0.0588052	1.4346	0	0	0	0	-0.517286	0.100315	1.06593	0.448325	0.376499	0.867132	0.0556722	0.383346	0.914132	0.930104	0.189086	0.809494	0.0319112	0.628571	0.0210706	0.485714	0.701673	0.790857	0.109317	0.851961
mmu-miR-541-5p	11.9616	12.1346	11.7365	12.1475	12.1273	11.9757	11.9914	11.9636	11.0508	11.0749	12.0271	11.2549	11.3595	11.4299	11.6472	0.0386502	0.630268	0.57217	-0.019448	0.916829	0.187434	0.00428295	0.86001	0.989071	0.473608	0.0454298	0.977036	0.628571	0.4	0.0285714	1	0.898996	0.611713	0.109317	1
mmu-miR-541-3p	0	0	0	0	1.25488	1.4061	0.0856817	0	1.23938	1.24084	1.79734	0	0	1.61208	0	-1.02284	-0.739188	-0.403019	-0.686666	0.0804104	0.146375	0.391002	0.163209	0.914132	0.453205	0.587995	0.744227	0.19909	0.628571	0.453255	0.0689184	0.82974	0.790857	0.661398	0.481747
mmu-miR-542-5p	7.98591	8.0725	7.90238	7.79791	8.23835	8.06797	8.22779	7.89946	8.9489	9.19132	8.6264	8.91645	9.10552	8.60565	8.74589	-0.0788278	-0.813811	-0.903699	-0.168716	0.710017	0.0215587	0.00101521	0.143758	0.989071	0.20025	0.019581	0.744227	0.628571	0.0571429	0.0285714	0.342857	0.898996	0.223406	0.109317	0.773346
mmu-miR-542-3p	10.2981	10.2739	10.5712	10.1316	9.47965	10.1459	10.4069	9.91548	10.4181	10.4579	9.97403	10.3394	10.5238	10.2867	10.3575	0.0935295	-0.296344	-0.0581609	0.331713	0.615263	0.289941	0.605526	0.197043	0.98255	0.605246	0.761913	0.758106	1	0.228571	0.485714	0.342857	1	0.453213	0.661398	0.773346
mmu-miR-547-5p	0.0152465	0.794118	0.0198368	0	0.0626657	0.844339	0.0579809	0.901621	0	0	0	0	0	1.61208	0	0.403019	0.466652	-0.195719	-0.259351	0.391002	0.141134	0.683072	0.42978	0.914132	0.450069	0.814365	0.852257	0.563703	0.0435966	0.538472	0.114286	0.898996	0.223406	0.732531	0.530827
mmu-miR-547-3p	4.10474	5.00163	4.28691	4.5031	4.19691	4.06057	3.15747	4.38486	2.46395	4.02809	4.32003	2.91005	4.04972	3.64576	3.60597	-0.0511512	0.345927	0.921219	0.524141	0.940294	0.626267	0.0247605	0.173204	0.990096	0.80255	0.109443	0.744227	0.857143	0.628571	0.0285714	0.2	0.973408	0.790857	0.109317	0.622026
mmu-miR-494-5p	0.0445042	0.713741	0.0577672	1.38118	0.0319843	0	0.0295747	0.918659	0.0299534	0.0301339	0.879023	0.970751	0	0.00364479	0	-0.0694377	-0.0679822	0.305698	0.304243	0.860404	0.859499	0.475709	0.467682	0.989071	0.926438	0.660805	0.884165	0.372456	0.857143	0.191267	0.2	0.855887	0.930355	0.363824	0.622026
mmu-miR-494-3p	6.22721	5.85694	5.55768	5.85491	5.92724	5.82308	5.71239	5.97117	4.9476	5.00559	5.3234	4.43911	4.77205	4.86973	4.72135	-0.391639	0.766273	1.17363	0.0157145	0.0555145	0.01001	0.000694469	0.920908	0.914132	0.142823	0.0155208	0.992293	0.0571429	0.0571429	0.0285714	1	0.701673	0.223406	0.109317	1
mmu-miR-376c-5p	0.0302186	0.751172	1.1518	0	1.19116	0	0.0297162	0	0	0	0	0	0	0	0	0	0.305218	0.483296	0.178078	NaN	0.37748	0.185618	0.678323	NaN	0.630897	0.384257	0.926732	NaN	0.270289	0.0689184	0.657255	NaN	0.518836	0.183435	0.930095
mmu-miR-376c-3p	6.1746	6.44985	6.35776	6.94631	6.17246	6.54895	6.36073	6.75921	6.24359	6.09618	6.45566	6.12638	6.30527	6.04348	6.19862	-0.0967053	0.195196	0.313693	0.0217918	0.470957	0.285958	0.152245	0.920002	0.93408	0.601592	0.35337	0.992293	0.628571	0.4	0.114286	1	0.898996	0.611713	0.253408	1
mmu-miR-487b-3p	4.79919	4.94478	4.55004	4.76521	5.44351	4.59702	4.81679	4.77753	3.74688	4.37748	5.48465	5.01105	4.2476	4.96753	4.14499	0.0564576	0.372378	0.172013	-0.143907	0.9261	0.548508	0.522316	0.513959	0.989071	0.759895	0.697743	0.89161	1	0.628571	1	0.685714	1	0.790857	1	0.930095
mmu-miR-369-5p	4.82329	5.58166	5.56645	5.07331	6.42953	5.91558	6.21714	5.72581	5.53795	5.54023	6.13397	5.72785	5.02478	5.45708	5.4701	-0.31743	0.334635	-0.158774	-0.810839	0.26707	0.25285	0.530404	0.0168071	0.914132	0.556351	0.704537	0.744227	0.228571	0.228571	0.885714	0.0285714	0.82974	0.453213	0.937658	0.481747
mmu-miR-369-3p	7.29307	6.94823	6.82602	7.24009	6.60706	7.20019	7.12786	7.31094	6.07485	6.34526	6.95218	6.7636	6.41372	6.5575	6.46225	0.0918412	0.604084	0.527578	0.0153358	0.76228	0.128807	0.0106374	0.939377	0.989071	0.436934	0.0699881	0.992293	0.628571	0.114286	0.0285714	1	0.898996	0.303586	0.109317	1
mmu-miR-20b-5p	6.70058	7.32328	7.13027	7.00317	7.03214	6.9655	6.8924	6.78712	6.42301	6.22349	6.31135	6.54547	6.60098	6.93512	6.67929	0.370932	0.600004	0.349108	0.120037	0.0168399	0.000868921	0.0741341	0.442709	0.914132	0.0542478	0.221615	0.861027	0.0571429	0.0571429	0.0571429	0.485714	0.701673	0.223406	0.175288	0.851961
mmu-miR-20b-3p	1.85634	2.28762	2.32505	3.1452	2.01209	2.03215	2.3678	2.142	1.41458	3.10203	3.21082	3.10104	2.87841	2.0676	2.95988	0.175924	-0.437294	-0.348176	0.265042	0.799285	0.531464	0.366248	0.405595	0.989071	0.745402	0.587995	0.82841	0.628571	0.628571	0.685714	0.685714	0.898996	0.790857	0.810651	0.930095
mmu-miR-450a-2-3p	2.30296	3.30536	2.68832	3.56326	1.65562	3.40286	3.7078	2.78494	3.50347	3.77623	3.28737	3.08095	4.0465	3.8671	3.69002	0.148787	-0.634552	-0.706171	0.0771678	0.58279	0.260471	0.09859	0.891189	0.979207	0.566786	0.267953	0.982475	0.628571	0.4	0.114286	0.885714	0.898996	0.611713	0.253408	0.990205
mmu-miR-503-5p	6.26797	6.78539	6.62195	6.51699	6.11609	6.60925	6.69912	6.4922	7.14166	7.25518	6.75697	7.0251	7.10828	7.17403	6.96258	0.0162237	-0.572105	-0.51942	0.0689091	0.926097	0.0396901	0.0112731	0.69622	0.989071	0.267691	0.0714979	0.927766	0.857143	0.0571429	0.0285714	0.685714	0.973408	0.223406	0.109317	0.930095
mmu-miR-503-3p	9.17521	9.05265	9.2398	9.15433	8.85769	8.93057	9.21815	8.88451	9.61939	9.70621	9.57801	9.79903	9.69222	9.73155	9.4835	0.0420385	-0.661806	-0.521079	0.182766	0.61471	0.00174611	0.00139185	0.113175	0.98255	0.0760286	0.0230557	0.744227	0.628571	0.0571429	0.0285714	0.2	0.898996	0.223406	0.109317	0.622026
mmu-miR-291b-3p	0.0300751	0.751562	0.0390831	0.822456	1.25488	1.4061	0.0856817	0	0	0	0	0	0	0.00719114	1.40361	0.3527	0.686666	0.0580945	-0.275872	0.388187	0.163209	0.893465	0.552343	0.914132	0.465647	0.950517	0.89877	0.270289	0.11867	0.309424	0.685714	0.82974	0.303586	0.534008	0.930095
mmu-miR-302b-3p	0.159991	2.39676	2.25953	1.66366	1.28215	1.38605	0.112187	0.872607	0	0	0	0	0	0	0	0	0.913247	1.61999	0.70674	NaN	0.0509149	0.0507163	0.286011	NaN	0.284567	0.17972	0.809494	NaN	0.0435966	0.0210706	0.2	NaN	0.223406	0.109317	0.622026
mmu-miR-302c-5p	0.0300751	0.751562	0.0390831	0.822456	0	0	0	0	0	0	0	0	0	0	0	0	0	0.410794	0.410794	NaN	NaN	0.155615	0.155615	NaN	NaN	0.35337	0.744227	NaN	NaN	0.0210706	0.0210706	NaN	NaN	0.109317	0.481747
mmu-miR-302d-3p	0.170462	2.59335	1.87162	1.9954	1.46324	2.03218	2.66849	2.14202	0	0	0	0	0	0	0	0	2.07648	1.65771	-0.418774	NaN	0.0035357	0.0498347	0.504843	NaN	0.0843691	0.177857	0.89161	NaN	0.0435966	0.0210706	0.485714	NaN	0.223406	0.109317	0.851961
mmu-miR-1224-5p	1.76703	1.5949	1.82194	0.686431	0.147874	1.79457	0.137049	1.44939	2.1974	1.22052	0	0.970751	0	0.00364479	0	-0.895708	-0.257086	1.22398	0.585356	0.292425	0.756017	0.014505	0.301149	0.914132	0.876581	0.0800905	0.809494	0.359012	1	0.0590719	0.342857	0.855887	1	0.178101	0.773346
mmu-miR-1247-5p	7.55029	7.12192	7.32164	7.58855	7.99114	7.55613	7.51622	7.68363	7.2383	7.89128	7.42162	7.43947	7.8943	7.68066	7.57333	0.129873	0.169712	-0.25134	-0.291179	0.591803	0.497235	0.134475	0.105431	0.98255	0.712794	0.329785	0.744227	0.4	0.4	0.2	0.2	0.855887	0.611713	0.363824	0.622026
mmu-miR-1247-3p	4.60365	4.31519	4.93731	4.96728	4.4344	4.80727	3.86464	4.59544	2.31151	2.61602	2.54921	3.09638	2.44247	3.05835	3.34391	0.493026	1.93319	1.72058	0.280417	0.0780662	0.000840899	0.000516955	0.314698	0.914132	0.0542478	0.0127697	0.809494	0.228571	0.0571429	0.0285714	0.342857	0.82974	0.223406	0.109317	0.773346
mmu-miR-301b-5p	2.15453	0.612047	1.79795	0	2.96234	2.29279	2.00552	1.7954	0.0301389	1.13833	0	0	1.51169	1.61843	0	0.393041	1.87452	0.358601	-1.12288	0.53297	0.0165033	0.615416	0.110308	0.961319	0.180917	0.768861	0.744227	0.854445	0.0571429	0.459597	0.2	0.973408	0.223406	0.661398	0.622026
mmu-miR-301b-3p	7.28904	7.76633	7.66161	7.48542	7.02854	7.63351	7.17503	7.13341	5.60467	5.53219	5.65479	6.4577	5.96613	6.36862	6.13413	0.634425	1.64541	1.31896	0.307978	0.00770322	0.000677932	0.000137899	0.122794	0.914132	0.0534713	0.00743217	0.744227	0.0571429	0.0571429	0.0285714	0.114286	0.701673	0.223406	0.109317	0.530827
mmu-miR-675-3p	0.0870816	0.61268	2.51372	0.72582	1.22496	0	0.0583099	0.901433	0.205659	1.29491	2.79806	0	0	0.00719114	1.40361	-1.08018	-0.8867	0.632125	0.438648	0.287252	0.363213	0.36268	0.505817	0.914132	0.630897	0.587995	0.89161	0.211798	0.228571	0.191267	0.685714	0.82974	0.453213	0.363824	0.930095
mmu-miR-744-5p	11.8531	12.0846	11.7846	12.0137	12.6627	11.8749	12.0214	12.1556	12.5941	12.7179	12.306	12.4986	12.7979	12.3249	12.6258	0.0224469	-0.360699	-0.6278	-0.244654	0.893269	0.14789	0.00295439	0.256754	0.989071	0.454212	0.0350537	0.809494	0.857143	0.228571	0.0285714	0.2	0.973408	0.453213	0.109317	0.622026
mmu-miR-744-3p	7.85514	7.61862	7.93857	7.8094	7.5841	7.80091	7.80415	7.85423	7.87851	7.86518	7.81858	7.78638	8.04478	8.11566	7.95453	0.121247	-0.0932417	-0.169905	0.0445843	0.186643	0.22125	0.134495	0.640461	0.914132	0.522542	0.329785	0.92243	0.4	0.114286	0.2	0.342857	0.855887	0.303586	0.363824	0.773346
mmu-miR-374b-5p	11.532	11.2702	12.1081	11.5868	10.116	11.2707	11.205	11.0346	10.5815	10.6007	10.8065	10.7147	10.629	10.9776	10.4181	0.021999	0.243706	0.9394	0.717693	0.87851	0.437434	0.00600714	0.0735104	0.989071	0.659487	0.0515735	0.744227	0.857143	0.4	0.0285714	0.0571429	0.973408	0.611713	0.109317	0.481747
mmu-miR-216b-5p	3.03945	2.45538	1.96992	3.25136	4.09316	2.44044	2.79891	2.7825	0.137079	1.24022	2.1306	1.95235	1.49946	1.04045	0	-0.0462357	1.85945	1.55596	-0.349725	0.951404	0.0601561	0.0258459	0.482468	0.992699	0.299931	0.111705	0.884831	0.857143	0.0571429	0.0285714	0.885714	0.973408	0.223406	0.109317	0.990205
mmu-miR-216b-3p	0.0300365	1.33254	0.039033	0	1.22526	0	1.20742	0	0	0	0	0.9653	0	0.00720788	0.820467	0.448244	0.608169	-0.0978417	-0.257767	0.181223	0.181707	0.822772	0.610781	0.914132	0.468577	0.906662	0.916164	0.11867	0.270289	1	0.88242	0.767436	0.518836	1	0.990205
mmu-miR-592-5p	3.13507	4.83635	3.23193	4.06491	5.50984	4.15258	4.12581	4.73761	4.94809	3.56837	3.85697	3.92095	4.69093	3.65079	2.98028	-0.313739	0.506982	0.00632658	-0.814395	0.595944	0.392395	0.990921	0.166484	0.98255	0.639664	0.994757	0.744227	0.857143	0.4	0.885714	0.2	0.973408	0.611713	0.937658	0.622026
mmu-miR-1264-5p	4.70422	3.95576	3.71299	4.05601	3.2974	3.38407	3.43648	3.10878	4.17495	4.72694	4.45954	4.55893	4.95276	4.87137	4.98961	0.389358	-1.14713	-0.735925	0.800561	0.116516	0.00869617	0.0317718	0.0265523	0.914132	0.139607	0.131961	0.744227	0.114286	0.0571429	0.0571429	0.0285714	0.767436	0.223406	0.175288	0.481747
mmu-miR-1264-3p	7.20186	6.83992	7.15666	7.10249	6.45109	6.57339	6.84159	5.97906	7.76337	7.9547	7.42648	7.78655	8.17358	7.81447	7.84583	0.190259	-1.25357	-0.829875	0.613953	0.35823	0.00326162	0.000504282	0.0340718	0.914132	0.0830338	0.012706	0.744227	0.4	0.0571429	0.0285714	0.0571429	0.855887	0.223406	0.109317	0.481747
mmu-miR-551b-5p	0.0302186	0.751172	1.1518	0	0	0	0	0	1.16816	1.16921	0	2.2715	0	1.62853	1.281	0.516137	-0.779124	-0.811964	0.483296	0.440752	0.183504	0.20504	0.185618	0.924135	0.468577	0.407188	0.744227	0.284503	0.122745	0.245383	0.0689184	0.855887	0.304442	0.441251	0.481747
mmu-miR-551b-3p	5.55466	5.29607	5.18158	5.00593	4.56541	5.25696	5.00481	4.82282	4.82227	4.82448	5.26616	4.82571	5.22837	4.52669	4.62292	-0.170049	-0.0584696	0.45864	0.34706	0.464438	0.78999	0.0590393	0.113756	0.931882	0.891073	0.19377	0.744227	0.628571	0.857143	0.114286	0.114286	0.898996	0.930355	0.253408	0.530827
mmu-miR-1249-5p	0.0152667	0	0.0198631	0.852091	0.0319509	0.871879	0.0295438	0	1.13746	0.03032	0	0	0	0	0	-0.38926	-0.155916	0.221805	-0.0115384	0.40747	0.739374	0.368676	0.970488	0.914132	0.869445	0.587995	0.992293	0.122745	1	0.0689184	0.561363	0.767436	1	0.183435	0.930095
mmu-miR-1249-3p	7.20226	8.22637	8.28878	8.2912	8.10696	8.50268	8.0542	8.83629	7.73717	8.60254	8.67048	8.4552	8.81111	8.58198	8.79201	0.323344	0.0383022	-0.657922	-0.37288	0.396023	0.919379	0.0859055	0.298902	0.914132	0.96326	0.244848	0.809494	0.628571	1	0.0285714	0.685714	0.898996	1	0.109317	0.930095
mmu-miR-671-5p	8.06815	7.99815	8.44684	8.07209	7.72133	7.96831	7.98447	8.06286	7.59225	7.60401	7.68992	7.69133	7.55951	7.79372	7.74555	0.0688028	0.305516	0.448779	0.212066	0.300854	0.0192655	0.0139163	0.1471	0.914132	0.190453	0.0790087	0.744227	0.4	0.0571429	0.0285714	0.0571429	0.855887	0.223406	0.109317	0.481747
mmu-miR-671-3p	8.57348	9.27293	8.54143	8.92708	9.50259	9.05883	9.05453	9.05434	9.31864	9.46673	9.31411	9.38185	9.55304	8.95233	9.68198	0.0258064	-0.198922	-0.563571	-0.338843	0.885338	0.178056	0.0530726	0.15758	0.989071	0.467999	0.184509	0.744227	0.628571	0.4	0.0571429	0.2	0.898996	0.611713	0.175288	0.622026
mmu-miR-668-3p	4.85815	4.76139	4.47305	4.96331	4.93889	4.29749	4.39216	4.16614	5.07693	5.56429	5.70631	5.24042	4.80908	5.5538	5.17034	-0.255765	-1.00051	-0.429438	0.315305	0.351197	0.0135593	0.0654478	0.175388	0.914132	0.169063	0.2046	0.744227	0.4	0.0571429	0.114286	0.2	0.855887	0.223406	0.253408	0.622026
mmu-miR-1843a-5p	10.0238	10.3748	10.3058	10.3467	10.0987	10.3631	10.3735	10.4888	10.5994	10.6301	10.597	10.687	10.61	10.4661	10.5779	-0.0235605	-0.277793	-0.322478	-0.0682457	0.647886	0.0423314	0.0194743	0.576421	0.984299	0.270219	0.0957453	0.899077	0.857143	0.0571429	0.0285714	0.485714	0.973408	0.223406	0.109317	0.851961
mmu-miR-1843a-3p	6.99978	6.41012	7.43491	7.15847	6.50838	6.7923	7.02864	6.65902	7.78334	7.27464	7.17581	7.35211	7.05905	7.21544	6.96962	-0.262213	-0.664181	-0.148235	0.253733	0.298744	0.048275	0.559139	0.349565	0.914132	0.27723	0.722927	0.809494	0.4	0.0571429	0.885714	0.485714	0.855887	0.223406	0.937658	0.851961
mmu-miR-665-3p	1.38847	3.39262	2.41055	4.13671	3.06015	3.52079	2.49601	2.78835	0.336288	0.33816	3.79026	2.52859	1.89287	1.63672	1.21928	0.331129	1.47809	1.01272	-0.134237	0.803457	0.32692	0.194541	0.843602	0.989071	0.630897	0.395259	0.975245	0.628571	0.628571	0.342857	0.885714	0.898996	0.790857	0.534008	0.990205
mmu-miR-667-5p	1.22117	1.88494	1.8535	2.0166	0.149087	1.79385	1.85626	0	0.0299534	0.0301339	0.879023	0.9653	0	0.00720788	0.820467	0.135207	0.636763	1.29581	0.794252	0.739827	0.327507	0.00794988	0.218019	0.989071	0.630897	0.0589128	0.77329	0.857143	0.628571	0.0285714	0.2	0.973408	0.790857	0.109317	0.622026
mmu-miR-667-3p	5.48168	4.79588	5.40768	5.37833	5.84748	5.58306	5.7002	5.53152	5.21894	4.90413	5.71208	5.56315	5.38507	5.19599	5.49659	0.131814	0.387177	-0.144309	-0.399672	0.639635	0.236366	0.457215	0.0798774	0.984299	0.541606	0.645048	0.744227	0.857143	0.4	0.485714	0.0285714	0.973408	0.611713	0.661398	0.481747
mmu-miR-770-5p	1.1702	1.20637	1.79717	0.726636	0.093114	0	1.81438	0.886088	0.0301389	1.13833	0	0.96528	0.941363	0.00722212	0	0.0889775	0.308906	0.746628	0.526699	0.857411	0.60764	0.0799297	0.323534	0.989071	0.793371	0.233004	0.809494	1	0.721277	0.114286	0.485714	1	0.890497	0.253408	0.851961
mmu-miR-770-3p	0.112768	0	2.22289	2.32924	0.203551	0	2.59781	1.85222	0.160912	1.25983	2.38919	1.95883	0	0.0141644	0.76911	-0.58445	-0.10658	0.480697	0.0028271	0.502188	0.910798	0.567332	0.997599	0.948798	0.95786	0.729502	0.998175	0.4	1	0.561363	1	0.855887	1	0.756363	1
mmu-miR-3475-3p	6.60764	7.05471	6.1473	6.73822	6.5792	6.03548	6.35788	6.63937	3.97329	4.73177	4.7584	4.50454	4.77724	3.9767	4.59939	-0.0233525	1.91516	2.1725	0.233985	0.943784	0.00633443	0.000149861	0.35688	0.990096	0.113855	0.00743217	0.809494	1	0.0571429	0.0285714	0.342857	1	0.223406	0.109317	0.773346
mmu-miR-344d-3-5p	0.0152465	0.794118	0.0198368	0	1.2249	0.844091	0.0582507	0	0.0588041	1.16885	0.848321	0	0	1.02712	0.820417	-0.230108	-0.160184	-0.254585	-0.324509	0.616097	0.735581	0.476767	0.405981	0.98255	0.869445	0.660805	0.82841	0.372456	0.628571	0.88242	0.38363	0.855887	0.790857	0.937658	0.846384
mmu-miR-344d-3p	5.30865	4.92831	4.63554	4.91376	5.65415	4.26317	4.52945	5.28062	4.89016	5.20963	5.22845	5.08434	5.25146	5.76286	5.52105	0.295516	-0.177565	-0.45836	0.0147201	0.172434	0.632658	0.0655394	0.968563	0.914132	0.805519	0.2046	0.992293	0.228571	1	0.114286	0.885714	0.82974	1	0.253408	0.990205
mmu-miR-802-5p	2.82738	2.8169	1.96902	3.11756	3.09904	2.62945	3.73258	3.61438	1.91406	3.5587	0.642174	1.46209	3.96828	1.10561	4.58174	0.741119	1.23055	-0.0967149	-0.586147	0.569627	0.279349	0.921197	0.149516	0.978087	0.592469	0.966117	0.744227	0.628571	0.228571	1	0.342857	0.898996	0.453213	1	0.773346
mmu-miR-802-3p	1.76695	1.93897	1.82183	0	1.35369	0.737896	1.89311	1.85254	1.19503	1.77411	0	0.928124	2.48941	1.05523	2.28135	0.698815	0.469598	-0.306591	-0.0773736	0.348349	0.481715	0.635977	0.890866	0.914132	0.698787	0.780693	0.982475	0.628571	0.4	0.685714	1	0.898996	0.611713	0.810651	1
mmu-miR-672-5p	9.2141	9.08888	9.31202	9.01628	8.86357	9.1217	9.27614	9.16874	8.93791	8.79387	9.16666	8.85909	8.6731	8.86043	8.4844	-0.246889	0.141395	0.438566	0.0502825	0.149148	0.364735	0.00906472	0.663202	0.914132	0.630897	0.0627863	0.922602	0.228571	0.4	0.0285714	0.885714	0.82974	0.611713	0.109317	0.990205
mmu-miR-672-3p	3.98061	4.70358	3.71346	3.90756	4.02038	4.36187	4.89616	4.16912	4.77374	5.43581	5.43445	5.41218	5.38918	5.02046	4.93129	-0.0263918	-0.852785	-1.11197	-0.285579	0.92302	0.0378192	0.00742448	0.361725	0.989071	0.266554	0.0571239	0.809494	0.628571	0.114286	0.0285714	0.2	0.898996	0.303586	0.109317	0.622026
mmu-miR-670-3p	0.0152667	0	0.0198631	0.852091	0.0319843	0	0.0295747	0.918659	0.0866112	1.7737	0.821402	0.947908	0.911721	1.04033	1.74594	0.267571	-0.64885	-0.93967	-0.0232493	0.650476	0.317963	0.0172558	0.942221	0.985963	0.629558	0.0885192	0.992293	0.628571	0.228571	0.0285714	0.561363	0.898996	0.453213	0.109317	0.930095
mmu-miR-1298-5p	10.5289	10.5054	10.4752	10.6369	10.1364	10.003	10.0302	9.60202	11.8423	11.9277	11.4133	11.7601	12.1516	11.8587	11.9754	0.208681	-1.78484	-1.39987	0.593656	0.327492	0.000854135	0.000101855	0.0113154	0.914132	0.0542478	0.00717061	0.744227	0.4	0.0571429	0.0285714	0.0285714	0.855887	0.223406	0.109317	0.481747
mmu-miR-1298-3p	5.86564	5.73203	5.86315	5.83822	5.58661	5.0095	5.13264	4.77029	6.9136	6.83884	6.6824	6.82279	7.11819	6.98483	7.13003	0.202346	-1.68685	-1.1892	0.699998	0.0974652	0.000915168	9.06e-05	0.0244703	0.914132	0.0542478	0.00708408	0.744227	0.228571	0.0571429	0.0285714	0.0285714	0.82974	0.223406	0.109317	0.481747
mmu-miR-764-3p	3.4531	4.13636	3.53728	3.69186	3.29587	3.6047	3.05846	3.10945	4.37078	5.03391	4.60659	5.16844	5.07407	5.01829	4.65803	0.309284	-1.4033	-1.27506	0.437526	0.253233	0.00529626	0.000733564	0.0689261	0.914132	0.107795	0.0156494	0.744227	0.228571	0.0571429	0.0285714	0.114286	0.82974	0.223406	0.109317	0.530827
mmu-miR-3059-5p	1.13082	0.713264	0.0580113	0.795707	0.27215	2.34038	1.37893	2.16173	0.111557	0.112214	2.14675	0	0.950704	0.00364346	0	-0.551588	0.748123	0.435864	-0.863846	0.508775	0.41862	0.230679	0.168107	0.948798	0.653814	0.438322	0.744227	0.211798	0.228571	0.191267	0.2	0.82974	0.453213	0.363824	0.622026
mmu-miR-3058-5p	0.159687	1.86914	1.86274	2.52054	2.34663	0.700627	2.62526	0.813193	1.21862	1.79465	0.796934	2.25892	1.46226	1.64015	2.49796	0.694751	0.351358	-0.361795	-0.0184018	0.134767	0.573568	0.5522	0.980243	0.914132	0.77673	0.717578	0.992293	0.228571	0.857143	1	0.885714	0.82974	0.930355	1	0.990205
mmu-miR-3058-3p	1.86067	3.00281	1.94198	2.83059	2.76627	2.69885	3.18107	1.76756	0.229928	2.5758	2.35307	2.73405	3.05443	2.06653	2.96536	0.985492	0.883835	-0.29608	-0.194423	0.316958	0.362054	0.456889	0.659764	0.914132	0.630897	0.645048	0.92243	0.228571	0.228571	0.485714	1	0.82974	0.453213	0.661398	1
mmu-miR-3099-3p	1.80671	2.13949	1.87286	1.99395	1.4109	1.72574	1.38	2.43233	1.82808	0.162683	2.11573	2.94332	1.4581	1.64196	1.96893	0.634244	0.368413	-0.0498236	0.216008	0.424132	0.618329	0.891614	0.450857	0.921996	0.800531	0.950517	0.872069	0.857143	1	0.685714	0.342857	0.973408	1	0.810651	0.773346
mmu-miR-3106-5p	1.11579	0	1.15204	0	0.0626657	0.844339	0.0579809	0.901621	0	0	0	0	0	0	0	0	0.466652	0.566956	0.100304	NaN	0.141134	0.181771	0.812548	NaN	0.450069	0.381422	0.969837	NaN	0.0435966	0.185877	1	NaN	0.223406	0.363824	1
mmu-miR-669a-5p	6.5476	6.40697	6.54149	6.1655	6.221	6.57692	6.09417	6.4522	4.7853	5.63658	5.77474	6.09046	5.55966	5.49304	5.64819	0.298967	0.9372	0.717554	0.0793214	0.445874	0.0801077	0.00613181	0.595315	0.924135	0.349954	0.0520842	0.908717	0.857143	0.0571429	0.0285714	0.885714	0.973408	0.223406	0.109317	0.990205
mmu-miR-669a-3p	7.2041	7.19577	7.30612	7.14722	6.76189	7.0797	7.03663	7.00658	6.43659	6.89996	6.9466	7.23033	6.9252	7.20492	6.85291	0.292292	0.210149	0.159963	0.242105	0.210036	0.328439	0.196487	0.0342824	0.914132	0.630897	0.396397	0.744227	0.4	0.228571	0.685714	0.0285714	0.855887	0.453213	0.810651	0.481747
mmu-miR-666-5p	4.97617	5.06305	4.40158	5.12833	4.62854	4.74596	4.42228	5.15137	4.25047	3.41192	4.68167	3.72473	4.33513	3.7652	3.91927	-0.178604	0.622351	0.956197	0.155242	0.688759	0.23069	0.00489749	0.518738	0.989071	0.5375	0.0475661	0.89161	0.857143	0.228571	0.0285714	0.885714	0.973408	0.453213	0.109317	0.990205
mmu-miR-666-3p	4.18485	4.50974	3.72543	4.52191	5.23209	4.01741	4.79244	4.41937	4.73292	3.73657	4.96786	4.16868	3.85895	3.97179	4.47649	-0.360135	0.136212	0.116505	-0.379843	0.44651	0.781791	0.633494	0.284121	0.924135	0.889328	0.778325	0.809494	0.628571	0.857143	0.485714	0.485714	0.898996	0.930355	0.661398	0.851961
mmu-miR-496a-5p	0.0300751	0.751562	0.0390831	0.822456	1.19116	0	0.0297162	0	0	0	0	0.970751	0	0.00364479	0	0.243599	0.305218	0.167195	0.105576	0.388937	0.37748	0.626363	0.784066	0.914132	0.630897	0.77436	0.951936	0.270289	0.270289	0.309424	0.309424	0.82974	0.518836	0.534008	0.773346
mmu-miR-496a-3p	6.03815	5.79465	6.24977	6.13036	5.46599	5.82639	5.32936	6.23123	4.12121	4.7697	5.87409	4.5551	5.62533	4.87438	5.2665	0.158661	0.791574	0.972905	0.339992	0.797108	0.257777	0.0181087	0.198512	0.989071	0.562719	0.0917162	0.759619	0.857143	0.4	0.0285714	0.342857	0.973408	0.611713	0.109317	0.773346
mmu-miR-673-5p	7.0768	6.7818	6.87018	7.01437	7.49872	6.90567	7.35072	6.48407	6.63653	6.79445	7.35934	6.82327	6.66553	7.09857	7.04318	-0.0224668	0.129688	0.0281477	-0.124007	0.931971	0.700297	0.82435	0.635104	0.990083	0.850931	0.907494	0.92243	0.857143	0.857143	1	0.685714	0.973408	0.930355	1	0.930095
mmu-miR-673-3p	2.88917	4.0304	3.66038	3.29316	4.44823	3.45237	3.50084	3.7875	4.18267	3.06697	5.40853	3.62323	3.67882	3.96378	3.01849	-0.648307	-0.422152	-0.102805	-0.32896	0.44209	0.604119	0.755892	0.36467	0.924135	0.791612	0.86444	0.809494	0.4	0.857143	0.885714	0.485714	0.855887	0.930355	0.937658	0.851961
mmu-miR-760-5p	0.0304028	0	1.73616	0	0.0925302	1.40612	1.23493	0	0.0871138	2.17984	0	1.52555	0.893641	1.63064	2.03818	0.766348	-0.0722591	-1.08036	-0.241753	0.397574	0.93383	0.0836332	0.685796	0.914132	0.970286	0.238855	0.926732	0.628571	1	0.191267	0.657255	0.898996	1	0.363824	0.930095
mmu-miR-760-3p	4.08309	3.7289	4.16582	4.58181	3.69231	3.65914	3.65351	4.1952	4.40021	3.81283	3.59677	2.90897	3.87438	3.64647	3.94779	-0.342201	-0.136566	0.545503	0.339868	0.359243	0.650409	0.118117	0.175899	0.914132	0.820067	0.301143	0.744227	0.857143	0.857143	0.114286	0.2	0.973408	0.930355	0.253408	0.622026
mmu-miR-674-5p	9.56731	9.69559	9.36032	9.47135	9.46134	9.41123	9.54948	9.44503	8.85294	9.01744	9.16033	8.93302	9.1906	8.97616	9.05895	0.029447	0.456532	0.483958	0.0568738	0.795308	0.0260453	0.00209935	0.501603	0.989071	0.217487	0.028475	0.89161	0.857143	0.0571429	0.0285714	0.485714	0.973408	0.223406	0.109317	0.851961
mmu-miR-674-3p	10.4696	10.7821	10.5169	10.7536	10.696	10.6893	10.3823	10.8281	10.0162	10.2989	10.4374	10.3149	10.6587	10.2149	10.6179	0.200759	0.398077	0.178957	-0.0183617	0.285202	0.0617826	0.240814	0.887104	0.914132	0.301081	0.453904	0.982475	0.4	0.114286	0.342857	1	0.855887	0.303586	0.534008	1
mmu-miR-488-5p	0.0153412	0	1.12994	0	0.0626025	1.42865	0.0579223	0	0.0584557	0.0588052	1.4346	0.960406	0.93305	0.010713	0.793712	0.157184	-0.129992	-0.38815	-0.100975	0.77858	0.832174	0.323941	0.829087	0.989071	0.915583	0.569119	0.971	1	0.628571	0.467825	0.459597	1	0.790857	0.661398	0.851961
mmu-miR-488-3p	3.33739	4.06273	4.59443	4.95494	4.15345	4.40752	4.48866	5.04613	3.51334	2.06952	4.33306	3.7377	2.85945	3.51671	2.90331	-0.0510115	1.21863	0.983076	-0.286569	0.947238	0.200502	0.0635423	0.507215	0.990096	0.492886	0.202874	0.89161	1	0.114286	0.114286	0.685714	1	0.303586	0.253408	0.930095
mmu-miR-677-5p	5.45197	5.08216	5.78434	5.59558	4.82243	5.52333	5.29698	5.39811	5.0164	3.72595	4.34392	3.91479	4.73333	3.87529	4.35643	-0.14213	0.89812	1.25855	0.218302	0.758559	0.122603	0.00313323	0.345738	0.989071	0.431764	0.0361606	0.809494	1	0.114286	0.0285714	0.342857	1	0.303586	0.109317	0.773346
mmu-miR-677-3p	3.87003	4.26951	3.41586	4.585	3.15866	3.66735	3.31497	4.33569	3.2949	2.36456	3.0536	2.72785	3.47029	2.38943	3.21987	0.0475075	0.714812	1.08324	0.415933	0.903309	0.124562	0.0214474	0.29654	0.989071	0.433213	0.100303	0.809494	0.857143	0.114286	0.0571429	0.342857	0.973408	0.303586	0.175288	0.773346
mmu-miR-678	0	0	0	0	0.062729	0	0.0580396	1.48649	0	0	0	0	0	0	0	0	0.401814	0	-0.401814	NaN	0.347794	NaN	0.347794	NaN	0.630897	NaN	0.809494	NaN	0.11867	NaN	0.0689184	NaN	0.303586	NaN	0.481747
mmu-miR-497a-5p	14.7219	14.7607	14.395	14.5383	14.7013	14.8116	14.6887	14.6886	14.9807	15.1536	14.7135	14.7539	15.0914	14.7829	14.87	-0.0747238	-0.226743	-0.270585	-0.118565	0.64698	0.214217	0.056026	0.262683	0.984299	0.51393	0.189626	0.809494	0.857143	0.114286	0.0571429	0.685714	0.973408	0.303586	0.175288	0.930095
mmu-miR-497a-3p	2.90211	2.04916	4.54507	4.22866	3.84246	4.33395	3.34136	3.95916	3.51458	3.90445	3.51392	3.38617	3.58181	3.06178	2.74543	-0.45052	0.224914	0.237453	-0.437982	0.103023	0.398598	0.719251	0.519699	0.914132	0.645399	0.839723	0.89161	0.228571	0.628571	0.885714	0.885714	0.82974	0.790857	0.937658	0.990205
mmu-miR-423-5p	11.967	12.2889	11.946	12.236	12.6945	12.2325	12.3385	12.4046	12.4667	12.5566	12.5043	12.6505	12.6241	12.5245	12.6666	0.107234	-0.0916406	-0.506941	-0.308067	0.0479911	0.428996	0.00698308	0.0603564	0.914132	0.653857	0.0561839	0.744227	0.114286	0.4	0.0285714	0.114286	0.767436	0.611713	0.109317	0.530827
mmu-miR-423-3p	12.5762	12.8231	12.3265	12.6573	13.4895	12.8423	12.9948	13.0262	13.0587	13.379	13.1198	13.4019	13.3635	13.1753	13.3993	0.149181	-0.0976222	-0.73924	-0.492438	0.269916	0.59262	0.0020768	0.0326137	0.914132	0.790093	0.028475	0.744227	0.228571	0.4	0.0285714	0.0285714	0.82974	0.611713	0.109317	0.481747
mmu-miR-679-5p	4.2887	3.8366	4.80771	5.05078	4.1476	4.51973	4.63992	4.69678	2.45624	3.19273	4.60917	4.3905	3.5651	3.07059	3.49449	0.210791	1.08163	0.865775	-0.00506247	0.781312	0.225971	0.0665858	0.987224	0.989071	0.530075	0.205598	0.994975	0.857143	0.228571	0.114286	0.885714	0.973408	0.453213	0.253408	0.990205
mmu-miR-679-3p	1.13088	0	0.058084	1.38078	0.0319509	0.871879	0.0295438	0	1.21753	0.112834	1.81502	1.94946	0.905158	1.62625	0.703607	0.247659	-0.815117	-0.653684	0.409092	0.694768	0.238198	0.209868	0.37214	0.989071	0.542438	0.411537	0.809494	0.857143	0.114286	0.342857	0.38363	0.973408	0.303586	0.534008	0.846384
mmu-miR-495-5p	1.13109	0	1.17177	0.795237	0.0923132	0	0.0854627	1.89276	0	0	0	0.965267	0	1.02714	0	0.498102	0.517633	0.276422	0.256891	0.181997	0.341348	0.511135	0.650823	0.914132	0.630897	0.691333	0.92243	0.270289	0.11867	0.459597	0.771503	0.82974	0.303586	0.661398	0.990205
mmu-miR-495-3p	6.62088	6.34357	6.52422	6.4697	5.98116	6.20727	6.5893	6.0796	5.96044	4.8605	5.9151	5.31109	4.8551	5.45536	5.31835	-0.343704	0.635651	1.25462	0.275262	0.445826	0.211304	0.00080775	0.129472	0.924135	0.510374	0.0164828	0.744227	0.4	0.0571429	0.0285714	0.2	0.855887	0.223406	0.109317	0.622026
mmu-miR-682	0.0152465	0.794118	0.0198368	0	0.0319509	0.871879	0.0295438	0	0	0	0	0	0	0	0	0	0.233344	0.2073	-0.0260432	NaN	0.353304	0.367109	0.931196	NaN	0.630897	0.587995	0.992293	NaN	0.11867	0.0689184	0.561363	NaN	0.303586	0.183435	0.930095
mmu-miR-449c-5p	12.0621	12.0264	11.8161	11.6901	11.6594	12.0224	12.3731	11.7976	9.5883	9.7988	11.0498	9.86458	9.95862	9.58219	10.3726	-0.201129	1.81749	1.95413	-0.0644878	0.710862	0.0453397	0.000214996	0.734158	0.989071	0.271645	0.00818146	0.937005	1	0.0571429	0.0285714	0.885714	1	0.223406	0.109317	0.990205
mmu-miR-449c-3p	3.1431	3.14942	5.25015	4.1243	1.74068	3.95034	3.61288	3.60523	1.89746	1.89933	2.7696	0.944387	0	0.0239009	2.57327	-1.30341	1.03849	3.03135	0.689461	0.120163	0.138776	0.00888975	0.368405	0.914132	0.450069	0.0622725	0.809494	0.228571	0.4	0.0285714	0.685714	0.82974	0.611713	0.109317	0.930095
mmu-miR-688	0	0	0	0	0.0319843	0	0.0295747	0.918659	0.0301389	1.13833	0	0.970751	0	0.00364479	0	-0.14589	-0.144434	-0.243599	-0.245054	0.761744	0.760188	0.388937	0.355128	0.989071	0.876581	0.587995	0.809494	0.58208	1	0.185877	0.0689184	0.898996	1	0.363824	0.481747
mmu-miR-690	4.74058	5.19268	4.55379	4.7184	5.9495	4.80529	4.77846	5.36757	4.78481	5.83439	5.56058	5.91875	5.83962	5.19887	5.98464	0.342209	-0.168057	-0.93411	-0.423843	0.409288	0.706649	0.00732364	0.236195	0.914132	0.855645	0.0569995	0.787069	0.228571	0.857143	0.0285714	0.114286	0.82974	0.930355	0.109317	0.530827
mmu-miR-692	0.0588187	0.678452	1.18939	1.35874	1.30788	0.776327	1.28419	1.44878	0.137815	1.81266	1.79734	0.955958	0.925463	0.0141279	1.35655	-0.436247	-0.0449748	0.00832455	-0.382947	0.534197	0.943973	0.984365	0.301186	0.961319	0.975698	0.992827	0.809494	0.4	0.628571	0.885714	0.342857	0.855887	0.790857	0.937658	0.773346
mmu-miR-693-5p	0.0153412	0	1.12994	0	0.0630075	0	1.20713	0.90144	0	0	0	0	0	0	0	0	0.542895	0.28632	-0.256575	NaN	0.170125	0.383585	0.557122	NaN	0.465647	0.587995	0.899077	NaN	0.11867	0.185877	0.459597	NaN	0.303586	0.363824	0.851961
mmu-miR-693-3p	1.21125	2.42708	1.27496	1.254	2.68518	2.55383	1.41366	0.785802	2.58522	1.32904	2.3424	1.93706	0	2.62824	2.00105	-0.443968	-0.225935	-0.0997623	-0.317795	0.547354	0.721088	0.883061	0.584426	0.965649	0.864872	0.946233	0.901868	0.857143	1	0.685714	0.485714	0.973408	1	0.810651	0.851961
mmu-miR-146b-5p	17.3849	17.3766	17.8477	17.2229	17.4363	17.2501	17.2479	17.5294	15.3637	15.6311	15.9971	15.3344	15.8481	15.5855	15.6993	-0.0471834	1.70192	1.84121	0.0921098	0.837621	0.00558029	5.5e-05	0.574344	0.989071	0.109211	0.0067284	0.899077	0.857143	0.0571429	0.0285714	1	0.973408	0.223406	0.109317	1
mmu-miR-146b-3p	7.60634	7.5416	7.31213	7.59238	7.78195	7.51331	7.29103	7.9738	5.83181	6.01183	6.57588	5.773	6.7131	5.71157	5.84227	-0.129853	1.50018	1.50313	-0.126908	0.706679	0.00643582	0.0055157	0.482093	0.989071	0.114195	0.0488434	0.884831	0.628571	0.0571429	0.0285714	0.885714	0.898996	0.223406	0.109317	0.990205
mmu-miR-669b-5p	5.10548	5.54177	5.72189	5.76906	5.12619	5.07714	5.24281	5.43008	4.26087	4.07017	4.67361	5.13041	4.55608	4.92227	5.02093	0.572538	0.884174	0.62713	0.315495	0.0606308	0.0234509	0.0195163	0.129528	0.914132	0.207869	0.0957453	0.744227	0.114286	0.0571429	0.0571429	0.2	0.767436	0.223406	0.175288	0.622026
mmu-miR-669b-3p	0.0302577	0	1.15185	0.822109	0.092621	0.819673	1.23501	0.886332	0.0588041	1.16885	0.848321	0	0	0	0	-0.691993	0.0664155	0.501054	-0.257354	0.1708	0.878651	0.180912	0.519268	0.914132	0.934546	0.381113	0.89161	0.0319112	0.857143	0.0689184	0.485714	0.701673	0.930355	0.183435	0.851961
mmu-miR-669a-3-3p	2.29281	3.43124	2.9206	2.94531	1.51925	2.72052	2.40748	2.62647	1.8735	2.27008	2.07671	2.7425	2.46929	2.3768	1.93028	0.306286	0.245	0.517772	0.579059	0.195094	0.456644	0.127094	0.160271	0.914132	0.67738	0.316064	0.744227	0.228571	0.4	0.2	0.2	0.82974	0.611713	0.363824	0.622026
mmu-miR-467b-5p	5.04857	5.63906	5.3279	5.45244	5.93643	4.95424	5.05001	5.91768	5.0039	5.38725	4.9421	5.12475	5.41717	5.5554	5.42085	0.268459	0.353507	-0.0125494	-0.0975974	0.18888	0.30141	0.937785	0.756538	0.914132	0.61763	0.972657	0.943219	0.114286	0.4	1	0.885714	0.767436	0.611713	1	0.990205
mmu-miR-467b-3p	1.15769	0	0.0940429	2.09884	0.092133	1.40641	0.0852955	0.886573	0	0	0	0	0	0	0	0	0.617602	0.837643	0.220042	NaN	0.152052	0.189589	0.724774	NaN	0.457477	0.386872	0.935449	NaN	0.0435966	0.0689184	0.885714	NaN	0.223406	0.183435	0.990205
mmu-miR-669c-5p	6.35304	6.416	6.48419	6.6798	6.19508	6.43559	6.65562	6.18442	6.00261	5.54945	6.31997	6.60602	5.76207	6.38658	6.0193	0.236148	0.410336	0.289768	0.11558	0.460533	0.199253	0.225506	0.422823	0.931882	0.491561	0.43199	0.846196	0.4	0.228571	0.342857	0.485714	0.855887	0.453213	0.534008	0.851961
mmu-miR-669c-3p	1.11579	0	1.15204	0	0	0	0	0	0.0301389	1.13833	0	0	0	1.03083	1.37885	0.21293	-0.389489	-0.0354629	0.566956	0.698067	0.407571	0.943863	0.181771	0.989071	0.645399	0.975025	0.744227	1	0.122745	1	0.185877	1	0.304442	1	0.622026
mmu-miR-297b-5p	2.81327	2.67897	2.63418	2.19528	3.06242	3.28334	3.23004	2.58526	1.29466	1.86028	2.36437	1.52547	0.893486	2.04291	1.69922	-0.2995	1.20049	1.04016	-0.459837	0.485774	0.0396514	0.0145882	0.0700624	0.935742	0.267691	0.0802352	0.744227	0.628571	0.0571429	0.0285714	0.2	0.898996	0.223406	0.109317	0.622026
mmu-miR-297b-3p	4.1081	3.75782	5.18821	4.93853	3.15868	4.08392	3.48811	3.88382	3.32556	2.94198	3.53961	3.8314	3.67641	3.76076	3.39102	0.39585	0.384584	0.833263	0.844529	0.135821	0.214261	0.0863034	0.0864702	0.914132	0.51393	0.245485	0.744227	0.114286	0.4	0.114286	0.114286	0.767436	0.611713	0.253408	0.530827
mmu-miR-499-5p	3.27409	4.10509	3.17723	3.03692	2.87872	2.40903	3.44879	4.21546	3.37696	3.53618	4.37961	3.38113	3.45515	3.06607	3.80348	-0.337795	-0.526254	-0.0281258	0.160332	0.402005	0.339116	0.924977	0.740221	0.914132	0.630897	0.966305	0.937005	0.628571	0.4	0.685714	0.885714	0.898996	0.611713	0.810651	0.990205
mmu-miR-499-3p	0	0	0	0	0.0629436	0.844102	1.20707	0	0	0	0	0	0	0	0	0	0.528529	0	-0.528529	NaN	0.172845	NaN	0.172845	NaN	0.465647	NaN	0.744227	NaN	0.11867	NaN	0.0689184	NaN	0.303586	NaN	0.481747
mmu-miR-455-5p	10.3692	10.44	10.6483	10.4327	10.0827	10.2719	10.2226	10.28	9.68603	9.5519	9.67424	9.87633	9.92281	9.71018	9.77464	0.183601	0.576903	0.651556	0.258253	0.0362698	0.000280553	0.000200997	0.0162715	0.914132	0.0388286	0.00813446	0.744227	0.0571429	0.0571429	0.0285714	0.0285714	0.701673	0.223406	0.109317	0.481747
mmu-miR-455-3p	9.60609	9.46696	9.48809	9.56032	9.4127	9.3483	9.41586	9.53634	9.74623	9.85249	9.9048	9.79265	10.3485	9.7909	10.0607	0.163667	-0.406205	-0.467809	0.102064	0.314525	0.00190909	0.0352384	0.0928355	0.914132	0.0760286	0.142165	0.744227	0.628571	0.0571429	0.0285714	0.114286	0.898996	0.223406	0.109317	0.530827
mmu-miR-491-5p	3.75661	3.36156	5.16203	4.05061	4.32674	4.58392	3.38958	4.60206	4.42783	4.78132	3.66999	3.61222	4.63124	4.15038	4.04952	-0.182209	-0.0674712	-0.0281337	-0.142871	0.66655	0.883444	0.951629	0.77711	0.989071	0.93711	0.976599	0.950899	0.628571	0.857143	0.885714	0.685714	0.898996	0.930355	0.937658	0.930095
mmu-miR-491-3p	3.68799	3.17559	2.93925	2.75805	2.82937	3.14729	2.50221	3.51598	3.3233	3.62677	2.86491	2.93056	3.35207	2.06563	2.16986	-0.64213	-0.272948	0.510689	0.141507	0.152503	0.420843	0.222647	0.649793	0.914132	0.653814	0.428261	0.92243	0.4	0.4	0.342857	0.685714	0.855887	0.611713	0.534008	0.930095
mmu-miR-698-5p	0.0301139	0	0.0391333	1.40549	0	0	0	0	0	0	0	0	0	0	0	0	0	0.368685	0.368685	NaN	NaN	0.364417	0.364417	NaN	NaN	0.587995	0.809494	NaN	NaN	0.0689184	0.0689184	NaN	NaN	0.183435	0.481747
mmu-miR-700-5p	8.72956	8.57918	8.89765	8.84963	7.93878	8.67458	8.50062	8.35752	8.22326	8.2256	8.67052	8.25613	8.35547	8.41473	8.31059	-0.0388988	-0.00525387	0.429776	0.396131	0.820456	0.981578	0.00445569	0.0802668	0.989071	0.993405	0.0455855	0.744227	0.628571	0.857143	0.0285714	0.0571429	0.898996	0.930355	0.109317	0.481747
mmu-miR-700-3p	7.0653	6.61707	7.43419	6.83073	6.50207	6.7533	6.45843	6.69791	7.07214	6.69107	6.92493	6.77428	6.80206	7.10937	6.83763	-0.0152108	-0.293121	0.105987	0.383897	0.916099	0.0982914	0.608156	0.112574	0.989071	0.385369	0.762496	0.744227	1	0.228571	0.885714	0.114286	1	0.453213	0.937658	0.530827
mmu-miR-701-5p	3.04946	3.08614	2.66893	2.78866	2.57841	3.79513	2.53625	3.61492	3.64183	3.64374	3.15712	3.51175	3.19026	2.87343	3.53608	-0.203015	-0.349719	-0.379586	-0.232881	0.410398	0.396166	0.0952991	0.544878	0.914132	0.644293	0.261053	0.89877	0.4	0.628571	0.114286	1	0.855887	0.790857	0.253408	1
mmu-miR-701-3p	3.07345	2.89456	3.49029	3.44196	4.14522	3.35874	3.09802	3.59951	3.32611	3.14871	3.42624	2.92945	3.35038	2.38427	2.16278	-0.593632	0.25002	0.518345	-0.325307	0.110763	0.35548	0.154614	0.274036	0.914132	0.630897	0.35337	0.809494	0.228571	0.628571	0.2	0.342857	0.82974	0.790857	0.363824	0.773346
mmu-miR-702-5p	2.55728	2.69046	1.93664	2.65297	2.80999	3.29278	2.77405	2.79408	1.79338	1.21996	0.796936	1.52547	0.893486	2.04291	1.69922	0.270178	1.64763	0.919067	-0.458389	0.509184	0.0166826	0.024318	0.0834931	0.948798	0.180917	0.108697	0.744227	0.628571	0.0571429	0.0571429	0.0285714	0.898996	0.223406	0.175288	0.481747
mmu-miR-702-3p	6.37726	6.88815	6.42648	6.77023	6.82398	6.59249	6.54869	6.82371	5.5137	6.09163	6.60184	6.22124	6.16438	5.97361	6.35627	0.109815	0.628159	0.436656	-0.0816873	0.763765	0.178252	0.0321743	0.600793	0.989071	0.467999	0.133239	0.909238	0.857143	0.228571	0.0285714	0.685714	0.973408	0.453213	0.109317	0.930095
mmu-miR-703	0.0723824	1.66733	1.20578	0.749148	1.25488	1.4061	0.0856817	0	0.0861142	1.1953	1.41045	0	0.918401	1.03737	1.76337	0.0324965	-0.210622	-0.00612591	0.236992	0.955176	0.721143	0.990558	0.6556	0.992699	0.864872	0.994757	0.92243	0.857143	0.628571	1	0.885714	0.973408	0.790857	1	0.990205
mmu-miR-704	1.93349	2.55984	3.88303	3.82724	3.47899	3.37894	2.54523	3.71518	2.9054	2.66234	3.19942	1.92707	2.70199	2.05576	2.23272	-0.692998	0.357198	0.821513	-0.228683	0.0300999	0.288329	0.188055	0.693789	0.914132	0.603494	0.385873	0.927766	0.114286	0.4	0.342857	0.885714	0.767436	0.611713	0.534008	0.990205
mmu-miR-706	2.58239	2.96088	2.90472	2.79932	2.50544	3.16818	3.00117	2.59891	1.92331	3.25817	2.03375	2.51411	3.06329	2.63916	1.56061	0.0392175	0.41335	0.367535	-0.00659757	0.944826	0.442053	0.334992	0.972199	0.990096	0.66428	0.583027	0.992293	1	0.628571	0.485714	0.885714	1	0.790857	0.661398	0.990205
mmu-miR-708-5p	6.5626	7.25634	7.30538	7.43595	6.83961	7.24612	7.22426	7.0808	7.98592	7.41847	8.48584	7.71636	8.07369	8.09959	8.54038	0.144094	-0.865716	-0.967435	0.0423747	0.707841	0.0960594	0.0100347	0.85429	0.989071	0.380935	0.0669617	0.9758	0.628571	0.0571429	0.0285714	0.342857	0.898996	0.223406	0.109317	0.773346
mmu-miR-708-3p	6.20333	7.05195	6.68204	6.93054	6.96855	6.75749	7.17745	6.72943	7.64806	7.22992	7.93142	7.44717	7.64082	7.82064	7.86751	0.0908975	-0.694902	-0.977064	-0.191264	0.714403	0.0549323	0.00749392	0.41654	0.989071	0.288175	0.0573448	0.842628	1	0.0571429	0.0285714	0.485714	1	0.223406	0.109317	0.851961
mmu-miR-712-5p	1.80766	1.8497	2.57602	1.64937	1.89908	0.756861	0.1633	1.8616	1.85995	2.25792	1.7516	2.53045	1.47433	2.04663	0.62794	-0.286654	-0.786281	0.30085	0.800477	0.549397	0.163733	0.543807	0.161669	0.965649	0.465647	0.712905	0.744227	0.857143	0.628571	0.685714	0.685714	0.973408	0.790857	0.810651	0.930095
mmu-miR-712-3p	0.0302186	0.751172	1.1518	0	0	0	0	0	0	0	0	0	0.932951	1.6154	0	0.637089	0	-0.153792	0.483296	0.20372	NaN	0.762617	0.185618	0.914132	NaN	0.865241	0.744227	0.270289	NaN	1	0.0689184	0.82974	NaN	1	0.481747
mmu-miR-714	0.124208	1.9212	1.83225	1.70304	1.96857	2.06285	1.93984	1.40165	0.0856225	0.0861308	1.83445	2.25698	1.45812	2.37168	2.25077	1.41565	1.1745	-0.689212	-0.448054	0.122909	0.17508	0.214552	0.380974	0.914132	0.465647	0.419569	0.809494	0.114286	0.114286	0.2	0.2	0.767436	0.303586	0.363824	0.622026
mmu-miR-500-5p	3.73725	4.23792	3.69253	3.84955	3.3848	4.06761	3.92937	4.18973	3.79051	3.52271	3.8053	3.729	3.9613	3.64779	3.59291	0.0265779	0.186708	0.146562	-0.0135679	0.837768	0.399068	0.366693	0.952307	0.989071	0.645399	0.587995	0.992293	1	0.4	0.342857	0.885714	1	0.611713	0.534008	0.990205
mmu-miR-500-3p	9.43386	9.21883	9.58076	9.50052	9.18588	9.31534	9.3634	9.32126	9.09856	8.98164	9.10584	8.88489	8.96264	9.09123	9.01177	-0.0743797	0.234456	0.445861	0.137025	0.264719	0.0095652	0.00478986	0.182406	0.914132	0.142491	0.0471617	0.744227	0.228571	0.0571429	0.0285714	0.2	0.82974	0.223406	0.109317	0.622026
mmu-miR-501-5p	6.04386	6.19631	6.47638	6.30367	5.76082	6.1182	5.68032	6.15785	5.2158	5.01471	5.51575	4.9142	5.3226	5.45557	5.34536	0.0106787	0.680541	0.995624	0.325761	0.957216	0.0199564	0.000725238	0.0796933	0.992699	0.194505	0.0156494	0.744227	1	0.0571429	0.0285714	0.114286	1	0.223406	0.109317	0.530827
mmu-miR-501-3p	9.631	9.59156	9.75608	9.5469	10.0194	9.73821	9.77736	9.92216	9.13267	8.98975	9.42965	8.96335	9.18381	9.10782	8.98378	-0.124336	0.68027	0.571695	-0.23291	0.446618	0.0181762	0.000186811	0.0297378	0.924135	0.184969	0.00813446	0.744227	0.4	0.0571429	0.0285714	0.0571429	0.855887	0.223406	0.109317	0.481747
mmu-miR-450b-5p	10.3233	10.7045	10.3442	10.4066	10.2395	10.4787	10.6254	10.2597	11.1879	11.2974	10.8394	11.0564	11.376	10.9941	11.2696	0.0657743	-0.707416	-0.729371	0.0438193	0.711873	0.0154526	0.00115402	0.743534	0.989071	0.180027	0.0213798	0.937005	0.857143	0.0571429	0.0285714	0.685714	0.973408	0.223406	0.109317	0.930095
mmu-miR-450b-3p	6.09021	6.1044	6.12768	6.04675	5.97881	6.2242	6.24817	6.27182	6.90051	6.88756	6.88556	6.46971	7.18503	6.63632	6.82022	-0.113391	-0.710458	-0.685561	-0.0884939	0.513597	0.00180915	0.0201764	0.28705	0.951538	0.0760286	0.096957	0.809494	0.4	0.0571429	0.0285714	0.342857	0.855887	0.223406	0.109317	0.773346
mmu-miR-505-5p	5.07604	4.86576	4.6295	4.88112	5.21533	4.54206	5.0112	5.24746	4.9781	4.45495	4.6066	5.21033	4.56167	4.4587	4.37977	-0.0272636	0.324135	0.21049	-0.140908	0.915774	0.210547	0.369926	0.485982	0.989071	0.509435	0.587995	0.884831	0.857143	0.228571	0.342857	0.485714	0.973408	0.453213	0.534008	0.851961
mmu-miR-505-3p	6.40587	5.97855	6.36689	5.78586	5.7306	6.31855	5.99132	6.13758	5.84608	5.84828	5.57563	5.67159	6.11364	5.76569	5.47964	0.000971579	0.287845	0.376657	0.0897834	0.995416	0.120652	0.110937	0.662804	0.998619	0.429679	0.287659	0.922602	0.857143	0.228571	0.114286	0.685714	0.973408	0.453213	0.253408	0.930095
mmu-miR-652-5p	5.6747	5.21315	6.16151	5.65453	4.60253	5.54601	5.64205	5.39622	5.77046	4.6529	5.7518	5.34419	5.38624	5.61738	5.03035	-0.0471806	-0.0950178	0.331432	0.379269	0.912695	0.840359	0.205969	0.263187	0.989071	0.920869	0.407309	0.809494	0.628571	0.4	0.2	0.2	0.898996	0.611713	0.363824	0.622026
mmu-miR-652-3p	12.9716	13.1026	13.111	13.1767	12.5332	13.1413	12.8984	13.0633	13.1069	13.0349	13.4779	13.1125	13.259	13.2274	13.2128	-0.00362236	-0.297538	-0.112493	0.181422	0.981614	0.185823	0.0835576	0.276939	0.995882	0.471025	0.238855	0.809494	0.628571	0.4	0.0571429	0.342857	0.898996	0.611713	0.175288	0.773346
mmu-miR-490-5p	5.68248	6.12696	5.63415	6.1823	6.47548	5.51826	5.76188	6.42811	6.2276	6.27731	6.93252	6.59138	6.25262	5.90068	6.33894	-0.208242	-0.433214	-0.36443	-0.139458	0.486409	0.24779	0.122535	0.639553	0.935742	0.551354	0.305904	0.92243	0.857143	0.628571	0.114286	0.685714	0.973408	0.790857	0.253408	0.930095
mmu-miR-490-3p	10.03	9.94759	10.0608	10.2312	9.98101	9.79785	10.078	9.92583	10.4746	10.2226	10.9135	10.7253	10.301	10.4831	10.551	-0.0217866	-0.591198	-0.447689	0.121722	0.927895	0.0893478	0.00736783	0.195137	0.989071	0.371343	0.0569995	0.756959	0.857143	0.0571429	0.0285714	0.342857	0.973408	0.223406	0.109317	0.773346
mmu-miR-676-5p	8.13166	8.21864	8.07286	8.16265	8.36821	8.32214	8.48962	8.43842	8.95945	8.83408	8.77331	8.89661	8.68247	8.86055	8.8414	-0.0353535	-0.451015	-0.673808	-0.258146	0.648496	0.00311128	6.15e-05	0.00190465	0.984299	0.0830338	0.0067284	0.548536	1	0.0571429	0.0285714	0.0285714	1	0.223406	0.109317	0.481747
mmu-miR-676-3p	11.0977	11.2704	11.2385	11.3146	11.4332	11.1943	11.4927	11.4756	12.2078	12.18	12.1255	12.1321	11.9582	11.8644	12.2055	-0.131063	-0.772146	-0.80975	-0.168667	0.193454	0.000695437	0.000330496	0.0971078	0.914132	0.0534713	0.0101219	0.744227	0.4	0.0571429	0.0285714	0.2	0.855887	0.223406	0.109317	0.622026
mmu-miR-615-5p	0.0300751	0.751562	0.0390831	0.822456	0	0	0	0	1.13746	0.03032	0	0.970751	0	0.00364479	0	-0.145661	-0.38926	0.167195	0.410794	0.761955	0.40747	0.626363	0.155615	0.989071	0.645399	0.77436	0.744227	0.58208	0.122745	0.309424	0.0210706	0.898996	0.304442	0.534008	0.481747
mmu-miR-615-3p	3.70524	3.46998	3.34987	3.18048	3.2768	2.99334	3.41817	2.95905	3.90625	2.44988	4.12754	3.37979	3.02559	3.75857	3.79724	-0.00425852	-0.332714	-0.0639062	0.26455	0.994468	0.594645	0.77552	0.142195	0.998619	0.790093	0.874245	0.744227	0.628571	0.628571	0.685714	0.2	0.898996	0.790857	0.810651	0.622026
mmu-miR-741-5p	0.0152465	0.794118	0.0198368	0	0.0629436	0.844102	1.20707	0	0	0	0	0	0	0.00363613	0.850452	0.213522	0.528529	-0.00622176	-0.321228	0.388652	0.172845	0.98351	0.406004	0.914132	0.465647	0.992676	0.82841	0.270289	0.11867	0.657255	0.38363	0.82974	0.303586	0.810651	0.846384
mmu-miR-741-3p	1.14526	0.677208	1.7693	0	1.2249	0.844091	0.0582507	0	0	0	0	0	0.950704	0.00364346	0	0.238587	0.531809	0.659355	0.366132	0.388895	0.175107	0.195623	0.475443	0.914132	0.465647	0.396312	0.884831	0.270289	0.11867	0.300522	0.771503	0.82974	0.303586	0.533588	0.990205
mmu-miR-742-3p	0.0300751	0.751562	0.0390831	0.822456	0	0	0	0	0	0	0	0	0	0	0	0	0	0.410794	0.410794	NaN	NaN	0.155615	0.155615	NaN	NaN	0.35337	0.744227	NaN	NaN	0.0210706	0.0210706	NaN	NaN	0.109317	0.481747
mmu-miR-743a-3p	1.22048	2.41201	1.2868	1.67683	0.121597	1.38571	1.83621	0	0	0	0	0	0.950704	0.00364346	0	0.238587	0.83588	1.41044	0.813149	0.388895	0.165165	0.00834973	0.188812	0.914132	0.465647	0.0600476	0.748882	0.270289	0.11867	0.029401	0.485714	0.82974	0.303586	0.110983	0.851961
mmu-miR-181d-5p	11.6649	12.2126	11.8341	11.7374	12.0197	11.9216	12.0127	11.8594	12.5961	12.5416	12.1339	12.4915	12.5152	12.28	12.3923	-0.00414196	-0.470544	-0.557498	-0.0910959	0.980681	0.0753998	0.0129792	0.519328	0.995882	0.336238	0.0752043	0.89161	0.628571	0.0571429	0.0285714	0.342857	0.898996	0.223406	0.109317	0.773346
mmu-miR-181d-3p	0.0584797	1.26527	0.0758238	1.35925	1.37353	0.720873	1.34523	2.44513	2.26971	2.5775	1.30223	2.51314	2.6907	1.6522	2.98866	0.411365	-0.57862	-1.77147	-0.781485	0.439118	0.324259	0.00930489	0.174587	0.924135	0.630897	0.0635984	0.744227	0.4	0.628571	0.0285714	0.2	0.855887	0.790857	0.109317	0.622026
mmu-miR-743b-5p	0.0445042	0.713741	0.0577672	1.38118	0	0	0	0	0	0	0	0	0	0	0	0	0	0.549297	0.549297	NaN	NaN	0.182819	0.182819	NaN	NaN	0.381912	0.744227	NaN	NaN	0.0210706	0.0210706	NaN	NaN	0.109317	0.481747
mmu-miR-743b-3p	2.34188	4.10258	3.51508	3.41349	3.09715	2.42107	3.26066	3.99087	0	0	0	0	0.918509	0.0174313	2.09694	0.758221	3.19244	2.58503	0.150819	0.223172	0.00218788	0.00683904	0.767987	0.914132	0.0771511	0.0556611	0.946064	0.11867	0.0435966	0.0285714	0.685714	0.767436	0.223406	0.109317	0.930095
mmu-miR-871-5p	2.27444	2.81508	3.10887	2.80449	2.99898	2.49937	2.9682	1.77247	0.0299534	0.0301339	0.879023	0	1.51186	0.014123	1.35658	0.407604	2.24672	2.03008	0.190966	0.45368	0.00285494	0.0104137	0.593381	0.924313	0.0823175	0.0688378	0.908717	1	0.0571429	0.0285714	0.885714	1	0.223406	0.109317	0.990205
mmu-miR-871-3p	5.06552	5.84108	5.30556	6.62437	5.51152	4.85033	4.77272	5.57109	0.183749	1.27798	2.60818	0.890375	3.98892	0.0803034	3.23905	0.693025	3.81978	3.65947	0.532716	0.57806	0.0240623	0.0229633	0.245897	0.979207	0.207869	0.105317	0.801863	0.857143	0.0571429	0.0285714	0.342857	0.973408	0.223406	0.109317	0.773346
mmu-miR-879-5p	9.09962	8.8214	9.17219	8.73546	8.23753	9.48777	9.10235	9.20081	9.12472	8.90607	8.92031	8.72644	9.2839	9.15096	9.17377	0.100072	0.0234189	-0.126603	-0.0499498	0.513817	0.93766	0.464526	0.87148	0.951538	0.972344	0.65279	0.980433	0.4	0.628571	0.485714	0.485714	0.855887	0.790857	0.661398	0.851961
mmu-miR-879-3p	5.56827	5.80079	5.50634	5.5658	5.62654	5.70112	5.50237	5.75929	6.21599	6.19395	6.10504	6.34401	6.33737	6.21548	6.11776	0.081997	-0.524328	-0.643354	-0.0370288	0.258308	0.000641863	0.000315561	0.680448	0.914132	0.0534713	0.010098	0.926732	0.4	0.0571429	0.0285714	0.885714	0.855887	0.223406	0.109317	0.990205
mmu-miR-880-3p	1.16953	1.2079	0.111013	1.74874	1.33048	1.35064	0.162469	1.86191	0	0	0	0	0	0	0	0	1.17638	1.05929	-0.117081	NaN	0.0467421	0.0536468	0.82152	NaN	0.274115	0.184588	0.971	NaN	0.0435966	0.0210706	0.485714	NaN	0.223406	0.109317	0.851961
mmu-miR-881-3p	3.13814	4.27474	3.7077	4.63716	4.06091	3.21808	3.78497	3.96726	0	0	0	0.944244	1.91439	0.0240286	1.72975	1.1531	3.7578	2.78633	0.181632	0.0753954	0.000277199	0.0026127	0.652774	0.914132	0.0388286	0.0329627	0.92243	0.0435966	0.0435966	0.0285714	0.885714	0.701673	0.223406	0.109317	0.990205
mmu-miR-883a-5p	0.0302577	0	1.15185	0.822109	0	0	0	0	0	0	0	0	0	0	0	0	0	0.501054	0.501054	NaN	NaN	0.180912	0.180912	NaN	NaN	0.381113	0.744227	NaN	NaN	0.0689184	0.0689184	NaN	NaN	0.183435	0.481747
mmu-miR-883a-3p	1.20129	2.2048	0.159351	1.70383	1.35194	2.09923	0.186024	1.42896	0	0	0	0	0	0	0	0	1.26654	1.31732	0.0507793	NaN	0.0498051	0.0570016	0.934307	NaN	0.282501	0.191022	0.992293	NaN	0.0435966	0.0210706	1	NaN	0.223406	0.109317	1
mmu-miR-190b-5p	7.145	6.88631	7.79442	7.1068	5.98493	7.45127	7.36243	7.13532	6.78883	6.72408	6.97424	6.9618	6.7172	7.09825	6.54015	0.000300172	0.154437	0.403783	0.249646	0.998438	0.684476	0.14105	0.553138	0.998619	0.844177	0.338957	0.89877	0.857143	0.4	0.114286	1	0.973408	0.611713	0.253408	1
mmu-miR-190b-3p	1.80575	3.08972	1.30894	0	1.44477	2.04331	1.41154	2.65037	0.208681	2.56469	2.08892	1.52563	0.893796	1.04825	2.31525	-0.175035	0.266736	0.105376	-0.336395	0.839257	0.75649	0.88921	0.655965	0.989071	0.876581	0.94993	0.92243	0.857143	1	0.885714	0.685714	0.973408	1	0.937658	0.930095
mmu-miR-874-5p	5.79101	5.11788	5.0879	5.5276	5.43836	5.17107	5.5668	5.39523	4.9281	6.18288	6.19761	5.6976	5.74249	5.71005	6.18045	0.0631185	-0.376662	-0.451549	-0.0117689	0.89669	0.466534	0.0762463	0.952978	0.989071	0.687628	0.225535	0.992293	0.628571	0.628571	0.2	0.885714	0.898996	0.790857	0.363824	0.990205
mmu-miR-874-3p	8.11225	7.75289	8.30072	8.10899	7.97486	8.05135	8.04109	8.16526	8.37991	8.32599	8.28287	8.17366	8.47497	8.12704	8.23034	-0.0780876	-0.27145	-0.182792	0.0105704	0.400146	0.00265168	0.240274	0.934926	0.914132	0.0780835	0.453904	0.992293	0.4	0.0571429	0.2	0.685714	0.855887	0.223406	0.363824	0.930095
mmu-miR-147-5p	3.69219	2.56631	3.76172	2.75014	2.16364	3.28597	2.49405	3.51892	1.77255	0.0871224	0.821405	0	0	0.00363613	0.850452	-0.68017	1.97195	2.97907	0.326946	0.29794	0.0320882	0.000397399	0.491949	0.914132	0.247271	0.0111908	0.886214	0.211798	0.0571429	0.029401	0.342857	0.82974	0.223406	0.110983	0.773346
mmu-miR-147-3p	10.0651	10.2233	10.1144	10.1916	10.2646	10.3564	9.94744	10.3715	6.32155	6.27725	8.84331	5.93572	6.81754	6.35177	6.72736	-0.689273	3.08764	3.69051	-0.0864021	0.504521	0.0659817	0.00025367	0.459615	0.948798	0.313472	0.00871138	0.878181	1	0.0571429	0.0285714	0.342857	1	0.223406	0.109317	0.773346
mmu-miR-18b-5p	4.13289	4.88523	5.66075	5.1848	4.16769	4.65796	4.72903	5.07968	3.30605	2.67626	3.18884	3.9244	3.44524	4.05807	3.4912	0.672679	1.60154	1.23619	0.30733	0.0500247	0.00231154	0.0224633	0.446679	0.914132	0.0771511	0.103766	0.865721	0.0571429	0.0571429	0.0285714	0.485714	0.701673	0.223406	0.109317	0.851961
mmu-miR-18b-3p	1.85514	3.27488	1.93491	2.20655	2.46091	2.88745	2.4269	2.38593	1.31131	2.26947	2.35307	2.2501	2.89387	2.63701	1.58022	0.362349	0.562348	-0.0224283	-0.222427	0.452099	0.228265	0.960572	0.55958	0.924135	0.53455	0.981484	0.899077	0.628571	0.0571429	0.885714	0.342857	0.898996	0.223406	0.937658	0.773346
mmu-miR-193b-5p	1.81411	2.12444	2.27681	1.98282	2.41099	2.30054	2.92571	0.766685	2.62519	3.26632	1.67987	3.10966	1.86922	2.63704	1.57997	-0.224818	-0.422809	-0.249427	-0.0514363	0.717175	0.547917	0.536191	0.920165	0.989071	0.759836	0.707434	0.992293	0.857143	0.628571	0.885714	0.342857	0.973408	0.790857	0.937658	0.773346
mmu-miR-193b-3p	9.0486	8.98688	9.06278	9.47929	9.05541	8.86119	9.03376	9.07801	9.4009	9.33607	9.73774	9.31708	9.47963	9.30235	9.61859	-0.0621557	-0.484477	-0.285026	0.137294	0.694286	0.044773	0.0868905	0.326001	0.989071	0.270645	0.246657	0.809494	0.628571	0.0571429	0.114286	0.685714	0.898996	0.223406	0.253408	0.930095
mmu-miR-297a-3p	4.19546	3.69241	4.92052	4.82853	1.74754	3.94786	3.61656	3.70712	3.16039	3.49956	3.6335	3.38172	2.65459	3.51897	3.88969	-0.0699079	-0.176379	1.04798	1.15446	0.822975	0.756951	0.0357252	0.107693	0.989071	0.876581	0.142901	0.744227	1	0.628571	0.0571429	0.114286	1	0.790857	0.175288	0.530827
mmu-miR-297c-5p	1.20329	1.13047	2.54316	1.26658	0.17502	1.77886	1.30505	1.43869	0.0301389	1.13833	0	1.95239	0.911543	1.04041	0.724412	0.767701	0.784916	0.378686	0.361471	0.173899	0.189661	0.417398	0.483569	0.914132	0.474711	0.607753	0.884831	0.4	0.114286	0.2	0.885714	0.855887	0.303586	0.363824	0.990205
mmu-miR-297c-3p	3.77219	3.84828	5.08074	4.74506	3.56847	4.19917	3.52637	4.50396	2.71597	3.34356	3.99049	3.92957	2.85227	3.38379	3.51952	0.071284	0.599488	0.94028	0.412076	0.877622	0.251012	0.0601131	0.351526	0.989071	0.554068	0.195924	0.809494	0.857143	0.228571	0.114286	0.342857	0.973408	0.453213	0.253408	0.773346
mmu-miR-421-5p	1.92509	2.90222	3.62869	3.65343	1.54424	3.19485	2.42519	2.38675	1.25893	1.2605	2.11572	2.52506	1.88573	1.64024	1.97943	0.462564	0.842709	1.01974	0.639597	0.25306	0.114779	0.081549	0.272984	0.914132	0.420249	0.235772	0.809494	0.4	0.114286	0.114286	0.342857	0.855887	0.303586	0.253408	0.773346
mmu-miR-421-3p	10.4394	10.9986	10.0481	10.5828	11.4511	10.4022	10.5417	10.6166	10.6559	10.8734	10.6355	10.8602	11.1372	10.6588	11.0515	0.205335	0.0313259	-0.409725	-0.235716	0.178451	0.906555	0.130656	0.473604	0.914132	0.955488	0.322744	0.884831	0.228571	0.4	0.114286	0.685714	0.82974	0.611713	0.253408	0.930095
mmu-miR-465b-5p	2.89939	3.62434	3.53038	4.23165	2.61361	3.36521	4.10415	3.60344	0.0588041	1.16885	0.848321	0.940884	0.899706	0.0270805	2.56097	0.415166	2.72961	2.46428	0.14984	0.536292	0.00228941	0.011248	0.729393	0.961319	0.0771511	0.0714979	0.937005	0.857143	0.0571429	0.0285714	0.685714	0.973408	0.223406	0.109317	0.930095
mmu-miR-465b-3p	2.18602	1.90245	0.17621	1.68899	2.01225	1.6909	2.36794	2.41436	0.0299534	0.0301339	0.879023	0	1.93024	0.0141498	0.769211	0.365364	1.80833	0.810018	-0.632944	0.526933	0.00854408	0.251783	0.260457	0.957612	0.139118	0.470798	0.809494	0.857143	0.0571429	0.342857	0.2	0.973408	0.223406	0.534008	0.622026
mmu-miR-465c-5p	3.76961	4.39832	3.86237	5.09619	3.73671	4.31658	4.44977	4.10555	0.0299534	0.0301339	0.879023	0.928355	1.89353	0.0391415	2.90096	1.12746	3.83912	2.84113	0.129469	0.169821	0.000940713	0.0119915	0.722514	0.914132	0.0542478	0.0721541	0.935096	0.114286	0.0571429	0.0285714	0.885714	0.767436	0.223406	0.109317	0.990205
mmu-miR-465c-3p	2.22411	2.09956	0.261174	2.87096	1.95325	0.702663	1.92559	2.16737	0	0	0	0	0.933106	0.0106886	1.37893	0.580682	1.68722	1.28327	0.176733	0.190387	0.0147939	0.108723	0.797325	0.914132	0.178041	0.285069	0.958964	0.11867	0.0435966	0.114286	0.485714	0.767436	0.223406	0.253408	0.851961
mmu-miR-466b-5p	1.77481	2.44297	0.159772	0.66985	1.91869	1.76319	1.89343	0	1.21807	1.21941	1.38886	0.96036	0.932973	1.03088	0	-0.544395	0.118381	0.530798	-0.131977	0.110002	0.816706	0.403612	0.856103	0.914132	0.906852	0.595064	0.9758	0.0571429	0.4	0.685714	1	0.701673	0.611713	0.810651	1
mmu-miR-466b-3p	3.27532	4.16703	2.73374	3.29785	4.11264	4.18693	4.45315	4.10399	3.48444	2.6994	3.53961	4.44712	3.76149	4.51897	3.97324	0.934053	0.973025	-0.806719	-0.845691	0.0503258	0.0591503	0.0685003	0.0604226	0.914132	0.296609	0.209876	0.744227	0.0571429	0.0571429	0.114286	0.114286	0.701673	0.223406	0.253408	0.530827
mmu-miR-466c-5p	4.46	4.87727	4.82014	4.76748	3.58157	4.54471	3.69048	4.38001	3.5278	3.19537	4.32251	3.9222	3.66997	4.22786	3.58043	0.168222	0.367301	0.881107	0.682027	0.678382	0.42467	0.00351964	0.0601205	0.989071	0.653814	0.0388082	0.744227	0.628571	0.228571	0.0285714	0.0571429	0.898996	0.453213	0.109317	0.481747
mmu-miR-466c-3p	3.46704	4.17392	3.82339	4.14189	4.63144	2.90383	4.16382	4.25309	3.17452	4.00944	3.51726	4.45008	3.76704	3.87174	3.91326	0.433462	0.420973	-0.0989723	-0.0864831	0.213929	0.391221	0.675559	0.842978	0.914132	0.638503	0.809253	0.975245	0.4	0.4	0.885714	0.485714	0.855887	0.611713	0.937658	0.851961
mmu-miR-466e-5p	1.7258	0.677922	0.0765454	0.771063	0.0319509	0.871879	0.0295438	0	0	0	0	0.970751	0	0.00364479	0	0.243599	0.233344	0.569234	0.579489	0.388937	0.353304	0.227559	0.208719	0.914132	0.630897	0.433563	0.761526	0.270289	0.11867	0.191267	0.2	0.82974	0.303586	0.363824	0.622026
mmu-miR-466e-3p	5.3248	5.83806	4.4268	5.34743	4.73604	5.3093	5.23446	5.10289	4.54875	4.82352	5.38889	5.38176	4.90531	5.10795	4.56325	0.0691788	0.175284	0.244706	0.138601	0.830278	0.572521	0.505934	0.687173	0.989071	0.77673	0.688932	0.926732	0.857143	0.857143	0.685714	0.342857	0.973408	0.930355	0.810651	0.773346
mmu-miR-466f-5p	0.0591614	0	1.76911	1.35822	0	0	0	0	0.0301389	1.13833	0	0	0	1.02298	0	-0.133743	-0.389489	0.540878	0.796624	0.783642	0.407571	0.346924	0.175432	0.989071	0.645399	0.587995	0.744227	0.435279	0.122745	0.218604	0.0689184	0.898996	0.304442	0.395622	0.481747
mmu-miR-466f-3p	1.74743	1.20721	0.111453	1.31923	0.148478	1.79421	1.28344	0.859949	0.0591565	1.75059	0	2.26697	0.888133	1.05073	2.02548	0.954581	0.41827	-0.461499	0.0748118	0.238747	0.572175	0.382786	0.884227	0.914132	0.77673	0.587995	0.982475	0.228571	0.4	0.685714	1	0.82974	0.611713	0.810651	1
mmu-miR-466g	5.23881	5.23546	5.18664	5.69343	5.17577	4.97081	5.28742	5.24263	4.53187	4.53407	5.00015	5.27438	5.56524	4.92691	5.66413	0.66897	0.48046	-0.0190819	0.169428	0.0329633	0.0722421	0.928802	0.275556	0.914132	0.330767	0.968644	0.809494	0.114286	0.114286	0.885714	0.685714	0.767436	0.303586	0.937658	0.930095
mmu-miR-466h-5p	4.1887	4.54946	4.59356	4.03812	3.5395	4.21547	3.79062	3.58707	0.496331	2.6994	4.2903	3.3766	3.56636	3.52288	4.0928	1.14431	1.28782	0.702799	0.559294	0.407666	0.362107	0.0151081	0.0351214	0.914132	0.630897	0.0818159	0.744227	0.628571	0.628571	0.0571429	0.114286	0.898996	0.790857	0.175288	0.530827
mmu-miR-467c-5p	7.01473	7.56173	6.95086	6.86664	7.17106	7.03459	6.82945	7.23842	6.38413	6.3647	6.53153	7.05677	6.65213	7.20453	6.88329	0.522388	0.641595	0.149312	0.0301053	0.0154041	0.002239	0.479624	0.874973	0.914132	0.0771511	0.661547	0.980526	0.0571429	0.0571429	0.885714	0.885714	0.701673	0.223406	0.937658	0.990205
mmu-miR-467c-3p	1.25582	1.46427	2.59008	2.69664	1.33183	0.756375	1.87564	1.43801	0.0299534	0.0301339	0.879023	1.94676	0.899208	1.62853	1.28105	1.12585	1.03743	0.56282	0.65124	0.0333863	0.043223	0.254255	0.198009	0.914132	0.270219	0.474788	0.759619	0.0571429	0.114286	0.485714	0.342857	0.701673	0.303586	0.661398	0.773346
mmu-miR-467d-5p	7.20653	7.8065	6.74839	7.50678	7.71637	7.21125	7.2839	7.21024	6.42096	7.07709	7.37297	7.5891	7.35855	7.62044	7.66913	0.6023	0.398432	-0.242258	-0.03839	0.159166	0.291694	0.369288	0.887279	0.914132	0.607074	0.587995	0.982475	0.114286	0.4	0.485714	0.885714	0.767436	0.611713	0.661398	0.990205
mmu-miR-467d-3p	7.17777	6.47804	7.31404	7.14259	5.93804	7.17667	6.61005	6.74422	5.69558	5.92162	6.46112	6.47351	5.90165	6.43929	5.91337	0.155844	0.591136	0.84616	0.410868	0.605057	0.145503	0.0142125	0.247551	0.98255	0.453205	0.0796587	0.803545	0.857143	0.114286	0.0285714	0.342857	0.973408	0.303586	0.109317	0.773346
mmu-miR-493-3p	2.21231	2.36993	0.233955	2.26507	0.228405	0.71968	2.61109	1.84398	0.112174	1.21886	1.81502	1.52848	0.899458	1.04576	2.0517	0.332665	0.302103	0.388967	0.419528	0.59501	0.69819	0.532689	0.593515	0.98255	0.849864	0.705512	0.908717	0.857143	0.628571	0.342857	0.685714	0.973408	0.790857	0.534008	0.930095
mmu-miR-504-5p	5.02785	4.70946	4.95006	4.99095	4.92185	4.64558	4.74811	5.28406	2.96224	3.34792	3.98724	3.51668	3.34021	2.07343	2.93013	-0.467351	1.46743	1.95447	0.0196827	0.336585	0.0230065	0.00729179	0.905966	0.914132	0.207869	0.0569995	0.989346	0.4	0.0571429	0.0285714	0.685714	0.855887	0.223406	0.109317	0.930095
mmu-miR-504-3p	0.0152667	0	0.0198631	0.852091	1.80764	0	0.0585827	0	0.0301389	1.13833	0	0.960343	0	1.61541	0	0.254449	0.0770666	-0.422132	-0.24475	0.660298	0.900051	0.392654	0.644842	0.989071	0.951077	0.587995	0.92243	1	1	0.88242	1	1	1	0.937658	1
mmu-miR-574-5p	8.99747	8.91892	8.99408	9.19459	9.26701	8.76502	9.11297	8.95595	9.41639	9.22205	9.38246	9.14506	9.13766	9.29016	9.32599	-0.11558	-0.315063	-0.198453	0.00103005	0.204382	0.055904	0.0422755	0.993645	0.914132	0.290104	0.16001	0.997478	0.228571	0.114286	0.114286	1	0.82974	0.303586	0.253408	1
mmu-miR-574-3p	12.0834	11.7876	12.336	12.1144	11.9972	12.0254	11.8906	12.0183	12.0953	12.3107	12.4572	12.2641	12.4526	12.3044	12.3166	0.0466992	-0.304855	-0.254065	0.0974895	0.710465	0.0905348	0.105356	0.45797	0.989071	0.37272	0.280419	0.878181	1	0.0571429	0.2	0.342857	1	0.223406	0.363824	0.773346
mmu-miR-654-3p	4.2995	0	4.65413	0	4.09431	1.08876	4.25788	0	4.06892	3.30778	0	4.18941	0	3.7503	0	-0.473976	-0.0986654	0.253479	-0.121831	0.792139	0.954811	0.888446	0.944651	0.989071	0.983228	0.949834	0.992293	1	0.721277	0.644552	0.88242	1	0.890497	0.810651	0.990205
mmu-miR-92b-5p	5.70103	5.35581	5.90912	5.0277	5.56947	5.16953	5.35395	5.59161	5.17371	5.02087	5.79993	5.62043	5.41691	5.19584	5.33844	0.0614035	0.0896363	0.10551	0.0772768	0.827199	0.753786	0.645564	0.739107	0.989071	0.876581	0.785808	0.937005	0.628571	0.857143	0.685714	0.685714	0.898996	0.930355	0.810651	0.930095
mmu-miR-92b-3p	16.2004	16.5722	16.3225	16.4999	16.7564	16.5059	16.8718	16.6729	16.5735	17.0302	17.2957	17.1796	17.3228	16.6785	17.3632	0.16954	-0.264733	-0.73725	-0.302977	0.554426	0.33697	0.010923	0.0382064	0.967584	0.630897	0.071	0.744227	0.4	0.4	0.0285714	0.0571429	0.855887	0.611713	0.109317	0.481747
mmu-miR-466d-5p	0.0304028	0	1.73616	0	0.0923132	0	0.0854627	1.89276	0.0299534	0.0301339	0.879023	1.54577	0.932994	0.0107376	0	0.309339	0.204597	-0.180736	-0.0759929	0.541231	0.720856	0.763471	0.90793	0.961319	0.864872	0.865513	0.990353	1	0.857143	0.88242	0.459597	1	0.930355	0.937658	0.851961
mmu-miR-466d-3p	5.09478	5.7665	5.08149	5.03966	4.5563	4.86976	5.05395	4.87062	3.99772	4.99205	5.30296	5.70176	5.38488	5.45698	5.12668	0.653329	0.0734109	-0.171968	0.407951	0.233661	0.871647	0.449084	0.101295	0.914132	0.932271	0.638697	0.744227	0.114286	0.857143	0.342857	0.0571429	0.767436	0.930355	0.534008	0.481747
mmu-miR-449b	4.1612	4.0536	3.93596	3.37314	3.54256	3.65773	4.23765	3.87791	2.32929	2.63243	2.91764	1.93524	1.46663	0.0420797	2.8921	-1.04244	1.20251	2.29696	0.0520112	0.177175	0.00431564	0.0258156	0.830715	0.914132	0.0963362	0.111705	0.971806	0.228571	0.0571429	0.0285714	0.885714	0.82974	0.223406	0.109317	0.990205
mmu-miR-878-5p	1.7577	0	1.23698	2.06749	1.3755	1.31754	2.61147	0.824477	0	0	0	0	0	0	0	0	1.53225	1.26554	-0.266702	NaN	0.0274989	0.0690205	0.669321	NaN	0.223874	0.210111	0.92655	NaN	0.0435966	0.0689184	0.885714	NaN	0.223406	0.183435	0.990205
mmu-miR-872-5p	13.1941	13.2919	13.1975	13.2373	12.999	13.3389	13.373	13.4134	12.8866	13.1458	13.1462	13.213	13.3648	13.0449	13.3719	0.189084	0.221523	-0.0184191	-0.0508582	0.169612	0.146281	0.831632	0.635964	0.914132	0.453205	0.912869	0.92243	0.228571	0.228571	0.685714	0.342857	0.82974	0.453213	0.810651	0.773346
mmu-miR-872-3p	12.139	11.9735	11.7941	11.8797	11.9701	11.8921	12.181	11.694	12.4256	12.3073	12.0293	12.2801	12.2504	12.1448	12.2876	-0.0133444	-0.3198	-0.294155	0.0123002	0.921656	0.100872	0.0206811	0.925026	0.989071	0.38828	0.098044	0.992293	0.628571	0.114286	0.0285714	1	0.898996	0.303586	0.109317	1
mmu-miR-873a-5p	2.51172	0.446593	1.86504	2.28244	1.28284	0	1.26092	1.46006	0.204669	0.205847	2.97519	1.94676	0.899208	1.62853	1.28105	0.310319	-0.127612	0.337563	0.775494	0.772064	0.906275	0.545272	0.228725	0.989071	0.955488	0.712905	0.77829	0.628571	1	0.485714	0.2	0.898996	1	0.661398	0.622026
mmu-miR-873a-3p	1.145	0.677862	1.18969	0.771022	2.33047	1.31749	1.91057	0.82444	0.111557	0.112214	2.14675	0.960343	0	1.61541	0	-0.146237	0.805566	0.301956	-0.649848	0.862988	0.365131	0.511664	0.143003	0.989071	0.630897	0.691384	0.744227	0.59256	0.4	0.663117	0.114286	0.898996	0.611713	0.810651	0.530827
mmu-miR-875-5p	0.0152667	0	0.0198631	0.852091	0	0	0	0	0.0299534	0.0301339	0.879023	0	0	0.00363613	0.850452	-0.0995146	-0.313037	0.0082831	0.221805	0.792331	0.383903	0.978778	0.368676	0.989071	0.630897	0.990599	0.809494	0.211798	0.0319112	0.459597	0.0689184	0.82974	0.223406	0.661398	0.481747
mmu-miR-208b-5p	1.11559	0.751207	0.039252	0	0.0629436	0.844102	1.20707	0	0.0301389	1.13833	0	0	0.950704	0.00364346	0	-0.150902	0.13904	0.237925	-0.0520172	0.752793	0.784864	0.536605	0.901775	0.989071	0.890371	0.707434	0.987703	0.58208	0.721277	0.459597	0.771503	0.898996	0.890497	0.661398	0.990205
mmu-miR-208b-3p	9.59934	9.4683	9.78554	9.25027	8.75596	9.17208	9.22582	9.07091	9.76036	9.77544	9.3059	9.76475	10.1633	9.96714	10.0187	0.364559	-0.557709	-0.452598	0.46967	0.124221	0.0437254	0.0199405	0.022661	0.914132	0.270219	0.09692	0.744227	0.114286	0.0571429	0.0571429	0.0285714	0.767436	0.223406	0.175288	0.481747
mmu-miR-877-5p	8.15651	8.34761	7.64263	8.39773	8.19211	8.29824	8.16145	8.34307	7.91033	7.81821	8.04442	7.94985	7.95758	7.81462	8.18176	0.0516342	0.324398	0.160166	-0.112597	0.629311	0.0175686	0.442084	0.566897	0.982738	0.182819	0.633219	0.899077	0.857143	0.0571429	0.485714	1	0.973408	0.223406	0.661398	1
mmu-miR-877-3p	5.44044	6.65859	6.59774	6.5342	6.90732	6.54527	6.36707	6.67317	5.29971	6.53743	6.1914	5.8213	6.53666	5.62374	6.58228	0.13148	0.613694	0.166746	-0.315468	0.78249	0.232558	0.676485	0.370072	0.989071	0.53913	0.809253	0.809494	0.857143	0.114286	0.685714	0.485714	0.973408	0.303586	0.810651	0.851961
mmu-miR-511-5p	5.49041	5.47793	4.80218	5.94845	5.91001	5.22591	5.16683	5.95709	5.06755	4.9024	5.73642	4.23058	5.18878	5.06358	5.21572	-0.310788	0.329506	0.505076	-0.135218	0.413419	0.373445	0.179249	0.685861	0.914132	0.630897	0.381113	0.926732	0.857143	0.228571	0.2	0.885714	0.973408	0.453213	0.363824	0.990205
mmu-miR-511-3p	8.95939	8.85486	9.28761	9.07852	8.3018	8.99809	8.45977	9.02296	7.09732	7.47347	7.75885	7.28286	7.19905	7.64246	7.10033	-0.137041	1.25244	1.73892	0.349438	0.580116	0.00612736	3.65e-05	0.159315	0.979207	0.11307	0.00641586	0.744227	0.857143	0.0571429	0.0285714	0.342857	0.973408	0.223406	0.109317	0.773346
mmu-miR-544-3p	0.0300751	0.751562	0.0390831	0.822456	0.0319843	0	0.0295747	0.918659	0.0301389	1.13833	0	1.54177	0	1.03427	0.769026	0.446779	-0.144434	-0.425474	0.16574	0.411928	0.760188	0.320726	0.615283	0.914132	0.876581	0.56592	0.917402	0.721277	1	0.485714	0.485714	0.973408	1	0.661398	0.851961
mmu-miR-598-5p	1.11563	0	0.0393027	0.822134	1.28321	0.796631	1.8367	0	0	0	0	0	0.950704	0.00364346	0	0.238587	0.979135	0.25568	-0.484869	0.388895	0.0866123	0.513366	0.35512	0.914132	0.366579	0.692355	0.809494	0.270289	0.11867	0.459597	0.561363	0.82974	0.303586	0.661398	0.930095
mmu-miR-598-3p	7.01104	6.72697	7.3106	6.54405	6.417	6.62643	7.04423	6.9293	7.19164	6.90634	7.00803	6.43972	6.76894	6.6353	6.47391	-0.455867	-0.281098	0.318693	0.143924	0.0118732	0.155186	0.155461	0.538351	0.914132	0.463882	0.35337	0.89877	0.0571429	0.4	0.2	0.685714	0.701673	0.611713	0.363824	0.930095
mmu-miR-653-3p	1.09862	0	0.0199511	0	0.121086	1.38606	1.26026	0.872619	1.19457	1.19576	0.821404	0.96528	0.941363	0.00722212	0	-0.592112	-0.160571	-0.198823	-0.630364	0.118928	0.632454	0.62575	0.161281	0.914132	0.805519	0.77436	0.744227	0.228571	0.857143	0.88242	0.11021	0.82974	0.930355	0.937658	0.530827
mmu-miR-582-5p	10.6178	10.2541	11.0678	10.3276	9.05511	10.4211	10.2903	10.2612	9.72533	10.1914	10.2363	9.89918	10.1285	10.2134	9.90929	-0.0134166	-0.0440945	0.529226	0.559904	0.945799	0.907618	0.0568637	0.191635	0.990096	0.955488	0.191022	0.751634	0.857143	0.4	0.0285714	0.342857	0.973408	0.611713	0.109317	0.773346
mmu-miR-582-3p	11.1938	11.3373	11.1676	10.9457	10.8379	11.3304	11.4199	11.5468	11.8029	11.7844	11.7898	11.6441	11.7623	11.6879	11.8918	-0.0458158	-0.508623	-0.58545	-0.122642	0.461156	0.046364	0.00155177	0.517714	0.931882	0.273844	0.0245117	0.89161	0.4	0.0571429	0.0285714	0.485714	0.855887	0.223406	0.109317	0.851961
mmu-miR-467e-5p	6.498	6.69574	6.71565	6.87632	6.49987	6.63121	6.54308	6.57248	6.07304	6.53048	6.67817	7.14661	6.76584	7.00801	6.73707	0.487154	0.13443	-0.217956	0.134768	0.0956656	0.538555	0.135234	0.181535	0.914132	0.752048	0.330572	0.744227	0.0571429	0.857143	0.114286	0.342857	0.701673	0.930355	0.253408	0.773346
mmu-miR-467e-3p	3.41017	2.91018	3.48173	2.7614	2.84591	3.27115	3.71872	2.77853	2.56432	1.86227	1.31756	2.73381	2.45345	3.22208	2.61579	0.841565	1.23886	0.384591	-0.0127061	0.129087	0.0515004	0.166469	0.965579	0.914132	0.284567	0.370281	0.992293	0.114286	0.0571429	0.114286	1	0.767436	0.223406	0.253408	1
mmu-miR-669k-5p	1.71364	0	0.0583307	0.795271	0.0629436	0.844102	1.20707	0	0.0299534	0.0301339	0.879023	2.27666	0	1.04042	0.724367	0.697326	0.215492	-0.368553	0.113281	0.266995	0.622158	0.575294	0.828366	0.914132	0.801197	0.736703	0.971	0.628571	0.857143	0.771503	1	0.898996	0.930355	0.904477	1
mmu-miR-669d-5p	4.1205	5.10391	5.10487	4.71922	4.13904	5.04845	4.09747	4.16678	4.01657	3.18755	3.8053	4.56668	4.18346	3.657	4.70426	0.60804	0.693131	0.484277	0.399187	0.139466	0.100286	0.192706	0.26692	0.914132	0.38828	0.392511	0.809494	0.228571	0.0571429	0.2	0.342857	0.82974	0.223406	0.363824	0.773346
mmu-miR-466i-5p	3.72024	3.71347	3.79807	3.39814	2.56752	3.96977	3.05108	2.77544	2.93371	2.93578	3.64903	3.37877	3.45123	3.3855	3.95545	0.369896	-0.0818919	0.114741	0.566529	0.263562	0.842105	0.5158	0.163399	0.914132	0.921323	0.693645	0.744227	0.4	0.857143	0.485714	0.342857	0.855887	0.930355	0.661398	0.773346
mmu-miR-466i-3p	2.53341	2.09781	1.34128	2.48348	3.01232	3.03724	2.0661	2.37745	2.84609	2.2942	1.71323	3.10177	2.68194	3.05408	2.16216	0.465484	0.338772	-0.635994	-0.509282	0.306733	0.451208	0.122384	0.213825	0.914132	0.671366	0.305904	0.77329	0.4	0.4	0.114286	0.485714	0.855887	0.611713	0.253408	0.851961
mmu-miR-1b-5p	4.30902	4.39635	5.93534	4.57358	4.98398	5.34356	6.31729	5.73512	5.75689	5.65399	8.16375	7.08929	5.82946	6.80627	6.39677	0.00556869	-0.929893	-1.72687	-0.791412	0.995347	0.376879	0.0122898	0.151558	0.998619	0.630897	0.0736341	0.744227	0.628571	0.4	0.0571429	0.2	0.898996	0.611713	0.175288	0.622026
mmu-miR-1b-3p	2.83155	2.96096	2.65935	2.79938	2.8197	2.45318	3.40198	3.26921	3.12513	2.6756	3.32198	2.91941	3.58214	2.87158	3.324	0.133377	-0.0548891	-0.361471	-0.173205	0.626439	0.856993	0.119895	0.491342	0.98255	0.926438	0.303307	0.886214	0.628571	1	0.114286	0.685714	0.898996	1	0.253408	0.930095
mmu-miR-1187	0.0300365	1.33254	0.039033	0	0.092621	0.819673	1.23501	0.886332	2.1974	1.22052	0	0	0.925343	1.61841	0.768977	-0.311125	-0.380898	-0.47778	-0.408006	0.692943	0.620057	0.34516	0.357011	0.989071	0.801197	0.587995	0.809494	0.721277	0.857143	0.561363	0.342857	0.973408	0.930355	0.756363	0.773346
mmu-miR-669f-5p	3.43262	3.36186	3.65256	3.41845	3.46961	2.81598	3.85683	2.95042	1.89746	1.89933	2.7696	3.63188	2.16411	3.85887	2.35338	0.813265	1.08441	0.464309	0.193162	0.181705	0.041149	0.364022	0.487286	0.914132	0.269104	0.587995	0.884831	0.228571	0.0571429	0.885714	0.885714	0.82974	0.223406	0.937658	0.990205
mmu-miR-669f-3p	1.80671	2.13949	1.87286	1.99395	2.01062	2.0332	1.42718	2.64498	1.19457	1.19576	0.821404	0	1.49969	1.04033	1.74597	0.000921135	0.958416	0.881752	-0.0757437	0.998308	0.0233949	0.104514	0.78654	0.998619	0.207869	0.279539	0.954118	0.857143	0.0571429	0.0285714	0.685714	0.973408	0.223406	0.109317	0.930095
mmu-miR-669h-5p	0.0865954	1.2063	2.20082	0.72658	0.092621	0.819673	1.23501	0.886332	0	0	0	0.947908	0.911721	1.04033	1.74594	1.16148	0.758409	-0.106401	0.296666	0.00969831	0.0508104	0.837426	0.585203	0.914132	0.284567	0.915447	0.902081	0.0435966	0.0435966	0.885714	1	0.701673	0.223406	0.937658	1
mmu-miR-1188-5p	1.13077	1.29673	0.0579387	0	1.83378	0	0.0862415	0.886069	0	0	0	0	0	0	0	0	0.701523	0.62136	-0.0801629	NaN	0.198855	0.168523	0.888735	NaN	0.491455	0.373083	0.982475	NaN	0.11867	0.0689184	1	NaN	0.303586	0.183435	1
mmu-miR-466f	1.24726	1.83613	2.27649	2.50093	2.99034	1.98703	2.71703	2.38893	2.56377	1.29798	1.7516	2.26269	0.877501	2.04822	2.00132	-0.0736835	0.649717	0.167767	-0.555634	0.885788	0.217905	0.701354	0.167205	0.989071	0.51729	0.825675	0.744227	1	0.228571	0.685714	0.2	1	0.453213	0.810651	0.622026
mmu-miR-466k	1.20203	1.13338	1.26312	2.31782	1.37307	2.08649	1.3448	1.41944	0	0	0	2.53246	0.887684	2.04485	0.645897	1.52772	1.55595	-0.0486374	-0.0768629	0.0433689	0.00312759	0.930845	0.826092	0.914132	0.0830338	0.969401	0.971	0.0435966	0.0435966	0.885714	0.342857	0.701673	0.223406	0.937658	0.773346
mmu-miR-466j	0.0304028	0	1.73616	0	0.0319509	0.871879	0.0295438	0	0	0	0	0.960378	1.5186	0.0107338	0	0.622429	0.233344	-0.180789	0.208297	0.194692	0.353304	0.762511	0.685617	0.914132	0.630897	0.865241	0.926732	0.11867	0.11867	0.88242	0.88242	0.767436	0.303586	0.937658	0.990205
mmu-miR-1191a	6.21945	6.43013	6.56116	6.48402	6.28106	6.51079	6.15685	6.91285	6.05441	5.42668	6.17983	5.8468	6.05131	6.04249	6.11027	0.125742	0.578411	0.410971	-0.041698	0.647431	0.115464	0.00510766	0.829338	0.984299	0.421641	0.0480404	0.971	0.857143	0.114286	0.0285714	1	0.973408	0.303586	0.109317	1
mmu-miR-1192	0	0	0	0	0.0319843	0	0.0295747	0.918659	0	0	0	0	0.950704	0.00364346	0	0.238587	0.245054	-0.238587	-0.245054	0.388895	0.355128	0.388895	0.355128	0.914132	0.630897	0.587995	0.809494	0.270289	0.11867	0.185877	0.0689184	0.82974	0.303586	0.363824	0.481747
mmu-miR-1193-5p	1.16953	1.2079	0.111013	1.74874	1.30856	0	1.85702	1.44848	1.74957	0.0595082	0	0	0.918509	0.0174313	2.09694	0.155196	0.550489	0.301073	-0.09422	0.846745	0.477562	0.636985	0.864386	0.989071	0.695002	0.781249	0.978314	1	0.721277	0.485714	0.685714	1	0.890497	0.661398	0.930095
mmu-miR-1193-3p	3.84424	3.52512	3.67639	3.86661	2.88091	3.37378	2.83997	4.06558	3.36902	2.75076	4.50106	2.9287	2.18107	2.38495	3.36703	-0.824839	-0.25022	1.01265	0.43803	0.246584	0.696596	0.0277854	0.224158	0.914132	0.849005	0.118551	0.77829	0.228571	1	0.0285714	0.342857	0.82974	1	0.109317	0.773346
mmu-miR-1194	0.0300751	0.751562	0.0390831	0.822456	0.174481	1.3511	0.16179	2.19122	1.16816	1.16921	0	1.55019	0	0.0072247	0	-0.389772	0.190523	0.0214417	-0.558853	0.510856	0.774087	0.963456	0.357042	0.948798	0.886134	0.983717	0.809494	0.854445	0.628571	0.309424	0.342857	0.973408	0.790857	0.534008	0.773346
mmu-miR-669e-5p	2.27501	2.64431	3.29064	2.80374	2.08404	2.70638	2.9662	2.38554	3.07389	2.31474	2.03376	2.25701	1.88232	2.0529	2.25093	-0.363338	0.0614148	0.642634	0.217882	0.363263	0.875717	0.0476696	0.473413	0.914132	0.933019	0.173883	0.884831	0.4	0.857143	0.0285714	0.685714	0.855887	0.930355	0.109317	0.930095
mmu-miR-669e-3p	3.36609	2.04589	1.37981	2.4503	1.35223	1.33468	0.186347	2.18294	0.160085	0.161017	2.62019	1.52556	2.23237	0.0303705	1.69968	0.391563	0.283619	0.938528	1.04647	0.704351	0.777273	0.186794	0.123182	0.989071	0.886847	0.385075	0.744227	1	0.628571	0.342857	0.114286	1	0.790857	0.534008	0.530827
mmu-miR-1195	0.0584086	1.69469	0.075732	0.77212	2.96393	1.22561	2.69072	2.12941	0.0856225	0.0861308	1.83445	2.25516	2.20826	2.37305	1.95867	1.53005	1.58368	-1.54855	-1.60218	0.116561	0.0921369	0.0247957	0.0258113	0.914132	0.372858	0.109443	0.744227	0.0571429	0.114286	0.0285714	0.0571429	0.701673	0.303586	0.109317	0.481747
mmu-miR-1197-3p	1.81346	1.48295	1.32055	2.88615	2.37164	2.56303	1.39732	0.795465	2.19698	0.114092	0.796937	1.55019	0	0.0072247	0	-0.646649	0.745862	1.48643	0.0939148	0.42891	0.37476	0.029802	0.869037	0.924135	0.630897	0.124648	0.978927	0.211798	0.4	0.11021	0.885714	0.82974	0.611713	0.253408	0.990205
mmu-miR-1198-5p	10.3303	10.4716	10.7312	10.5772	10.5558	10.4745	10.516	10.5979	10.3515	10.1599	10.2864	10.3819	10.3208	10.261	10.2251	0.03126	0.270123	0.230371	-0.00849228	0.663856	0.0242907	0.0658266	0.928835	0.989071	0.207869	0.2046	0.992293	0.857143	0.0571429	0.0571429	0.885714	0.973408	0.223406	0.175288	0.990205
mmu-miR-1198-3p	3.07382	2.89374	3.63319	3.3262	3.61893	2.42685	3.58552	3.2557	3.14085	2.93639	3.54377	3.24667	3.03754	3.22941	3.32365	0.00231202	0.0147465	0.0224245	0.00998999	0.991136	0.966145	0.902621	0.976384	0.998619	0.987552	0.955556	0.992293	0.857143	0.628571	0.885714	1	0.973408	0.790857	0.937658	1
mmu-miR-1199-5p	7.94162	7.90987	7.50047	7.47699	7.89466	7.69888	7.83276	8.00166	8.23061	8.03022	7.58604	7.8406	8.31558	7.92448	8.3665	0.162831	-0.0919695	-0.40455	-0.149749	0.52431	0.684311	0.0705169	0.343874	0.955395	0.844177	0.211701	0.809494	0.628571	0.628571	0.2	0.685714	0.898996	0.790857	0.363824	0.930095
mmu-miR-1199-3p	4.25102	4.29477	3.82042	2.98878	4.28725	4.06524	3.93287	3.579	4.33837	4.05984	4.29487	3.61036	4.68211	4.58314	3.89268	-0.0389575	-0.264937	-0.353324	-0.127345	0.895055	0.188554	0.411955	0.723378	0.989071	0.473996	0.602945	0.935356	1	0.228571	0.485714	1	1	0.453213	0.661398	1
mmu-miR-1893	0.0300751	0.751562	0.0390831	0.822456	0	0	0	0	0	0	0	0	0	1.02298	0	0.255746	0	0.155049	0.410794	0.391002	NaN	0.660994	0.155615	0.914132	NaN	0.795452	0.744227	0.563703	NaN	0.300522	0.0210706	0.898996	NaN	0.533588	0.481747
mmu-miR-1927	4.99372	5.29176	5.64063	5.31976	5.11988	5.11539	4.69555	5.51854	4.4232	4.16236	4.22824	4.62295	4.18165	4.76022	3.95568	0.108863	0.841077	0.931339	0.199125	0.621214	0.00964785	0.00836488	0.389514	0.98255	0.142491	0.0600476	0.812398	0.857143	0.0571429	0.0285714	0.485714	0.973408	0.223406	0.109317	0.851961
mmu-miR-1929-5p	3.04038	2.81365	2.90126	2.40976	1.46219	2.3111	2.36703	2.14241	2.26909	2.2707	1.73814	2.24875	2.19727	2.63795	2.65545	0.342215	-0.0219603	0.356404	0.72058	0.191459	0.939138	0.099629	0.0326501	0.914132	0.972879	0.269765	0.744227	0.628571	0.857143	0.114286	0.0285714	0.898996	0.930355	0.253408	0.481747
mmu-miR-1930-5p	2.3032	2.76246	3.86902	3.08137	3.24744	2.66994	3.3921	2.36034	1.89892	2.59725	2.33226	2.74825	0.862412	2.85271	1.17751	-0.365925	0.641311	1.09379	0.0865583	0.548295	0.0987122	0.134146	0.840082	0.965649	0.385926	0.329785	0.974689	1	0.114286	0.2	1	1	0.303586	0.363824	1
mmu-miR-1930-3p	1.145	0.677862	1.18969	0.771022	1.22496	0	0.0583099	0.901433	1.79386	1.79513	0	0	0	1.61208	0	-0.793314	-0.650156	0.542874	0.399717	0.337457	0.403638	0.275791	0.294655	0.914132	0.645399	0.503438	0.809494	0.241887	0.475533	0.300522	0.685714	0.82974	0.716925	0.533588	0.930095
mmu-miR-1931	0.0300751	0.751562	0.0390831	0.822456	0.092133	1.40641	0.0852955	0.886573	1.77295	1.19623	0	2.27952	0	0.0175522	0.746164	-0.228919	-0.372126	-0.350014	-0.206807	0.772206	0.581746	0.577642	0.617319	0.989071	0.781685	0.736703	0.918498	1	0.857143	0.685714	0.342857	1	0.930355	0.810651	0.773346
mmu-miR-1932	1.80629	2.14034	1.30975	2.27454	2.02479	2.53752	2.37837	1.80223	3.08829	2.33265	2.53312	0.955903	0.925369	1.03427	0.76906	-1.73021	-0.465625	0.961579	-0.303001	0.0126835	0.173006	0.0174845	0.31042	0.914132	0.465647	0.0888742	0.809494	0.0571429	0.4	0.0285714	0.485714	0.701673	0.611713	0.109317	0.851961
mmu-miR-1933-5p	2.21416	1.47879	2.58388	1.98123	2.38372	2.55473	0.296082	1.81555	1.19411	0.0866239	1.41045	0.947765	0.911476	2.03675	0.724191	0.257986	0.865461	0.909469	0.301994	0.637933	0.245066	0.0550268	0.619266	0.984299	0.547349	0.188053	0.918832	1	0.228571	0.114286	0.885714	1	0.453213	0.253408	0.990205
mmu-miR-1933-3p	3.52747	5.37911	5.10871	4.84088	4.8303	4.79757	4.49515	4.41972	3.52375	3.79547	3.88978	4.44815	4.57612	3.53024	3.73833	0.336874	0.899349	0.640833	0.0783573	0.296398	0.00239162	0.243051	0.863762	0.914132	0.0771511	0.456898	0.978314	0.628571	0.0571429	0.342857	0.342857	0.898996	0.223406	0.534008	0.773346
mmu-miR-1934-5p	4.27337	4.30658	4.35563	4.24143	4.6804	5.0789	3.99404	4.08935	4.52182	4.44646	4.71052	4.0892	4.11272	3.97207	4.42101	-0.410851	-0.098929	0.145501	-0.16642	0.0210977	0.732741	0.227433	0.562807	0.914132	0.869445	0.433563	0.899077	0.0571429	0.857143	0.342857	1	0.701673	0.930355	0.534008	1
mmu-miR-1934-3p	2.51146	1.86589	1.86464	1.22208	1.37361	2.36059	1.90901	0	2.29049	1.90005	2.56685	2.2669	0.887968	1.63277	1.68532	-0.634224	-0.841661	0.247775	0.455212	0.124871	0.202368	0.545005	0.468647	0.914132	0.494836	0.712905	0.884664	0.114286	0.4	0.485714	0.885714	0.767436	0.611713	0.661398	0.990205
mmu-miR-1936	0.0302577	0	1.15185	0.822109	0.0923132	0	0.0854627	1.89276	0.0584557	0.0588052	1.4346	1.5458	0	0.0107168	0.793684	0.070263	0.000346676	-0.0864952	-0.0165789	0.910477	0.999595	0.860061	0.976772	0.989071	0.999818	0.926778	0.992293	0.857143	0.857143	1	1	0.973408	0.930355	1	1
mmu-miR-1938	1.09862	0	0.0199511	0	1.33095	1.77844	1.30563	0.847707	0.0866112	1.7737	0.821402	0	0	0.00363613	0.850452	-0.680383	0.421778	0.0661206	-1.03604	0.298191	0.487658	0.855065	0.0241071	0.914132	0.704508	0.924678	0.744227	0.211798	0.4	0.877782	0.0590719	0.82974	0.611713	0.937658	0.481747
mmu-miR-1941-5p	6.33439	5.4806	5.73463	5.67113	5.55544	5.67248	6.09343	5.86797	6.05521	5.7933	5.9841	6.18561	5.58364	6.2536	5.82608	0.0180329	-0.146868	-0.157044	0.00785703	0.922846	0.348408	0.541608	0.972733	0.989071	0.630897	0.711366	0.992293	0.857143	0.628571	0.685714	0.885714	0.973408	0.790857	0.810651	0.990205
mmu-miR-1941-3p	7.52982	6.93532	7.56212	7.02441	7.07431	7.33202	7.29327	7.2773	7.6353	7.37701	7.24758	7.35922	7.43715	7.61246	7.43162	0.04015	-0.175739	-0.197197	0.0186919	0.771634	0.261974	0.324171	0.92017	0.989071	0.568295	0.569119	0.992293	0.857143	0.4	0.685714	1	0.973408	0.611713	0.810651	1
mmu-miR-1943-5p	6.98398	6.6197	7.25187	6.76326	8.18858	6.89317	6.96866	6.52349	8.28153	8.34168	7.9642	8.15947	8.38755	8.01488	8.34876	0.0318582	-1.05233	-1.32297	-0.238778	0.837625	0.0567014	0.00043675	0.571885	0.989071	0.291928	0.0120577	0.899077	0.628571	0.114286	0.0285714	1	0.898996	0.303586	0.109317	1
mmu-miR-1943-3p	2.61705	2.89439	3.76211	3.44185	4.43694	3.6672	3.64193	2.92283	4.80351	4.45523	4.79508	4.08848	4.03153	4.30973	4.36164	-0.486761	-1.01738	-1.01899	-0.488372	0.0272489	0.0397052	0.0242435	0.272914	0.914132	0.267691	0.108697	0.809494	0.0571429	0.0571429	0.0285714	0.342857	0.701673	0.223406	0.109317	0.773346
mmu-miR-1945	3.83314	3.11541	3.66122	3.61647	3.08398	3.6119	2.80995	3.11458	2.25638	1.8616	1.7516	1.51052	2.90367	1.64192	1.96918	0.0497931	1.19857	1.55024	0.40146	0.893275	0.00335452	0.00937097	0.12814	0.989071	0.0830338	0.0637407	0.744227	0.857143	0.0571429	0.0285714	0.0571429	0.973408	0.223406	0.109317	0.481747
mmu-miR-1306-5p	6.63975	6.7857	6.33654	6.40369	6.49405	6.525	6.15423	6.54788	6.51691	6.85266	6.82678	6.34265	6.57596	6.54094	6.34751	-0.280357	-0.301831	0.0896585	0.111132	0.10151	0.0943217	0.493608	0.456252	0.914132	0.377287	0.675413	0.877695	0.228571	0.228571	0.685714	0.685714	0.82974	0.453213	0.810651	0.930095
mmu-miR-1306-3p	3.96611	4.05094	4.14578	3.47951	3.98002	4.05967	3.94115	4.18474	3.64849	3.5086	3.5207	3.72511	4.3357	3.7649	3.84135	0.357499	0.48213	-0.00618011	-0.13081	0.0815491	0.000986279	0.976944	0.456175	0.914132	0.0546004	0.990599	0.877695	0.0571429	0.0571429	0.885714	0.685714	0.701673	0.223406	0.937658	0.930095
mmu-miR-1946a	1.73705	0.645373	0.0943123	1.33804	0.200306	2.37284	1.32499	0.836924	0.0856225	0.0861308	1.83445	2.53686	0	1.04586	1.28112	0.547225	0.51503	-0.262265	-0.23007	0.518139	0.524049	0.695948	0.708691	0.95446	0.740086	0.824011	0.928766	0.857143	0.4	1	0.885714	0.973408	0.611713	1	0.990205
mmu-miR-1947-5p	6.88607	7.31349	6.66955	6.90726	7.32171	6.94246	7.32834	7.06154	6.39521	7.08574	6.90668	7.03612	6.83656	6.87347	7.05071	0.153338	0.367637	-0.00512026	-0.219419	0.539957	0.209625	0.97356	0.237421	0.961319	0.508093	0.990442	0.788742	1	0.228571	1	0.114286	1	0.453213	1	0.530827
mmu-miR-1947-3p	0.0152667	0	0.0198631	0.852091	0	0	0	0	0.0856225	0.0861308	1.83445	0	0	0	0	-0.668733	-0.668733	0.221805	0.221805	0.369973	0.369973	0.368676	0.368676	0.914132	0.630897	0.587995	0.809494	0.0319112	0.0319112	0.0689184	0.0689184	0.701673	0.223406	0.183435	0.481747
mmu-miR-1948-5p	4.66313	4.998	3.9908	4.39416	3.65958	5.06483	4.86929	5.03834	2.48327	4.69416	4.033	3.50559	3.78035	3.64581	3.50494	-0.12764	0.921196	0.902352	-0.146485	0.863892	0.298246	0.0194438	0.72736	0.989071	0.615394	0.0957453	0.937005	0.628571	0.228571	0.0285714	0.485714	0.898996	0.453213	0.109317	0.851961
mmu-miR-1948-3p	5.37368	5.89651	5.19536	5.49679	6.36556	5.39515	5.55391	5.77862	5.11362	5.4727	4.97775	4.87306	4.86336	4.97009	4.7537	-0.322973	0.585285	0.625535	-0.282723	0.151214	0.0744098	0.0201622	0.322248	0.914132	0.335158	0.096957	0.809494	0.0571429	0.114286	0.0285714	0.342857	0.701673	0.303586	0.109317	0.773346
mmu-miR-1949	3.06408	3.41287	2.93351	2.93053	3.43133	3.28902	0.547682	3.12744	2.00775	3.31665	3.65324	2.73387	2.87994	2.86356	2.61611	-0.219177	-0.39368	0.311878	0.486382	0.705869	0.66308	0.0646664	0.532489	0.989071	0.830393	0.204149	0.897452	0.628571	0.628571	0.0285714	0.685714	0.898996	0.790857	0.109317	0.930095
mmu-miR-1950	0.111918	1.59637	1.82115	1.7172	0.120466	1.81113	0.111588	0.872911	1.16781	0.0591547	0.848322	1.95233	0.91142	1.62384	0	0.430136	0.0372615	0.189762	0.582636	0.464869	0.945662	0.759024	0.345498	0.931882	0.976714	0.865241	0.809494	0.628571	0.857143	0.885714	0.485714	0.898996	0.930355	0.937658	0.851961
mmu-miR-669l-5p	4.48	2.95075	3.20537	4.01736	3.46506	3.1309	2.52884	3.61752	3.34313	3.34518	3.72858	3.9357	1.39891	2.87029	3.33145	-0.58821	-0.28672	0.779283	0.477794	0.360673	0.348176	0.280506	0.31347	0.914132	0.630897	0.509616	0.809494	0.4	0.628571	0.342857	0.485714	0.855887	0.790857	0.534008	0.851961
mmu-miR-669l-3p	0.0302186	0.751172	1.1518	0	0.0626657	0.844339	0.0579809	0.901621	0.137815	1.81266	1.79734	0	0	1.61538	0.793548	-0.647039	-0.78262	-0.118937	0.0166447	0.39569	0.293635	0.81267	0.96538	0.914132	0.609282	0.90063	0.992293	0.211798	0.228571	1	0.685714	0.82974	0.453213	1	0.930095
mmu-miR-669m-5p	0.0987547	1.61914	1.23576	1.73282	1.88006	0	1.85748	0.858894	1.79338	1.21996	0.796936	0.947721	1.4994	2.03678	0	-0.149119	-0.120983	0.0506452	0.0225094	0.786967	0.830634	0.932501	0.970614	0.989071	0.915583	0.970408	0.992293	1	0.857143	0.885714	0.885714	1	0.930355	0.937658	0.990205
mmu-miR-669m-3p	0.0588187	0.678452	1.18939	1.35874	0.177455	0.755886	2.58349	0.846953	1.21862	1.79465	0.796934	2.53256	0	1.63278	1.68527	0.192582	-0.179125	-0.641303	-0.269595	0.763915	0.776502	0.340627	0.670919	0.989071	0.886847	0.587995	0.926602	0.857143	0.628571	0.342857	0.885714	0.973408	0.790857	0.534008	0.990205
mmu-miR-669o-5p	4.93266	5.16499	5.12602	5.38459	5.04659	4.98128	5.06364	4.77625	4.43215	4.35207	4.40665	5.17048	4.61382	4.59021	4.87804	0.416184	0.569985	0.338928	0.185127	0.0527034	0.00167388	0.0911201	0.160074	0.914132	0.0760286	0.25385	0.744227	0.0571429	0.0571429	0.2	0.2	0.701673	0.223406	0.363824	0.622026
mmu-miR-669o-3p	7.05502	7.33262	7.07949	7.18642	6.4934	7.14682	6.92642	7.13703	6.41538	6.83788	7.00343	7.15548	7.01954	7.18444	6.94464	0.323795	0.173686	0.0873586	0.237468	0.198081	0.492239	0.343569	0.224532	0.914132	0.707784	0.587995	0.77829	0.114286	0.4	0.342857	0.342857	0.767436	0.611713	0.534008	0.773346
mmu-miR-1951	0.0302577	0	1.15185	0.822109	0	0	0	0	0	0	0	0	0	0	0	0	0	0.501054	0.501054	NaN	NaN	0.180912	0.180912	NaN	NaN	0.381113	0.744227	NaN	NaN	0.0689184	0.0689184	NaN	NaN	0.183435	0.481747
mmu-miR-1953	2.18678	1.55312	1.84434	1.2515	2.35856	2.06283	1.38136	1.40164	0.0299534	0.0301339	0.879023	0.955903	0.925369	1.03427	0.76906	0.608113	1.48806	0.787784	-0.0921642	0.160244	0.0133108	0.0249512	0.780465	0.914132	0.16901	0.109785	0.950899	0.114286	0.0571429	0.0285714	0.885714	0.767436	0.223406	0.109317	0.990205
mmu-miR-1954	5.71942	4.80363	5.0215	5.046	5.38458	5.07416	5.29658	5.39827	5.09859	5.2454	4.37752	4.77455	4.76648	4.97098	5.21767	0.0252524	0.381228	0.215214	-0.140761	0.936462	0.288666	0.386191	0.544273	0.990096	0.603494	0.587995	0.89877	0.857143	0.228571	0.342857	0.342857	0.973408	0.453213	0.534008	0.773346
mmu-miR-1955-5p	4.43846	4.35384	4.44194	4.17374	5.0313	4.27608	5.10457	4.7349	4.18282	4.85856	4.6127	4.723	5.07448	5.10749	4.94547	0.411249	0.235352	-0.610612	-0.434715	0.159896	0.42992	0.00176731	0.099684	0.914132	0.653857	0.0259206	0.744227	0.114286	0.4	0.0285714	0.2	0.767436	0.611713	0.109317	0.622026
mmu-miR-1955-3p	3.85418	3.98806	3.81768	3.85224	3.73929	4.64198	3.54517	4.43845	3.35524	3.65674	3.81134	3.50544	3.67805	3.96412	3.2798	-0.000917953	0.48345	0.271187	-0.213181	0.996463	0.174305	0.155552	0.482658	0.998619	0.465647	0.35337	0.884831	1	0.4	0.2	1	1	0.611713	0.363824	1
mmu-miR-1956	3.44836	3.94288	3.53114	3.69839	3.79641	3.23703	3.76107	3.4894	3.48967	3.15384	3.42211	3.73554	3.57562	2.39754	3.52644	-0.0464249	0.215766	0.346408	0.084217	0.893541	0.250865	0.351374	0.63902	0.989071	0.554068	0.587995	0.92243	0.4	0.4	0.685714	0.885714	0.855887	0.611713	0.810651	0.990205
mmu-miR-1958	2.17893	1.91986	1.26381	0.667986	1.96738	1.72572	0.254229	2.43232	0	0	0	1.94948	1.49399	1.04322	0.703778	1.29762	1.59491	0.210027	-0.0872677	0.0173115	0.0427419	0.646808	0.885841	0.914132	0.270219	0.785808	0.982475	0.0435966	0.0435966	0.885714	0.885714	0.701673	0.223406	0.937658	0.990205
mmu-miR-1960	3.25384	3.39841	2.40579	3.44453	2.77287	1.96599	2.44515	3.28723	2.92797	2.68661	3.65324	3.38474	3.19104	3.51666	3.05383	0.197294	-0.471469	-0.160927	0.507835	0.575554	0.296781	0.574889	0.219165	0.979207	0.613969	0.736703	0.77329	0.628571	0.4	1	0.342857	0.898996	0.611713	1	0.773346
mmu-miR-1964-5p	1.36203	3.71105	2.68285	3.22282	2.02758	1.67892	3.13428	1.80091	2.29049	1.90005	2.56685	2.92112	3.46636	2.65095	3.33189	0.840115	-0.0920432	-0.347895	0.584264	0.028269	0.821233	0.556188	0.377708	0.914132	0.909783	0.720435	0.809494	0.0571429	0.628571	0.885714	0.485714	0.701673	0.790857	0.937658	0.851961
mmu-miR-1964-3p	7.24004	7.83513	6.46277	7.258	8.20948	7.35353	7.83918	7.45404	7.61394	8.10331	7.69929	8.04583	8.09353	7.85432	8.08019	0.212958	-0.0914562	-0.819484	-0.51507	0.29172	0.726376	0.0593611	0.189602	0.914132	0.867776	0.193922	0.749912	0.628571	0.857143	0.0285714	0.114286	0.898996	0.930355	0.109317	0.530827
mmu-miR-1966-5p	2.52915	1.0042	2.2858	2.4903	0.149501	0	1.85656	1.87102	2.21391	1.24208	0.774219	1.53804	1.50537	1.03747	0	-0.389848	-0.440801	1.05714	1.1081	0.518195	0.53904	0.0833023	0.13553	0.95446	0.752048	0.238855	0.744227	0.857143	0.628571	0.2	0.114286	0.973408	0.790857	0.363824	0.530827
mmu-miR-1966-3p	3.45791	4.06343	4.13762	3.48958	3.81184	3.46469	4.01616	3.48253	2.9411	3.62992	3.30352	2.23289	2.44188	3.95569	2.93339	-0.400549	0.402293	0.896171	0.0933294	0.402829	0.174173	0.0980702	0.694775	0.914132	0.465647	0.267085	0.927766	0.4	0.228571	0.114286	0.685714	0.855887	0.453213	0.253408	0.930095
mmu-miR-1968-5p	4.98246	5.11353	5.47663	4.61316	5.41409	4.85651	4.69106	5.31078	5.99218	5.68467	5.55045	6.02982	5.21318	5.64959	5.35655	-0.180146	-0.674321	-0.515843	-0.0216688	0.455908	0.0273379	0.088179	0.933615	0.926084	0.223874	0.248036	0.992293	0.628571	0.0571429	0.114286	1	0.898996	0.223406	0.253408	1
mmu-miR-1968-3p	0.0153412	0	1.12994	0	1.28273	0.797023	1.26082	0.872312	0.161747	1.82955	2.11572	0.951813	0	1.03737	1.76334	-0.430876	-0.315785	-0.651811	-0.766902	0.581603	0.658693	0.207667	0.0652161	0.979207	0.826502	0.409517	0.744227	0.4	0.628571	0.459597	0.11021	0.855887	0.790857	0.661398	0.530827
mmu-miR-1969	1.22163	1.88408	2.25151	1.67521	1.37377	2.08607	1.90913	0.825392	0.0299534	0.0301339	0.879023	0.951734	1.50544	1.03743	0.746145	0.747152	1.23555	0.697917	0.209516	0.0980888	0.0289606	0.0435551	0.579876	0.914132	0.228731	0.163535	0.899077	0.114286	0.114286	0.0571429	0.885714	0.767436	0.303586	0.175288	0.990205
mmu-miR-1946b	1.14493	1.26414	1.1896	0	0.0319843	0	0.0295747	0.918659	0.0866112	1.7737	0.821402	0	0	0	0	-0.893905	-0.64885	0.899668	0.654613	0.208677	0.317963	0.0581321	0.135899	0.914132	0.629558	0.192795	0.744227	0.0319112	0.228571	0.0689184	0.245383	0.701673	0.453213	0.183435	0.751587
mmu-miR-1970	0.0302186	0.751172	1.1518	0	0.0630075	0	1.20713	0.90144	0.0584557	0.0588052	1.4346	1.53142	0.905255	1.62622	1.29828	0.823006	0.0256084	-0.856996	-0.0595984	0.207023	0.965244	0.0484621	0.89015	0.914132	0.98736	0.17541	0.982475	0.228571	1	0.0571429	0.771503	0.82974	1	0.175288	0.990205
mmu-miR-1983	6.70411	6.57458	6.33262	6.03562	6.12643	6.14549	6.13984	6.15388	4.07646	4.72802	4.56664	5.0525	4.56154	4.45876	4.63216	0.219199	1.68437	1.73549	0.270324	0.408552	0.0132012	0.000127001	0.163396	0.914132	0.16901	0.00743217	0.744227	0.857143	0.0571429	0.0285714	0.342857	0.973408	0.223406	0.109317	0.773346
mmu-miR-1839-5p	12.0778	12.3611	12.2479	12.2744	12.2132	12.2012	12.2396	12.3856	12.1316	12.1136	12.1886	12.0855	12.0711	11.9653	12.1387	-0.0794715	0.115291	0.175175	-0.0195875	0.125848	0.0695361	0.0535198	0.798496	0.914132	0.322946	0.184588	0.959555	0.228571	0.0571429	0.114286	0.885714	0.82974	0.223406	0.253408	0.990205
mmu-miR-1839-3p	9.1878	9.34056	9.32731	9.22083	9.24622	9.24941	9.46209	9.45594	9.19409	9.31154	9.19978	9.2473	9.09519	9.34222	9.11189	-0.0359896	0.118277	0.0699778	-0.0842887	0.629824	0.164636	0.361478	0.293659	0.982738	0.465647	0.587995	0.809494	0.857143	0.228571	0.685714	0.342857	0.973408	0.453213	0.810651	0.773346
mmu-miR-1981-5p	8.42987	8.11059	8.39453	8.26762	8.43501	8.3296	8.23845	8.42788	8.07769	8.17208	7.99772	8.20207	8.0835	8.16928	7.99629	0.0302889	0.27524	0.187868	-0.0570832	0.677703	0.011933	0.0790578	0.535325	0.989071	0.161915	0.231903	0.89877	0.857143	0.0571429	0.114286	0.685714	0.973408	0.223406	0.253408	0.930095
mmu-miR-1981-3p	8.06214	8.54401	7.80972	8.32751	8.72827	8.22243	8.11394	8.57479	8.42589	8.66473	8.66341	8.54189	8.99209	8.23671	8.80659	0.059644	-0.174821	-0.458474	-0.224009	0.759346	0.343367	0.092151	0.338646	0.989071	0.630897	0.254909	0.809494	0.857143	0.628571	0.2	0.342857	0.973408	0.790857	0.363824	0.773346
mmu-miR-1982-5p	0	0	0	0	1.22496	0	0.0583099	0.901433	0.0299534	0.0301339	0.879023	0	0	0	0	-0.313037	0.23314	0	-0.546177	0.383903	0.600374	NaN	0.172221	0.914132	0.790597	NaN	0.744227	0.0319112	0.628571	NaN	0.0689184	0.701673	0.790857	NaN	0.481747
mmu-miR-1982-3p	4.96974	4.75984	4.69411	4.76387	4.89961	4.79486	4.7958	4.22633	3.97104	4.85403	4.56525	4.82757	4.61717	4.64936	4.6779	0.229562	0.215709	0.103886	0.11774	0.471495	0.521017	0.222249	0.513983	0.93408	0.738062	0.428261	0.89161	0.628571	0.628571	0.2	0.885714	0.898996	0.790857	0.363824	0.990205
mmu-miR-664-5p	7.56976	7.53704	7.28809	7.51699	7.99402	7.65467	7.77807	7.8157	8.03994	7.80872	7.62356	7.77438	7.90444	7.87971	7.73873	0.00024271	-0.0134571	-0.346345	-0.332645	0.998619	0.928605	0.00588798	0.0130245	0.998619	0.966307	0.0511526	0.744227	1	1	0.0285714	0.0285714	1	1	0.109317	0.481747
mmu-miR-664-3p	9.62402	9.31467	9.76854	9.42939	9.7948	9.33909	9.52277	9.54599	9.88266	10.2071	10.0646	10.1889	10.2517	10.202	10.0863	0.130741	-0.500796	-0.648045	-0.016508	0.296764	0.0139731	0.00476074	0.908469	0.914132	0.172667	0.0471617	0.990353	0.4	0.0571429	0.0285714	0.885714	0.855887	0.223406	0.109317	0.990205
mmu-miR-3057-5p	6.87964	6.92955	5.72944	6.73905	6.38164	6.72311	6.2887	6.59942	6.32033	6.53213	6.64156	5.84731	6.03201	5.99581	5.9409	-0.543997	0.000212645	0.615411	0.0712014	0.0164753	0.998822	0.116769	0.824747	0.914132	0.999818	0.298386	0.971	0.0571429	1	0.342857	0.342857	0.701673	1	0.534008	0.773346
mmu-miR-3057-3p	1.19198	0.556783	1.2502	2.32988	1.98483	0	2.34514	2.65469	2.22846	0.163528	1.78104	2.25526	2.90117	1.06354	1.95921	0.653784	0.355152	-0.712585	-0.413953	0.431063	0.699922	0.227455	0.581103	0.924135	0.850931	0.433563	0.899077	0.4	0.628571	0.485714	0.485714	0.855887	0.790857	0.661398	0.851961
mmu-miR-1251-5p	1.15799	0	1.20643	1.76518	1.19116	0	0.0297162	0	0	0	0	0	0	0	0	0	0.305218	1.0324	0.727181	NaN	0.37748	0.0686969	0.178313	NaN	0.630897	0.209876	0.744227	NaN	0.270289	0.0689184	0.300522	NaN	0.518836	0.183435	0.773346
mmu-miR-3060-3p	6.22362	6.95546	6.42573	6.70853	6.63812	6.83239	6.55263	7.12113	6.77301	7.04612	6.7493	6.92741	7.2363	6.59124	7.36112	0.172871	-0.0700807	-0.450683	-0.207731	0.423922	0.676035	0.103994	0.349762	0.921996	0.83763	0.278901	0.809494	0.628571	0.857143	0.2	0.485714	0.898996	0.930355	0.363824	0.851961
mmu-miR-3061-5p	5.02809	5.12548	4.83185	4.66802	4.9755	4.39167	4.7405	5.14918	4.93644	5.04811	4.78388	5.09158	4.86394	4.65102	4.71229	-0.0930991	-0.108597	0.0836523	0.0991498	0.488124	0.579438	0.576154	0.629305	0.935742	0.780571	0.736703	0.920515	0.628571	0.857143	0.685714	0.885714	0.898996	0.930355	0.810651	0.990205
mmu-miR-3061-3p	5.44576	5.4181	5.08392	5.34763	5.742	5.58288	5.87341	5.47563	5.49613	5.90654	5.6982	6.16723	5.86054	5.9232	5.66215	0.202994	-0.0318063	-0.579431	-0.34463	0.260358	0.839642	0.00536673	0.0287705	0.914132	0.920812	0.0480404	0.744227	0.4	0.857143	0.0285714	0.0285714	0.855887	0.930355	0.109317	0.481747
mmu-miR-3062-5p	1.18155	1.18043	1.80978	1.30082	1.25497	0.819657	0.085766	0.886322	2.21391	1.24208	0.774219	2.53682	0.899143	1.0459	0.683881	-0.118634	-0.648391	0.0767093	0.606466	0.850896	0.269408	0.872775	0.0886142	0.989071	0.577184	0.937351	0.744227	0.857143	0.628571	0.342857	0.114286	0.973408	0.790857	0.534008	0.530827
mmu-miR-3063-3p	0.0588908	0	1.18948	1.78403	0.0319509	0.871879	0.0295438	0	0.0299534	0.0301339	0.879023	0.955958	0.925463	0.0141279	1.35655	0.499988	-0.0796932	-0.0549251	0.524756	0.269571	0.832889	0.920172	0.337452	0.914132	0.915583	0.966117	0.809494	0.4	0.628571	1	0.38363	0.855887	0.790857	1	0.846384
mmu-miR-3064-5p	3.57989	3.64728	3.35728	3.4135	2.57932	3.70209	2.82423	3.61462	2.92981	3.31832	3.31243	3.10504	1.85817	2.86095	2.42582	-0.624355	-0.00678519	0.93699	0.31942	0.104991	0.983514	0.0378222	0.342518	0.914132	0.993405	0.147985	0.809494	0.114286	1	0.0285714	0.885714	0.767436	1	0.109317	0.990205
mmu-miR-3064-3p	2.85605	2.75556	3.75379	3.07678	2.49597	3.02759	2.45952	2.98101	2.64608	2.648	3.06542	1.50016	2.89191	2.63798	2.44784	-0.41703	-0.0454794	0.741074	0.369523	0.278254	0.834612	0.10158	0.228747	0.914132	0.916749	0.273469	0.77829	0.228571	0.628571	0.114286	0.342857	0.82974	0.790857	0.253408	0.773346
mmu-miR-3065-5p	8.32267	7.46187	8.47184	7.77184	7.49319	7.65632	7.93857	7.56393	7.85233	7.70475	7.46083	7.98938	7.0567	7.65065	7.27674	-0.179269	-0.00963443	0.513685	0.344051	0.484297	0.951677	0.15292	0.249222	0.935742	0.980731	0.35337	0.803824	0.628571	1	0.2	0.485714	0.898996	1	0.363824	0.851961
mmu-miR-3065-3p	6.7048	6.48623	6.14072	6.4453	6.7275	6.54607	6.62631	6.50443	6.67164	6.777	7.25506	6.9395	6.99035	6.96029	6.58595	-0.0322087	-0.300155	-0.424763	-0.156817	0.88371	0.231733	0.0311677	0.280852	0.989071	0.539023	0.129835	0.809494	1	0.114286	0.0571429	0.2	1	0.303586	0.175288	0.622026
mmu-miR-3066-5p	3.8996	4.95997	4.74802	4.59632	3.74626	4.371	4.07775	4.60501	4.01366	3.18404	3.71554	4.17023	3.76604	3.97052	4.25579	0.402902	0.562259	0.510331	0.350974	0.232956	0.137953	0.110358	0.28141	0.914132	0.450069	0.287217	0.809494	0.228571	0.114286	0.2	0.342857	0.82974	0.303586	0.363824	0.773346
mmu-miR-3066-3p	1.15791	0.645303	1.20633	1.338	1.30776	1.36728	1.28408	0.859596	0.111557	0.112214	2.14675	0	1.9246	0.0174959	1.33598	0.0293442	0.414505	0.267365	-0.117795	0.973632	0.605148	0.628618	0.562442	0.993447	0.791612	0.77436	0.899077	0.628571	0.628571	0.885714	0.485714	0.898996	0.790857	0.937658	0.851961
mmu-miR-3067-5p	0.0152465	0.794118	0.0198368	0	0	0	0	0	0	0	0	0.970751	0	0.00364479	0	0.243599	0	-0.0362986	0.2073	0.388937	NaN	0.911199	0.367109	0.914132	NaN	0.960492	0.809494	0.270289	NaN	0.657255	0.0689184	0.82974	NaN	0.810651	0.481747
mmu-miR-3068-5p	8.20871	7.62089	8.32843	7.64742	7.27055	7.73389	7.79275	7.76636	7.41984	7.6757	7.489	7.6305	7.78478	8.00208	7.4835	0.197033	0.112708	0.22615	0.310474	0.204783	0.476251	0.342974	0.219268	0.914132	0.693901	0.587995	0.77329	0.4	0.4	0.485714	0.685714	0.855887	0.611713	0.661398	0.930095
mmu-miR-3068-3p	9.01483	9.263	9.04836	9.04572	9.37026	8.99329	9.27048	9.19827	9.41385	9.40532	9.30115	9.36741	9.56509	9.40837	9.58071	0.106954	-0.165365	-0.387418	-0.115098	0.163607	0.130455	0.00268085	0.289844	0.914132	0.438479	0.0329627	0.809494	0.4	0.114286	0.0285714	0.485714	0.855887	0.303586	0.109317	0.851961
mmu-miR-3069-5p	2.84491	3.0734	2.92187	3.0926	3.60313	2.64983	3.41463	2.78295	2.62327	2.62506	2.54099	3.26241	2.46688	1.6497	1.92163	-0.271283	0.516196	0.658037	-0.129441	0.501641	0.113307	0.16059	0.62462	0.948798	0.417067	0.360624	0.918832	0.4	0.0571429	0.342857	1	0.855887	0.223406	0.534008	1
mmu-miR-3069-3p	3.25297	3.17078	3.32813	3.06988	3.64817	2.61143	4.1004	3.37344	2.87136	2.6257	2.30464	3.23805	3.44991	3.96401	3.70007	0.987444	0.832792	-0.382574	-0.227922	0.00845308	0.0719236	0.0876968	0.521454	0.914132	0.330705	0.248036	0.89161	0.0571429	0.228571	0.114286	0.342857	0.701673	0.453213	0.253408	0.773346
mmu-miR-3071-5p	4.27179	4.25421	4.07365	4.41816	4.04531	4.56562	4.78884	4.87948	4.45032	4.45252	4.9643	4.31132	4.67901	4.0669	4.3482	-0.271024	-0.0525668	-0.0969018	-0.315359	0.271131	0.843866	0.533195	0.192473	0.914132	0.92252	0.705512	0.752829	0.228571	1	0.685714	0.342857	0.82974	1	0.810651	0.773346
mmu-miR-3071-3p	5.92469	5.47802	5.8961	6.1533	6.37967	5.87812	6.16131	5.65377	5.23777	5.45885	6.21942	5.40956	5.14255	5.61808	5.52076	-0.215944	0.379539	0.440289	-0.155194	0.550928	0.338987	0.0483881	0.492757	0.965649	0.630897	0.17541	0.886214	0.857143	0.4	0.114286	0.685714	0.973408	0.611713	0.253408	0.930095
mmu-miR-3072-3p	1.22141	1.08838	1.85376	2.5297	1.3948	1.73636	2.62401	0.814224	1.24062	2.2152	0.774215	1.52836	1.48879	1.62852	1.2811	0.0716777	0.232336	0.191619	0.0309607	0.882376	0.701487	0.607821	0.952921	0.989071	0.85163	0.762496	0.992293	0.628571	0.628571	1	1	0.898996	0.790857	1	1
mmu-miR-3073a-5p	1.09862	0	0.0199511	0	0.0626025	1.42865	0.0579223	0	1.13746	0.03032	0	0	0	0	0	-0.38926	-0.00196527	0.279643	-0.107652	0.40747	0.997089	0.381113	0.816071	0.914132	0.999818	0.587995	0.971	0.122745	0.721277	0.185877	0.459597	0.767436	0.890497	0.363824	0.851961
mmu-miR-3073a-3p	0	0	0	0	0.092223	0.81999	0.085379	1.47284	0	0	0	0	0.950704	0.00364346	0	0.238587	0.617609	-0.238587	-0.617609	0.388895	0.160789	0.388895	0.160789	0.914132	0.465647	0.587995	0.744227	0.270289	0.0435966	0.185877	0.0210706	0.82974	0.223406	0.363824	0.481747
mmu-miR-3074-5p	13.8969	13.4815	14.3654	13.7739	13.0854	13.634	13.5524	13.6547	13.5387	13.6273	13.6083	13.6306	13.7821	13.7496	13.528	0.0811476	-0.109786	0.206855	0.397788	0.272115	0.476305	0.350263	0.135635	0.914132	0.693901	0.587995	0.744227	0.4	0.857143	0.485714	0.2	0.855887	0.930355	0.661398	0.622026
mmu-miR-3074-1-3p	6.19493	6.46688	6.57849	6.24224	7.13488	6.71499	6.82274	6.81017	7.10446	7.33805	6.98781	7.34392	7.21832	6.73967	7.07199	-0.0499715	-0.272749	-0.722836	-0.500059	0.775683	0.110378	0.00516577	0.00821687	0.989071	0.410655	0.0480404	0.682484	1	0.228571	0.0285714	0.0285714	1	0.453213	0.109317	0.481747
mmu-miR-3075-5p	2.51163	1.06448	1.86491	2.00326	2.68603	2.04121	1.96843	1.38523	0.0588041	1.16885	0.848321	1.5285	1.48904	0.0271837	2.05184	0.582149	1.32823	0.586927	-0.159155	0.335241	0.0322482	0.314174	0.705224	0.914132	0.247271	0.558915	0.928766	0.4	0.0571429	0.485714	0.685714	0.855887	0.223406	0.661398	0.930095
mmu-miR-3076-5p	2.18687	1.1081	1.84446	1.68743	0.25052	1.30482	1.92421	2.43856	2.24288	1.28016	1.76586	0.955881	0	1.61841	0.768943	-0.927156	-0.283437	0.870907	0.227187	0.0855655	0.627967	0.0796577	0.684202	0.914132	0.803984	0.232693	0.926732	0.114286	1	0.0571429	1	0.767436	1	0.175288	1
mmu-miR-3076-3p	4.45297	4.4764	4.61179	4.85924	5.20877	4.82292	5.11703	4.63005	5.38184	4.69863	5.02176	4.82576	4.81759	4.76515	4.87877	-0.212264	-0.0893876	-0.221713	-0.344589	0.394641	0.727774	0.0945059	0.083888	0.914132	0.867776	0.259385	0.744227	0.628571	0.857143	0.2	0.114286	0.898996	0.930355	0.363824	0.530827
mmu-miR-3077-3p	2.81909	3.2516	0.357689	2.63526	3.00658	1.97193	2.73319	2.81314	3.15237	3.63449	3.29929	2.72768	3.04453	3.2263	3.0835	-0.341545	-0.730839	-0.754595	-0.365301	0.126586	0.0440457	0.330583	0.625353	0.914132	0.270219	0.578211	0.918832	0.114286	0.0571429	0.485714	1	0.767436	0.223406	0.661398	1
mmu-miR-3079-5p	3.83935	3.79542	3.6697	3.28194	3.29057	3.79917	3.05328	2.57157	1.35551	2.85522	2.55781	3.51833	2.4443	2.38862	3.22411	0.637656	0.922463	0.752763	0.467956	0.31097	0.170534	0.069314	0.169503	0.914132	0.465647	0.210111	0.744227	0.628571	0.114286	0.0571429	0.342857	0.898996	0.303586	0.175288	0.773346
mmu-miR-3079-3p	2.27764	3.34605	2.90391	2.40622	2.44027	2.51586	1.48125	2.82626	0.0856225	0.0861308	1.83445	2.25689	2.21121	2.37175	1.62301	1.44698	1.64718	0.61774	0.417542	0.121643	0.0856483	0.0886095	0.314998	0.914132	0.36473	0.248036	0.809494	0.114286	0.114286	0.0571429	0.685714	0.767436	0.303586	0.175288	0.930095
mmu-miR-3080-5p	0.0152667	0	0.0198631	0.852091	0	0	0	0	1.13746	0.03032	0	0	0.941404	0.00720531	0.820488	0.0530146	-0.38926	-0.220469	0.221805	0.912753	0.40747	0.529804	0.368676	0.989071	0.645399	0.704405	0.809494	1	0.122745	1	0.0689184	1	0.304442	1	0.481747
mmu-miR-3080-3p	0.0584797	1.26527	0.0758238	1.35925	1.89937	1.77802	1.30623	0	1.74957	0.0595082	0	0	0.950704	0.00364346	0	-0.364438	0.642878	0.451119	-0.556197	0.602698	0.421395	0.341675	0.363613	0.98255	0.653814	0.587995	0.809494	0.58208	0.475533	0.11021	0.485714	0.898996	0.716925	0.253408	0.851961
mmu-miR-3081-5p	0	0	0	0	0	0	0	0	0	0	0	0	1.52617	0.00721953	0	0.383346	0	-0.383346	0	0.388402	NaN	0.388402	NaN	0.914132	NaN	0.587995	NaN	0.270289	NaN	0.185877	NaN	0.82974	NaN	0.363824	NaN
mmu-miR-3081-3p	3.89391	4.28216	4.60519	5.01814	5.20316	4.98556	4.87818	4.41038	4.99695	4.88521	5.0977	4.62227	4.62339	4.15435	4.3419	-0.557808	-0.123966	0.0143727	-0.419469	0.0102808	0.527131	0.959156	0.205813	0.914132	0.742923	0.981128	0.761477	0.0571429	0.628571	0.885714	0.342857	0.701673	0.790857	0.937658	0.773346
mmu-miR-3082-5p	1.75802	0	1.81037	1.73096	0.20161	1.33422	1.89244	1.85288	0.112799	1.79418	1.38886	2.27149	1.48874	1.04589	0.683935	0.273902	0.221677	-0.047676	0.00454903	0.678875	0.746619	0.934944	0.994122	0.989071	0.874118	0.972231	0.997478	0.857143	0.628571	0.885714	0.685714	0.973408	0.790857	0.937658	0.930095
mmu-miR-3082-3p	7.07836	7.17354	6.91845	6.90604	7.14039	6.94506	6.9607	7.0254	7.01327	7.54191	7.51055	7.02396	7.49011	7.33276	7.48354	-0.0226505	-0.337358	-0.313496	0.00121199	0.91717	0.181339	0.0576668	0.988243	0.989071	0.468577	0.192405	0.995291	0.628571	0.228571	0.114286	0.885714	0.898996	0.453213	0.253408	0.990205
mmu-miR-3083-5p	1.87903	2.46165	3.4471	2.80907	2.05375	1.65832	3.4916	1.78839	3.1263	3.1282	3.04264	1.47469	3.03872	2.07615	4.33328	-0.368333	-0.851026	-0.0814968	0.401196	0.596593	0.137277	0.912873	0.483294	0.98255	0.450069	0.960492	0.884831	0.4	0.4	1	0.485714	0.855887	0.611713	1	0.851961
mmu-miR-3083-3p	0.148887	1.53561	2.25122	2.29478	2.37308	0	1.95501	2.65468	1.25961	1.83013	1.78104	1.51035	2.47995	2.63228	1.62292	0.43778	0.122099	-0.503751	-0.18807	0.25855	0.856166	0.424833	0.817981	0.914132	0.926438	0.61603	0.971	0.628571	0.4	0.485714	0.685714	0.898996	0.611713	0.661398	0.930095
mmu-miR-3084-5p	4.46574	4.35428	5.50278	4.88213	4.36601	4.34262	4.72764	5.15441	3.7084	4.2551	4.63032	4.44801	4.26104	4.15027	3.64799	-0.0711134	0.449727	0.674403	0.153562	0.835068	0.245	0.0804638	0.652089	0.989071	0.547349	0.234076	0.92243	0.857143	0.228571	0.0571429	0.685714	0.973408	0.453213	0.175288	0.930095
mmu-miR-3084-3p	5.87336	6.16327	5.84238	6.3245	6.71421	6.23557	6.17655	6.15027	6.55015	6.81507	6.19715	6.71085	6.98062	6.44236	6.98633	0.259253	-0.201641	-0.729166	-0.268271	0.306925	0.416836	0.00592179	0.180469	0.914132	0.653814	0.0511526	0.744227	0.4	0.4	0.0285714	0.342857	0.855887	0.611713	0.109317	0.773346
mmu-miR-3085-3p	2.20047	2.15349	1.86402	1.22297	0.14801	1.36809	0.137175	1.87156	1.19411	0.0866239	1.41045	1.54577	0.932994	0.0107376	0	-0.274684	-0.0158512	1.23786	0.979031	0.644668	0.979978	0.0381882	0.110467	0.984299	0.993405	0.148945	0.744227	0.628571	0.857143	0.0571429	0.2	0.898996	0.930355	0.175288	0.622026
mmu-miR-3086-5p	5.16535	6.2955	5.5186	6.1998	5.52888	6.21212	6.21629	6.19029	6.38715	6.15586	6.91275	6.48623	6.61551	6.1125	7.00921	0.0706105	-0.448358	-0.761049	-0.242081	0.819029	0.184553	0.0657227	0.48378	0.989071	0.470251	0.2046	0.884831	0.857143	0.4	0.114286	0.685714	0.973408	0.611713	0.253408	0.930095
mmu-miR-3086-3p	3.02909	2.26529	1.95145	2.9852	2.06319	2.51392	3.15823	1.78386	2.64012	3.0973	2.52557	0.916759	3.07428	2.37306	1.61204	-0.760294	-0.374531	0.56372	0.177956	0.205889	0.333941	0.344937	0.673557	0.914132	0.630897	0.587995	0.926732	0.228571	0.4	0.685714	0.885714	0.82974	0.611713	0.810651	0.990205
mmu-miR-466m-5p	1.77508	1.57564	0.160284	2.0414	1.25488	1.4061	0.0856817	0	1.13746	0.03032	0	2.26696	1.90099	0.0334768	1.68564	1.08251	0.297407	-0.083665	0.701435	0.14151	0.598989	0.901704	0.25923	0.914132	0.790093	0.955304	0.809494	0.114286	0.475533	0.885714	0.114286	0.767436	0.716925	0.937658	0.530827
mmu-miR-466m-3p	0.0449217	0.712685	1.75335	0	0.0319509	0.871879	0.0295438	0	0.0871138	2.17984	0	0.951774	0.918322	1.0374	1.33582	0.305178	-0.522309	-0.433091	0.394396	0.711221	0.54532	0.371538	0.435463	0.989071	0.758909	0.587995	0.853714	0.628571	0.721277	0.342857	0.561363	0.898996	0.890497	0.534008	0.930095
mmu-miR-669d-2-3p	0.0152465	0.794118	0.0198368	0	0	0	0	0	0	0	0	0.970751	0	0.00364479	0	0.243599	0	-0.0362986	0.2073	0.388937	NaN	0.911199	0.367109	0.914132	NaN	0.960492	0.809494	0.270289	NaN	0.657255	0.0689184	0.82974	NaN	0.810651	0.481747
mmu-miR-466o-5p	2.21298	2.57872	1.88202	1.19654	1.39364	0.703354	1.92496	2.43824	0.0299534	0.0301339	0.879023	0.960406	0.93305	0.010713	0.793712	0.361434	1.30201	1.2931	0.352517	0.370985	0.0386682	0.0143315	0.486056	0.914132	0.267691	0.0796587	0.884831	0.628571	0.114286	0.0285714	0.685714	0.898996	0.303586	0.109317	0.930095
mmu-miR-466o-3p	0.0300365	1.33254	0.039033	0	0.0319509	0.871879	0.0295438	0	0	0	0	0	0	0	0	0	0.233344	0.350402	0.117059	NaN	0.353304	0.363067	0.776153	NaN	0.630897	0.587995	0.950899	NaN	0.11867	0.0689184	0.771503	NaN	0.303586	0.183435	0.990205
mmu-miR-669p-5p	6.35307	6.62416	6.48422	6.48218	5.77182	6.2565	6.08364	6.35209	5.57236	5.41681	6.01093	5.8491	5.58699	5.79283	5.7753	0.0843519	0.449313	0.734854	0.369892	0.688922	0.111145	9.03e-05	0.0549683	0.989071	0.412398	0.00708408	0.744227	0.628571	0.114286	0.0285714	0.0285714	0.898996	0.303586	0.109317	0.481747
mmu-miR-669p-3p	1.15799	0	1.20643	1.76518	0	0	0	0	0.0301389	1.13833	0	0.960388	0	1.03085	0.793616	0.306726	-0.389489	0.336185	1.0324	0.531666	0.407571	0.478784	0.0686969	0.961319	0.645399	0.661547	0.744227	1	0.122745	0.245383	0.0689184	1	0.304442	0.441251	0.481747
mmu-miR-466p-5p	1.13088	0	0.058084	1.38078	0.0629436	0.844102	1.20707	0	1.16781	0.0591547	0.848322	0	0	1.61839	1.35637	0.0519265	-0.163234	-0.101253	0.113907	0.927659	0.729208	0.863056	0.814899	0.989071	0.867776	0.928329	0.971	1	0.857143	1	1	1	0.930355	1	1
mmu-miR-466p-3p	3.30347	4.69011	2.77646	3.85157	3.84897	3.91075	4.15459	4.03767	3.52163	4.0194	3.61354	4.01081	3.77195	3.64986	4.00303	0.140723	0.269807	-0.203507	-0.332592	0.479252	0.211855	0.657313	0.478113	0.935742	0.510813	0.793056	0.884831	0.628571	0.228571	0.685714	0.485714	0.898996	0.453213	0.810651	0.851961
mmu-miR-466n-5p	3.25261	3.17154	3.14822	3.20646	2.1556	3.28998	2.48735	3.40155	1.8735	2.27008	2.07671	2.24156	2.88177	3.05317	2.62211	0.626222	0.760191	0.495056	0.361087	0.0326758	0.0829967	0.0664152	0.320922	0.914132	0.356023	0.205598	0.809494	0.114286	0.114286	0.0285714	1	0.767436	0.303586	0.109317	1
mmu-miR-466n-3p	3.06816	3.04689	3.48401	3.07363	3.26455	2.44815	3.02784	3.39716	2.2558	1.2972	2.08893	1.92027	2.19488	2.63893	2.99451	0.556506	1.15378	0.731025	0.133747	0.212319	0.0350772	0.046357	0.596657	0.914132	0.255389	0.170419	0.908717	0.4	0.0571429	0.0285714	0.685714	0.855887	0.223406	0.109317	0.930095
mmu-miR-3087-5p	0.0302577	0	1.15185	0.822109	0.0626025	1.42865	0.0579223	0	0.0591565	1.75059	0	0.944339	0.905619	0.0239433	2.34095	0.450466	-0.215954	-0.55266	0.11376	0.576751	0.766186	0.368929	0.809809	0.979207	0.880001	0.587995	0.967386	0.628571	1	0.485714	1	0.898996	1	0.661398	1
mmu-miR-3087-3p	2.58032	2.2334	3.45199	2.80231	3.2504	2.84992	2.10939	3.27274	3.49918	3.64323	3.29122	3.62403	3.32275	3.64493	3.6113	0.0728778	-0.607264	-0.783751	-0.103609	0.598123	0.108342	0.0500912	0.790924	0.98255	0.405256	0.178102	0.955582	0.628571	0.0571429	0.0571429	0.885714	0.898996	0.223406	0.175288	0.990205
mmu-miR-3088-5p	1.145	0.677862	1.18969	0.771022	1.37479	1.31806	2.30495	1.41866	0.111557	0.112214	2.14675	0	2.24995	1.03746	0	0.031678	0.813941	0.12404	-0.658223	0.972435	0.354295	0.834823	0.0608973	0.993447	0.630897	0.914021	0.744227	0.858427	0.4	0.663117	0.0285714	0.973408	0.611713	0.810651	0.481747
mmu-miR-3088-3p	4.59636	4.2755	4.80915	4.64583	4.6816	4.22895	4.71485	4.59268	4.51013	4.35242	4.34696	4.87801	4.44791	4.15527	4.49872	0.091803	0.151344	0.0867321	0.027191	0.59394	0.285286	0.658289	0.868926	0.98255	0.601592	0.793521	0.978927	0.857143	0.4	0.685714	0.885714	0.973408	0.611713	0.810651	0.990205
mmu-miR-3089-5p	0	0	0	0	0.0626657	0.844339	0.0579809	0.901621	0	0	0	0	0	0	0	0	0.466652	0	-0.466652	NaN	0.141134	NaN	0.141134	NaN	0.450069	NaN	0.744227	NaN	0.0435966	NaN	0.0210706	NaN	0.223406	NaN	0.481747
mmu-miR-3089-3p	2.29002	2.94035	3.12508	3.23255	3.10806	3.25415	3.60032	3.49974	3.48066	2.93762	3.30791	0.914397	2.70205	2.37424	2.47166	-1.12647	0.123506	0.781415	-0.468565	0.0634672	0.563672	0.154909	0.112779	0.914132	0.77011	0.35337	0.744227	0.0571429	0.628571	0.2	0.114286	0.701673	0.790857	0.363824	0.530827
mmu-miR-3090-3p	0	0	0	0	0	0	0	0	0.0301389	1.13833	0	0	0.941404	0.00720531	0.820488	0.0527857	-0.389489	-0.442274	0	0.913181	0.407571	0.180598	NaN	0.989071	0.645399	0.381113	NaN	1	0.122745	0.0689184	NaN	1	0.304442	0.183435	NaN
mmu-miR-3091-5p	1.19138	1.59724	0.143856	2.05495	0.174326	1.77925	0.161646	1.86222	1.21807	1.21941	1.38886	0.944118	2.24058	1.0432	0.703877	-0.0425028	-0.281087	0.0139149	0.252499	0.910144	0.598803	0.980046	0.701835	0.989071	0.790093	0.990599	0.927894	0.4	1	0.885714	1	0.855887	1	0.937658	1
mmu-miR-3091-3p	1.15829	0	1.78388	1.3374	0.092223	0.81999	0.085379	1.47284	0.138559	2.21472	1.36913	1.52005	1.89682	2.04655	1.67188	0.543022	-0.623195	-0.713934	0.452283	0.464068	0.428256	0.155794	0.4059	0.931882	0.653857	0.35337	0.82841	0.628571	0.4	0.114286	0.685714	0.898996	0.611713	0.253408	0.930095
mmu-miR-3092-3p	3.01048	0.945827	2.61208	2.46407	2.78334	2.48035	3.37333	2.37199	1.16781	0.0591547	0.848322	0	0	1.02712	0.820417	-0.229877	2.06049	1.79623	-0.494142	0.616195	0.00792464	0.0196897	0.378634	0.98255	0.132141	0.0962606	0.809494	0.372456	0.0571429	0.0590719	0.685714	0.855887	0.223406	0.178101	0.930095
mmu-miR-3094-5p	1.18174	0	1.80999	2.06745	2.25982	0.796593	0.113294	0	1.16781	0.0591547	0.848322	0	0.933106	0.0106886	1.37893	-0.11108	0.100665	0.684114	0.472368	0.825185	0.876807	0.282718	0.52221	0.989071	0.933462	0.511655	0.89161	0.857143	0.857143	0.38363	0.771503	0.973408	0.930355	0.592271	0.990205
mmu-miR-3094-3p	1.20298	0.527149	2.2332	2.03999	0.250315	1.73787	1.92408	2.16807	0	0	0	0	1.50532	2.03444	0	0.884939	1.52008	0.61589	-0.019255	0.188724	0.039027	0.385449	0.974819	0.914132	0.267691	0.587995	0.992293	0.270289	0.0435966	0.309424	0.885714	0.82974	0.223406	0.534008	0.990205
mmu-miR-3095-5p	0.0720605	1.66794	0.0933331	1.33914	1.35289	1.3342	1.32603	1.85286	0	0	0	0	0	1.03734	2.09684	0.783545	1.46649	0.00957297	-0.673376	0.216071	0.00145735	0.988765	0.205021	0.914132	0.0695509	0.994619	0.761477	0.270289	0.0435966	0.663117	0.485714	0.82974	0.223406	0.810651	0.851961
mmu-miR-3095-3p	3.55401	3.30065	2.93501	2.57698	1.67501	3.27189	2.1479	4.07728	1.94174	2.87935	2.91764	2.74257	2.46942	2.05847	2.21549	-0.208089	0.213446	0.720174	0.298639	0.598056	0.749756	0.0367968	0.636611	0.98255	0.874926	0.145126	0.92243	0.628571	0.857143	0.0571429	0.685714	0.898996	0.930355	0.175288	0.930095
mmu-miR-3097-5p	1.82127	2.10988	2.59027	1.97205	2.33071	0	1.91082	1.84359	0.250342	2.58622	2.57633	2.24466	3.06008	1.07549	3.13036	0.573346	-0.28302	-0.254278	0.602088	0.568703	0.778195	0.643893	0.33697	0.978087	0.887168	0.785808	0.809494	0.628571	0.4	0.485714	0.485714	0.898996	0.611713	0.661398	0.851961
mmu-miR-3097-3p	4.16402	3.83547	3.39859	4.2079	4.32698	4.58378	4.08528	4.24166	5.01747	4.79048	3.07945	4.56768	4.326	4.51998	3.5403	-0.0573099	0.013626	-0.336996	-0.407931	0.936688	0.984376	0.311132	0.118886	0.990096	0.993405	0.555931	0.744227	0.628571	0.628571	0.2	0.114286	0.898996	0.790857	0.363824	0.530827
mmu-miR-3098-5p	3.84981	3.60536	4.1373	3.68561	4.57896	3.80445	4.46123	4.3097	4.13668	4.23223	3.49042	4.16433	4.67823	4.23519	4.45585	0.430289	0.335474	-0.563881	-0.469066	0.197106	0.310484	0.0142935	0.0696667	0.914132	0.624136	0.0796587	0.744227	0.114286	0.228571	0.0285714	0.114286	0.767436	0.453213	0.109317	0.530827
mmu-miR-3098-3p	3.41437	2.90029	3.14888	3.33046	2.79614	2.85959	2.76117	2.97726	1.9607	3.1026	3.06542	2.93159	2.68597	2.86189	2.17639	-0.045615	0.138967	0.53454	0.349958	0.919131	0.747169	0.0458137	0.0467703	0.989071	0.874118	0.169306	0.744227	0.628571	0.628571	0.0571429	0.0571429	0.898996	0.790857	0.175288	0.481747
mmu-miR-3100-3p	2.499	0.498298	1.84504	1.68669	1.41013	1.72625	0.25326	2.66151	3.05688	1.345	2.05419	0.927937	1.89299	2.36738	2.0013	-0.354622	-0.639236	-0.165146	0.119468	0.580954	0.406189	0.761485	0.860096	0.979207	0.645399	0.865241	0.977036	0.628571	0.628571	0.685714	0.885714	0.898996	0.790857	0.810651	0.990205
mmu-miR-3101-5p	3.05196	3.32685	2.37473	2.78459	3.76499	2.97816	2.82406	3.50352	1.31051	1.87385	2.58634	2.75704	2.22823	0.0336674	0	-0.668834	1.34411	1.6298	-0.38315	0.452914	0.0441916	0.106141	0.248491	0.924135	0.270219	0.281975	0.803824	0.857143	0.0571429	0.0571429	0.342857	0.973408	0.223406	0.175288	0.773346
mmu-miR-3101-3p	1.15761	0.64606	0.0939315	1.76572	0.0319509	0.871879	0.0295438	0	1.13746	0.03032	0	0	0	0.00363613	0.850452	-0.175738	-0.155916	0.702308	0.682486	0.708231	0.739374	0.152992	0.162776	0.989071	0.869445	0.35337	0.744227	0.58208	1	0.11021	0.114286	0.898996	1	0.253408	0.530827
mmu-miR-344e-3p	2.87716	4.35705	2.0529	3.04693	2.84606	2.19074	3.57876	3.72416	1.21753	0.112834	1.81502	0.955869	1.51171	1.03429	0	-0.172992	2.03647	2.20804	-0.0014215	0.785898	0.0305847	0.0109813	0.998175	0.989071	0.237805	0.071	0.998175	0.628571	0.0571429	0.0285714	1	0.898996	0.223406	0.109317	1
mmu-miR-344b-3p	0.0862146	1.20707	1.79683	1.31913	2.7642	2.70031	2.43638	2.61338	0.137079	1.24022	2.1306	1.93918	1.47424	2.62688	0.627612	0.497679	1.45927	-0.564668	-1.52626	0.524205	0.124945	0.348377	0.022177	0.955395	0.433213	0.587995	0.744227	0.628571	0.0571429	0.342857	0.0285714	0.898996	0.223406	0.534008	0.481747
mmu-miR-344c-3p	1.20234	1.5747	1.83278	1.70236	0.176742	0.7564	2.27435	1.43803	1.13746	0.03032	0	0	0	0	0	-0.38926	0.77212	1.57805	0.416666	0.40747	0.2452	0.00137078	0.432993	0.914132	0.547349	0.0230557	0.853714	0.122745	0.228571	0.0210706	0.485714	0.767436	0.453213	0.109317	0.851961
mmu-miR-344g-3p	0.0446558	1.29669	1.17137	0	0	0	0	0	0.0299534	0.0301339	0.879023	0	0.941404	0.00720531	0.820488	0.129238	-0.313037	0.185904	0.628179	0.749259	0.383903	0.684338	0.171304	0.989071	0.630897	0.814496	0.744227	0.857143	0.0319112	0.561363	0.0689184	0.973408	0.223406	0.756363	0.481747
mmu-miR-344f-5p	0.0152667	0	0.0198631	0.852091	0.0630075	0	1.20713	0.90144	1.16781	0.0591547	0.848322	0	0	0	0	-0.691762	-0.148867	0.221805	-0.32109	0.170601	0.753713	0.368676	0.420277	0.914132	0.876581	0.587995	0.846196	0.0319112	1	0.0689184	0.38363	0.701673	1	0.183435	0.846384
mmu-miR-344f-3p	0.0302186	0.751172	1.1518	0	1.25536	0.819337	1.23539	0	0	0	0	0	0.933106	0.0106886	1.37893	0.580682	0.827523	-0.0973857	-0.344227	0.190387	0.066808	0.834455	0.430598	0.914132	0.313472	0.914021	0.852257	0.11867	0.11867	1	0.38363	0.767436	0.303586	1	0.846384
mmu-miR-3102-5p	2.81642	2.6719	1.95056	2.82272	1.41133	2.3395	1.93906	1.4021	2.27981	1.88801	2.3424	2.52497	2.4829	1.64032	1.19165	-0.210109	-0.397073	0.605436	0.7924	0.587427	0.201282	0.178204	0.0422761	0.981204	0.493511	0.381113	0.744227	1	0.4	0.114286	0.0571429	1	0.611713	0.253408	0.481747
mmu-miR-3102-5p.2-5p	5.73473	5.40256	5.54241	5.56844	5.80749	5.19523	5.49794	5.78426	5.25328	5.00543	5.0567	4.72168	5.42341	4.87366	5.14693	-0.0637155	0.466092	0.52061	-0.00919752	0.729147	0.0407857	0.0355417	0.956489	0.989071	0.268797	0.142645	0.992293	0.857143	0.114286	0.0571429	0.885714	0.973408	0.303586	0.175288	0.990205
mmu-miR-3102-3p.2-3p	7.19265	7.18843	7.36346	7.19271	7.36291	7.12485	7.39185	7.21118	7.39765	7.59218	7.47629	7.52344	7.82045	7.67335	7.66745	0.182466	-0.21601	-0.436862	-0.0383847	0.079888	0.0518142	0.00154828	0.63603	0.914132	0.284567	0.0245117	0.92243	0.114286	0.0571429	0.0285714	0.685714	0.767436	0.223406	0.109317	0.930095
mmu-miR-3102-3p	9.18137	8.78273	9.59613	9.04527	8.73053	9.07263	9.14121	8.87668	9.53043	9.13559	9.19356	8.86739	9.11453	9.13759	9.10483	-0.23044	-0.331264	0.0952887	0.196112	0.192881	0.0975855	0.627996	0.36121	0.914132	0.383688	0.77436	0.809494	0.114286	0.114286	0.885714	0.485714	0.767436	0.303586	0.937658	0.851961
mmu-miR-3103-5p	0.0302186	0.751172	1.1518	0	1.25497	0.819657	0.085766	0.886322	0.0861142	1.1953	1.41045	0	0.933106	0.0106886	1.37893	-0.316606	-0.135609	-0.0973857	-0.278382	0.583766	0.793009	0.834455	0.4851	0.979207	0.892296	0.914021	0.884831	0.4	0.628571	1	0.342857	0.855887	0.790857	1	0.773346
mmu-miR-3103-3p	2.60999	2.75279	3.32396	3.65688	2.48807	2.48299	2.45217	3.28455	3.80819	4.3998	3.49308	4.24505	3.95107	3.52913	4.37318	0.124251	-1.22341	-0.938703	0.408957	0.722522	0.020824	0.0246735	0.24735	0.989071	0.200141	0.109443	0.803545	0.857143	0.0571429	0.0571429	0.114286	0.973408	0.223406	0.175288	0.530827
mmu-miR-3105-5p	3.94781	2.8294	4.02184	3.60919	3.32743	4.02532	3.08926	3.37102	2.93927	3.14755	3.64496	3.50935	2.85399	3.06548	3.96923	0.105586	0.20933	0.252548	0.148803	0.757907	0.504427	0.518836	0.676961	0.989071	0.721206	0.696378	0.926732	1	0.628571	0.685714	0.885714	1	0.790857	0.810651	0.990205
mmu-miR-3105-3p	6.06992	6.27628	6.51679	6.20075	6.08379	6.58685	6.51639	6.49322	6.45307	6.51591	6.85002	6.83621	6.74294	6.35293	6.97018	0.119233	-0.186273	-0.45963	-0.154124	0.539746	0.321146	0.0337126	0.337854	0.961319	0.630897	0.137586	0.809494	0.857143	0.857143	0.0571429	0.485714	0.973408	0.930355	0.175288	0.851961
mmu-miR-486b-5p	14.5052	15.5956	16.2711	14.7106	14.6261	14.2173	14.4691	14.0369	16.5835	16.0463	17.3452	17.3095	16.4204	17.257	15.8374	0.047721	-2.32098	-1.43545	0.933245	0.930292	0.0166539	0.0385603	0.102803	0.989071	0.180917	0.14998	0.744227	0.857143	0.0571429	0.0571429	0.0571429	0.973408	0.223406	0.175288	0.481747
mmu-miR-486b-3p	6.40678	7.48039	7.76611	6.30991	6.58499	6.07803	6.02538	5.79433	8.63565	7.8737	9.21449	9.42096	8.25028	9.12112	7.9519	0.111453	-2.45393	-1.69527	0.870113	0.840093	0.0129644	0.0158262	0.0960219	0.989071	0.167689	0.0844065	0.744227	0.857143	0.0571429	0.0285714	0.114286	0.973408	0.223406	0.109317	0.530827
mmu-miR-3074-2-3p	5.97484	5.65815	5.94865	5.29997	5.74747	5.28199	5.84546	6.03315	6.02732	5.82434	5.92662	6.02757	5.47091	6.04117	5.70912	-0.113904	-0.199077	-0.0917905	-0.00661725	0.487793	0.310784	0.675953	0.977421	0.935742	0.624136	0.809253	0.992293	1	0.628571	0.485714	1	1	0.790857	0.661398	1
mmu-miR-3108-5p	3.71896	3.62968	3.91387	3.28383	4.65612	4.58513	3.38737	4.24257	3.75946	3.48955	2.67727	2.23341	2.87028	3.05826	3.56584	-0.376816	0.909035	0.704639	-0.581213	0.42229	0.0973693	0.0774705	0.140017	0.92093	0.383688	0.227721	0.744227	0.628571	0.228571	0.0571429	0.2	0.898996	0.453213	0.175288	0.622026
mmu-miR-3109-5p	3.45911	3.41234	4.32026	4.01158	3.35307	4.08524	2.23878	4.2008	3.10814	2.6563	2.89803	3.24641	3.46331	3.51565	2.55771	0.308282	0.581981	0.605049	0.33135	0.286991	0.292133	0.100242	0.542521	0.914132	0.607076	0.270905	0.89877	0.4	0.4	0.342857	0.685714	0.855887	0.611713	0.534008	0.930095
mmu-miR-3109-3p	4.52454	4.74297	4.60817	4.33908	5.40952	4.68579	4.82654	5.17772	4.38356	5.1958	4.9529	5.40967	5.67316	4.59625	5.72825	0.507744	0.180804	-0.798142	-0.471202	0.21313	0.570895	0.049462	0.057165	0.914132	0.77673	0.177207	0.744227	0.228571	0.857143	0.114286	0.0571429	0.82974	0.930355	0.253408	0.481747
mmu-miR-3110-5p	2.22583	1.80423	2.5976	2.24395	2.02345	2.30306	1.4412	2.64015	2.57484	1.31398	2.07672	1.52542	1.48376	2.04294	1.26455	-0.409345	0.113452	0.638738	0.115941	0.387964	0.812349	0.0328062	0.715844	0.914132	0.904498	0.135062	0.933308	0.4	0.857143	0.0571429	1	0.855887	0.930355	0.175288	1
mmu-miR-3110-3p	0.044712	0.713215	1.17144	0.795673	0.0626657	0.844339	0.0579809	0.901621	0.0299534	0.0301339	0.879023	0	0	0.00719114	1.40361	0.0396629	0.153615	0.328561	0.214609	0.933236	0.696047	0.46944	0.541779	0.990096	0.849005	0.655726	0.89877	0.372456	0.4	0.309424	1	0.855887	0.611713	0.534008	1
mmu-miR-374c-5p	4.51954	3.91841	5.22638	3.95662	3.71735	3.64314	4.86156	3.57634	4.20772	3.66025	2.99411	4.52036	2.64979	3.64477	2.51551	-0.288086	0.328904	1.07263	0.455639	0.643911	0.514661	0.11193	0.332653	0.984299	0.731305	0.2897	0.809494	0.628571	0.857143	0.2	0.2	0.898996	0.930355	0.363824	0.622026
mmu-miR-3112-5p	1.13088	0	0.058084	1.38078	0.0626657	0.844339	0.0579809	0.901621	0.0299534	0.0301339	0.879023	0	0	0	0	-0.313037	0.153615	0.642436	0.175784	0.383903	0.696047	0.17061	0.697841	0.914132	0.849005	0.375864	0.927766	0.0319112	0.4	0.0689184	0.885714	0.701673	0.611713	0.183435	0.990205
mmu-miR-3112-3p	1.13104	0.712734	1.17169	0	1.19116	0	0.0297162	0	1.13746	0.03032	0	0	0	0	0	-0.38926	-0.0840412	0.753866	0.448647	0.40747	0.868276	0.0693903	0.306773	0.914132	0.930104	0.210111	0.809494	0.122745	0.854445	0.0689184	0.657255	0.767436	0.930355	0.183435	0.930095
mmu-miR-1912-5p	5.46805	4.70549	4.705	4.87518	2.63807	4.0888	3.48034	3.88704	5.49885	4.94367	4.43138	4.49277	6.00069	5.31307	5.22444	0.299776	-1.43441	-0.319313	1.41487	0.523551	0.0242858	0.414024	0.0134884	0.955395	0.207869	0.604715	0.744227	0.628571	0.0571429	0.685714	0.0285714	0.898996	0.223406	0.810651	0.481747
mmu-miR-1912-3p	5.56302	5.35869	5.57589	5.42184	4.76573	4.79552	4.7264	4.41834	6.17286	6.63911	6.16872	5.77003	6.96245	6.27625	6.73757	0.109678	-1.6504	-0.956714	0.803365	0.736488	0.00197762	0.0335576	0.000550797	0.989071	0.0760286	0.137586	0.548536	0.628571	0.0571429	0.0285714	0.0285714	0.898996	0.223406	0.109317	0.481747
mmu-miR-3113-5p	0.0451906	0	2.16199	0	0	0	0	0	0.0299534	0.0301339	0.879023	0	0	0.0106681	1.80251	0.140258	-0.313037	0.098501	0.551795	0.80292	0.383903	0.892887	0.379641	0.989071	0.630897	0.950517	0.809494	0.372456	0.0319112	0.877782	0.185877	0.855887	0.223406	0.937658	0.622026
mmu-miR-3470a	4.79742	4.87746	4.4704	4.76762	5.33099	5.14638	5.08337	5.27461	5.06629	5.21819	5.48875	5.44145	5.61952	4.9274	5.66131	0.154674	-0.0489074	-0.684191	-0.48061	0.492829	0.744145	0.0184449	0.00582476	0.942112	0.872794	0.0924214	0.548536	0.628571	1	0.0285714	0.0285714	0.898996	1	0.109317	0.481747
mmu-miR-3470b	5.85127	6.44519	6.23667	6.6951	6.95821	6.65195	6.0488	6.84619	6.23165	6.86619	6.81771	6.82483	6.71914	6.09077	6.77501	-0.0360773	-0.0122279	-0.29538	-0.31923	0.898395	0.967788	0.278367	0.282537	0.989071	0.987771	0.506384	0.809494	0.628571	1	0.2	0.342857	0.898996	1	0.363824	0.773346
mmu-miR-3471	2.13456	0.677329	0.076864	0	0.175877	1.35022	1.87502	1.43836	1.19457	1.19576	0.821404	0	2.22117	2.36738	2.00134	0.576895	0.139293	-0.925286	-0.487683	0.378492	0.736725	0.259909	0.459613	0.914132	0.869445	0.482149	0.878181	0.4	0.4	0.38363	0.485714	0.855887	0.611713	0.592271	0.851961
mmu-miR-3472	1.20171	2.20408	1.2627	1.26908	0.120466	1.81113	0.111588	0.872911	0.0861142	1.1953	1.41045	1.53474	0.911754	0.020785	1.74603	0.156037	-0.168264	0.431067	0.755369	0.793875	0.782018	0.387423	0.169188	0.989071	0.889328	0.587995	0.744227	0.857143	1	0.685714	0.2	0.973408	1	0.810651	0.622026
mmu-miR-3474	1.22129	1.5357	1.85363	2.29483	1.96761	2.57263	1.38028	0.805414	1.24062	2.2152	0.774215	2.7413	2.19735	2.05967	2.65567	1.00348	0.271469	-0.687138	0.0448768	0.127827	0.65581	0.0557319	0.923466	0.914132	0.824672	0.189086	0.992293	0.228571	0.628571	0.114286	1	0.82974	0.790857	0.253408	1
mmu-miR-28c	8.47167	7.34102	8.43921	7.28371	7.29915	7.28919	8.48274	7.58293	7.06695	7.6974	6.97661	8.0727	6.67418	8.23453	6.7558	0.187319	0.416517	0.4496	0.220402	0.711255	0.301223	0.431985	0.630057	0.989071	0.61763	0.623192	0.920515	1	0.4	0.342857	1	1	0.611713	0.534008	1
mmu-miR-3962	7.12089	6.15366	6.90819	6.18993	6.81038	6.43901	7.26552	6.59507	6.541	7.48184	6.53472	7.44221	6.31394	7.31262	6.5489	0.0518972	-0.0750262	-0.311247	-0.184324	0.907019	0.848139	0.435749	0.570502	0.989071	0.9249	0.626695	0.899077	1	1	0.342857	0.685714	1	1	0.534008	0.930095
mmu-miR-3964	1.71364	0	0.0583307	0.795271	0	0	0	0	0.0584557	0.0588052	1.4346	0	0.941347	1.02714	0	-0.0251648	-0.517286	0.149688	0.64181	0.965359	0.376499	0.772002	0.20736	0.993447	0.630897	0.871675	0.761477	0.59256	0.0319112	0.88242	0.0689184	0.898996	0.223406	0.937658	0.481747
mmu-miR-1843b-5p	11.7149	11.8918	11.9082	11.8878	11.809	11.9289	11.9807	11.9618	12.2369	12.1463	12.0105	12.1665	12.0817	11.9922	12.0786	-0.0514873	-0.211157	-0.229093	-0.0694228	0.538324	0.0615313	0.00827156	0.289496	0.961319	0.301081	0.0600476	0.809494	0.628571	0.0571429	0.0285714	0.2	0.898996	0.223406	0.109317	0.622026
mmu-miR-1843b-3p	7.68071	8.23846	7.3974	8.20658	8.78847	7.99208	8.19715	8.15508	8.47962	8.94959	8.71937	9.08398	9.01696	8.64395	8.91671	0.199207	-0.432998	-1.03461	-0.402409	0.29984	0.107205	0.00894586	0.187339	0.914132	0.403184	0.0623553	0.746337	0.4	0.228571	0.0285714	0.685714	0.855887	0.453213	0.109317	0.930095
mmu-miR-378b	4.36759	4.17237	4.8631	4.50689	4.94678	4.51866	4.78205	3.75305	3.99012	4.98522	5.07241	5.01114	4.24777	4.81685	4.32799	-0.0816454	-0.182448	-0.123448	-0.0226454	0.848457	0.696871	0.620816	0.943273	0.989071	0.849005	0.772472	0.992293	0.857143	0.4	0.885714	0.685714	0.973408	0.611713	0.937658	0.930095
mmu-miR-3966	6.66818	4.33557	6.53527	3.62847	6.76849	3.71096	6.99184	3.88238	7.1217	6.69282	3.12444	7.43148	4.21791	6.60257	3.07431	-0.314751	-0.307899	-0.0396954	-0.0465479	0.855224	0.852554	0.976228	0.969804	0.989071	0.926431	0.990599	0.992293	0.857143	1	1	0.685714	0.973408	1	1	0.930095
mmu-miR-3967	0.0588187	0.678452	1.18939	1.35874	0.092621	0.819673	1.23501	0.886332	0	0	0	0	0	1.02298	0	0.255746	0.758409	0.565604	0.062941	0.391002	0.0508104	0.196509	0.873502	0.914132	0.284567	0.396397	0.980433	0.563703	0.0435966	0.103754	1	0.898996	0.223406	0.253408	1
mmu-miR-3968	1.09862	0	0.0199511	0	0	0	0	0	0.0299534	0.0301339	0.879023	0	0	1.02298	0	-0.0572911	-0.313037	0.0238971	0.279643	0.887009	0.383903	0.951151	0.381113	0.989071	0.630897	0.976599	0.809494	0.359012	0.0319112	0.619839	0.185877	0.855887	0.223406	0.810651	0.622026
mmu-miR-3969	0	0	0	0	0	0	0	0	1.16816	1.16921	0	0	0	0	0	-0.779124	-0.779124	0	0	0.183504	0.183504	NaN	NaN	0.914132	0.468577	NaN	NaN	0.122745	0.122745	NaN	NaN	0.767436	0.304442	NaN	NaN
mmu-miR-3970	0	0	0	0	0.0319843	0	0.0295747	0.918659	0	0	0	0	0	1.02298	0	0.255746	0.245054	-0.255746	-0.245054	0.391002	0.355128	0.391002	0.355128	0.914132	0.630897	0.587995	0.809494	0.563703	0.11867	0.453255	0.0689184	0.898996	0.303586	0.661398	0.481747
mmu-miR-3971	1.16978	1.64182	1.22162	0.727388	1.35259	2.09884	1.32576	0.836492	0.0861142	1.1953	1.41045	0.951798	1.50554	0.0175019	1.33595	0.0554083	0.506132	0.237455	-0.213268	0.9212	0.363285	0.562479	0.533022	0.989071	0.630897	0.724338	0.897452	1	0.628571	0.885714	0.485714	1	0.790857	0.937658	0.851961
mmu-miR-3473b	4.37243	4.5726	4.67874	4.64652	4.80602	4.36114	3.97957	4.36864	3.91381	3.37169	3.96958	3.49993	3.55916	4.06015	4.27034	0.0957037	0.627153	0.720179	0.18873	0.736577	0.0623857	0.0253826	0.359589	0.989071	0.302954	0.11099	0.809494	0.628571	0.0571429	0.0285714	0.342857	0.898996	0.223406	0.109317	0.773346
mmu-miR-5098	0	0	0	0	0	0	0	0	0.0299534	0.0301339	0.879023	0	0	0.00363613	0.850452	-0.0995146	-0.313037	-0.213522	0	0.792331	0.383903	0.388652	NaN	0.989071	0.630897	0.587995	NaN	0.211798	0.0319112	0.185877	NaN	0.82974	0.223406	0.363824	NaN
mmu-miR-5099	12.883	13.041	12.755	13.3333	12.9416	13.0232	12.8146	13.2584	11.9736	12.0048	12.6685	12.3501	12.2026	12.1039	12.43	0.0560052	0.793822	0.731438	-0.00637879	0.832496	0.0559666	0.00425203	0.968766	0.989071	0.290104	0.0454298	0.992293	0.628571	0.0571429	0.0285714	1	0.898996	0.223406	0.109317	1
mmu-miR-5100	6.10919	5.92542	5.43814	6.01987	6.63326	6.17407	6.20066	6.06	6.40584	6.58735	6.32352	6.87093	6.85995	6.73884	7.07684	0.447735	-0.171906	-1.01348	-0.393843	0.00974103	0.301003	0.00292928	0.092158	0.914132	0.61763	0.0350537	0.744227	0.0571429	0.4	0.0285714	0.0571429	0.701673	0.611713	0.109317	0.481747
mmu-miR-5101	3.60696	4.17935	3.55129	4.07728	3.95992	3.65474	3.50685	4.26214	4.12754	3.80352	3.60481	4.50791	4.39137	3.77006	4.35495	0.410784	0.000622451	-0.402355	0.0078071	0.128007	0.997916	0.13117	0.974254	0.914132	0.999818	0.323445	0.992293	0.228571	1	0.114286	1	0.82974	1	0.253408	1
mmu-miR-5103	2.25548	3.00134	2.33104	2.43867	3.05298	3.72855	2.11512	2.35623	0.137815	1.81266	1.79734	0.931119	2.22491	1.05299	2.29216	0.376023	1.56395	0.881341	-0.306584	0.605061	0.0846588	0.0909155	0.485459	0.98255	0.361629	0.25385	0.884831	0.628571	0.0571429	0.0571429	0.685714	0.898996	0.223406	0.175288	0.930095
mmu-miR-5104	2.3162	3.49768	3.98952	2.56275	3.28148	3.13733	3.24639	3.11585	1.42475	3.1082	3.33765	2.24882	2.69494	2.05965	2.65576	-0.20874	0.571728	0.676744	-0.103724	0.765995	0.443259	0.185972	0.809511	0.989071	0.66537	0.384257	0.967386	0.628571	0.628571	0.342857	1	0.898996	0.790857	0.534008	1
mmu-miR-3473c	0.0447683	0	1.17152	1.38075	0.0321303	0	1.17571	0	1.16781	0.0591547	0.848322	0	0	1.02712	0.820417	-0.229877	-0.389802	0.187373	0.347298	0.616195	0.420191	0.69511	0.48618	0.98255	0.653814	0.823834	0.884831	0.372456	0.372456	0.459597	0.459597	0.855887	0.611713	0.661398	0.851961
mmu-miR-5107-5p	4.69544	5.62907	5.22803	5.20582	5.94108	5.76966	4.99498	5.50563	5.35106	5.30953	5.15556	5.16865	5.18892	4.46195	4.94531	-0.330843	0.28079	0.248383	-0.36325	0.144253	0.270732	0.368641	0.244517	0.914132	0.579123	0.587995	0.799208	0.228571	0.4	0.2	0.342857	0.82974	0.611713	0.363824	0.773346
mmu-miR-5107-3p	5.37148	5.91768	4.80057	5.49964	6.5193	5.91515	5.79735	6.08214	5.30897	5.31116	5.28452	5.00283	5.56767	5.31221	5.10305	-0.0551114	0.776935	0.150901	-0.681145	0.689482	0.0159917	0.59191	0.056031	0.989071	0.180917	0.748149	0.744227	1	0.0571429	0.685714	0.114286	1	0.223406	0.810651	0.530827
mmu-miR-5113	3.98976	4.30562	4.43838	4.41529	3.60752	4.36478	4.28995	4.79991	4.49146	3.94454	3.94589	4.16762	4.11149	4.2326	4.30345	0.0764927	0.138245	0.0834704	0.0217178	0.718433	0.670948	0.49559	0.939114	0.989071	0.835816	0.677467	0.992293	0.628571	0.857143	0.342857	0.885714	0.898996	0.930355	0.534008	0.990205
mmu-miR-5114	6.74435	7.06654	6.57151	6.63919	7.03332	6.7461	7.08015	6.93717	6.4698	6.7144	6.27696	6.30776	6.65562	6.63524	6.66097	0.0778425	0.462134	0.190504	-0.193788	0.639381	0.0441816	0.223063	0.199895	0.984299	0.270219	0.428476	0.76128	0.857143	0.0571429	0.485714	0.2	0.973408	0.223406	0.661398	0.622026
mmu-miR-5116	3.08008	2.88023	3.16086	3.9052	3.46494	3.2653	2.52869	3.50647	3.3321	3.63501	3.16544	2.91556	3.45815	3.38221	3.62963	-0.0311263	-0.186164	-0.0897933	0.0652439	0.885532	0.516516	0.753244	0.844721	0.989071	0.733188	0.86225	0.975245	1	0.857143	0.685714	0.885714	1	0.930355	0.810651	0.990205
mmu-miR-5120	2.87458	3.01469	2.71856	4.19398	3.07264	3.61863	2.79873	2.78259	3.31698	3.13911	3.17899	3.72876	3.31577	3.64799	4.15443	0.50004	-0.143549	-0.511282	0.132307	0.0574736	0.523377	0.240809	0.748196	0.914132	0.739891	0.453904	0.940742	0.114286	0.4	0.342857	1	0.767436	0.611713	0.534008	1
mmu-miR-5121	5.59462	4.9299	5.53311	5.42672	4.80756	5.67868	4.83293	4.90433	3.8523	4.44003	4.89263	4.82275	4.90458	5.58365	4.74189	0.618235	0.660888	0.357866	0.315212	0.167379	0.149389	0.197373	0.271148	0.914132	0.455682	0.397062	0.809494	0.228571	0.228571	0.2	0.342857	0.82974	0.453213	0.363824	0.773346
mmu-miR-5122	5.31811	5.32913	5.27103	4.73992	5.20418	4.78302	4.81407	4.77866	5.19713	4.62184	4.95019	5.16265	5.61893	5.49109	5.59073	0.542797	-0.0280709	-0.301303	0.269564	0.0586417	0.89404	0.143039	0.180527	0.914132	0.947436	0.34045	0.744227	0.114286	1	0.2	0.342857	0.767436	1	0.363824	0.773346
mmu-miR-466q	2.23635	1.77802	2.3065	2.85477	1.9976	2.31997	1.96687	1.81516	2.62455	3.08348	2.0242	1.51751	2.22112	2.04825	1.65906	-0.715927	-0.55251	0.432431	0.269013	0.127712	0.205832	0.170979	0.329338	0.914132	0.500653	0.375864	0.809494	0.228571	0.114286	0.114286	0.685714	0.82974	0.303586	0.253408	0.930095
mmu-miR-3473d	6.395	6.85867	6.21775	6.4691	7.30327	6.70143	6.92834	7.06337	6.34291	6.22956	6.86269	6.53069	7.04291	6.27719	6.85172	0.197241	0.520718	-0.190495	-0.513972	0.483671	0.0956939	0.415395	0.0320946	0.935742	0.380935	0.605655	0.744227	0.628571	0.114286	0.485714	0.0571429	0.898996	0.303586	0.661398	0.481747
mmu-miR-5123	4.91424	4.91034	4.94068	4.26513	3.88084	4.37142	4.27997	4.37526	4.03506	4.03707	3.78907	3.73405	3.68266	3.51972	2.88082	-0.499425	0.273137	1.30328	0.530723	0.0796826	0.116391	0.00246292	0.0430481	0.914132	0.422794	0.0315254	0.744227	0.0571429	0.228571	0.0285714	0.2	0.701673	0.453213	0.109317	0.622026
mmu-miR-5125	1.72586	0	0.0766391	1.35829	1.37424	0.720264	1.9095	2.17482	0.0861142	1.1953	1.41045	0	1.90538	1.04823	2.31532	0.419945	0.647417	-0.527034	-0.754507	0.550474	0.279539	0.465777	0.220261	0.965649	0.592469	0.65279	0.77329	0.857143	0.4	0.561363	0.2	0.973408	0.611713	0.756363	0.622026
mmu-miR-3572-5p	1.09862	0	0.0199511	0	0.0629436	0.844102	1.20707	0	0.0299534	0.0301339	0.879023	0.960434	0	0.0106924	1.37891	0.274472	0.215492	-0.307866	-0.248886	0.566568	0.622158	0.512979	0.559867	0.977508	0.801197	0.692355	0.899077	1	0.857143	0.657255	0.459597	1	0.930355	0.810651	0.851961
mmu-miR-3572-3p	3.61224	4.10794	4.05078	4.07033	4.79297	3.2996	4.07981	4.60418	3.82298	4.49106	3.94798	4.56761	3.85475	4.45361	4.1734	0.175002	0.106797	-0.302019	-0.233814	0.535984	0.796905	0.181083	0.54751	0.961319	0.895952	0.381113	0.89877	0.628571	0.628571	0.2	0.485714	0.898996	0.790857	0.363824	0.851961
mmu-miR-5126	0	0	0	0	0.0626025	1.42865	0.0579223	0	0.0299534	0.0301339	0.879023	0.970751	0	0.00364479	0	-0.0694377	0.0742578	-0.243599	-0.387294	0.860404	0.874868	0.388937	0.346201	0.989071	0.933019	0.587995	0.809494	0.372456	0.857143	0.185877	0.0689184	0.855887	0.930355	0.363824	0.481747
mmu-miR-5128	3.58594	2.97851	4.11959	3.61267	3.62038	3.60741	2.81744	2.77388	2.84441	0.272698	2.56685	1.52836	1.48879	1.62852	1.2811	-0.412959	1.31013	2.09249	0.3694	0.663173	0.244692	0.00165083	0.30874	0.989071	0.547349	0.0249995	0.809494	0.628571	0.228571	0.0285714	0.485714	0.898996	0.453213	0.109317	0.851961
mmu-miR-5129-5p	3.38766	0.81191	2.90302	3.24812	2.56752	3.50375	2.8141	3.61847	1.89819	2.29223	2.56684	1.52553	1.9052	1.04833	1.69953	-0.707772	0.873539	1.04303	-0.538283	0.048332	0.0425016	0.180921	0.45564	0.914132	0.270219	0.381113	0.877695	0.114286	0.0571429	0.342857	0.685714	0.767436	0.223406	0.534008	0.930095
mmu-miR-5129-3p	4.82018	5.49717	4.85032	5.5124	5.97239	5.06083	5.8358	5.41949	4.95342	5.5125	5.12353	5.12826	5.11108	4.92402	5.1776	-0.111245	0.375645	0.0847788	-0.402111	0.578269	0.215617	0.698141	0.205852	0.979207	0.515395	0.824684	0.761477	0.857143	0.4	1	0.342857	0.973408	0.611713	1	0.773346
mmu-miR-5130	0	0	0	0	0.0319509	0.871879	0.0295438	0	1.13746	0.03032	0	0	0	1.02298	0	-0.133514	-0.155916	-0.255746	-0.233344	0.783869	0.739374	0.391002	0.353304	0.989071	0.869445	0.587995	0.809494	0.435279	1	0.453255	0.0689184	0.898996	1	0.661398	0.481747
mmu-miR-5132-5p	1.13082	0.713264	0.0580113	0.795707	0.225237	2.08693	1.34412	1.84502	1.82808	0.162683	2.11573	2.94185	1.8789	1.6436	1.95888	0.736978	0.00649645	-1.43136	-0.700875	0.356174	0.993407	0.00859927	0.200986	0.914132	0.998457	0.0608431	0.761477	0.628571	1	0.0285714	0.2	0.898996	1	0.109317	0.622026
mmu-miR-5132-3p	2.60215	3.31017	2.68479	3.34518	2.7372	2.51486	2.02652	2.39454	2.93686	2.02193	4.00455	3.24978	3.58689	2.3904	2.76421	0.0100388	-0.569502	-0.0122472	0.567294	0.988347	0.426882	0.971682	0.0654744	0.998619	0.653857	0.989247	0.744227	1	0.628571	1	0.114286	1	0.790857	1	0.530827
mmu-miR-5133	1.09862	0	0.0199511	0	0	0	0	0	0.0299534	0.0301339	0.879023	0	0.950704	0.00364346	0	-0.0744498	-0.313037	0.0410558	0.279643	0.849311	0.383903	0.913422	0.381113	0.989071	0.630897	0.960492	0.809494	0.372456	0.0319112	0.877782	0.185877	0.855887	0.223406	0.937658	0.622026
mmu-miR-5134-5p	1.14474	0.678511	0.0762293	1.35878	0.147739	2.12679	0.136923	0.860286	0	0	0	0	0	0	0	0	0.817934	0.814564	-0.00336978	NaN	0.178808	0.0642202	0.995329	NaN	0.467999	0.204039	0.997478	NaN	0.0435966	0.0210706	1	NaN	0.223406	0.109317	1
mmu-miR-5134-3p	1.16969	1.98204	1.22151	0	0.0626657	0.844339	0.0579809	0.901621	0.0584557	0.0588052	1.4346	0	1.51859	1.03087	0	0.120078	-0.0506347	0.455945	0.626658	0.849527	0.927833	0.446102	0.243803	0.989071	0.966231	0.637584	0.798723	0.858427	1	0.459597	0.342857	0.973408	1	0.661398	0.773346
mmu-miR-5135	0.0153412	0	1.12994	0	1.85784	0	1.26139	0.872003	0	0	0	0	0	0	0	0	0.997809	0.28632	-0.711489	NaN	0.0830891	0.383585	0.193884	NaN	0.356023	0.587995	0.756256	NaN	0.11867	0.185877	0.300522	NaN	0.303586	0.363824	0.773346
mmu-miR-3544-5p	1.79986	0.449122	1.86409	2.7229	2.35943	1.28934	1.94078	1.82842	1.21807	1.21941	1.38886	0	0.950704	0.00364346	0	-1.03686	0.579042	1.47041	-0.145495	0.0192725	0.0747623	0.0436831	0.792243	0.914132	0.335158	0.163579	0.955582	0.049746	0.114286	0.0590719	0.885714	0.701673	0.303586	0.178101	0.990205
mmu-miR-3544-3p	0.0584797	1.26527	0.0758238	1.35925	0.0319509	0.871879	0.0295438	0	1.19457	1.19576	0.821404	0	0	1.02298	0	-0.814832	-0.837234	0.433961	0.456363	0.0427524	0.0221042	0.367573	0.326219	0.914132	0.201265	0.587995	0.809494	0.0987286	0.114286	0.103754	0.114286	0.767436	0.303586	0.253408	0.530827
mmu-miR-299b-5p	0.0301139	0	0.0391333	1.40549	1.2249	0.844091	0.0582507	0	0.0301389	1.13833	0	0.9653	0	0.00720788	0.820467	0.0587553	0.142321	-0.079559	-0.163124	0.903825	0.780949	0.860298	0.734228	0.989071	0.889328	0.926778	0.937005	1	0.721277	1	0.771503	1	0.890497	1	0.990205
mmu-miR-5615-5p	3.42806	3.01034	3.34668	3.72658	2.91607	4.08991	3.77092	3.48466	3.98875	2.0338	3.42212	3.50719	3.32355	3.86441	3.40521	0.376867	0.417164	-0.147177	-0.187474	0.585513	0.560367	0.467943	0.546549	0.979207	0.76863	0.654284	0.89877	1	0.628571	0.685714	0.485714	1	0.790857	0.810651	0.851961
mmu-miR-5615-3p	2.84825	2.60056	2.92617	3.56879	3.33856	3.77053	3.76579	3.48712	3.94765	3.83318	4.63374	3.92359	4.04415	3.64858	3.48678	-0.362417	-0.547692	-0.789832	-0.604557	0.285869	0.146088	0.0225192	0.0533042	0.914132	0.453205	0.103766	0.744227	0.4	0.0571429	0.0571429	0.114286	0.855887	0.223406	0.175288	0.530827
mmu-miR-1231-5p	2.20002	1.06777	0.206445	2.72359	1.47744	2.30259	2.37784	2.40958	2.55193	1.28089	1.33372	1.53153	0	1.0431	2.06583	-0.562069	0.41968	0.389342	-0.592407	0.396059	0.435901	0.607447	0.386077	0.914132	0.65933	0.762496	0.809494	0.628571	0.628571	0.485714	0.485714	0.898996	0.790857	0.661398	0.851961
mmu-miR-1231-3p	1.2298	2.39684	1.86294	1.66373	2.42134	2.52887	2.68894	1.36376	2.56486	2.25912	0.713115	2.50428	2.44745	3.635	2.78336	0.996823	0.405031	-1.0542	-0.462405	0.217163	0.574553	0.0284613	0.278138	0.914132	0.777304	0.120703	0.809494	0.228571	0.628571	0.0285714	0.2	0.82974	0.790857	0.109317	0.622026
mmu-miR-5616-5p	0.0300365	1.33254	0.039033	0	1.8337	0.819322	0.0861563	0	0.0299534	0.0301339	0.879023	0	0	0	0	-0.313037	0.371759	0.350402	-0.334393	0.383903	0.500188	0.363067	0.557371	0.914132	0.715885	0.587995	0.899077	0.0319112	0.857143	0.0689184	0.561363	0.701673	0.930355	0.183435	0.930095
mmu-miR-5616-3p	0.0852654	1.98324	0.110323	1.32045	1.19116	0	0.0297162	0	0.0856225	0.0861308	1.83445	0	0	0	0	-0.668733	-0.363515	0.874819	0.5696	0.369973	0.616488	0.158743	0.350447	0.914132	0.799476	0.35819	0.809494	0.0319112	0.211798	0.0210706	0.11021	0.701673	0.453213	0.109317	0.530827
mmu-miR-5618-5p	0.0590887	0.677802	1.76904	0.77098	0.0319509	0.871879	0.0295438	0	1.19503	1.77411	0	0	0	0.00363613	0.850452	-0.77619	-0.756368	0.605705	0.585883	0.272798	0.282575	0.203069	0.21609	0.914132	0.597075	0.406137	0.77329	0.359012	0.475533	0.191267	0.2	0.855887	0.716925	0.363824	0.622026
mmu-miR-5619-5p	0.0301139	0	0.0391333	1.40549	0.0319843	0	0.0295747	0.918659	1.13746	0.03032	0	0	0.941347	1.02714	0	0.102862	-0.144205	-0.123437	0.12363	0.837347	0.760396	0.792403	0.776007	0.989071	0.876581	0.885014	0.950899	0.854445	1	0.88242	0.771503	0.973408	1	0.937658	0.990205
mmu-miR-5619-3p	2.53963	2.08227	2.60447	1.95162	2.04892	2.90644	2.39845	1.79071	1.25893	1.2605	2.11572	1.53467	0.911632	1.04037	1.31655	-0.344244	0.74108	1.09369	0.00836798	0.358835	0.112136	0.00239023	0.978136	0.914132	0.414962	0.0308757	0.992293	0.628571	0.228571	0.0285714	0.885714	0.898996	0.453213	0.109317	0.990205
mmu-miR-5620-5p	2.75946	1.53416	0.192886	1.67463	2.34439	2.3493	1.36408	0	1.93123	2.62379	2.92474	2.24742	2.46491	2.06081	2.99476	-0.0512786	-0.978809	-0.901689	0.0258415	0.893065	0.187949	0.187221	0.97415	0.989071	0.473808	0.38539	0.992293	1	0.228571	0.2	0.885714	1	0.453213	0.363824	0.990205
mmu-miR-5620-3p	0.160797	0.450243	2.26013	2.9026	1.8789	1.36726	0.13836	0.859583	1.81235	1.81373	0.774217	2.26472	0.882557	2.04656	1.67179	0.249638	-0.405741	-0.272961	0.382417	0.613622	0.461084	0.729465	0.641165	0.98255	0.683171	0.845339	0.92243	0.628571	0.857143	0.885714	0.685714	0.898996	0.930355	0.937658	0.930095
mmu-miR-5621-3p	2.78106	1.82073	0.249712	2.49182	2.39892	1.68971	2.66981	1.80747	2.6755	3.61167	2.88057	2.93044	2.68391	3.05325	2.16912	-0.346734	-0.914439	-0.87335	-0.305644	0.3748	0.0634978	0.223689	0.643911	0.914132	0.307276	0.429094	0.92243	0.857143	0.0571429	0.2	0.885714	0.973408	0.223406	0.363824	0.990205
mmu-miR-5622-5p	0.0445042	0.713741	0.0577672	1.38118	0.0629436	0.844102	1.20707	0	0.0588041	1.16885	0.848321	1.5458	0	0.0107168	0.793684	-0.104444	-0.163464	-0.0382523	0.0207684	0.841386	0.729012	0.940087	0.963485	0.989071	0.867776	0.973266	0.992293	0.628571	0.857143	0.885714	1	0.898996	0.930355	0.937658	1
mmu-miR-5622-3p	1.09862	0	0.0199511	0	0	0	0	0	0	0	0	0	0	1.02298	0	0.255746	0	0.0238971	0.279643	0.391002	NaN	0.951151	0.381113	0.914132	NaN	0.976599	0.809494	0.563703	NaN	0.619839	0.185877	0.898996	NaN	0.810651	0.622026
mmu-miR-5623-5p	1.13109	0	1.17177	0.795237	0	0	0	0	0.0588041	1.16885	0.848321	0	0	0	0	-0.691993	-0.691993	0.774524	0.774524	0.1708	0.1708	0.065023	0.065023	0.914132	0.465647	0.204589	0.744227	0.0319112	0.0319112	0.0689184	0.0689184	0.701673	0.223406	0.183435	0.481747
mmu-miR-5623-3p	0.0722317	0.646742	0.0935536	2.0993	1.2249	0.844091	0.0582507	0	0.0299534	0.0301339	0.879023	0.970751	0	0.00364479	0	-0.0694377	0.218773	0.484358	0.196148	0.860404	0.619347	0.410913	0.741587	0.989071	0.801099	0.602945	0.937005	0.372456	0.857143	0.191267	0.685714	0.855887	0.930355	0.363824	0.930095
mmu-miR-3073b-5p	0	0	0	0	1.25497	0.819657	0.085766	0.886322	1.74957	0.0595082	0	0	0	1.61208	0	-0.200006	0.158653	-0.403019	-0.761679	0.790122	0.817084	0.391002	0.0528196	0.989071	0.906852	0.587995	0.744227	0.435279	0.628571	0.453255	0.0210706	0.898996	0.790857	0.661398	0.481747
mmu-miR-3073b-3p	0.0853639	1.64312	0.11045	1.74929	1.35355	1.33371	1.89299	1.42824	0	0	0	0.955991	0	0.0141012	1.78215	0.68806	1.50212	0.208996	-0.605068	0.206146	0.00145166	0.751286	0.285562	0.914132	0.0695509	0.860708	0.809494	0.11867	0.0435966	0.685714	0.685714	0.767436	0.223406	0.810651	0.930095
mmu-miR-5624-3p	1.2831	2.71162	1.9208	2.85004	2.07044	2.27223	1.49267	3.29819	2.84553	1.90152	2.05419	2.25894	2.48323	0.04517	2.26102	-0.504991	0.0163028	0.4293	-0.0919936	0.474298	0.974048	0.555717	0.866585	0.935742	0.992697	0.720435	0.978314	1	0.857143	0.685714	0.885714	1	0.930355	0.810651	0.990205
mmu-miR-5625-3p	0.0152465	0.794118	0.0198368	0	0	0	0	0	0	0	0	0	0.950704	0.00364346	0	0.238587	0	-0.0312866	0.2073	0.388895	NaN	0.92242	0.367109	0.914132	NaN	0.966117	0.809494	0.270289	NaN	0.657255	0.0689184	0.82974	NaN	0.810651	0.481747
mmu-miR-5626-5p	1.17038	0	1.79737	1.74754	0.148889	0	1.28378	2.19954	1.16781	0.0591547	0.848322	0	1.51859	1.03087	0	-0.0543981	0.216288	0.541456	0.270769	0.918237	0.739405	0.375717	0.698586	0.989071	0.869445	0.587995	0.927766	0.858427	0.857143	0.300522	1	0.973408	0.930355	0.533588	1
mmu-miR-5626-3p	0.0724686	1.23525	1.20588	1.33855	0.121829	0	1.83638	1.46007	0.0861142	1.1953	1.41045	0	0	1.02712	0.820417	-0.435403	-0.0427184	0.501151	0.108466	0.429897	0.947784	0.259715	0.851969	0.924135	0.977447	0.482149	0.975653	0.211798	0.857143	0.11021	0.885714	0.82974	0.930355	0.253408	0.990205
mmu-miR-5627-5p	0.0152465	0.794118	0.0198368	0	0	0	0	0	0.0299534	0.0301339	0.879023	0	0	0	0	-0.313037	-0.313037	0.2073	0.2073	0.383903	0.383903	0.367109	0.367109	0.914132	0.630897	0.587995	0.809494	0.0319112	0.0319112	0.0689184	0.0689184	0.701673	0.223406	0.183435	0.481747
mmu-miR-5627-3p	2.24721	2.29533	2.87048	2.45079	2.69931	1.24877	2.91733	1.37648	1.91026	2.60657	2.55782	1.91696	3.35558	2.38117	2.42641	0.161814	-0.297744	-0.0540752	0.405482	0.684794	0.573242	0.87841	0.430109	0.989071	0.77673	0.941966	0.852257	1	1	1	0.885714	1	1	1	0.990205
mmu-miR-344i	0	0	0	0	0.093114	0	1.81438	0.886088	0.0591565	1.75059	0	1.54179	0.925395	0.0141595	0.769144	0.209374	0.0951462	-0.812623	-0.698394	0.768796	0.900224	0.0812697	0.196332	0.989071	0.951077	0.235448	0.757433	0.857143	0.721277	0.0210706	0.0689184	0.973408	0.890497	0.109317	0.481747
mmu-miR-5709-5p	5.60361	5.83734	4.93172	5.86689	5.98623	5.50271	5.88134	5.80184	6.22566	6.73035	6.38146	6.30827	6.6565	6.31442	6.6302	0.0315279	-0.652789	-0.91746	-0.233143	0.868529	0.0248926	0.0171372	0.384621	0.989071	0.210087	0.0885192	0.809494	1	0.0571429	0.0285714	0.485714	1	0.223406	0.109317	0.851961
mmu-miR-5709-3p	2.99609	2.1084	1.89246	1.18102	1.25536	0.819337	1.23539	0	1.8442	1.27943	2.10189	1.5084	2.47746	2.05431	2.48018	0.388247	-0.914314	-0.0855892	1.21697	0.301579	0.0616573	0.853151	0.0450852	0.914132	0.301081	0.924678	0.744227	0.4	0.0571429	0.885714	0.114286	0.855887	0.223406	0.937658	0.530827
mmu-miR-5710	1.18063	1.96126	0.127451	1.30226	0.0319509	0.871879	0.0295438	0	0	0	0	0	0	0	0	0	0.233344	1.1429	0.909558	NaN	0.353304	0.0571166	0.0941741	NaN	0.630897	0.191022	0.744227	NaN	0.11867	0.0210706	0.0571429	NaN	0.303586	0.109317	0.481747
mmu-miR-6237	3.03191	1.33636	3.58534	2.18303	3.91029	0	2.40593	1.3533	3.64547	3.64741	3.28737	4.24214	3.85612	4.70207	4.04239	0.683931	-1.60937	-1.67652	0.61678	0.0269903	0.146035	0.0355599	0.55044	0.914132	0.453205	0.142645	0.89877	0.0571429	0.4	0.0285714	0.885714	0.701673	0.611713	0.109317	0.990205
mmu-miR-6239	1.11563	0	0.0393027	0.822134	1.19116	0	0.0297162	0	1.19411	0.0866239	1.41045	1.94937	0	2.35894	0	0.18002	-0.591841	-0.582812	0.189048	0.820117	0.307874	0.442577	0.659045	0.989071	0.62295	0.63328	0.92243	1	0.108408	0.88242	0.657255	1	0.303586	0.937658	0.930095
mmu-miR-6240	4.74749	5.51703	4.4045	4.91307	5.45466	4.63845	4.75928	5.2463	4.21202	5.05338	5.44502	5.12536	5.44905	5.42162	5.31385	0.424001	0.121202	-0.431949	-0.12915	0.363826	0.787249	0.159456	0.685456	0.914132	0.890726	0.359223	0.926732	0.4	0.857143	0.342857	0.885714	0.855887	0.930355	0.534008	0.990205
mmu-miR-6244	1.13109	0	1.17177	0.795237	1.19116	0	0.0297162	0	1.74957	0.0595082	0	0.955958	0.925463	0.0141279	1.35655	0.21	-0.297807	-0.0385008	0.469306	0.764488	0.67521	0.925128	0.286849	0.989071	0.83763	0.966305	0.809494	0.857143	0.58208	0.885714	0.657255	0.973408	0.790857	0.937658	0.930095
mmu-miR-195b	0.04456	0	0.0578394	1.80448	0	0	0	0	0	0	0	0.96036	0.932973	1.03088	0	0.731052	0	-0.254332	0.476721	0.0581624	NaN	0.637872	0.360486	0.914132	NaN	0.781657	0.809494	0.11867	NaN	0.771503	0.0689184	0.767436	NaN	0.904477	0.481747
mmu-let-7j	7.51791	6.16773	7.79126	6.50389	7.1831	6.33891	7.56136	6.76305	6.60879	6.98317	6.12937	6.9737	6.28296	6.99515	6.28595	0.0606606	0.387827	0.360759	0.033592	0.857944	0.333299	0.453511	0.945843	0.989071	0.630897	0.642398	0.992293	0.857143	0.4	0.685714	1	0.973408	0.611713	0.810651	1
mmu-miR-6380	0.0152465	0.794118	0.0198368	0	0.121202	0.797431	1.26036	1.46033	0	0	0	0	0	0	0	0	0.90983	0.2073	-0.70253	NaN	0.0549697	0.367109	0.103298	NaN	0.288175	0.587995	0.744227	NaN	0.0435966	0.0689184	0.0571429	NaN	0.223406	0.183435	0.481747
mmu-miR-378c	9.10281	10.1361	9.61853	10.0497	9.39067	10.1683	9.44197	10.1342	9.46192	9.07111	10.9055	9.59914	9.85798	9.60165	10.0432	-0.037366	-0.0290545	-0.0487176	-0.0570291	0.953175	0.96469	0.8602	0.863718	0.992699	0.98736	0.926778	0.978314	0.628571	1	0.685714	0.885714	0.898996	1	0.810651	0.990205
mmu-miR-6392-5p	0	0	0	0	0.0626657	0.844339	0.0579809	0.901621	1.79291	0.11346	1.38886	0	0	0.0106681	1.80251	-0.645115	-0.631758	-0.453294	-0.466652	0.388758	0.343292	0.387752	0.141134	0.914132	0.630897	0.587995	0.744227	0.372456	0.228571	0.185877	0.0210706	0.855887	0.453213	0.363824	0.481747
mmu-miR-6399	0.136443	2.63364	2.24169	0	1.85724	1.38568	0.112684	0	0	0	0	0	0	1.02298	0	0.255746	0.838902	0.997198	0.414042	0.391002	0.167362	0.249744	0.638115	0.914132	0.465647	0.467605	0.92243	0.563703	0.11867	0.218604	0.561363	0.898996	0.303586	0.395622	0.930095
mmu-miR-6406	0	0	0	0	1.19116	0	0.0297162	0	0	0	0	0	0	1.02298	0	0.255746	0.305218	-0.255746	-0.305218	0.391002	0.37748	0.391002	0.37748	0.914132	0.630897	0.587995	0.809494	0.563703	0.270289	0.453255	0.185877	0.898996	0.518836	0.661398	0.622026
mmu-miR-6412	1.09862	0	0.0199511	0	0	0	0	0	0	0	0	0	0	0.00363613	0.850452	0.213522	0	0.0661206	0.279643	0.388652	NaN	0.855065	0.381113	0.914132	NaN	0.924678	0.809494	0.270289	NaN	0.877782	0.185877	0.82974	NaN	0.937658	0.622026
mmu-miR-378d	7.19131	6.86383	7.57841	6.87561	7.70398	6.88346	7.58023	6.78306	7.53118	7.30991	7.49656	7.78228	6.78695	7.49178	7.12369	-0.149707	-0.208197	-0.168886	-0.110396	0.550159	0.450683	0.562266	0.717637	0.965649	0.671366	0.724338	0.93392	0.628571	1	0.885714	0.685714	0.898996	1	0.937658	0.930095
mmu-miR-6418-3p	3.77879	4.43267	5.03634	4.73709	4.59236	4.35996	3.20656	4.93014	4.06318	4.3457	4.46882	4.77844	4.99969	4.31571	4.48755	0.352782	-0.0203149	-0.14913	0.223967	0.128127	0.9615	0.650778	0.645806	0.914132	0.985265	0.789681	0.92243	0.228571	0.628571	0.885714	0.685714	0.82974	0.790857	0.937658	0.930095
mmu-miR-30f	0.0997223	1.18036	2.21208	1.30077	0.174481	1.3511	0.16179	2.19122	1.23938	1.24084	1.79734	0.940884	0.899706	0.0270805	2.56097	-0.318695	-0.456207	0.0910721	0.228584	0.602098	0.438198	0.898434	0.739698	0.98255	0.659794	0.953993	0.937005	0.4	0.857143	0.685714	1	0.855887	0.930355	0.810651	1
mmu-miR-6516-5p	5.93056	5.83008	6.38554	6.09747	6.06067	5.91793	5.82719	6.2087	5.74055	5.8689	4.88483	5.8506	5.53313	5.52503	5.46223	0.0946545	0.505532	0.468166	0.0572889	0.792391	0.238947	0.0231381	0.712627	0.989071	0.543026	0.105774	0.931842	0.857143	0.114286	0.0571429	0.685714	0.973408	0.303586	0.175288	0.930095
mmu-miR-6516-3p	3.44921	3.21551	4.22136	3.78601	2.91306	4.09141	4.0098	3.0891	3.22001	3.93994	4.64107	3.37488	4.4691	3.23874	3.59093	-0.265262	-0.407829	-0.00039115	0.142176	0.622306	0.469814	0.999152	0.719398	0.98255	0.689525	0.999152	0.934421	0.857143	0.628571	1	0.685714	0.973408	0.790857	1	0.930095
mmu-miR-6537-3p	1.83329	2.54372	2.29874	2.23697	3.6885	1.62315	1.52284	2.81272	1.81128	0.138618	1.79735	1.52539	0.89333	2.36257	1.26437	0.262333	1.16272	0.716765	-0.183621	0.706112	0.190253	0.101823	0.752105	0.989071	0.47515	0.2736	0.941271	1	0.628571	0.2	1	1	0.790857	0.363824	1
mmu-miR-6539	4.47841	4.33135	5.76406	5.44131	4.86428	4.97941	4.68293	5.34583	3.47373	3.61845	2.24566	2.92353	2.86975	3.37662	2.93403	-0.0866327	1.8555	1.9778	0.0356719	0.86339	0.0401635	0.0077331	0.929808	0.989071	0.267691	0.0576861	0.992293	0.628571	0.0571429	0.0285714	1	0.898996	0.223406	0.109317	1
mmu-miR-6540-5p	4.12129	5.61872	4.21594	4.71823	5.52965	4.64424	4.6028	4.86712	4.4838	5.6217	5.22565	5.27541	5.3221	5.31256	5.28685	0.188847	-0.199433	-0.630687	-0.242408	0.62835	0.644199	0.162981	0.574655	0.982738	0.815711	0.36541	0.899077	0.628571	0.857143	0.342857	0.685714	0.898996	0.930355	0.534008	0.930095
mmu-miR-6540-3p	5.03109	4.53383	5.58546	4.6639	4.15784	4.61528	4.49249	5.005	4.71786	4.26261	4.08414	4.44101	4.38345	4.58725	4.85598	0.212052	0.212779	0.386645	0.385918	0.394114	0.448684	0.20573	0.240131	0.914132	0.67108	0.407309	0.792209	0.4	0.628571	0.2	0.2	0.855887	0.790857	0.363824	0.622026
mmu-miR-6541	0.0851671	2.2617	0.110197	0.728818	1.28215	1.38605	0.112187	0.872607	0.206658	1.85963	2.59693	1.52273	1.90092	1.63276	1.68541	0.131051	-0.641158	-0.888986	-0.116777	0.870411	0.469443	0.179606	0.850492	0.989071	0.689525	0.381113	0.975653	0.857143	0.4	0.342857	0.485714	0.973408	0.611713	0.534008	0.851961
mmu-miR-6896-5p	1.21125	2.42708	1.27496	1.254	2.37421	0.668281	2.64874	1.82059	1.21807	1.21941	1.38886	0.951734	1.50544	1.03743	0.746145	-0.215258	0.602507	0.481634	-0.336131	0.279667	0.263505	0.215859	0.551552	0.914132	0.570722	0.420373	0.89877	0.4	0.4	0.2	0.685714	0.855887	0.611713	0.363824	0.930095
mmu-miR-6897-5p	1.20256	0.528293	1.83302	2.31719	1.90025	0	1.87627	1.43766	1.84608	2.55384	0.732528	0	0	2.61653	0	-1.05669	-0.407274	0.816133	0.166721	0.264934	0.586026	0.333451	0.787963	0.914132	0.785151	0.581784	0.955025	0.359012	0.857143	0.300522	1	0.855887	0.930355	0.533588	1
mmu-miR-6897-3p	0	0	0	0	1.25497	0.819657	0.085766	0.886322	0	0	0	0.970751	0	0.00364479	0	0.243599	0.761679	-0.243599	-0.761679	0.388937	0.0528196	0.388937	0.0528196	0.914132	0.286683	0.587995	0.744227	0.270289	0.0435966	0.185877	0.0210706	0.82974	0.223406	0.363824	0.481747
mmu-miR-6898-5p	1.71359	0.712782	0.0582573	0	0.0630075	0	1.20713	0.90144	0.0299534	0.0301339	0.879023	0	0	0	0	-0.313037	0.229858	0.621157	0.0782617	0.383903	0.603026	0.216844	0.881103	0.914132	0.791078	0.421126	0.982475	0.0319112	0.628571	0.0689184	1	0.701673	0.790857	0.183435	1
mmu-miR-6898-3p	0	0	0	0	0.0319509	0.871879	0.0295438	0	0	0	0	0.970751	0	0.00364479	0	0.243599	0.233344	-0.243599	-0.233344	0.388937	0.353304	0.388937	0.353304	0.914132	0.630897	0.587995	0.809494	0.270289	0.11867	0.185877	0.0689184	0.82974	0.303586	0.363824	0.481747
mmu-miR-6899-5p	1.14533	0	1.76938	0.770443	1.28273	0.797023	1.26082	0.872312	0.0871138	2.17984	0	1.94413	0.893374	2.04294	1.2645	0.780583	0.29757	-0.614948	-0.131934	0.392268	0.718716	0.234468	0.754093	0.914132	0.864872	0.443724	0.941449	0.628571	0.628571	0.2	0.685714	0.898996	0.790857	0.363824	0.930095
mmu-miR-6899-3p	6.02565	5.41978	5.34209	5.80487	5.72951	5.2919	5.57413	5.39228	5.87753	6.1028	5.26717	5.87279	5.61443	5.42511	6.00328	-0.0202654	-0.252208	-0.0808024	0.15114	0.946988	0.425073	0.710395	0.459417	0.990096	0.653814	0.832837	0.878181	0.857143	0.628571	0.685714	0.485714	0.973408	0.790857	0.810651	0.851961
mmu-miR-6900-5p	0.0444486	1.29718	0.0576952	0.796139	0.0626657	0.844339	0.0579809	0.901621	0	0	0	0	0	1.02712	0.820417	0.461885	0.466652	0.0869796	0.0822132	0.18565	0.141134	0.838101	0.838431	0.914132	0.450069	0.915475	0.974689	0.270289	0.0435966	0.663117	0.685714	0.82974	0.223406	0.810651	0.930095
mmu-miR-6900-3p	1.72574	1.2642	0.0764519	0	0.0626657	0.844339	0.0579809	0.901621	0	0	0	0	0	1.02298	0	0.255746	0.466652	0.510851	0.299945	0.391002	0.141134	0.356085	0.570013	0.914132	0.450069	0.587995	0.899077	0.563703	0.0435966	0.218604	0.685714	0.898996	0.223406	0.395622	0.930095
mmu-miR-6901-5p	4.89468	4.29565	4.18319	4.10428	4.59769	4.29672	4.3933	4.59599	4.43486	4.26759	4.56952	4.08379	4.62256	4.31335	4.78092	0.0261665	0.0469351	-0.0807058	-0.101474	0.889954	0.702873	0.746065	0.629418	0.989071	0.852565	0.858043	0.920515	0.857143	0.628571	0.885714	0.342857	0.973408	0.790857	0.937658	0.773346
mmu-miR-6901-3p	1.20192	1.57556	1.26298	2.04135	1.30776	1.36728	1.28408	0.859596	0.113429	2.19818	0.796932	0.960406	0.93305	0.010713	0.793712	-0.36171	0.168499	0.845982	0.315772	0.624745	0.811077	0.0293377	0.219141	0.98255	0.903994	0.124046	0.77329	0.857143	0.628571	0.0285714	0.685714	0.973408	0.790857	0.109317	0.930095
mmu-miR-6902-5p	2.17933	1.57314	1.83362	0.667004	1.87937	1.36686	1.28461	0	2.22898	1.26186	1.35085	1.54576	0	1.03088	0	-0.969737	-0.481184	0.919115	0.430562	0.107211	0.384627	0.119551	0.435926	0.914132	0.630897	0.303293	0.853714	0.211798	0.857143	0.11021	0.485714	0.82974	0.930355	0.253408	0.851961
mmu-miR-6903-5p	1.13131	0	1.75364	0	0	0	0	0	0.0588041	1.16885	0.848321	0.951837	0.918431	0.0174695	1.76345	0.220803	-0.691993	-0.19156	0.721236	0.668808	0.1708	0.74562	0.196163	0.989071	0.465647	0.858043	0.757433	0.857143	0.0319112	0.663117	0.185877	0.973408	0.223406	0.810651	0.622026
mmu-miR-6903-3p	1.11563	0	0.0393027	0.822134	0.0319509	0.871879	0.0295438	0	1.13746	0.03032	0	0	1.93024	0.0141498	0.769211	0.289141	-0.155916	-0.184134	0.260923	0.644053	0.739374	0.744259	0.488788	0.984299	0.869445	0.858043	0.884831	1	1	1	0.561363	1	1	1	0.930095
mmu-miR-6904-5p	0.0152465	0.794118	0.0198368	0	0.0632883	0	1.79004	0	1.19457	1.19576	0.821404	0	0	0	0	-1.07058	-0.607247	0.2073	-0.256031	0.0132739	0.267043	0.367109	0.623842	0.914132	0.575263	0.587995	0.918832	0.0319112	0.372456	0.0689184	1	0.701673	0.611713	0.183435	1
mmu-miR-6905-5p	0.0302577	0	1.15185	0.822109	0	0	0	0	0	0	0	0	0	0	0	0	0	0.501054	0.501054	NaN	NaN	0.180912	0.180912	NaN	NaN	0.381113	0.744227	NaN	NaN	0.0689184	0.0689184	NaN	NaN	0.183435	0.481747
mmu-miR-6906-5p	1.11579	0	1.15204	0	0	0	0	0	0.0301389	1.13833	0	0	0	0	0	-0.389489	-0.389489	0.566956	0.566956	0.407571	0.407571	0.181771	0.181771	0.914132	0.645399	0.381422	0.744227	0.122745	0.122745	0.185877	0.185877	0.767436	0.304442	0.363824	0.622026
mmu-miR-6906-3p	2.17165	0.55381	1.82257	1.28266	0.251661	0.703386	2.31832	2.43825	2.25757	2.56633	0.713113	1.93726	2.2214	0.0393548	2.28141	-0.225815	-0.417766	-0.162185	0.029766	0.785268	0.624673	0.80915	0.965702	0.989071	0.801249	0.899197	0.992293	0.628571	0.628571	0.485714	0.885714	0.898996	0.790857	0.661398	0.990205
mmu-miR-6907-3p	0	0	0	0	0.0319509	0.871879	0.0295438	0	0	0	0	0	0	1.61208	0	0.403019	0.233344	-0.403019	-0.233344	0.391002	0.353304	0.391002	0.353304	0.914132	0.630897	0.587995	0.809494	0.563703	0.11867	0.453255	0.0689184	0.898996	0.303586	0.661398	0.481747
mmu-miR-6908-3p	0.0152465	0.794118	0.0198368	0	0.0626657	0.844339	0.0579809	0.901621	0.0861142	1.1953	1.41045	0	0.933029	1.03085	0.793644	-0.207907	-0.430636	-0.48208	-0.259351	0.687425	0.424111	0.167482	0.42978	0.989071	0.653814	0.371718	0.852257	0.4	0.228571	0.38363	0.114286	0.855887	0.453213	0.592271	0.530827
mmu-miR-6909-5p	1.14526	0.677208	1.7693	0	2.94303	1.68965	1.982	1.80744	1.74957	0.0595082	0	0.940716	0.899418	1.62845	2.05161	0.777023	1.5025	-0.482106	-1.20759	0.311584	0.100984	0.344324	0.045089	0.914132	0.38828	0.587995	0.744227	0.4	0.114286	0.485714	0.0571429	0.855887	0.303586	0.661398	0.481747
mmu-miR-6909-3p	0.0446558	1.29669	1.17137	0	0	0	0	0	1.13746	0.03032	0	1.5458	0	0.0107168	0.793684	0.19829	-0.38926	0.0406292	0.628179	0.722315	0.40747	0.939048	0.171304	0.989071	0.645399	0.972906	0.744227	1	0.122745	1	0.0689184	1	0.304442	1	0.481747
mmu-miR-6910-5p	0	0	0	0	0.0626657	0.844339	0.0579809	0.901621	0	0	0	0	0	0.00363613	0.850452	0.213522	0.466652	-0.213522	-0.466652	0.388652	0.141134	0.388652	0.141134	0.914132	0.450069	0.587995	0.744227	0.270289	0.0435966	0.185877	0.0210706	0.82974	0.223406	0.363824	0.481747
mmu-miR-6910-3p	1.09862	0	0.0199511	0	0	0	0	0	0	0	0	0	0.941404	0.00720531	0.820488	0.442274	0	-0.162632	0.279643	0.180598	NaN	0.678339	0.381113	0.914132	NaN	0.810782	0.809494	0.11867	NaN	0.88242	0.185877	0.767436	NaN	0.937658	0.622026
mmu-miR-6911-5p	0.0587467	1.26468	1.1893	0.771553	0.0319843	0	0.0295747	0.918659	0.0866112	1.7737	0.821402	0	0	0.00719114	1.40361	-0.541205	-0.64885	0.46837	0.576015	0.419999	0.317963	0.336325	0.158924	0.918353	0.629558	0.584061	0.744227	0.211798	0.228571	0.309424	0.114286	0.82974	0.453213	0.534008	0.530827
mmu-miR-6911-3p	4.22099	5.60929	4.22356	5.09403	5.80607	5.51152	5.36356	5.56117	5.57357	6.15116	5.35945	5.75103	5.61532	5.58942	5.79845	-0.006169	-0.134148	-0.901589	-0.77361	0.98179	0.638557	0.0766774	0.105935	0.995882	0.810792	0.226335	0.744227	0.628571	0.857143	0.0571429	0.2	0.898996	0.930355	0.175288	0.622026
mmu-miR-6912-5p	0.0444486	1.29718	0.0576952	0.796139	0.0321303	0	1.17571	0	1.16816	1.16921	0	0.9653	0	0.00720788	0.820467	-0.33088	-0.477163	0.100621	0.246904	0.521381	0.381878	0.809911	0.57972	0.955395	0.630897	0.899333	0.899077	0.475533	0.854445	0.685714	0.191267	0.898996	0.930355	0.810651	0.622026
mmu-miR-6912-3p	0.0445042	0.713741	0.0577672	1.38118	0.0626025	1.42865	0.0579223	0	0	0	0	0.965267	0	1.02714	0	0.498102	0.387294	0.0511948	0.162003	0.181997	0.346201	0.90897	0.74278	0.914132	0.630897	0.960492	0.937005	0.270289	0.11867	0.663117	1	0.82974	0.303586	0.810651	1
mmu-miR-6913-3p	3.04688	2.79889	2.91012	2.79286	3.74205	2.65031	3.03533	2.96118	3.48604	3.32917	3.16981	3.73989	2.66535	2.87099	3.20259	-0.208636	-0.231121	-0.232517	-0.210031	0.455378	0.4057	0.400029	0.435731	0.926084	0.645399	0.594763	0.853714	0.628571	0.4	0.685714	0.685714	0.898996	0.611713	0.810651	0.930095
mmu-miR-6914-5p	1.09862	0	0.0199511	0	0	0	0	0	1.16781	0.0591547	0.848322	0	0	0	0	-0.691762	-0.691762	0.279643	0.279643	0.170601	0.170601	0.381113	0.381113	0.914132	0.465647	0.587995	0.809494	0.0319112	0.0319112	0.185877	0.185877	0.701673	0.223406	0.363824	0.622026
mmu-miR-6915-5p	0	0	0	0	0.0321303	0	1.17571	0	0.0299534	0.0301339	0.879023	0	0	0	0	-0.313037	-0.011076	0	-0.301961	0.383903	0.97933	NaN	0.376214	0.914132	0.993405	NaN	0.809494	0.0319112	0.858427	NaN	0.185877	0.701673	0.930355	NaN	0.622026
mmu-miR-6915-3p	1.19217	1.59563	1.82155	1.28411	1.39331	1.73735	1.9247	1.83656	1.29621	2.56523	1.75159	0.951774	0.918322	1.0374	1.33582	-0.81018	-0.14803	0.412534	-0.249615	0.153706	0.734671	0.0610925	0.229473	0.914132	0.869445	0.198223	0.778883	0.114286	1	0.114286	0.2	0.767436	1	0.253408	0.622026
mmu-miR-6916-5p	3.40248	3.19684	1.46439	3.22454	3.0274	2.47665	2.08431	3.28129	2.26909	2.2707	1.73814	1.49651	2.69047	2.85991	2.82483	0.375287	0.624773	0.354132	0.104647	0.363454	0.11297	0.552454	0.851108	0.914132	0.416936	0.717578	0.975653	0.4	0.228571	0.342857	0.685714	0.855887	0.453213	0.534008	0.930095
mmu-miR-6916-3p	0.0301139	0	0.0391333	1.40549	0.062729	0	0.0580396	1.48649	1.74957	0.0595082	0	0	0.933106	0.0106886	1.37893	-0.0223432	-0.201212	-0.211997	-0.0331287	0.97522	0.783283	0.679166	0.949374	0.993447	0.890036	0.811082	0.992293	1	1	1	0.561363	1	1	1	0.930095
mmu-miR-6917-5p	0	0	0	0	1.19116	0	0.0297162	0	1.16781	0.0591547	0.848322	0.970751	0	0.00364479	0	-0.448163	-0.386544	-0.243599	-0.305218	0.335128	0.42608	0.388937	0.37748	0.914132	0.653814	0.587995	0.809494	0.211798	0.372456	0.185877	0.185877	0.82974	0.611713	0.363824	0.622026
mmu-miR-6917-3p	0.0152465	0.794118	0.0198368	0	1.28215	1.38605	0.112187	0.872607	1.85995	2.25792	1.7516	0	0	2.03191	0.768859	-1.2563	-1.04324	-0.492891	-0.705947	0.0742248	0.0290872	0.39545	0.0961604	0.914132	0.228731	0.59045	0.744227	0.211798	0.0571429	1	0.0571429	0.82974	0.223406	1	0.481747
mmu-miR-6918-5p	0.0300751	0.751562	0.0390831	0.822456	0	0	0	0	0	0	0	0	0	0	0	0	0	0.410794	0.410794	NaN	NaN	0.155615	0.155615	NaN	NaN	0.35337	0.744227	NaN	NaN	0.0210706	0.0210706	NaN	NaN	0.109317	0.481747
mmu-miR-6919-5p	1.18118	1.18127	1.23631	1.73222	0	0	0	0	0.0588041	1.16885	0.848321	0	0	1.02712	0.820417	-0.230108	-0.691993	0.87086	1.33275	0.616097	0.1708	0.0398696	0.00215263	0.98255	0.465647	0.153378	0.548536	0.372456	0.0319112	0.029401	0.0210706	0.855887	0.223406	0.110983	0.481747
mmu-miR-6919-3p	1.15753	1.23531	0.0938203	1.33859	1.8788	1.79381	0.138232	0	1.23938	1.24084	1.79734	2.26488	1.47487	0.036391	2.29218	0.0912273	-0.473143	-0.560769	0.003602	0.879174	0.43654	0.398026	0.995359	0.989071	0.659487	0.59241	0.997478	0.628571	0.857143	0.342857	0.885714	0.898996	0.930355	0.534008	0.990205
mmu-miR-6920-5p	0.0301139	0	0.0391333	1.40549	0.0630075	0	1.20713	0.90144	0	0	0	0.96036	0.932973	1.03088	0	0.731052	0.542895	-0.362367	-0.17421	0.0581624	0.170125	0.428468	0.717623	0.914132	0.465647	0.618751	0.93392	0.11867	0.11867	0.771503	0.771503	0.767436	0.303586	0.904477	0.990205
mmu-miR-6920-3p	0.0300365	1.33254	0.039033	0	0	0	0	0	0	0	0	0	0.950704	0.00364346	0	0.238587	0	0.111815	0.350402	0.388895	NaN	0.792346	0.363067	0.914132	NaN	0.885014	0.809494	0.270289	NaN	0.459597	0.0689184	0.82974	NaN	0.661398	0.481747
mmu-miR-6921-3p	1.82005	1.82241	1.33048	2.87838	2.40894	2.30204	1.99237	2.13643	3.09002	3.09171	1.66963	2.50818	1.85132	2.64363	3.48615	0.00520136	-0.407172	-0.659489	-0.247116	0.993297	0.482183	0.208792	0.512145	0.998619	0.698787	0.410586	0.89161	1	0.628571	0.2	0.342857	1	0.790857	0.363824	0.773346
mmu-miR-6922-5p	0.0863152	0.614418	1.79693	1.74809	0.199531	2.3732	0.185106	1.42934	1.16781	0.0591547	0.848322	0.960343	0	1.61541	0	-0.0478248	0.355032	0.417501	0.014645	0.929544	0.595275	0.498807	0.983519	0.989071	0.790093	0.681203	0.992658	0.858427	0.628571	0.309424	1	0.973408	0.790857	0.534008	1
mmu-miR-6922-3p	1.19277	0.554676	2.22314	1.71585	1.30843	0.775872	1.85692	0.859253	1.85929	1.86094	2.08892	2.27147	0.899103	1.62857	0.683748	-0.565663	-0.736265	0.0508869	0.221489	0.216491	0.0541854	0.923575	0.631061	0.914132	0.288175	0.966117	0.920515	0.4	0.0571429	1	0.885714	0.855887	0.223406	1	0.990205
mmu-miR-6924-3p	0	0	0	0	1.25488	1.4061	0.0856817	0	0.0299534	0.0301339	0.879023	0	0	0.00363613	0.850452	-0.0995146	0.37363	-0.213522	-0.686666	0.792331	0.461535	0.388652	0.163209	0.989071	0.683171	0.587995	0.744227	0.211798	0.628571	0.185877	0.0689184	0.82974	0.790857	0.363824	0.481747
mmu-miR-6925-5p	2.26183	2.99011	3.27758	1.54678	1.33035	1.77884	0.162324	1.43868	2.26971	2.5775	1.30223	1.9467	2.23619	1.04592	0	-0.742608	-0.872263	1.21187	1.34153	0.294333	0.159882	0.108643	0.0432156	0.914132	0.465647	0.285069	0.744227	0.228571	0.4	0.114286	0.0571429	0.82974	0.611713	0.253408	0.481747
mmu-miR-6926-5p	0	0	0	0	0	0	0	0	0	0	0	0	0	1.61538	0.793548	0.602233	0	-0.602233	0	0.216671	NaN	0.216671	NaN	0.914132	NaN	0.421126	NaN	0.270289	NaN	0.185877	NaN	0.82974	NaN	0.363824	NaN
mmu-miR-6926-3p	0.0590887	0.677802	1.76904	0.77098	0.093114	0	1.81438	0.886088	0.0861142	1.1953	1.41045	1.53811	0	1.03741	1.33579	0.0805397	-0.198894	-0.158601	0.120832	0.886866	0.749498	0.758099	0.833764	0.989071	0.874926	0.865241	0.974565	1	0.857143	0.885714	1	1	0.930355	0.937658	1
mmu-miR-6927-5p	0.0300751	0.751562	0.0390831	0.822456	1.89896	1.35017	0.163153	1.43834	0	0	0	1.95883	0	0.0141644	0.76911	0.685527	1.21266	-0.274732	-0.801863	0.233626	0.0464981	0.616741	0.122444	0.914132	0.273844	0.769151	0.744227	0.11867	0.0435966	0.885714	0.114286	0.767436	0.223406	0.937658	0.530827
mmu-miR-6927-3p	0.0301139	0	0.0391333	1.40549	0.148615	1.3677	1.28355	1.44909	1.16781	0.0591547	0.848322	0	0.918401	1.03737	1.76337	0.238022	0.370477	-0.5611	-0.693554	0.647492	0.4505	0.305135	0.184639	0.984299	0.671366	0.547299	0.744227	0.857143	0.228571	0.561363	0.2	0.973408	0.453213	0.756363	0.622026
mmu-miR-6928-5p	0.0300365	1.33254	0.039033	0	0	0	0	0	0.0299534	0.0301339	0.879023	0.965267	0	1.02714	0	0.185066	-0.313037	-0.1477	0.350402	0.666502	0.383903	0.746522	0.363067	0.989071	0.630897	0.858043	0.809494	1	0.0319112	0.88242	0.0689184	1	0.223406	0.937658	0.481747
mmu-miR-6928-3p	1.76636	1.59652	0.144402	1.71731	1.33183	0.756375	1.87564	1.43801	1.81182	1.24146	1.36913	2.26902	1.48357	2.04301	0	-0.0252335	-0.12367	-0.142757	-0.0443206	0.965096	0.685589	0.831826	0.925792	0.993447	0.844177	0.912869	0.992293	0.628571	1	0.885714	0.885714	0.898996	1	0.937658	0.990205
mmu-miR-6929-3p	0.13829	1.10781	2.80457	1.68725	1.33075	0	0.162761	2.45982	1.13746	0.03032	0	0.955903	0.925369	1.03427	0.76906	0.53189	0.599074	0.51333	0.446146	0.290042	0.423075	0.425814	0.59699	0.914132	0.653814	0.616818	0.908717	0.628571	0.475533	0.342857	0.685714	0.898996	0.716925	0.534008	0.930095
mmu-miR-6930-5p	0.0152465	0.794118	0.0198368	0	1.80764	0	0.0585827	0	1.13746	0.03032	0	0	0.941404	0.00720531	0.820488	0.0530146	0.0772955	-0.234974	-0.259255	0.912753	0.899721	0.493491	0.622784	0.989071	0.951077	0.675413	0.918832	1	1	0.771503	1	1	1	0.904477	1
mmu-miR-6931-3p	0.0865954	1.2063	2.20082	0.72658	1.35259	2.09884	1.32576	0.836492	0	0	0	0.951734	1.50544	1.03743	0.746145	1.06019	1.40342	-0.00511401	-0.348345	0.00706462	0.0125144	0.991931	0.530544	0.914132	0.163473	0.994757	0.897452	0.0435966	0.0435966	0.885714	0.485714	0.701673	0.223406	0.937658	0.851961
mmu-miR-6932-5p	2.8368	2.4344	3.45997	2.79129	2.01177	2.54552	2.36754	1.37849	2.89268	2.64866	2.90431	2.25181	2.20251	2.63582	2.22365	-0.486767	-0.739384	0.552167	0.804784	0.0143732	0.0587425	0.0749728	0.0541869	0.914132	0.296423	0.223175	0.744227	0.0571429	0.0571429	0.0571429	0.0571429	0.701673	0.223406	0.175288	0.481747
mmu-miR-6932-3p	1.81357	2.36903	1.88166	1.98364	2.42997	2.52294	1.46863	2.63071	1.87419	2.57693	1.73814	2.74691	1.45437	2.05437	2.24155	0.0612153	0.199981	-0.112326	-0.251092	0.87612	0.615783	0.721125	0.440606	0.989071	0.799476	0.840226	0.858119	0.857143	0.857143	0.685714	0.342857	0.973408	0.930355	0.810651	0.773346
mmu-miR-6933-5p	3.59152	3.53225	3.8	3.78769	4.54014	4.0682	2.63322	3.87341	2.90102	3.29212	2.51136	2.23449	2.87179	3.05758	3.46326	0.00527891	0.877239	0.771086	-0.100874	0.98825	0.124423	0.0526923	0.821735	0.998619	0.433213	0.184096	0.971	1	0.228571	0.0285714	0.342857	1	0.453213	0.109317	0.773346
mmu-miR-6933-3p	0.0152465	0.794118	0.0198368	0	0.0319843	0	0.0295747	0.918659	0	0	0	0.965267	0	1.02714	0	0.498102	0.245054	-0.290802	-0.0377542	0.181997	0.355128	0.439563	0.903369	0.914132	0.630897	0.630891	0.988038	0.270289	0.11867	0.88242	0.561363	0.82974	0.303586	0.937658	0.930095
mmu-miR-6934-5p	1.16962	0.615355	0.111141	2.08322	1.28262	1.3857	1.26072	0	0.0588041	1.16885	0.848321	0.970751	0	0.00364479	0	-0.448394	0.290267	0.751236	0.0125743	0.335261	0.561429	0.186124	0.982057	0.914132	0.768856	0.384257	0.992602	0.211798	0.4	0.11021	0.885714	0.82974	0.611713	0.253408	0.990205
mmu-miR-6934-3p	0.0153412	0	1.12994	0	0	0	0	0	0	0	0	0.960406	0.93305	0.010713	0.793712	0.67447	0	-0.38815	0.28632	0.057313	NaN	0.323941	0.383585	0.914132	NaN	0.569119	0.809494	0.0435966	NaN	0.467825	0.185877	0.701673	NaN	0.661398	0.622026
mmu-miR-6935-5p	0.111448	1.59717	1.24948	2.05491	2.33071	0	1.91082	1.84359	0.0588041	1.16885	0.848321	0.970751	0	0.00364479	0	-0.448394	0.829287	1.00965	-0.268029	0.335261	0.237854	0.0914732	0.701081	0.914132	0.542438	0.25385	0.927766	0.211798	0.4	0.0590719	0.685714	0.82974	0.611713	0.178101	0.930095
mmu-miR-6935-3p	2.75336	1.90095	0.177503	0.649256	1.87901	0.776305	0.138488	1.44877	1.25893	1.2605	2.11572	1.53804	1.50537	1.03747	0	-0.52483	-0.484408	0.350047	0.309625	0.304114	0.356627	0.632739	0.676424	0.914132	0.630897	0.778075	0.926732	0.628571	0.628571	0.685714	0.685714	0.898996	0.790857	0.810651	0.930095
mmu-miR-6936-5p	0.0720605	1.66794	0.0933331	1.33914	0.0321303	0	1.17571	0	1.23938	1.24084	1.79734	0.960434	0	0.0106924	1.37891	-0.838345	-1.12389	0.20561	0.491158	0.0935164	0.0243315	0.717559	0.374724	0.914132	0.207869	0.838443	0.809494	0.228571	0.049746	0.485714	0.11021	0.82974	0.223406	0.661398	0.530827
mmu-miR-6936-3p	1.20214	0.529429	1.26326	2.55131	1.85734	0.797004	0.112792	0.8723	1.13746	0.03032	0	1.53467	0.911632	1.04037	1.31655	0.811547	0.520598	0.185726	0.476675	0.150509	0.364168	0.699696	0.423698	0.914132	0.630897	0.824684	0.846196	0.228571	0.4	1	0.485714	0.82974	0.611713	1	0.851961
mmu-miR-6937-5p	0.0445042	0.713741	0.0577672	1.38118	1.25536	0.819337	1.23539	0	0	0	0	0	0	0.00719114	1.40361	0.3527	0.827523	0.196598	-0.278226	0.388187	0.066808	0.692435	0.544407	0.914132	0.313472	0.821783	0.89877	0.270289	0.11867	0.309424	0.885714	0.82974	0.303586	0.534008	0.990205
mmu-miR-6937-3p	2.20648	2.38238	1.31015	1.6512	0.321257	1.70156	2.90531	2.14785	1.33867	1.34069	3.10741	0	0	2.35688	1.31622	-1.01065	-0.159931	0.969281	0.118559	0.275727	0.850259	0.19291	0.851734	0.914132	0.925852	0.392511	0.975653	0.211798	1	0.309424	1	0.82974	1	0.534008	1
mmu-miR-6938-3p	2.51715	1.49805	1.31122	2.27318	1.98367	1.71312	1.9539	2.15427	1.27848	2.24435	1.76585	2.73316	2.68097	1.65833	3.48174	0.875656	0.188346	-0.73865	-0.0513403	0.119998	0.576081	0.174008	0.876022	0.914132	0.77861	0.380441	0.980922	0.228571	0.857143	0.114286	1	0.82974	0.930355	0.253408	1
mmu-miR-6939-3p	1.81335	1.83717	1.32039	2.70621	2.98998	1.19442	2.42028	2.99711	1.79291	0.11346	1.38886	2.73734	2.45989	2.86094	2.42592	1.52261	1.30204	-0.701743	-0.481169	0.0891441	0.114033	0.0877536	0.388887	0.914132	0.418625	0.248036	0.812398	0.0571429	0.228571	0.114286	0.485714	0.701673	0.453213	0.253408	0.851961
mmu-miR-6940-3p	3.02567	2.48983	2.33299	2.43645	2.49327	1.1528	3.67374	2.98204	1.92101	2.6154	2.75291	1.92359	1.86979	2.63683	2.84496	-0.110985	0.145687	0.252446	-0.00422553	0.769282	0.816951	0.426683	0.994334	0.989071	0.906852	0.61744	0.997478	1	0.857143	0.685714	0.685714	1	0.930355	0.810651	0.930095
mmu-miR-6941-5p	1.71359	0.712782	0.0582573	0	0	0	0	0	0	0	0	0	0	0.00363613	0.850452	0.213522	0	0.407635	0.621157	0.388652	NaN	0.41153	0.216844	0.914132	NaN	0.602945	0.77329	0.270289	NaN	0.459597	0.0689184	0.82974	NaN	0.661398	0.481747
mmu-miR-6941-3p	1.13131	0	1.75364	0	1.37424	0.720264	1.9095	2.17482	1.27922	2.55332	1.33372	2.53453	0.893148	2.04302	0	-0.354411	-0.17738	-0.646438	-0.823469	0.63745	0.752235	0.405005	0.18308	0.984299	0.876581	0.596492	0.744227	0.628571	1	0.459597	0.191267	0.898996	1	0.661398	0.622026
mmu-miR-6942-5p	1.09862	0	0.0199511	0	0	0	0	0	1.19411	0.0866239	1.41045	0	0	0	0	-0.897059	-0.897059	0.279643	0.279643	0.160165	0.160165	0.381113	0.381113	0.914132	0.465647	0.587995	0.809494	0.0319112	0.0319112	0.185877	0.185877	0.701673	0.223406	0.363824	0.622026
mmu-miR-6942-3p	0.04456	0	0.0578394	1.80448	0.0319843	0	0.0295747	0.918659	0	0	0	0.970751	0	0.00364479	0	0.243599	0.245054	0.233122	0.231666	0.388937	0.355128	0.66499	0.662728	0.914132	0.630897	0.798895	0.922602	0.270289	0.11867	0.459597	0.561363	0.82974	0.303586	0.661398	0.930095
mmu-miR-6943-5p	0	0	0	0	0.120694	0.797818	0.1118	1.88167	0	0	0	0	0	0	0	0	0.727995	0	-0.727995	NaN	0.179009	NaN	0.179009	NaN	0.467999	NaN	0.744227	NaN	0.0435966	NaN	0.0210706	NaN	0.223406	NaN	0.481747
mmu-miR-6943-3p	3.30441	3.84076	4.1444	4.14599	3.88845	2.81638	3.25888	3.10987	3.34532	2.72279	4.06524	3.6213	3.77772	3.8668	3.49664	0.312832	-0.109389	0.168275	0.590496	0.506778	0.821757	0.476831	0.0980975	0.948798	0.909783	0.660805	0.744227	0.628571	0.857143	0.485714	0.114286	0.898996	0.930355	0.661398	0.530827
mmu-miR-6944-3p	7.31963	7.77941	6.74856	7.4822	7.94081	7.27552	7.65086	7.70201	5.51294	6.1169	6.53925	6.10467	6.68288	6.0899	6.78031	0.358077	1.58594	0.918008	-0.309852	0.372206	0.0188501	0.0186118	0.280525	0.914132	0.189047	0.0929271	0.809494	0.628571	0.0571429	0.0571429	0.485714	0.898996	0.223406	0.175288	0.851961
mmu-miR-6945-5p	0.0152667	0	0.0198631	0.852091	0	0	0	0	0	0	0	0.970751	0	0.00364479	0	0.243599	0	-0.0217938	0.221805	0.388937	NaN	0.948086	0.368676	0.914132	NaN	0.976599	0.809494	0.270289	NaN	0.657255	0.0689184	0.82974	NaN	0.810651	0.481747
mmu-miR-6945-3p	3.58702	3.7193	3.36717	3.70536	3.28743	3.13319	3.42762	3.1132	3.28983	2.65696	2.71713	0	2.21772	2.62961	1.98996	-1.17865	0.352389	1.88539	0.354352	0.135724	0.215456	0.0470639	0.0181978	0.914132	0.515395	0.172568	0.744227	0.0571429	0.4	0.0285714	0.0571429	0.701673	0.611713	0.109317	0.481747
mmu-miR-6946-5p	0	0	0	0	1.28273	0.797023	1.26082	0.872312	0.0584557	0.0588052	1.4346	1.94954	1.4941	0.0240871	1.29854	0.674282	0.535936	-1.19157	-1.05322	0.328695	0.363464	0.0630327	0.00368946	0.914132	0.630897	0.201807	0.548536	0.628571	0.628571	0.0210706	0.0210706	0.898996	0.790857	0.109317	0.481747
mmu-miR-6946-3p	3.12291	4.50763	3.39276	3.93183	4.64876	4.37229	3.37892	4.24568	4.36386	4.91771	4.45269	4.43883	5.23066	4.38955	4.67565	0.105583	-0.416675	-0.944888	-0.42263	0.699583	0.257112	0.047219	0.344128	0.989071	0.562219	0.172687	0.809494	0.857143	0.4	0.114286	0.485714	0.973408	0.611713	0.253408	0.851961
mmu-miR-6947-5p	0.0302186	0.751172	1.1518	0	0	0	0	0	0.0299534	0.0301339	0.879023	0	0	0	0	-0.313037	-0.313037	0.483296	0.483296	0.383903	0.383903	0.185618	0.185618	0.914132	0.630897	0.384257	0.744227	0.0319112	0.0319112	0.0689184	0.0689184	0.701673	0.223406	0.183435	0.481747
mmu-miR-6947-3p	0.0152667	0	0.0198631	0.852091	0.0319843	0	0.0295747	0.918659	0	0	0	0	0	0.00719114	1.40361	0.3527	0.245054	-0.130894	-0.0232493	0.388187	0.355128	0.761828	0.942221	0.914132	0.630897	0.865241	0.992293	0.270289	0.11867	0.657255	0.561363	0.82974	0.303586	0.810651	0.930095
mmu-miR-6948-5p	0.0727071	1.66671	1.78331	0	0.149225	1.3673	1.85636	0.85961	0.0584557	0.0588052	1.4346	1.52827	2.23616	1.62859	0	0.830968	0.540837	-0.467574	-0.177443	0.265618	0.405945	0.518464	0.781548	0.914132	0.645399	0.696378	0.950899	0.4	0.4	1	0.685714	0.855887	0.611713	1	0.930095
mmu-miR-6948-3p	3.29587	4.46942	3.54047	3.38468	4.55521	3.82111	3.81931	4.03361	3.92919	3.38903	4.37282	4.31429	4.32846	3.24603	4.52464	0.206342	0.160297	-0.430744	-0.384698	0.63367	0.659333	0.319014	0.283622	0.984299	0.826556	0.56465	0.809494	0.857143	0.857143	0.685714	0.2	0.973408	0.930355	0.810651	0.622026
mmu-miR-6950-5p	1.15753	1.23531	0.0938203	1.33859	0.0319843	0	0.0295747	0.918659	0	0	0	0	0	0.00363613	0.850452	0.213522	0.245054	0.742791	0.711258	0.388652	0.355128	0.0884672	0.103529	0.914132	0.630897	0.248036	0.744227	0.270289	0.11867	0.0590719	0.0571429	0.82974	0.303586	0.178101	0.481747
mmu-miR-6950-3p	2.46889	0	0.112605	1.31799	1.30776	1.36728	1.28408	0.859596	0.137079	1.24022	2.1306	0.95167	1.50535	1.62123	0	-0.14974	0.0353786	-0.0446895	-0.229808	0.838855	0.957137	0.950707	0.722006	0.989071	0.984677	0.976599	0.935096	0.857143	0.857143	1	0.885714	0.973408	0.930355	1	0.990205
mmu-miR-6951-5p	1.8066	2.3823	1.87272	1.65113	1.44561	2.04281	1.96632	2.42046	1.16816	1.16921	0	0.955869	1.51171	1.03429	0	0.096344	1.18967	1.05272	-0.0406092	0.856585	0.0713377	0.0362426	0.879257	0.989071	0.329105	0.144151	0.982475	1	0.0571429	0.0285714	0.685714	1	0.223406	0.109317	0.930095
mmu-miR-6951-3p	0.0727941	1.23457	1.7834	0.748484	1.2249	0.844091	0.0582507	0	0	0	0	0	0.950704	0.00364346	0	0.238587	0.531809	0.721224	0.428001	0.388895	0.175107	0.155651	0.400381	0.914132	0.465647	0.35337	0.82531	0.270289	0.11867	0.11021	0.342857	0.82974	0.303586	0.253408	0.773346
mmu-miR-6952-5p	1.79157	1.88502	1.28763	2.01666	2.05038	2.00501	2.69774	2.63001	2.85533	2.60842	1.70163	2.93286	2.88571	2.06334	2.42638	0.188614	-0.0426744	-0.831852	-0.600563	0.671295	0.920831	0.0203524	0.0496844	0.989071	0.96326	0.0970932	0.744227	0.628571	1	0.0285714	0.0571429	0.898996	1	0.109317	0.481747
mmu-miR-6952-3p	3.87018	4.32452	4.42564	3.82937	4.55638	3.5384	3.35996	4.5021	3.84655	4.58591	4.62241	4.31443	4.03219	4.4523	3.89889	-0.177173	-0.362412	-0.0620233	0.123216	0.575311	0.409909	0.766109	0.740848	0.979207	0.64824	0.867805	0.937005	0.628571	0.228571	0.685714	1	0.898996	0.453213	0.810651	1
mmu-miR-6953-3p	2.7773	1.83166	2.5846	0.577882	2.40826	2.30254	1.44206	2.40955	2.89917	2.65564	3.0594	1.91414	2.88211	2.64281	3.1187	-0.231967	-0.730799	-0.696578	-0.197746	0.461564	0.0455834	0.276033	0.736711	0.931882	0.271929	0.503438	0.937005	0.628571	0.0571429	0.2	0.885714	0.898996	0.223406	0.363824	0.990205
mmu-miR-6954-5p	1.09862	0	0.0199511	0	0.0626657	0.844339	0.0579809	0.901621	0.0299534	0.0301339	0.879023	0	0	0	0	-0.313037	0.153615	0.279643	-0.187009	0.383903	0.696047	0.381113	0.622589	0.914132	0.849005	0.587995	0.918832	0.0319112	0.4	0.185877	0.309424	0.701673	0.611713	0.363824	0.773346
mmu-miR-6954-3p	2.22461	2.74111	1.89875	1.61741	2.02588	2.0224	2.67903	2.13604	3.12322	3.73834	1.97419	3.09829	2.87349	2.07047	3.35319	-0.0963893	-0.729413	-0.728391	-0.095367	0.879499	0.291352	0.09573	0.753283	0.989071	0.607074	0.261724	0.941271	0.857143	0.628571	0.114286	0.885714	0.973408	0.790857	0.253408	0.990205
mmu-miR-6955-5p	3.01005	1.41375	2.30811	2.46485	2.75544	1.98116	2.04716	3.15166	0.0861142	1.1953	1.41045	1.92914	1.87933	1.64339	2.8674	1.18253	1.58657	0.219373	-0.184665	0.0798919	0.0361378	0.626711	0.68693	0.914132	0.257151	0.77436	0.926732	0.0571429	0.0571429	0.685714	0.885714	0.701673	0.223406	0.810651	0.990205
mmu-miR-6955-3p	1.28479	1.7659	2.61567	3.15696	2.94246	1.69023	1.4299	2.14156	0.273618	3.24189	2.05418	0.937389	1.90529	1.04828	2.03836	-0.374235	0.194475	0.723502	0.154792	0.713781	0.848716	0.210153	0.782528	0.989071	0.9249	0.411537	0.950899	0.628571	1	0.342857	0.885714	0.898996	1	0.534008	0.990205
mmu-miR-6956-3p	2.85942	3.17365	2.94055	3.55458	4.20266	3.63823	4.05954	4.38259	3.66953	4.02545	3.7067	4.00885	4.19398	3.65152	3.99323	0.161336	0.270193	-0.829844	-0.938701	0.36086	0.224834	0.006214	0.00555095	0.914132	0.528302	0.0523911	0.548536	0.857143	0.4	0.0285714	0.0285714	0.973408	0.611713	0.109317	0.481747
mmu-miR-6957-5p	2.21827	2.35719	0.247608	2.49316	2.70865	1.67946	2.38011	2.13561	2.82614	1.3148	1.73814	2.52515	0.867945	1.64015	2.49792	-0.0769048	0.266262	-0.0537319	-0.396899	0.903445	0.631827	0.938117	0.526657	0.989071	0.805519	0.972657	0.895951	0.857143	0.857143	0.685714	0.885714	0.973408	0.930355	0.810651	0.990205
mmu-miR-6957-3p	1.09862	0	0.0199511	0	0.0319843	0	0.0295747	0.918659	0	0	0	0	0	0	0	0	0.245054	0.279643	0.0345882	NaN	0.355128	0.381113	0.925373	NaN	0.630897	0.587995	0.992293	NaN	0.11867	0.185877	0.657255	NaN	0.303586	0.363824	0.930095
mmu-miR-6958-3p	2.49187	0.526321	1.26472	1.70103	2.72865	2.00439	2.40039	2.39872	2.63123	2.63307	2.73769	1.50381	2.47161	3.21523	1.58989	-0.472194	-0.284292	-0.699149	-0.887051	0.327592	0.149479	0.27085	0.116534	0.914132	0.455682	0.495268	0.744227	0.4	0.228571	0.485714	0.2	0.855887	0.453213	0.661398	0.622026
mmu-miR-6959-5p	0.0153412	0	1.12994	0	0.121086	1.38606	1.26026	0.872619	0.0588041	1.16885	0.848321	0.955903	0.925369	1.03427	0.76906	0.229156	0.218013	-0.634829	-0.623687	0.560681	0.640622	0.107146	0.170174	0.974755	0.812668	0.282512	0.744227	0.857143	0.4	0.309424	0.11021	0.973408	0.611713	0.534008	0.530827
mmu-miR-6959-3p	1.21182	0.502873	1.27569	2.74305	1.93512	1.75057	0.210108	1.84465	1.21807	1.21941	1.38886	1.52553	1.9052	1.04833	1.69953	0.269202	0.159664	-0.111291	-0.00175376	0.240522	0.724573	0.83655	0.99785	0.914132	0.867482	0.9152	0.998175	0.4	0.4	0.685714	0.885714	0.855887	0.611713	0.810651	0.990205
mmu-miR-6960-5p	3.08043	3.83897	3.64079	2.33703	3.06943	2.99787	3.41259	2.96196	1.91875	1.36774	3.2366	1.93072	2.21118	2.63228	1.62287	-0.0751001	0.936103	1.12504	0.113839	0.908575	0.230688	0.0364032	0.764491	0.989071	0.5375	0.144326	0.943585	0.857143	0.4	0.0571429	0.485714	0.973408	0.611713	0.175288	0.851961
mmu-miR-6961-5p	0.0732102	0.644468	2.18889	0.747814	0.0626657	0.844339	0.0579809	0.901621	0.0584557	0.0588052	1.4346	0.955936	0	1.03424	1.35645	0.319369	-0.0506347	0.0769395	0.446943	0.59217	0.927833	0.891446	0.423109	0.98255	0.966231	0.950517	0.846196	1	1	0.885714	0.685714	1	1	0.937658	0.930095
mmu-miR-6961-3p	0.0152667	0	0.0198631	0.852091	0.092133	1.40641	0.0852955	0.886573	0	0	0	0	0	0	0	0	0.617602	0.221805	-0.395796	NaN	0.152052	0.368676	0.350405	NaN	0.457477	0.587995	0.809494	NaN	0.0435966	0.0689184	0.114286	NaN	0.223406	0.183435	0.530827
mmu-miR-6962-5p	0	0	0	0	0.0321303	0	1.17571	0	0.0584557	0.0588052	1.4346	0	0	0.00719114	1.40361	-0.164587	-0.215326	-0.3527	-0.301961	0.789376	0.714521	0.388187	0.376214	0.989071	0.862912	0.587995	0.809494	0.211798	0.211798	0.185877	0.185877	0.82974	0.453213	0.363824	0.622026
mmu-miR-6962-3p	0.0722964	2.00552	1.20568	0	1.98467	0.669821	2.34501	2.4254	1.21807	1.21941	1.38886	0.947908	0.911721	1.04033	1.74594	-0.113971	0.580779	-0.340603	-1.03535	0.611494	0.249169	0.548748	0.153137	0.98255	0.552976	0.7141	0.744227	0.4	0.4	0.885714	0.2	0.855887	0.611713	0.937658	0.622026
mmu-miR-6963-3p	1.31557	2.25912	2.34211	3.60563	3.8438	2.22572	3.21094	1.7461	2.32062	2.62443	2.74513	1.52281	1.90105	1.05071	2.02557	-0.938358	0.193249	0.755573	-0.376033	0.0163311	0.716724	0.214898	0.593475	0.914132	0.863313	0.419662	0.908717	0.0571429	1	0.2	0.885714	0.701673	1	0.363824	0.990205
mmu-miR-6964-5p	0.04456	0	0.0578394	1.80448	1.19116	0	0.0297162	0	1.16781	0.0591547	0.848322	0.960434	0	0.0106924	1.37891	-0.104254	-0.386544	-0.110788	0.171502	0.836282	0.42608	0.850703	0.759774	0.989071	0.653814	0.924678	0.943219	0.857143	0.372456	1	0.459597	0.973408	0.611713	1	0.851961
mmu-miR-6964-3p	3.26896	3.74553	3.50688	3.0449	4.13505	3.3666	3.28608	3.09691	2.98766	4.02365	4.04779	3.61906	4.19914	3.52495	3.76999	0.0919194	-0.215208	-0.386721	-0.0795929	0.825808	0.635954	0.118276	0.782539	0.989071	0.808228	0.301143	0.950899	1	1	0.114286	0.885714	1	1	0.253408	0.990205
mmu-miR-6965-3p	0	0	0	0	0.0319843	0	0.0295747	0.918659	0.0299534	0.0301339	0.879023	0	0	0	0	-0.313037	-0.0679822	0	-0.245054	0.383903	0.859499	NaN	0.355128	0.914132	0.926438	NaN	0.809494	0.0319112	0.857143	NaN	0.0689184	0.701673	0.930355	NaN	0.481747
mmu-miR-3547-3p	4.90974	4.69052	4.68635	4.44017	4.51627	4.57539	3.72582	4.74823	5.35175	4.84101	5.54166	4.49806	5.18965	4.87229	5.08906	-0.332545	-0.85338	-0.230567	0.290268	0.269552	0.0403245	0.257583	0.304013	0.914132	0.267691	0.479731	0.809494	0.4	0.0571429	0.342857	0.485714	0.855887	0.223406	0.534008	0.851961
mmu-miR-6966-5p	0.0449785	0	1.75342	0.795203	0.0630075	0	1.20713	0.90144	0	0	0	0	0	1.61538	0.793548	0.602233	0.542895	0.046166	0.105504	0.216671	0.170125	0.937422	0.843561	0.914132	0.465647	0.972657	0.975245	0.270289	0.11867	0.657255	1	0.82974	0.303586	0.810651	1
mmu-miR-6966-3p	2.17126	1.15511	1.25098	1.28345	0.0321303	0	1.17571	0	1.21807	1.21941	1.38886	0.96036	0.932973	1.03088	0	-0.544395	-0.973486	0.734149	1.16324	0.110002	0.0418267	0.0745231	0.0223353	0.914132	0.270219	0.222306	0.744227	0.0571429	0.049746	0.0285714	0.0590719	0.701673	0.223406	0.109317	0.481747
mmu-miR-6967-5p	0.0583376	2.03073	0.0756403	0	0.0319509	0.871879	0.0295438	0	1.74957	0.0595082	0	0	0	0.0106681	1.80251	-0.149731	-0.369682	0.0878833	0.307834	0.846881	0.595008	0.899988	0.598985	0.989071	0.790093	0.954923	0.9092	0.854445	0.721277	0.459597	0.561363	0.973408	0.890497	0.661398	0.930095
mmu-miR-6967-3p	2.58188	3.1009	2.65874	2.80006	2.68518	2.55383	1.41366	0.785802	1.29621	2.56523	1.75159	2.73603	2.4575	3.22055	2.17607	0.776525	-0.0113931	0.137858	0.925777	0.159662	0.985325	0.608097	0.134384	0.914132	0.993405	0.762496	0.744227	0.228571	1	0.685714	0.114286	0.82974	1	0.810651	0.530827
mmu-miR-6968-3p	3.2242	2.45271	2.6559	2.80324	2.48076	2.69402	2.9814	2.60931	3.12571	2.92033	3.18884	2.7189	3.57619	3.86222	3.17949	0.255908	-0.386919	-0.550188	0.0926397	0.388196	0.0340765	0.12128	0.653929	0.914132	0.25313	0.304934	0.92243	0.628571	0.114286	0.2	0.885714	0.898996	0.303586	0.363824	0.990205
mmu-miR-6970-5p	0.0982223	1.96188	0.126962	1.73347	1.35325	2.09844	1.89276	0	0.0856225	0.0861308	1.83445	1.53811	0	1.03741	1.33579	0.309095	0.667379	0.00230454	-0.35598	0.675416	0.421024	0.997116	0.624448	0.989071	0.653814	0.998534	0.918832	1	0.628571	0.685714	0.885714	1	0.790857	0.810651	0.990205
mmu-miR-6970-3p	0.0853639	1.64312	0.11045	1.74929	1.93539	0.720843	0.210464	2.44512	0.138559	2.21472	1.36913	0	1.49969	1.04033	1.74597	-0.169305	0.0871495	-0.174444	-0.430898	0.82593	0.917543	0.782017	0.558307	0.989071	0.962759	0.878054	0.899077	0.857143	0.857143	0.885714	0.342857	0.973408	0.930355	0.937658	0.773346
mmu-miR-6971-3p	3.25129	3.50633	2.40157	3.20846	4.58691	3.09274	2.2301	3.79635	3.20615	3.81084	4.43454	3.49825	3.86427	3.24239	4.73377	0.0174949	-0.390653	-0.742756	-0.334607	0.972537	0.553575	0.120139	0.577814	0.993447	0.763096	0.303307	0.899077	0.857143	0.628571	0.2	0.885714	0.973408	0.790857	0.363824	0.990205
mmu-miR-6972-3p	2.30035	3.41943	3.13584	3.08484	4.3397	3.46992	3.10316	3.36514	0.160912	1.25983	2.38919	1.92902	1.45456	2.37293	2.68595	0.840639	2.2995	0.874497	-0.584366	0.322696	0.0532353	0.0516268	0.155976	0.914132	0.286683	0.181726	0.744227	0.4	0.0571429	0.114286	0.2	0.855887	0.223406	0.253408	0.622026
mmu-miR-6973a-3p	2.17852	2.20349	0.160537	0.668958	3.35877	1.21455	2.01875	2.39789	1.81182	1.24146	1.36913	2.5154	2.69435	3.04888	1.11638	0.869617	0.773353	-1.04087	-0.944611	0.131767	0.183496	0.175206	0.219402	0.914132	0.468577	0.381113	0.77329	0.4	0.4	0.114286	0.342857	0.855887	0.611713	0.253408	0.773346
mmu-miR-6975-5p	0	0	0	0	0	0	0	0	0.0301389	1.13833	0	0	0	0.00719114	1.40361	-0.036789	-0.389489	-0.3527	0	0.945789	0.407571	0.388187	NaN	0.990096	0.645399	0.587995	NaN	0.854445	0.122745	0.185877	NaN	0.973408	0.304442	0.363824	NaN
mmu-miR-6975-3p	1.16986	1.20714	1.22174	1.31918	1.8337	0.819322	0.0861563	0	1.13746	0.03032	0	0.944166	1.91429	1.04317	1.29847	0.910764	0.295536	-0.0705428	0.544685	0.117124	0.624052	0.768957	0.290066	0.914132	0.801197	0.869632	0.809494	0.228571	0.721277	0.885714	0.342857	0.82974	0.890497	0.937658	0.773346
mmu-miR-6976-5p	0	0	0	0	1.25545	0	1.23548	0.886079	1.13746	0.03032	0	0	0	0	0	-0.38926	0.454992	0	-0.844252	0.40747	0.391047	NaN	0.0639244	0.914132	0.638503	NaN	0.744227	0.122745	0.475533	NaN	0.0689184	0.767436	0.716925	NaN	0.481747
mmu-miR-6976-3p	2.17901	1.574	1.26395	1.26755	2.94258	1.25075	1.43008	2.41395	2.28045	2.28212	2.06516	2.51724	2.46965	1.64807	2.66308	0.115266	-0.199903	-0.753381	-0.438213	0.659292	0.656698	0.0537506	0.38501	0.989071	0.824745	0.184588	0.809494	0.4	1	0.0571429	0.685714	0.855887	1	0.175288	0.930095
mmu-miR-6977-3p	1.14467	1.26473	0.0761366	0.771594	0.0321303	0	1.17571	0	0	0	0	0	0	1.03083	1.37885	0.602419	0.301961	0.211864	0.512323	0.188261	0.376214	0.651718	0.243156	0.914132	0.630897	0.789689	0.798458	0.270289	0.270289	0.663117	0.191267	0.82974	0.518836	0.810651	0.622026
mmu-miR-6978-5p	0.0302577	0	1.15185	0.822109	0	0	0	0	1.13746	0.03032	0	0	0	0	0	-0.38926	-0.38926	0.501054	0.501054	0.40747	0.40747	0.180912	0.180912	0.914132	0.645399	0.381113	0.744227	0.122745	0.122745	0.0689184	0.0689184	0.767436	0.304442	0.183435	0.481747
mmu-miR-6978-3p	3.96149	4.12447	3.93164	3.26151	4.07424	3.74787	3.50731	4.11948	3.39393	3.82083	4.59169	3.5097	3.32795	3.38281	3.41817	-0.525824	-0.0732571	0.410122	-0.0424456	0.271586	0.860434	0.118981	0.865479	0.914132	0.926724	0.302393	0.978314	0.228571	1	0.342857	1	0.82974	1	0.534008	1
mmu-miR-6979-3p	3.47373	4.27932	4.33666	3.917	2.22185	3.60028	3.06539	3.81266	3.87584	2.40564	3.30353	3.62675	3.57507	3.51875	2.88805	0.207151	-0.0199607	0.599521	0.826633	0.687516	0.972939	0.0641003	0.101042	0.989071	0.992298	0.204039	0.744227	0.857143	0.857143	0.2	0.114286	0.973408	0.930355	0.363824	0.530827
mmu-miR-6980-5p	1.145	0.677862	1.18969	0.771022	1.89885	1.77842	0.163007	0.847692	1.79338	1.21996	0.796936	1.53807	1.92447	0.0175729	0	-0.400065	-0.098102	0.0758653	-0.226098	0.52413	0.852798	0.892218	0.629932	0.955395	0.926431	0.950517	0.920515	0.857143	1	1	0.685714	0.973408	1	1	0.930095
mmu-miR-6980-3p	3.73514	3.91782	3.81742	4.00761	4.58859	4.30249	4.62683	4.01913	4.9995	5.10706	5.02255	5.4759	5.25638	4.59383	5.20412	0.0895204	-0.658776	-1.26306	-0.514763	0.670817	0.016166	0.0044679	0.0282606	0.989071	0.180917	0.0455855	0.744227	0.4	0.0571429	0.0285714	0.0285714	0.855887	0.223406	0.109317	0.481747
mmu-miR-6981-5p	0.0588187	0.678452	1.18939	1.35874	1.22526	0	1.20742	0	0	0	0	0	0	0.00363613	0.850452	0.213522	0.608169	0.607828	0.213181	0.388652	0.181707	0.148289	0.657823	0.914132	0.468577	0.35032	0.92243	0.270289	0.270289	0.11021	0.663117	0.82974	0.518836	0.253408	0.930095
mmu-miR-6981-3p	2.5618	3.00064	2.33155	2.19694	1.46066	2.03374	1.42634	2.84419	3.32218	3.32411	3.17432	3.09741	3.2024	1.66293	3.34891	-0.445625	-1.33231	-0.30518	0.581502	0.338887	0.0263006	0.515164	0.187641	0.914132	0.217964	0.693645	0.746337	0.628571	0.0571429	0.342857	0.2	0.898996	0.223406	0.534008	0.622026
mmu-miR-6983-5p	1.15821	0.644539	1.78379	0.747863	2.31442	0	1.32759	1.85218	2.17874	0.0876264	0	1.95549	0	1.03744	0.746066	0.179292	0.618093	0.148851	-0.289949	0.839651	0.518317	0.768685	0.630888	0.989071	0.734991	0.869632	0.920515	1	0.721277	0.885714	0.485714	1	0.890497	0.937658	0.851961
mmu-miR-6983-3p	2.22512	1.44856	1.89948	2.86963	1.46189	1.25287	1.97925	3.01904	2.27981	1.88801	2.3424	0.922307	2.90628	1.64021	1.97963	-0.307965	-0.241809	0.248594	0.182438	0.521956	0.597005	0.644198	0.725908	0.955395	0.790093	0.785808	0.936056	0.628571	0.628571	0.885714	0.885714	0.898996	0.790857	0.937658	0.990205
mmu-miR-6984-5p	1.145	0.677862	1.18969	0.771022	0.0626657	0.844339	0.0579809	0.901621	1.21862	1.79465	0.796934	1.53806	0	1.62121	0.745969	-0.293762	-0.803419	-0.030415	0.479241	0.565801	0.0929177	0.943615	0.138179	0.977508	0.373525	0.975025	0.744227	0.628571	0.228571	0.885714	0.342857	0.898996	0.453213	0.937658	0.773346
mmu-miR-6984-3p	2.12366	0	0.0585794	0	0.149363	0.776349	1.85646	1.44879	0.0584557	0.0588052	1.4346	0.951798	1.50554	0.0175019	1.33595	0.43541	0.540455	-0.407137	-0.512182	0.485723	0.410302	0.541602	0.461529	0.935742	0.64824	0.711366	0.880499	0.857143	0.228571	0.467825	0.309424	0.973408	0.453213	0.661398	0.773346
mmu-miR-6985-5p	0.0152465	0.794118	0.0198368	0	1.22496	0	0.0583099	0.901433	1.21918	2.19861	0	0	0	1.03083	1.37885	-0.536844	-0.593086	-0.395118	-0.338876	0.510945	0.46375	0.377422	0.392775	0.948798	0.684984	0.587995	0.813194	0.58208	0.721277	0.88242	0.38363	0.898996	0.890497	0.937658	0.846384
mmu-miR-6985-3p	0.211689	2.33544	0.27137	3.30535	4.00569	2.8149	3.59149	2.56831	2.94356	4.08991	2.67727	4.17672	3.87318	3.2376	3.27192	0.402944	0.00818539	-2.10889	-1.71413	0.469752	0.988765	0.0665696	0.109253	0.93408	0.995595	0.205598	0.744227	0.4	0.857143	0.114286	0.114286	0.855887	0.930355	0.253408	0.530827
mmu-miR-6986-5p	2.79988	2.30809	1.36909	2.6664	2.39707	1.25215	1.42837	2.84352	3.07445	2.61792	1.69052	1.91242	2.68215	3.37246	2.80022	0.230848	-0.480687	-0.405947	0.305587	0.671966	0.431411	0.392871	0.564345	0.989071	0.654686	0.587995	0.899077	0.628571	0.4	0.342857	0.885714	0.898996	0.611713	0.534008	0.990205
mmu-miR-6987-5p	0.0152667	0	0.0198631	0.852091	0	0	0	0	0	0	0	0.960388	0	1.03085	0.793616	0.696215	0	-0.474409	0.221805	0.0608341	NaN	0.185858	0.368676	0.914132	NaN	0.384257	0.809494	0.11867	NaN	0.38363	0.0689184	0.767436	NaN	0.592271	0.481747
mmu-miR-6987-3p	0.0152465	0.794118	0.0198368	0	1.28332	0	1.83679	0.872015	0.0588041	1.16885	0.848321	0	1.49948	2.03675	0.724236	0.373122	0.306037	-0.857815	-0.79073	0.531068	0.573541	0.150776	0.135151	0.961319	0.77673	0.35337	0.744227	0.857143	0.628571	0.38363	0.245383	0.973408	0.790857	0.592271	0.751587
mmu-miR-6988-3p	4.31502	5.01973	5.59018	5.08655	5.91908	5.03784	5.14545	4.98115	5.97225	5.97447	5.88612	5.67133	5.86216	5.79319	5.87242	-0.144503	-0.673399	-0.796906	-0.26801	0.048391	0.0529107	0.0537426	0.463348	0.914132	0.286683	0.184588	0.880549	0.0571429	0.114286	0.0285714	0.685714	0.701673	0.303586	0.109317	0.930095
mmu-miR-6989-5p	1.71364	0	0.0583307	0.795271	0.0321303	0	1.17571	0	0	0	0	0	0	0.00363613	0.850452	0.213522	0.301961	0.428288	0.339849	0.388652	0.376214	0.392034	0.520535	0.914132	0.630897	0.587995	0.89161	0.270289	0.270289	0.459597	0.459597	0.82974	0.518836	0.661398	0.851961
mmu-miR-6989-3p	4.21698	5.27433	4.8888	4.84174	5.92126	4.6714	5.39308	5.16855	5.84564	5.90822	5.4714	5.77435	5.52834	6.23329	6.01388	0.145715	-0.453179	-1.082	-0.483107	0.507729	0.190541	0.00844419	0.205619	0.948798	0.47515	0.0600476	0.761477	0.628571	0.4	0.0285714	0.342857	0.898996	0.611713	0.109317	0.773346
mmu-miR-6990-5p	2.1627	1.18059	0.128732	1.30093	2.32926	1.75008	0.210953	1.41902	1.84482	1.84638	1.76585	1.52015	0.882807	2.04648	2.29184	-0.133702	-0.39169	-0.492081	-0.234092	0.697975	0.445665	0.383929	0.714959	0.989071	0.667532	0.587995	0.933015	1	0.4	0.485714	0.485714	1	0.611713	0.661398	0.851961
mmu-miR-6990-3p	0.0300751	0.751562	0.0390831	0.822456	0.0319509	0.871879	0.0295438	0	1.21862	1.79465	0.796934	0	0	0	0	-1.27007	-1.03673	0.410794	0.177451	0.0481248	0.0450035	0.155615	0.581344	0.914132	0.270803	0.35337	0.899077	0.0319112	0.114286	0.0210706	0.485714	0.701673	0.303586	0.109317	0.851961
mmu-miR-6991-5p	1.15791	0.645303	1.20633	1.338	0	0	0	0	0	0	0	0.955936	0	1.03424	1.35645	0.836656	0	0.250229	1.08688	0.0643195	NaN	0.485012	0.00563572	0.914132	NaN	0.665592	0.548536	0.11867	NaN	0.685714	0.0210706	0.767436	NaN	0.810651	0.481747
mmu-miR-6991-3p	2.19451	0	2.2528	2.29285	1.87901	0.776305	0.138488	1.44877	1.74957	0.0595082	0	0	0.918183	2.03441	0.745911	0.321601	0.457617	0.760413	0.624397	0.674682	0.545886	0.323311	0.398211	0.989071	0.758909	0.569119	0.822037	0.721277	0.4	0.245383	0.342857	0.973408	0.611713	0.441251	0.773346
mmu-miR-6992-5p	1.11563	0	0.0393027	0.822134	0.093114	0	1.81438	0.886088	0	0	0	0	0	0	0	0	0.698394	0.494266	-0.204128	NaN	0.196332	0.176383	0.702964	NaN	0.486959	0.381113	0.928277	NaN	0.11867	0.0689184	0.771503	NaN	0.303586	0.183435	0.990205
mmu-miR-6992-3p	0	0	0	0	0.0319509	0.871879	0.0295438	0	0	0	0	0	0	0.00363613	0.850452	0.213522	0.233344	-0.213522	-0.233344	0.388652	0.353304	0.388652	0.353304	0.914132	0.630897	0.587995	0.809494	0.270289	0.11867	0.185877	0.0689184	0.82974	0.303586	0.363824	0.481747
mmu-miR-6993-3p	0.0446558	1.29669	1.17137	0	1.85734	0.797004	0.112792	0.8723	0.0588041	1.16885	0.848321	2.53921	0	0.0241029	1.29845	0.273447	0.217865	-0.337262	-0.281679	0.7101	0.673931	0.651151	0.595061	0.989071	0.83763	0.789681	0.908717	1	0.857143	0.771503	0.685714	1	0.930355	0.904477	0.930095
mmu-miR-6994-5p	0.159367	2.39753	1.86247	2.00611	2.45237	2.50755	2.71545	2.38977	2.26786	1.31317	2.35308	2.2627	2.22119	1.05535	1.65931	-0.1784	0.538247	-0.193266	-0.909912	0.702629	0.244765	0.749329	0.162999	0.989071	0.547349	0.859166	0.744227	0.4	0.0571429	1	0.0571429	0.855887	0.223406	1	0.481747
mmu-miR-6994-3p	1.79167	1.53579	1.28779	2.29488	0.249905	2.35019	1.92382	1.41079	1.26029	2.23037	1.35084	1.95239	0.911543	1.04041	0.724412	-0.456643	-0.130155	0.570343	0.243855	0.323899	0.822354	0.154604	0.651154	0.914132	0.909783	0.35337	0.92243	0.228571	0.857143	0.2	1	0.82974	0.930355	0.363824	1
mmu-miR-6995-5p	0	0	0	0	1.19116	0	0.0297162	0	1.19457	1.19576	0.821404	0	0	0	0	-1.07058	-0.765359	0	-0.305218	0.0132739	0.0758152	NaN	0.37748	0.914132	0.336309	NaN	0.809494	0.0319112	0.108408	NaN	0.185877	0.701673	0.303586	NaN	0.622026
mmu-miR-6995-3p	0.0727941	1.23457	1.7834	0.748484	0.0626657	0.844339	0.0579809	0.901621	0.0861142	1.1953	1.41045	0	0.941404	0.00720531	0.820488	-0.455014	-0.430636	0.517536	0.493159	0.406526	0.424111	0.2926	0.304823	0.914132	0.653814	0.527505	0.809494	0.228571	0.228571	0.342857	0.342857	0.82974	0.453213	0.534008	0.773346
mmu-miR-6996-5p	4.5795	4.77235	3.7239	3.64262	3.96997	3.91258	4.50907	3.34627	4.24798	4.70805	3.47369	4.23725	4.72644	4.15546	4.85948	0.35142	-0.208766	-0.315064	0.245122	0.445862	0.656043	0.395301	0.538181	0.924135	0.824672	0.59045	0.89877	0.628571	0.628571	0.485714	0.685714	0.898996	0.790857	0.661398	0.930095
mmu-miR-6996-3p	1.73724	1.23401	1.20658	0	0.0319509	0.871879	0.0295438	0	0	0	0	0.970751	0	0.00364479	0	0.243599	0.233344	0.800857	0.811113	0.388937	0.353304	0.127279	0.117654	0.914132	0.630897	0.316064	0.744227	0.270289	0.11867	0.18315	0.245383	0.82974	0.303586	0.363824	0.751587
mmu-miR-6997-5p	1.82683	2.09855	1.89867	2.68954	2.69869	1.24944	2.67053	1.80702	2.29114	2.29288	2.33226	0.933951	2.7219	1.63282	0.646361	-0.82167	-0.199008	0.644641	0.021978	0.173196	0.612196	0.267335	0.958794	0.914132	0.797814	0.489787	0.992293	0.4	1	0.342857	0.885714	0.855887	1	0.534008	0.990205
mmu-miR-6997-3p	1.19217	1.59563	1.82155	1.28411	1.3938	0	1.92509	2.66676	0.0856225	0.0861308	1.83445	0	0.941404	0.00720531	0.820488	-0.226459	0.827681	1.03109	-0.0230489	0.747173	0.356449	0.0183347	0.970589	0.989071	0.630897	0.0924214	0.992293	0.628571	0.628571	0.0285714	0.685714	0.898996	0.790857	0.109317	0.930095
mmu-miR-6998-3p	0	0	0	0	1.19116	0	0.0297162	0	1.13746	0.03032	0	1.95248	0	0.0207919	1.74599	0.540556	-0.0840412	-0.929815	-0.305218	0.444788	0.868276	0.179132	0.37748	0.924135	0.930104	0.381113	0.809494	0.721277	0.854445	0.0689184	0.185877	0.973408	0.930355	0.183435	0.622026
mmu-miR-6999-5p	1.11559	0.751207	0.039252	0	0.0626025	1.42865	0.0579223	0	0.0299534	0.0301339	0.879023	0.970751	0	0.00364479	0	-0.0694377	0.0742578	0.232913	0.0892171	0.860404	0.874868	0.548327	0.847249	0.989071	0.933019	0.7141	0.975245	0.372456	0.857143	0.459597	1	0.855887	0.930355	0.661398	1
mmu-miR-6999-3p	0.0152667	0	0.0198631	0.852091	0.0925302	1.40612	1.23493	0	0.0856225	0.0861308	1.83445	0	0	0	0	-0.668733	0.0146603	0.221805	-0.461588	0.369973	0.984196	0.368676	0.329931	0.914132	0.993405	0.587995	0.809494	0.0319112	1	0.0689184	0.38363	0.701673	1	0.183435	0.846384
mmu-miR-7000-3p	1.14481	0	0.0763223	1.78407	0.0319843	0	0.0295747	0.918659	0	0	0	0.940781	1.90978	0.0271749	2.05187	1.2324	0.245054	-0.481103	0.506244	0.0794331	0.355128	0.480617	0.351125	0.914132	0.630897	0.662141	0.809494	0.0435966	0.11867	0.485714	0.38363	0.701673	0.303586	0.661398	0.846384
mmu-miR-7001-3p	0.0153412	0	1.12994	0	0.0319509	0.871879	0.0295438	0	0.0299534	0.0301339	0.879023	0	1.49969	1.04033	1.74597	0.758462	-0.0796932	-0.785179	0.0529764	0.174468	0.832889	0.155854	0.885899	0.914132	0.915583	0.35337	0.982475	0.4	0.628571	0.300522	0.657255	0.855887	0.790857	0.533588	0.930095
mmu-miR-7002-5p	0.04456	0	0.0578394	1.80448	1.19116	0	0.0297162	0	0.0588041	1.16885	0.848321	0	1.93639	0.01073	0	-0.205214	-0.386775	-0.0100589	0.171502	0.740448	0.426113	0.988256	0.759774	0.989071	0.653814	0.994619	0.943219	0.372456	0.372456	0.657255	0.459597	0.855887	0.611713	0.810651	0.851961
mmu-miR-7004-5p	1.18108	1.61846	1.23618	1.30155	0.147739	2.12679	0.136923	0.860286	1.19411	0.0866239	1.41045	0	2.51143	1.04043	0	-0.00909386	-0.0791258	0.446353	0.516385	0.990448	0.903779	0.50973	0.353404	0.998619	0.954104	0.69076	0.809494	0.59256	1	0.309424	0.342857	0.898996	1	0.534008	0.773346
mmu-miR-7004-3p	0.0153412	0	1.12994	0	0.0319509	0.871879	0.0295438	0	0.0588041	1.16885	0.848321	0	0	0.00363613	0.850452	-0.478471	-0.45865	0.0727978	0.0529764	0.296578	0.314263	0.843656	0.885899	0.914132	0.626689	0.918871	0.982475	0.211798	0.228571	0.877782	0.657255	0.82974	0.453213	0.937658	0.930095
mmu-miR-7005-3p	0.073542	0.643698	2.50273	0	0.120972	1.81082	1.26016	0	1.13746	0.03032	0	0	0.941347	1.02714	0	0.102862	0.408727	0.312871	0.00700592	0.837347	0.511403	0.653303	0.992694	0.989071	0.729672	0.790187	0.997478	0.854445	0.475533	0.88242	1	0.973408	0.716925	0.937658	1
mmu-miR-7006-3p	2.85731	2.75287	3.1443	3.65693	0.38249	2.5299	2.93276	2.13115	2.60672	2.85695	1.70162	1.92906	1.87919	2.05427	2.68609	-0.251281	-0.394359	0.965699	1.10878	0.570491	0.578879	0.012843	0.141218	0.978087	0.780571	0.0752043	0.744227	0.857143	0.857143	0.0285714	0.114286	0.973408	0.930355	0.109317	0.530827
mmu-miR-7007-5p	0	0	0	0	1.19116	0	0.0297162	0	1.19411	0.0866239	1.41045	0.955958	0.925463	0.0141279	1.35655	-0.0840344	-0.591841	-0.813025	-0.305218	0.874771	0.307874	0.0643417	0.37748	0.989071	0.62295	0.204039	0.809494	0.628571	0.108408	0.0210706	0.185877	0.898996	0.303586	0.109317	0.622026
mmu-miR-7008-5p	1.11579	0	1.15204	0	0.0321303	0	1.17571	0	1.16781	0.0591547	0.848322	0	0.950704	0.00364346	0	-0.453175	-0.389802	0.328369	0.264995	0.328243	0.420191	0.450681	0.567858	0.914132	0.653814	0.639676	0.899077	0.211798	0.372456	0.644552	1	0.82974	0.611713	0.810651	1
mmu-miR-7008-3p	2.27255	3.46308	2.35293	2.41367	4.02934	2.79413	3.46078	3.6041	2.69849	3.75923	3.30352	3.8283	4.19838	3.52536	3.67845	0.553875	0.218341	-1.18207	-0.846531	0.204768	0.612007	0.0163034	0.0678565	0.914132	0.797814	0.0859744	0.744227	0.228571	0.628571	0.0285714	0.114286	0.82974	0.790857	0.109317	0.530827
mmu-miR-7009-5p	2.47711	0.582449	1.23772	0.705006	1.35436	0.73733	2.29041	1.42788	0.0584557	0.0588052	1.4346	0	0	1.02712	0.820417	-0.0554012	0.935207	0.788686	-0.201922	0.923007	0.173083	0.182476	0.721384	0.989071	0.465647	0.381912	0.935096	0.59256	0.4	0.309424	0.485714	0.898996	0.611713	0.534008	0.851961
mmu-miR-7009-3p	0.0152667	0	0.0198631	0.852091	0.0319509	0.871879	0.0295438	0	0	0	0	0	0	0.00719114	1.40361	0.3527	0.233344	-0.130894	-0.0115384	0.388187	0.353304	0.761828	0.970488	0.914132	0.630897	0.865241	0.992293	0.270289	0.11867	0.657255	0.561363	0.82974	0.303586	0.810651	0.930095
mmu-miR-7010-5p	4.34725	3.65126	4.50311	3.9853	3.35648	3.22141	4.12751	4.05002	4.33276	4.05393	4.09691	2.91131	3.57048	3.86473	3.70566	-0.648155	-0.472347	0.608681	0.432873	0.04672	0.134468	0.0755772	0.202478	0.914132	0.444161	0.224499	0.761477	0.0571429	0.228571	0.114286	0.342857	0.701673	0.453213	0.253408	0.773346
mmu-miR-7010-3p	1.16986	1.20714	1.22174	1.31918	1.30801	0	1.28431	1.87101	0.0584557	0.0588052	1.4346	0.934009	2.49588	1.63279	1.24909	1.06066	0.598544	-0.348461	0.11365	0.136463	0.37388	0.378656	0.79316	0.914132	0.630897	0.587995	0.955582	0.228571	0.857143	0.485714	0.685714	0.82974	0.930355	0.661398	0.930095
mmu-miR-7011-5p	0	0	0	0	0.0923132	0	0.0854627	1.89276	0	0	0	0	0	0.00363613	0.850452	0.213522	0.517633	-0.213522	-0.517633	0.388652	0.341348	0.388652	0.341348	0.914132	0.630897	0.587995	0.809494	0.270289	0.11867	0.185877	0.0689184	0.82974	0.303586	0.363824	0.481747
mmu-miR-7011-3p	0.0583376	2.03073	0.0756403	0	0	0	0	0	0	0	0	0	0	0	0	0	0	0.541178	0.541178	NaN	NaN	0.355674	0.355674	NaN	NaN	0.587995	0.809494	NaN	NaN	0.0689184	0.0689184	NaN	NaN	0.183435	0.481747
mmu-miR-7012-5p	1.15753	1.23531	0.0938203	1.33859	0.121317	0	1.26046	1.88143	0.0584557	0.0588052	1.4346	0	1.51859	1.03087	0	0.120078	0.298515	0.318948	0.140511	0.849527	0.664194	0.531872	0.804635	0.989071	0.830393	0.705512	0.963929	0.858427	0.857143	0.467825	1	0.973408	0.930355	0.661398	1
mmu-miR-7012-3p	0.0301139	0	0.0391333	1.40549	2.3147	1.33269	1.89411	0	1.8735	2.27008	2.07671	0	0	1.03083	1.37885	-1.47101	-0.688056	-0.233734	-1.01669	0.0207062	0.267265	0.653812	0.153498	0.914132	0.575263	0.790187	0.744227	0.049746	0.628571	0.88242	0.38363	0.701673	0.790857	0.937658	0.846384
mmu-miR-7013-5p	1.24662	2.12611	1.8813	2.50164	1.35355	1.33371	1.89299	1.42824	1.27996	2.80613	0.732526	1.93503	1.88943	1.63842	2.27074	0.327199	-0.104079	0.00551634	0.436795	0.653426	0.883619	0.985853	0.206065	0.98848	0.93711	0.993616	0.761477	0.628571	0.628571	1	0.485714	0.898996	0.790857	1	0.851961
mmu-miR-7013-3p	0.09918	1.61839	1.80931	1.30149	1.3755	1.31754	2.61147	0.824477	1.21807	1.21941	1.38886	1.95547	1.5054	0.0175789	0	-0.405834	0.2568	0.337479	-0.325154	0.481921	0.550221	0.615337	0.569411	0.935742	0.760857	0.768861	0.899077	1	0.857143	0.685714	0.885714	1	0.930355	0.810651	0.990205
mmu-miR-7014-5p	0	0	0	0	0.0319843	0	0.0295747	0.918659	1.13746	0.03032	0	0	1.51866	0.0107093	0.79374	0.191516	-0.144205	-0.580776	-0.245054	0.729412	0.760396	0.20857	0.355128	0.989071	0.876581	0.410586	0.809494	1	1	0.0689184	0.0689184	1	1	0.183435	0.481747
mmu-miR-7014-3p	1.09862	0	0.0199511	0	0	0	0	0	1.16816	1.16921	0	0	0	1.02298	0	-0.523378	-0.779124	0.0238971	0.279643	0.329887	0.183504	0.951151	0.381113	0.914132	0.468577	0.976599	0.809494	0.241887	0.122745	0.619839	0.185877	0.82974	0.304442	0.810651	0.622026
mmu-miR-7015-5p	0.044712	0.713215	1.17144	0.795673	1.22496	0	0.0583099	0.901433	1.13746	0.03032	0	0	0	1.02298	0	-0.133514	0.156917	0.425515	0.135084	0.783869	0.760674	0.266297	0.738754	0.989071	0.876581	0.488848	0.937005	0.435279	0.721277	0.18315	1	0.898996	0.890497	0.363824	1
mmu-miR-7015-3p	5.4333	6.50168	5.93544	6.30892	6.71651	6.30951	6.06625	6.34761	6.49226	6.57252	6.64016	6.69901	6.60215	6.40633	6.58209	0.00408065	-0.208343	-0.52756	-0.315136	0.958455	0.221089	0.10777	0.299597	0.992699	0.522542	0.283625	0.809494	0.857143	0.4	0.0571429	0.342857	0.973408	0.611713	0.175288	0.773346
mmu-miR-7016-5p	0.0300751	0.751562	0.0390831	0.822456	0.0319509	0.871879	0.0295438	0	0.0299534	0.0301339	0.879023	0	0	0	0	-0.313037	-0.0796932	0.410794	0.177451	0.383903	0.832889	0.155615	0.581344	0.914132	0.915583	0.35337	0.899077	0.0319112	0.628571	0.0210706	0.485714	0.701673	0.790857	0.109317	0.851961
mmu-miR-7016-3p	0.0152667	0	0.0198631	0.852091	1.19116	0	0.0297162	0	1.16781	0.0591547	0.848322	0.951798	1.50554	0.0175019	1.33595	0.260934	-0.386544	-0.730891	-0.0834133	0.602158	0.42608	0.121528	0.826456	0.98255	0.653814	0.305012	0.971	0.628571	0.372456	0.114286	1	0.898996	0.611713	0.253408	1
mmu-miR-7017-5p	2.20753	1.49692	2.26951	1.99241	2.69659	2.0321	1.42887	2.14197	2.21343	0.139363	1.36913	0.955869	1.51171	1.03429	0	-0.365173	0.834241	1.11612	-0.0832895	0.627567	0.300262	0.0298342	0.800534	0.982738	0.61763	0.124648	0.961185	0.628571	0.4	0.0571429	1	0.898996	0.611713	0.175288	1
mmu-miR-7017-3p	0.0300751	0.751562	0.0390831	0.822456	0	0	0	0	0.0584557	0.0588052	1.4346	0.965267	0	1.02714	0	-0.0191841	-0.517286	-0.0873083	0.410794	0.973654	0.376499	0.817481	0.155615	0.993447	0.630897	0.903483	0.744227	0.59256	0.0319112	1	0.0210706	0.898996	0.223406	1	0.481747
mmu-miR-7018-3p	3.02204	2.03449	2.32721	2.65082	2.3465	1.30194	2.62515	0	1.8735	2.27008	2.07671	2.5092	2.68436	2.64286	2.97064	0.628336	-0.505031	-0.193125	0.940242	0.0113553	0.462112	0.452715	0.215655	0.914132	0.683294	0.641916	0.77329	0.0571429	1	0.685714	0.342857	0.701673	1	0.810651	0.773346
mmu-miR-7019-3p	1.24599	2.37059	1.31948	2.50234	2.45946	2.88835	1.50477	2.8186	3.30086	2.67009	3.04802	2.7399	2.88974	2.06099	2.19942	-0.533807	-0.588526	-0.612916	-0.558197	0.108301	0.175682	0.178325	0.272401	0.914132	0.465792	0.381113	0.809494	0.228571	0.228571	0.342857	0.2	0.82974	0.453213	0.534008	0.622026
mmu-miR-7020-3p	0.044393	1.7239	0.0576234	0	0	0	0	0	0.0301389	1.13833	0	0	0	0	0	-0.389489	-0.389489	0.456478	0.456478	0.407571	0.407571	0.359215	0.359215	0.914132	0.645399	0.587995	0.809494	0.122745	0.122745	0.0689184	0.0689184	0.767436	0.304442	0.183435	0.481747
mmu-miR-7021-5p	2.81718	2.67019	2.63957	2.42984	1.41039	2.57306	1.37952	1.40253	1.88693	2.58739	2.06516	3.11366	2.47716	1.06369	1.16569	-0.224773	-0.488449	0.684144	0.94782	0.701317	0.235285	0.267504	0.0439313	0.989071	0.540404	0.489787	0.744227	0.857143	0.228571	0.485714	0.0571429	0.973408	0.453213	0.661398	0.481747
mmu-miR-7021-3p	0	0	0	0	1.85734	0.797004	0.112792	0.8723	0.0301389	1.13833	0	0	1.93024	0.0141498	0.769211	0.288912	0.520369	-0.6784	-0.909858	0.644421	0.364572	0.232212	0.0851306	0.984299	0.630897	0.440639	0.744227	1	0.4	0.0689184	0.0210706	1	0.611713	0.183435	0.481747
mmu-miR-7022-5p	0.0300751	0.751562	0.0390831	0.822456	1.25536	0.819337	1.23539	0	0	0	0	0.960378	1.5186	0.0107338	0	0.622429	0.827523	-0.211635	-0.416729	0.194692	0.066808	0.646257	0.30114	0.914132	0.313472	0.785808	0.809494	0.11867	0.11867	1	0.485714	0.767436	0.303586	1	0.851961
mmu-miR-7022-3p	1.76695	1.93897	1.82183	0	0.0629436	0.844102	1.20707	0	2.24344	1.84701	1.33372	0.951813	0	1.03737	1.76334	-0.869928	-1.27953	0.443805	0.853407	0.110214	0.02355	0.479716	0.179549	0.914132	0.207869	0.661547	0.744227	0.114286	0.0571429	0.245383	0.245383	0.767436	0.223406	0.441251	0.751587
mmu-miR-7023-3p	2.17118	1.59497	1.25085	0.686499	2.02453	1.68131	1.99194	2.83895	0.137079	1.24022	2.1306	2.94035	2.70177	1.64529	1.15306	0.940814	0.964878	-0.684238	-0.708303	0.259701	0.229959	0.245981	0.127502	0.914132	0.5375	0.461788	0.744227	0.4	0.4	0.342857	0.2	0.855887	0.611713	0.534008	0.622026
mmu-miR-7024-5p	0.0447683	0	1.17152	1.38075	0.0626657	0.844339	0.0579809	0.901621	1.74957	0.0595082	0	0.95172	2.24998	0.0175669	0	0.20179	-0.136374	-0.155557	0.182607	0.807278	0.841531	0.818092	0.69078	0.989071	0.921323	0.903483	0.927328	1	0.857143	1	1	1	0.930355	1	1
mmu-miR-7024-3p	0	0	0	0	0.0630075	0	1.20713	0.90144	1.13746	0.03032	0	1.53811	0	1.03741	1.33579	0.588568	0.153635	-0.977828	-0.542895	0.302235	0.764451	0.0645243	0.170125	0.914132	0.878738	0.204149	0.744227	0.475533	0.721277	0.0689184	0.0689184	0.898996	0.890497	0.183435	0.481747
mmu-miR-7025-5p	1.15821	0.644539	1.78379	0.747863	0.174016	2.38537	0.161358	0.848478	0.0299534	0.0301339	0.879023	2.27671	0	0.0208366	1.3166	0.590502	0.579269	0.180061	0.191294	0.390898	0.379948	0.781413	0.758021	0.914132	0.630897	0.878054	0.943219	1	0.4	0.885714	0.685714	1	0.611713	0.937658	0.930095
mmu-miR-7025-3p	4.51238	3.93309	4.35917	4.51821	4.59813	4.57421	4.55951	4.16545	4.753	4.93732	4.99118	4.30559	5.0798	4.81805	4.62937	-0.185627	-0.419507	-0.377491	-0.14361	0.355501	0.0214476	0.12843	0.438122	0.914132	0.20025	0.317802	0.855296	0.628571	0.0571429	0.2	0.2	0.898996	0.223406	0.363824	0.622026
mmu-miR-7026-5p	1.14493	1.26414	1.1896	0	1.25536	0.819337	1.23539	0	0.0588041	1.16885	0.848321	0	0.950704	0.00364346	0	-0.453406	0.13553	0.661081	0.0721443	0.328384	0.772501	0.137982	0.869387	0.914132	0.885601	0.335478	0.978927	0.211798	0.857143	0.18315	1	0.82974	0.930355	0.363824	1
mmu-miR-7026-3p	0.0451906	0	2.16199	0	1.87901	0.776305	0.138488	1.44877	0.0299534	0.0301339	0.879023	0	0.950704	0.00364346	0	-0.0744498	0.747606	0.313209	-0.508847	0.849311	0.177163	0.62105	0.472286	0.989071	0.467927	0.772472	0.884831	0.372456	0.228571	0.877782	0.309424	0.855887	0.453213	0.937658	0.773346
mmu-miR-7027-5p	1.11559	0.751207	0.039252	0	0.0629436	0.844102	1.20707	0	0.0301389	1.13833	0	0	0	0	0	-0.389489	0.13904	0.476512	-0.0520172	0.407571	0.784864	0.180616	0.901775	0.914132	0.890371	0.381113	0.987703	0.122745	0.721277	0.0689184	0.771503	0.767436	0.890497	0.183435	0.990205
mmu-miR-7027-3p	0.0152465	0.794118	0.0198368	0	1.25545	0	1.23548	0.886079	0.0861142	1.1953	1.41045	0	0.918292	1.62117	1.33574	0.071512	-0.0530363	-0.7615	-0.636952	0.900746	0.9215	0.122265	0.128592	0.989071	0.96326	0.305904	0.744227	1	0.857143	0.245383	0.245383	1	0.930355	0.441251	0.751587
mmu-miR-7028-5p	0.0300365	1.33254	0.039033	0	0	0	0	0	0	0	0	0	0	0	0	0	0	0.350402	0.350402	NaN	NaN	0.363067	0.363067	NaN	NaN	0.587995	0.809494	NaN	NaN	0.0689184	0.0689184	NaN	NaN	0.183435	0.481747
mmu-miR-7028-3p	0.0153412	0	1.12994	0	0	0	0	0	1.13746	0.03032	0	0	0	0.00363613	0.850452	-0.175738	-0.38926	0.0727978	0.28632	0.708231	0.40747	0.843656	0.383585	0.989071	0.645399	0.918871	0.809494	0.58208	0.122745	0.877782	0.185877	0.898996	0.304442	0.937658	0.622026
mmu-miR-7029-5p	0.0152667	0	0.0198631	0.852091	0.0319843	0	0.0295747	0.918659	1.16816	1.16921	0	0	0	0	0	-0.779124	-0.53407	0.221805	-0.0232493	0.183504	0.313218	0.368676	0.942221	0.914132	0.626689	0.587995	0.992293	0.122745	0.475533	0.0689184	0.561363	0.767436	0.716925	0.183435	0.930095
mmu-miR-7029-3p	0.0726417	0	1.20608	2.09881	0.149225	1.3673	1.85636	0.85961	1.13746	0.03032	0	0.960378	1.5186	0.0107338	0	0.233169	0.668864	0.221954	-0.213741	0.678572	0.259616	0.735712	0.743079	0.989071	0.56584	0.851878	0.937005	1	0.228571	0.771503	0.685714	1	0.453213	0.904477	0.930095
mmu-miR-7030-5p	1.11559	0.751207	0.039252	0	0.0319509	0.871879	0.0295438	0	0	0	0	0.970751	0	0.00364479	0	0.243599	0.233344	0.232913	0.243168	0.388937	0.353304	0.548327	0.511447	0.914132	0.630897	0.7141	0.89161	0.270289	0.11867	0.459597	0.561363	0.82974	0.303586	0.661398	0.930095
mmu-miR-7030-3p	1.80788	1.04398	2.57624	2.27233	2.46091	2.88745	2.4269	2.38593	1.23938	1.24084	1.79734	0.922104	2.48289	2.63098	1.63449	0.491761	1.11444	0.00749192	-0.61519	0.323275	0.00985355	0.988968	0.161923	0.914132	0.142823	0.994619	0.744227	0.628571	0.0571429	1	0.2	0.898996	0.223406	1	0.622026
mmu-miR-7031-5p	1.23868	1.49981	1.87265	2.71464	2.72786	2.28546	2.01593	2.3991	1.23877	0.13788	2.1306	0	2.22464	2.36586	1.67181	0.396494	1.18801	0.265868	-0.525644	0.639219	0.168831	0.691496	0.208363	0.984299	0.465647	0.821783	0.761526	0.628571	0.114286	1	0.2	0.898996	0.303586	1	0.622026
mmu-miR-7031-3p	0.0982223	1.96188	0.126962	1.73347	1.30746	0	0.13802	2.19953	1.24	1.81319	1.36913	0	0	2.03439	1.33562	-0.631606	-0.562855	0.137631	0.0688802	0.309224	0.367913	0.853539	0.927259	0.914132	0.630897	0.924678	0.992293	0.59256	0.628571	0.663117	1	0.898996	0.790857	0.810651	1
mmu-miR-7032-5p	0	0	0	0	0.0630075	0	1.20713	0.90144	0.0299534	0.0301339	0.879023	0	0	0	0	-0.313037	0.229858	0	-0.542895	0.383903	0.603026	NaN	0.170125	0.914132	0.791078	NaN	0.744227	0.0319112	0.628571	NaN	0.0689184	0.701673	0.790857	NaN	0.481747
mmu-miR-7032-3p	2.28547	3.33342	2.91253	2.78996	1.55795	2.70135	2.73011	2.99111	2.8618	1.37043	2.75292	2.50039	3.79807	2.39029	3.07966	0.61372	0.166749	-0.111752	0.335219	0.352828	0.787917	0.784568	0.422024	0.914132	0.890726	0.879516	0.846196	0.628571	1	0.885714	0.485714	0.898996	1	0.937658	0.851961
mmu-miR-7033-5p	0.0731223	1.23388	2.18881	0	0.148615	1.3677	1.28355	1.44909	1.19457	1.19576	0.821404	1.52563	0.893796	1.04825	2.31525	0.375151	-0.00833874	-0.571777	-0.188287	0.337692	0.98112	0.392971	0.768509	0.914132	0.993405	0.587995	0.946064	0.628571	0.4	0.485714	0.485714	0.898996	0.611713	0.661398	0.851961
mmu-miR-7034-3p	1.72603	0.677268	1.19	0	1.25536	0.819337	1.23539	0	1.16816	1.16921	0	1.54172	0	1.61844	0	0.0109169	0.0483992	0.108282	0.0707999	0.98619	0.925685	0.859834	0.885637	0.998619	0.966231	0.926778	0.982475	0.854445	0.721277	0.88242	1	0.973408	0.890497	0.937658	1
mmu-miR-7035-3p	4.34965	4.47477	3.04297	4.31186	4.83003	3.86364	5.03582	4.69207	4.65396	4.26551	4.28478	4.56104	5.04017	4.58875	4.58401	0.292075	0.20397	-0.648679	-0.560574	0.154073	0.513652	0.147518	0.236344	0.914132	0.731305	0.349086	0.787069	0.4	0.4	0.0285714	0.2	0.855887	0.611713	0.109317	0.622026
mmu-miR-7036a-3p	1.20203	1.13338	1.26312	2.31782	1.35238	0.739016	0.18651	2.45239	0.0866112	1.7737	0.821402	1.53467	0.911632	1.04037	1.31655	0.306902	0.288668	0.278279	0.296514	0.599352	0.693253	0.420825	0.620607	0.98255	0.849005	0.611478	0.918832	0.628571	0.857143	0.685714	0.885714	0.898996	0.930355	0.810651	0.990205
mmu-miR-7037-5p	0.0300751	0.751562	0.0390831	0.822456	0	0	0	0	0	0	0	0	0	0.00363613	0.850452	0.213522	0	0.197272	0.410794	0.388652	NaN	0.540542	0.155615	0.914132	NaN	0.711293	0.744227	0.270289	NaN	0.309424	0.0210706	0.82974	NaN	0.534008	0.481747
mmu-miR-7038-5p	1.09862	0	0.0199511	0	1.30697	2.12644	0.137511	0	0	0	0	0	0.950704	0.00364346	0	0.238587	0.892732	0.0410558	-0.61309	0.388895	0.17529	0.913422	0.338225	0.914132	0.465647	0.960492	0.809494	0.270289	0.11867	0.877782	0.300522	0.82974	0.303586	0.937658	0.773346
mmu-miR-7038-3p	0.0584086	1.69469	0.075732	0.77212	1.19116	0	0.0297162	0	0	0	0	0.944183	0.905352	1.62618	1.72948	1.3013	0.305218	-0.651061	0.34502	0.00947517	0.37748	0.204978	0.506051	0.914132	0.630897	0.407188	0.89161	0.0435966	0.270289	0.2	0.191267	0.701673	0.518836	0.363824	0.622026
mmu-miR-7039-5p	1.11559	0.751207	0.039252	0	0	0	0	0	0	0	0	0	0	1.02298	0	0.255746	0	0.220766	0.476512	0.391002	NaN	0.577576	0.180616	0.914132	NaN	0.736703	0.744227	0.563703	NaN	0.35617	0.0689184	0.898996	NaN	0.553519	0.481747
mmu-miR-7040-5p	0.0152667	0	0.0198631	0.852091	0.0319509	0.871879	0.0295438	0	0	0	0	0.9653	0	0.00720788	0.820467	0.448244	0.233344	-0.226439	-0.0115384	0.181223	0.353304	0.522963	0.970488	0.914132	0.630897	0.697944	0.992293	0.11867	0.11867	1	0.561363	0.767436	0.303586	1	0.930095
mmu-miR-7040-3p	0.044393	1.7239	0.0576234	0	1.19116	0	0.0297162	0	0	0	0	0	0.941404	0.00720531	0.820488	0.442274	0.305218	0.0142039	0.15126	0.180598	0.37748	0.978162	0.780272	0.914132	0.630897	0.990599	0.950899	0.11867	0.270289	1	0.459597	0.767436	0.518836	1	0.851961
mmu-miR-7041-5p	1.13104	0.712734	1.17169	0	0.0321303	0	1.17571	0	0.0856225	0.0861308	1.83445	0	0.941404	0.00720531	0.820488	-0.226459	-0.366773	0.311591	0.451905	0.747173	0.612856	0.434905	0.300232	0.989071	0.797924	0.626121	0.809494	0.628571	0.211798	0.561363	0.657255	0.898996	0.453213	0.756363	0.930095
mmu-miR-7041-3p	1.11563	0	0.0393027	0.822134	1.19116	0	0.0297162	0	0.112174	1.21886	1.81502	1.95239	0.911543	1.04041	0.724412	0.108505	-0.743466	-0.662923	0.189048	0.860189	0.280776	0.141312	0.659045	0.989071	0.59418	0.338957	0.92243	1	0.108408	0.342857	0.657255	1	0.303586	0.534008	0.930095
mmu-miR-7042-5p	1.27648	2.3215	1.91366	3.0185	1.50553	2.9069	2.39776	2.12642	2.59681	2.59846	1.71323	0.927873	2.22108	2.36742	1.65893	-0.509007	-0.0686776	0.338708	-0.101621	0.300034	0.875272	0.51555	0.83548	0.914132	0.933019	0.693645	0.974689	0.228571	0.857143	0.685714	0.885714	0.82974	0.930355	0.810651	0.990205
mmu-miR-7042-3p	1.17011	1.64113	1.79707	0	2.39863	2.3096	2.66956	0.775849	2.61428	2.31336	2.54921	2.27398	0	1.62626	0.703557	-1.34134	-0.453876	0.00112687	-0.886332	0.0730362	0.369991	0.998665	0.183899	0.914132	0.630897	0.999152	0.744227	0.0571429	0.628571	1	0.2	0.701673	0.790857	1	0.622026
mmu-miR-7043-5p	0.0861143	1.64175	1.79673	0.727333	1.22496	0	0.0583099	0.901433	0	0	0	0.947881	0	1.62374	1.74582	1.07936	0.546177	-0.0163769	0.516806	0.0740102	0.172221	0.977909	0.348512	0.914132	0.465647	0.990599	0.809494	0.11867	0.11867	0.885714	0.342857	0.767436	0.303586	0.937658	0.773346
mmu-miR-7043-3p	5.58467	6.46664	5.64181	6.50644	6.56247	6.53589	6.23732	6.65042	5.95066	5.98162	6.38973	6.35923	6.51906	6.50847	6.54962	0.376759	0.389191	-0.434205	-0.446637	0.106321	0.089214	0.183586	0.17572	0.914132	0.371343	0.382946	0.744227	0.114286	0.114286	0.114286	0.114286	0.767436	0.303586	0.253408	0.530827
mmu-miR-7044-3p	3.88655	4.29518	4.85684	4.40774	3.42355	4.59022	4.18022	4.37612	4.98145	4.98351	4.20088	4.37433	4.77247	4.76364	4.80752	-0.042461	-0.579421	-0.317908	0.219051	0.890311	0.175157	0.221802	0.524119	0.989071	0.465647	0.428261	0.892709	0.628571	0.228571	0.485714	0.685714	0.898996	0.453213	0.661398	0.930095
mmu-miR-7045-3p	1.79832	2.79022	0.204507	1.22576	0.200133	2.60396	1.32485	0	1.25826	0.161846	2.38919	0	0.918401	1.03737	1.76337	-0.339981	-0.237529	0.574919	0.472467	0.674051	0.798609	0.415528	0.579935	0.989071	0.89636	0.605655	0.899077	0.628571	1	0.342857	0.485714	0.898996	1	0.534008	0.851961
mmu-miR-7046-5p	0.0302577	0	1.15185	0.822109	0	0	0	0	0	0	0	0.970751	0	0.00364479	0	0.243599	0	0.257455	0.501054	0.388937	NaN	0.520736	0.180912	0.914132	NaN	0.697618	0.744227	0.270289	NaN	0.459597	0.0689184	0.82974	NaN	0.661398	0.481747
mmu-miR-7046-3p	5.80804	6.32153	5.21216	5.93099	6.53086	6.05598	6.59305	5.98212	6.77721	7.3798	6.89309	7.283	7.51233	7.16433	7.1481	0.260244	-0.726197	-1.45876	-0.472324	0.294349	0.035578	0.0047127	0.147521	0.914132	0.2563	0.0471617	0.744227	0.4	0.0571429	0.0285714	0.114286	0.855887	0.223406	0.109317	0.530827
mmu-miR-7047-5p	0.0152667	0	0.0198631	0.852091	0.0319843	0	0.0295747	0.918659	0	0	0	0	1.52617	0.00721953	0	0.383346	0.245054	-0.161541	-0.0232493	0.388402	0.355128	0.726648	0.942221	0.914132	0.630897	0.844159	0.992293	0.270289	0.11867	0.657255	0.561363	0.82974	0.303586	0.810651	0.930095
mmu-miR-7047-3p	0.0449217	0.712685	1.75335	0	0.0321303	0	1.17571	0	1.13746	0.03032	0	0	0	0.00719114	1.40361	-0.0365601	-0.0872991	0.27504	0.325779	0.9461	0.86261	0.62822	0.543019	0.990096	0.92767	0.77436	0.89877	0.854445	1	0.459597	0.459597	0.973408	1	0.661398	0.851961
mmu-miR-7048-3p	3.19639	1.77095	3.07228	0.51159	2.707	2.53747	1.44275	1.8022	3.33517	3.33717	3.53168	2.92952	2.45363	2.86353	2.80051	-0.639545	-1.27899	-0.623994	0.0154468	0.00437965	0.0210695	0.397664	0.983343	0.914132	0.20025	0.59241	0.992658	0.0571429	0.0571429	1	0.885714	0.701673	0.223406	1	0.990205
mmu-miR-7049-5p	2.32721	3.57769	3.77205	3.31413	1.60212	3.16954	2.75885	3.13643	3.46122	2.67075	2.88618	2.49215	3.68607	3.51807	3.52917	0.300317	-0.339315	-0.0585967	0.581035	0.444239	0.473429	0.894219	0.278995	0.924135	0.69336	0.950517	0.809494	0.4	0.857143	1	0.2	0.855887	0.930355	1	0.622026
mmu-miR-7050-5p	0.0446558	1.29669	1.17137	0	1.22496	0	0.0583099	0.901433	0	0	0	0	0	0	0	0	0.546177	0.628179	0.0820022	NaN	0.172221	0.171304	0.86607	NaN	0.465647	0.375864	0.978314	NaN	0.11867	0.0689184	1	NaN	0.303586	0.183435	1
mmu-miR-7050-3p	0.0153412	0	1.12994	0	0.0319509	0.871879	0.0295438	0	0	0	0	0.970751	0	0.00364479	0	0.243599	0.233344	0.042721	0.0529764	0.388937	0.353304	0.912225	0.885899	0.914132	0.630897	0.960492	0.982475	0.270289	0.11867	0.877782	0.657255	0.82974	0.303586	0.937658	0.930095
mmu-miR-7051-5p	1.15753	1.23531	0.0938203	1.33859	1.37393	1.75013	1.90925	1.41905	0.0584557	0.0588052	1.4346	0	0.933029	1.03085	0.793644	0.172094	1.0958	0.266932	-0.656777	0.760073	0.130516	0.502323	0.104848	0.989071	0.438479	0.684677	0.744227	1	0.228571	0.2	0.0285714	1	0.453213	0.363824	0.481747
mmu-miR-7052-5p	0	0	0	0	0.0626025	1.42865	0.0579223	0	0.0588041	1.16885	0.848321	0	0	1.02298	0	-0.436248	-0.304699	-0.255746	-0.387294	0.353167	0.553326	0.391002	0.346201	0.914132	0.763096	0.587995	0.809494	0.19909	0.628571	0.453255	0.0689184	0.82974	0.790857	0.661398	0.481747
mmu-miR-7052-3p	3.44549	3.22332	3.52742	4.16922	4.06183	3.84408	3.32163	3.79017	4.37076	4.80532	4.83892	4.37701	4.56602	4.45659	4.64517	-0.160466	-0.917235	-0.919835	-0.163065	0.404206	0.00877586	0.0162001	0.549038	0.914132	0.139607	0.0857511	0.89877	0.628571	0.0571429	0.0285714	0.685714	0.898996	0.223406	0.109317	0.930095
mmu-miR-7053-3p	0.0587467	1.26468	1.1893	0.771553	1.93559	2.08605	1.34548	0.825373	1.21807	1.21941	1.38886	0.96528	0.941363	0.00722212	0	-0.796981	0.272677	0.342603	-0.727055	0.0593678	0.418531	0.41264	0.119024	0.914132	0.653814	0.60332	0.744227	0.0571429	0.628571	0.342857	0.114286	0.701673	0.790857	0.534008	0.530827
mmu-miR-7054-5p	3.47577	1.08264	0.195899	0	0.248779	2.58308	1.36176	1.41119	2.1974	1.22052	0	0.96036	0.932973	1.03088	0	-0.408254	0.261898	0.457525	-0.212627	0.597071	0.758091	0.616099	0.828297	0.98255	0.876581	0.769031	0.971	0.475533	0.628571	0.771503	0.485714	0.898996	0.790857	0.904477	0.851961
mmu-miR-7054-3p	2.21357	2.12364	2.27726	1.63804	2.9744	1.21314	3.15261	1.78786	0.138559	2.21472	1.36913	1.5255	1.4839	1.63067	1.69937	0.344058	1.0412	0.478264	-0.218878	0.626121	0.241881	0.0397906	0.680597	0.98255	0.54721	0.153378	0.926732	0.628571	0.4	0.0571429	0.885714	0.898996	0.611713	0.175288	0.990205
mmu-miR-7055-3p	0	0	0	0	0.062729	0	0.0580396	1.48649	0	0	0	0	0	0	0	0	0.401814	0	-0.401814	NaN	0.347794	NaN	0.347794	NaN	0.630897	NaN	0.809494	NaN	0.11867	NaN	0.0689184	NaN	0.303586	NaN	0.481747
mmu-miR-7057-3p	1.16944	1.6425	0.110885	1.31984	1.98313	1.27746	1.39718	2.65533	1.21862	1.79465	0.796934	1.5346	1.91913	1.04044	0	-0.14653	0.558204	-0.0628718	-0.767605	0.784083	0.249891	0.909893	0.144853	0.989071	0.55336	0.960492	0.744227	1	0.228571	1	0.2	1	0.453213	1	0.622026
mmu-miR-7058-5p	1.14481	0	0.0763223	1.78407	0.0319509	0.871879	0.0295438	0	0.0299534	0.0301339	0.879023	0.9653	0	0.00720788	0.820467	0.135207	-0.0796932	0.303055	0.517955	0.739827	0.832889	0.574036	0.338039	0.989071	0.915583	0.736703	0.809494	0.857143	0.628571	0.561363	0.38363	0.973408	0.790857	0.756363	0.846384
mmu-miR-7059-5p	2.79536	2.5323	1.36009	2.22813	3.00465	1.97373	1.51878	3.29065	1.41552	3.28401	3.06542	1.91723	2.88606	2.06313	3.13012	-0.0891797	-0.141364	-0.270165	-0.21798	0.901213	0.854922	0.555197	0.692213	0.989071	0.926438	0.720435	0.927328	0.857143	1	0.685714	0.685714	0.973408	1	0.810651	0.930095
mmu-miR-7059-3p	0.0724686	1.23525	1.20588	1.33855	1.8337	0.819322	0.0861563	0	0	0	0	0	0	0.00719114	1.40361	0.3527	0.684795	0.610337	0.278241	0.388187	0.205341	0.234044	0.613321	0.914132	0.500337	0.443518	0.916603	0.270289	0.11867	0.309424	0.685714	0.82974	0.303586	0.534008	0.930095
mmu-miR-7060-5p	0	0	0	0	0	0	0	0	0.0584557	0.0588052	1.4346	0	0	0	0	-0.517286	-0.517286	0	0	0.376499	0.376499	NaN	NaN	0.914132	0.630897	NaN	NaN	0.0319112	0.0319112	NaN	NaN	0.701673	0.223406	NaN	NaN
mmu-miR-7060-3p	0.0584797	1.26527	0.0758238	1.35925	1.33021	2.11236	0.162179	0.848086	1.19457	1.19576	0.821404	0	1.51177	1.03426	0.769094	-0.241796	0.0426316	-0.139076	-0.423503	0.517291	0.926183	0.78151	0.467756	0.95446	0.966231	0.878054	0.884165	0.628571	0.857143	1	0.485714	0.898996	0.930355	1	0.851961
mmu-miR-7061-5p	0.0588908	0	1.18948	1.78403	0.271385	2.06476	0.252097	2.66182	1.16781	0.0591547	0.848322	1.53135	0.90512	2.03895	0.703484	0.602962	0.620755	-0.536624	-0.554417	0.240997	0.421551	0.357666	0.495076	0.914132	0.653814	0.587995	0.888242	0.4	0.628571	0.485714	0.342857	0.855887	0.790857	0.661398	0.773346
mmu-miR-7061-3p	0.0994054	0.584988	1.80952	2.06801	0.121597	1.38571	1.83621	0	1.19457	1.19576	0.821404	0.960434	0	0.0106924	1.37891	-0.483069	-0.234698	0.552971	0.3046	0.264749	0.650603	0.386196	0.660259	0.914132	0.820067	0.587995	0.92243	0.628571	1	0.342857	0.685714	0.898996	1	0.534008	0.930095
mmu-miR-7062-5p	1.16944	1.6425	0.110885	1.31984	1.93512	1.75057	0.210108	1.84465	0	0	0	1.95235	1.49946	1.04045	0	1.12307	1.43511	-0.062396	-0.374442	0.0746519	0.0394901	0.910925	0.505464	0.914132	0.267691	0.960492	0.89161	0.11867	0.0435966	1	0.2	0.767436	0.223406	1	0.622026
mmu-miR-7062-3p	0.058551	0.679096	0.0759158	1.7845	0.0626657	0.844339	0.0579809	0.901621	0	0	0	0	0	1.02298	0	0.255746	0.466652	0.39377	0.182864	0.391002	0.141134	0.447908	0.71274	0.914132	0.450069	0.637669	0.931842	0.563703	0.0435966	0.18315	0.885714	0.898996	0.223406	0.363824	0.990205
mmu-miR-7063-5p	2.27663	3.45667	2.35815	2.61743	3.19697	1.63949	2.96151	2.11366	2.64608	2.648	3.06542	2.2442	2.45981	3.21968	2.42568	-0.199158	-0.308594	0.0898753	0.199311	0.475176	0.474381	0.803925	0.676451	0.935742	0.693901	0.894096	0.926732	0.4	0.857143	0.885714	0.685714	0.855887	0.930355	0.937658	0.930095
mmu-miR-7063-3p	1.31155	2.83951	3.27689	2.4304	2.72968	2.52048	2.94368	0.749645	2.8794	2.88116	2.29622	2.5128	1.8608	3.21883	2.43261	-0.179333	-0.449722	-0.0416743	0.228715	0.620592	0.45306	0.93732	0.739655	0.98255	0.672785	0.972657	0.937005	0.857143	0.857143	1	0.885714	0.973408	0.930355	1	0.990205
mmu-miR-7064-5p	0.0851671	2.2617	0.110197	0.728818	0.147874	1.79457	0.137049	1.44939	1.19411	0.0866239	1.41045	0	0	1.02712	0.820417	-0.435174	-0.0148394	0.334585	-0.0857496	0.429866	0.981127	0.589843	0.902363	0.924135	0.993405	0.747523	0.987703	0.211798	0.628571	0.663117	0.685714	0.82974	0.790857	0.810651	0.930095
mmu-miR-7064-3p	1.11559	0.751207	0.039252	0	1.19116	0	0.0297162	0	0.0299534	0.0301339	0.879023	0	0	0	0	-0.313037	-0.00781819	0.476512	0.171293	0.383903	0.985509	0.180616	0.68573	0.914132	0.993405	0.381113	0.926732	0.0319112	0.372456	0.0689184	0.657255	0.701673	0.611713	0.183435	0.930095
mmu-miR-7065-3p	3.24193	3.52487	3.13381	1.83705	2.6115	3.77879	3.88041	3.37216	1.92254	3.07493	2.31342	2.2306	3.19725	3.95685	2.57152	0.552091	0.973749	-0.0546429	-0.476301	0.327541	0.0872969	0.921773	0.35516	0.914132	0.36835	0.966117	0.809494	0.4	0.114286	1	0.342857	0.855887	0.303586	1	0.773346
mmu-miR-7067-3p	1.7759	1.13154	1.83332	1.70167	1.28226	0.797412	0.112294	1.46032	1.19411	0.0866239	1.41045	1.93493	2.48604	1.6385	1.64684	1.02952	0.0160114	-0.315971	0.697536	0.110714	0.976417	0.265748	0.101988	0.914132	0.993405	0.488848	0.744227	0.0571429	0.857143	0.685714	0.114286	0.701673	0.930355	0.810651	0.530827
mmu-miR-7068-5p	0.0152667	0	0.0198631	0.852091	0.0319509	0.871879	0.0295438	0	0.0584557	0.0588052	1.4346	0	0.950704	0.00364346	0	-0.2787	-0.283943	-0.0167817	-0.0115384	0.626147	0.61535	0.959527	0.970488	0.98255	0.799476	0.981128	0.992293	0.211798	0.228571	0.657255	0.561363	0.82974	0.453213	0.810651	0.930095
mmu-miR-7068-3p	6.70149	7.54087	7.00872	7.06103	7.24544	7.13362	7.36695	7.20311	7.20499	6.76383	7.22894	6.971	7.26973	7.24571	7.34445	0.141803	0.171359	-0.129698	-0.159254	0.466996	0.376445	0.533644	0.433823	0.933306	0.630897	0.705512	0.853714	0.228571	0.628571	0.685714	0.342857	0.82974	0.790857	0.810651	0.773346
mmu-miR-7069-5p	1.14481	0	0.0763223	1.78407	1.19116	0	0.0297162	0	0.0301389	1.13833	0	0	0.950704	0.00364346	0	-0.150902	-0.0842701	0.512712	0.44608	0.752793	0.867995	0.349358	0.430957	0.989071	0.930104	0.587995	0.852257	0.58208	0.854445	0.300522	0.459597	0.898996	0.930355	0.533588	0.851961
mmu-miR-7069-3p	1.21148	1.90312	1.27525	2.02905	0.252187	1.73688	2.62349	1.40996	1.23877	0.13788	2.1306	2.53252	0.887849	1.63281	1.24888	0.406433	0.33655	0.0292074	0.099091	0.584834	0.677439	0.946212	0.861542	0.979207	0.838618	0.976599	0.977892	0.628571	0.628571	0.885714	1	0.898996	0.790857	0.937658	1
mmu-miR-7070-5p	1.15753	1.23531	0.0938203	1.33859	1.19116	0	0.0297162	0	0	0	0	0	0	0	0	0	0.305218	0.956313	0.651094	NaN	0.37748	0.0457675	0.166757	NaN	0.630897	0.169306	0.744227	NaN	0.270289	0.0210706	0.11021	NaN	0.518836	0.109317	0.530827
mmu-miR-7070-3p	1.75754	1.18051	1.23673	1.30087	1.22496	0	0.0583099	0.901433	0.0866112	1.7737	0.821402	0	2.25003	0.0175284	0.746321	-0.140434	-0.347728	0.615443	0.822737	0.853035	0.582977	0.332276	0.0677936	0.989071	0.781822	0.580453	0.744227	0.628571	0.628571	0.342857	0.0571429	0.898996	0.790857	0.534008	0.481747
mmu-miR-7071-5p	1.09862	0	0.0199511	0	1.19116	0	0.0297162	0	0	0	0	0	0	0.00363613	0.850452	0.213522	0.305218	0.0661206	-0.0255758	0.388652	0.37748	0.855065	0.951381	0.914132	0.630897	0.924678	0.992293	0.270289	0.270289	0.877782	0.877782	0.82974	0.518836	0.937658	0.990205
mmu-miR-7071-3p	1.73757	0.643841	1.7841	0	0.093114	0	1.81438	0.886088	1.79386	1.79513	0	1.94682	0.899354	1.0458	1.71412	0.205192	-0.497938	-0.360147	0.342984	0.774787	0.535017	0.50822	0.592227	0.989071	0.747942	0.69076	0.908717	1	1	0.685714	1	1	1	0.810651	1
mmu-miR-7072-5p	0.0152465	0.794118	0.0198368	0	0	0	0	0	1.21807	1.21941	1.38886	0	1.52617	0.00721953	0	-0.8921	-1.27545	-0.176046	0.2073	0.0997318	0.00197089	0.699928	0.367109	0.914132	0.0760286	0.824684	0.809494	0.372456	0.0319112	0.657255	0.0689184	0.855887	0.223406	0.810651	0.481747
mmu-miR-7072-3p	0.0304028	0	1.73616	0	1.33169	1.34975	1.87553	0.847324	0.112799	1.79418	1.38886	0.944166	1.91429	1.04317	1.29847	0.201413	0.252465	-0.858383	-0.909435	0.741244	0.679843	0.143386	0.125325	0.989071	0.840843	0.34045	0.744227	1	1	0.191267	0.191267	1	1	0.363824	0.622026
mmu-miR-7073-5p	1.18155	1.18043	1.80978	1.30082	0.174326	1.77925	0.161646	1.86222	1.82808	0.162683	2.11573	1.53811	0	1.03741	1.33579	-0.391002	-0.37447	0.390317	0.373785	0.6118	0.652709	0.353155	0.501058	0.98255	0.821974	0.587995	0.89161	0.4	0.628571	0.685714	0.885714	0.855887	0.790857	0.810651	0.990205
mmu-miR-7073-3p	0.0152667	0	0.0198631	0.852091	0	0	0	0	0.0301389	1.13833	0	0	0	0	0	-0.389489	-0.389489	0.221805	0.221805	0.407571	0.407571	0.368676	0.368676	0.914132	0.645399	0.587995	0.809494	0.122745	0.122745	0.0689184	0.0689184	0.767436	0.304442	0.183435	0.481747
mmu-miR-7074-3p	1.72586	0	0.0766391	1.35829	0.120353	2.14199	0.111483	0	0.0584557	0.0588052	1.4346	0.947865	1.49962	1.04037	1.31659	0.683822	0.0761706	-0.41091	0.196741	0.271354	0.916548	0.427739	0.7821	0.914132	0.962444	0.618333	0.950899	0.4	0.857143	0.885714	1	0.855887	0.930355	0.937658	1
mmu-miR-7075-3p	4.28482	4.28492	4.60331	4.74244	4.69569	4.65883	4.49974	4.87642	5.47495	5.39595	4.93531	5.44202	5.44794	4.92693	5.64142	0.095842	-0.586064	-0.885703	-0.203797	0.692513	0.054389	0.00435584	0.200025	0.989071	0.288175	0.0454298	0.76128	0.857143	0.0571429	0.0285714	0.342857	0.973408	0.223406	0.109317	0.773346
mmu-miR-7077-5p	0.0153412	0	1.12994	0	0	0	0	0	0	0	0	0	0.950704	0.00364346	0	0.238587	0	0.047733	0.28632	0.388895	NaN	0.901156	0.383585	0.914132	NaN	0.955304	0.809494	0.270289	NaN	0.877782	0.185877	0.82974	NaN	0.937658	0.622026
mmu-miR-7077-3p	1.74743	1.20721	0.111453	1.31923	1.2249	0.844091	0.0582507	0	1.21753	0.112834	1.81502	0	0.950704	0.00364346	0	-0.809873	-0.516651	0.857743	0.564521	0.241458	0.432902	0.094373	0.266775	0.914132	0.656229	0.259385	0.809494	0.108408	0.4	0.0590719	0.2	0.767436	0.611713	0.178101	0.622026
mmu-miR-7078-3p	1.11559	0.751207	0.039252	0	0.0629436	0.844102	1.20707	0	0	0	0	0	0	1.02298	0	0.255746	0.528529	0.220766	-0.0520172	0.391002	0.172845	0.577576	0.901775	0.914132	0.465647	0.736703	0.987703	0.563703	0.11867	0.35617	0.771503	0.898996	0.303586	0.553519	0.990205
mmu-miR-7079-3p	2.60041	3.06645	3.31354	3.08763	2.03634	2.73417	2.00294	2.13152	2.24344	1.84701	1.33372	2.26066	1.88919	2.04989	1.64661	0.153529	0.418181	1.05542	0.790767	0.637435	0.260869	0.00189522	0.013632	0.984299	0.566786	0.0269082	0.744227	0.628571	0.4	0.0285714	0.0571429	0.898996	0.611713	0.109317	0.481747
mmu-miR-7080-3p	0	0	0	0	0.0632883	0	1.79004	0	0	0	0	0	0	0	0	0	0.463331	0	-0.463331	NaN	0.371978	NaN	0.371978	NaN	0.630897	NaN	0.809494	NaN	0.270289	NaN	0.185877	NaN	0.518836	NaN	0.622026
mmu-miR-7081-3p	2.80134	2.30442	2.86582	1.58283	1.55969	2.88129	3.17916	2.38147	2.33827	2.88709	2.91083	2.2588	3.07924	0.045382	1.19214	-1.06817	-0.211659	0.744711	-0.111802	0.204122	0.622721	0.358291	0.817015	0.914132	0.801197	0.587995	0.971	0.4	0.857143	0.485714	0.685714	0.855887	0.930355	0.661398	0.930095
mmu-miR-7082-3p	1.15775	1.66677	1.20613	0	1.22496	0	0.0583099	0.901433	0	0	0	0.955958	0.925463	0.0141279	1.35655	0.813025	0.546177	0.194634	0.461483	0.0643417	0.172221	0.684099	0.363533	0.914132	0.465647	0.814496	0.809494	0.0435966	0.11867	0.685714	0.561363	0.701673	0.303586	0.810651	0.930095
mmu-miR-7083-5p	4.18523	4.60112	3.96902	4.30144	4.00687	4.36973	3.84189	4.65649	4.5804	4.58242	3.84954	4.56483	4.50973	4.15447	4.55376	0.108243	-0.118709	-0.181494	0.0454588	0.71148	0.716715	0.31439	0.847469	0.989071	0.863313	0.558915	0.975245	0.628571	0.857143	0.685714	1	0.898996	0.930355	0.810651	1
mmu-miR-7083-3p	3.86694	4.53293	3.7074	3.98953	4.64695	3.97214	3.96004	4.24645	4.2681	4.35749	4.71587	4.37476	5.04125	4.38877	4.72461	0.185197	-0.240754	-0.608147	-0.182197	0.417014	0.306281	0.0444968	0.478391	0.914132	0.62295	0.165745	0.884831	0.228571	0.228571	0.114286	0.485714	0.82974	0.453213	0.253408	0.851961
mmu-miR-7084-5p	3.79783	2.93211	1.46072	2.94291	2.05891	1.65424	0.389179	3.55027	1.94096	2.63179	3.07822	2.25361	2.47476	1.64508	2.47184	-0.338998	-0.637171	0.572071	0.870244	0.436201	0.428938	0.336416	0.328383	0.924135	0.653857	0.584061	0.809494	0.4	0.628571	0.342857	0.485714	0.855887	0.790857	0.534008	0.851961
mmu-miR-7084-3p	0.0584797	1.26527	0.0758238	1.35925	0.092621	0.819673	1.23501	0.886332	0.0584557	0.0588052	1.4346	0	0	0.0106681	1.80251	-0.0639921	0.241122	0.236412	-0.0687025	0.924705	0.672207	0.69643	0.879764	0.989071	0.836632	0.824011	0.982475	0.372456	0.628571	0.309424	1	0.855887	0.790857	0.534008	1
mmu-miR-7085-5p	0	0	0	0	0.0630075	0	1.20713	0.90144	0.0299534	0.0301339	0.879023	0	0	1.02298	0	-0.0572911	0.229858	-0.255746	-0.542895	0.887009	0.603026	0.391002	0.170125	0.989071	0.791078	0.587995	0.744227	0.359012	0.628571	0.453255	0.0689184	0.855887	0.790857	0.661398	0.481747
mmu-miR-7085-3p	1.16978	1.64182	1.22162	0.727388	2.29743	1.34926	1.30695	0	1.21807	1.21941	1.38886	2.25891	2.21468	1.0595	2.26086	0.673042	-0.0370362	-0.758337	-0.048259	0.10604	0.942667	0.0821944	0.928917	0.914132	0.975076	0.237151	0.992293	0.4	0.857143	0.2	0.685714	0.855887	0.930355	0.363824	0.930095
mmu-miR-7086-5p	0.0727071	1.66671	1.78331	0	0.121317	0	1.26046	1.88143	0.0584557	0.0588052	1.4346	0	1.51859	1.03087	0	0.120078	0.298515	0.243317	0.0648792	0.849527	0.664194	0.708826	0.925719	0.989071	0.830393	0.831689	0.992293	0.858427	0.857143	0.459597	1	0.973408	0.930355	0.661398	1
mmu-miR-7086-3p	0.0723824	1.66733	1.20578	0.749148	1.35209	1.76451	0.186186	1.85319	2.1974	1.22052	0	1.54179	0.925395	0.0141595	0.769144	-0.326684	0.149686	0.111036	-0.365334	0.676534	0.851614	0.818474	0.503108	0.989071	0.926431	0.903483	0.89161	0.857143	0.857143	0.885714	0.342857	0.973408	0.930355	0.937658	0.773346
mmu-miR-7087-5p	1.71364	0	0.0583307	0.795271	0.0626025	1.42865	0.0579223	0	0	0	0	0	0	0.00363613	0.850452	0.213522	0.387294	0.428288	0.254515	0.388652	0.346201	0.392034	0.648515	0.914132	0.630897	0.587995	0.92243	0.270289	0.11867	0.459597	0.771503	0.82974	0.303586	0.661398	0.990205
mmu-miR-7087-3p	0	0	0	0	0.0629436	0.844102	1.20707	0	1.19457	1.19576	0.821404	0	1.93016	1.03429	0	-0.329465	-0.542049	-0.741113	-0.528529	0.537515	0.167949	0.209476	0.172845	0.961319	0.465647	0.411356	0.744227	0.59256	0.628571	0.185877	0.0689184	0.898996	0.790857	0.363824	0.481747
mmu-miR-7088-3p	0.0302577	0	1.15185	0.822109	0	0	0	0	0.0301389	1.13833	0	0	0	0	0	-0.389489	-0.389489	0.501054	0.501054	0.407571	0.407571	0.180912	0.180912	0.914132	0.645399	0.381113	0.744227	0.122745	0.122745	0.0689184	0.0689184	0.767436	0.304442	0.183435	0.481747
mmu-miR-7089-5p	0.0300365	1.33254	0.039033	0	1.19116	0	0.0297162	0	0	0	0	0.970751	0	0.00364479	0	0.243599	0.305218	0.106803	0.0451837	0.388937	0.37748	0.802705	0.921771	0.914132	0.630897	0.894096	0.992293	0.270289	0.270289	0.459597	0.459597	0.82974	0.518836	0.661398	0.851961
mmu-miR-7089-3p	0.0588187	0.678452	1.18939	1.35874	0.0632883	0	1.79004	0	0.0299534	0.0301339	0.879023	0	0	1.02712	0.820417	0.148849	0.150295	0.359464	0.358018	0.720109	0.786798	0.401446	0.528506	0.989071	0.890726	0.594985	0.897201	0.858427	0.858427	0.309424	0.467825	0.973408	0.930355	0.534008	0.851961
mmu-miR-7090-3p	1.18072	1.61921	0.127594	1.73287	0.201	0.739043	1.32552	2.4524	2.19698	0.114092	0.796937	0	0.918292	1.62117	1.33574	-0.0672014	0.14349	0.196299	-0.0143921	0.929819	0.862652	0.712965	0.98186	0.989071	0.92767	0.834085	0.992602	1	0.857143	0.685714	1	1	0.930355	0.810651	1
mmu-miR-7091-5p	2.55333	2.51076	2.31969	2.45164	1.99776	2.04228	1.96701	2.14819	1.16781	0.0591547	0.848322	1.52826	0.899022	2.3608	0.683481	0.676128	1.34705	1.09096	0.420042	0.234664	0.0530541	0.0612408	0.000786418	0.914132	0.286683	0.198223	0.548536	0.4	0.0571429	0.0571429	0.0285714	0.855887	0.223406	0.175288	0.481747
mmu-miR-7091-3p	3.81049	1.57992	3.75957	3.06901	2.03514	2.2954	0.352877	3.01077	1.3564	3.06659	2.32262	2.52669	1.46578	2.36897	1.20482	-0.356973	-0.324992	1.16318	1.1312	0.582695	0.682736	0.116188	0.190558	0.979207	0.843667	0.29744	0.751587	0.857143	0.628571	0.114286	0.2	0.973408	0.790857	0.253408	0.622026
mmu-miR-7092-5p	0.0584086	1.69469	0.075732	0.77212	0.175877	1.35022	1.87502	1.43836	1.84608	2.55384	0.732528	1.53452	0	2.35693	0	-0.737954	-0.500947	-0.322625	-0.559632	0.393744	0.481739	0.664343	0.331717	0.914132	0.698787	0.7988	0.809494	0.372456	0.628571	0.884549	0.342857	0.855887	0.790857	0.937658	0.773346
mmu-miR-7092-3p	2.82903	2.64361	3.10984	2.61916	0.299273	1.71263	2.89521	1.82146	2.25698	2.25852	1.31756	0	2.91165	2.04827	1.21936	-0.399533	-0.262211	1.25559	1.11827	0.593975	0.690417	0.134678	0.124723	0.98255	0.847859	0.329785	0.744227	0.628571	0.857143	0.2	0.2	0.898996	0.930355	0.363824	0.622026
mmu-miR-7093-5p	1.09862	0	0.0199511	0	0.0321303	0	1.17571	0	0	0	0	0	0	0	0	0	0.301961	0.279643	-0.022318	NaN	0.376214	0.381113	0.957248	NaN	0.630897	0.587995	0.992293	NaN	0.270289	0.185877	0.877782	NaN	0.518836	0.363824	0.990205
mmu-miR-7093-3p	2.81568	3.25824	1.40066	2.19087	2.47911	2.87615	2.44383	2.81075	2.30192	2.60718	2.32262	2.92272	3.19915	3.0591	3.07914	0.65445	0.241883	-0.648665	-0.236098	0.00795791	0.164929	0.205938	0.60704	0.914132	0.465647	0.407309	0.913795	0.0571429	0.228571	0.342857	0.885714	0.701673	0.453213	0.534008	0.990205
mmu-miR-7094-3p	1.19317	0.55361	2.53405	1.28254	0.121597	1.38571	1.83621	0	0	0	0	0.955847	0.925274	1.61844	0	0.874889	0.83588	0.515952	0.554961	0.0782887	0.165165	0.370579	0.403502	0.914132	0.465647	0.587995	0.82841	0.11867	0.11867	0.485714	0.685714	0.767436	0.303586	0.661398	0.930095
mmu-miR-7094b-2-5p	1.70019	0	0.0394735	0	0.120353	2.14199	0.111483	0	1.21807	1.21941	1.38886	0	0.950704	0.00364346	0	-1.03686	-0.68199	0.196328	-0.158542	0.0192725	0.279096	0.702748	0.820388	0.914132	0.592469	0.826624	0.971	0.049746	0.4	0.877782	0.459597	0.701673	0.611713	0.937658	0.851961
mmu-miR-7115-5p	0.0152465	0.794118	0.0198368	0	1.35274	1.76408	1.32589	1.42861	0.0588041	1.16885	0.848321	0.955881	0	1.61841	0.768943	0.143816	0.775836	-0.628509	-1.26053	0.771754	0.132971	0.16631	0.00320789	0.989071	0.441323	0.370281	0.548536	1	0.0571429	0.38363	0.0285714	1	0.223406	0.592271	0.481747
mmu-miR-7115-3p	0.0300751	0.751562	0.0390831	0.822456	0.0319843	0	0.0295747	0.918659	1.13746	0.03032	0	0.970751	0	0.00364479	0	-0.145661	-0.144205	0.167195	0.16574	0.761955	0.760396	0.626363	0.615283	0.989071	0.876581	0.77436	0.917402	0.58208	1	0.309424	0.485714	0.898996	1	0.534008	0.851961
mmu-miR-7116-3p	1.80619	1.0487	0.220063	3.0551	2.04753	2.72765	1.46755	2.63108	2.93988	3.3275	3.53961	3.08312	3.32059	4.22439	3.60521	0.289331	-1.05054	-2.02581	-0.685941	0.383461	0.0301034	0.0360067	0.359028	0.914132	0.235384	0.143619	0.809494	0.628571	0.0571429	0.0285714	0.485714	0.898996	0.223406	0.109317	0.851961
mmu-miR-7117-5p	0.0152465	0.794118	0.0198368	0	0	0	0	0	0	0	0	0	1.52617	0.00721953	0	0.383346	0	-0.176046	0.2073	0.388402	NaN	0.699928	0.367109	0.914132	NaN	0.824684	0.809494	0.270289	NaN	0.657255	0.0689184	0.82974	NaN	0.810651	0.481747
mmu-miR-7117-3p	0.0302186	0.751172	1.1518	0	0.0319509	0.871879	0.0295438	0	0	0	0	0	0.950704	0.00364346	0	0.238587	0.233344	0.24471	0.249953	0.388895	0.353304	0.532529	0.508265	0.914132	0.630897	0.705512	0.89161	0.270289	0.11867	0.459597	0.771503	0.82974	0.303586	0.661398	0.990205
mmu-miR-7118-5p	1.11559	0.751207	0.039252	0	0.0629436	0.844102	1.20707	0	0	0	0	0	0	0	0	0	0.528529	0.476512	-0.0520172	NaN	0.172845	0.180616	0.901775	NaN	0.465647	0.381113	0.987703	NaN	0.11867	0.0689184	0.771503	NaN	0.303586	0.183435	0.990205
mmu-miR-7118-3p	2.8342	2.44055	3.73088	2.15679	2.74577	3.19947	2.03623	1.34545	2.58581	1.88872	2.06516	1.53465	0	1.62378	1.31641	-1.06119	0.151832	1.67189	0.458876	0.0633502	0.75531	0.0171844	0.422327	0.914132	0.876581	0.0885192	0.846196	0.0571429	0.857143	0.0285714	0.485714	0.701673	0.930355	0.109317	0.851961
mmu-miR-7119-3p	0.0300751	0.751562	0.0390831	0.822456	1.22496	0	0.0583099	0.901433	0	0	0	0	0	0	0	0	0.546177	0.410794	-0.135382	NaN	0.172221	0.155615	0.732077	NaN	0.465647	0.35337	0.937005	NaN	0.11867	0.0210706	0.685714	NaN	0.303586	0.109317	0.930095
mmu-miR-7211-5p	2.17149	1.59416	1.82234	0	2.67447	1.71198	1.95527	1.39281	0	0	0	0	0.941347	1.02714	0	0.492122	1.93363	0.904874	-0.536637	0.182294	0.0057561	0.167643	0.378188	0.914132	0.109211	0.371718	0.809494	0.270289	0.0435966	0.18315	0.685714	0.82974	0.223406	0.363824	0.930095
mmu-miR-7211-3p	0.0302577	0	1.15185	0.822109	1.25488	1.4061	0.0856817	0	0	0	0	0	0.950704	0.00364346	0	0.238587	0.686666	0.262467	-0.185612	0.388895	0.163209	0.509678	0.708517	0.914132	0.465647	0.69076	0.928766	0.270289	0.11867	0.459597	0.561363	0.82974	0.303586	0.661398	0.930095
mmu-miR-7212-5p	0.0851671	2.2617	0.110197	0.728818	0.120694	0.797818	0.1118	1.88167	0	0	0	0.970751	0	0.00364479	0	0.243599	0.727995	0.552872	0.0684752	0.388937	0.179009	0.379902	0.920771	0.914132	0.467999	0.587995	0.992293	0.270289	0.0435966	0.191267	0.685714	0.82974	0.223406	0.363824	0.930095
mmu-miR-7212-3p	0.0302186	0.751172	1.1518	0	1.8337	0.819322	0.0861563	0	1.13746	0.03032	0	0.955958	0.925463	0.0141279	1.35655	0.423765	0.295536	-0.329729	-0.201499	0.417161	0.624052	0.441765	0.70848	0.914132	0.801197	0.633219	0.928766	0.628571	0.721277	0.485714	0.771503	0.898996	0.890497	0.661398	0.990205
mmu-miR-7213-5p	4.28186	4.54079	3.73783	4.8717	4.6487	5.12394	4.60598	5.34635	4.8717	4.68339	4.87511	4.23599	5.04241	4.45779	4.59078	-0.228328	0.121173	-0.223696	-0.573197	0.280504	0.56526	0.478081	0.108514	0.914132	0.771519	0.661236	0.744227	0.4	1	0.685714	0.114286	0.855887	1	0.810651	0.530827
mmu-miR-7213-3p	3.02665	1.72302	2.88257	2.6429	3.66709	2.94667	4.00977	3.79792	3.64235	3.77317	3.00979	4.17276	4.12019	3.24139	3.92348	0.38935	0.13026	-1.29567	-1.03658	0.280865	0.709927	0.0136601	0.0338156	0.914132	0.858113	0.0785039	0.744227	0.228571	0.628571	0.0285714	0.0571429	0.82974	0.790857	0.109317	0.481747
mmu-miR-7219-5p	0.0588908	0	1.18948	1.78403	0	0	0	0	0.0299534	0.0301339	0.879023	0	0	1.03083	1.37885	0.289382	-0.313037	0.155681	0.7581	0.551901	0.383903	0.792098	0.181923	0.965649	0.630897	0.885014	0.744227	1	0.0319112	0.657255	0.0689184	1	0.223406	0.810651	0.481747
mmu-miR-7219-3p	4.2272	2.84795	3.51604	3.2964	4.56643	4.05022	3.95528	4.10566	3.16733	3.16946	3.98724	2.72069	3.1901	3.64116	3.53562	-0.169453	0.728052	0.200008	-0.697498	0.646595	0.0971659	0.595135	0.0890139	0.984299	0.383688	0.751525	0.744227	1	0.114286	0.885714	0.2	1	0.303586	0.937658	0.622026
mmu-miR-7220-5p	0.0300751	0.751562	0.0390831	0.822456	1.25536	0.819337	1.23539	0	0.0301389	1.13833	0	0.970751	0	0.00364479	0	-0.14589	0.438035	0.167195	-0.416729	0.761744	0.407481	0.626363	0.30114	0.989071	0.645399	0.77436	0.809494	0.58208	0.475533	0.309424	0.485714	0.898996	0.716925	0.534008	0.851961
mmu-miR-7224-3p	5.8428	6.51678	5.31283	6.14714	6.6969	6.0717	6.35551	6.30073	6.5112	6.78275	6.29131	6.84785	6.91648	6.29685	7.0208	0.242078	-0.172209	-0.81561	-0.401322	0.312342	0.414453	0.0418469	0.225562	0.914132	0.653814	0.159244	0.77829	0.228571	0.628571	0.0571429	0.342857	0.82974	0.790857	0.175288	0.773346
mmu-miR-7226-5p	0.0152465	0.794118	0.0198368	0	1.19116	0	0.0297162	0	0	0	0	0	0	0.00363613	0.850452	0.213522	0.305218	-0.00622176	-0.0979182	0.388652	0.37748	0.98351	0.792907	0.914132	0.630897	0.992676	0.955582	0.270289	0.270289	0.657255	1	0.82974	0.518836	0.810651	1
mmu-miR-7226-3p	6.94999	6.74662	6.17093	6.4537	6.84469	6.34351	6.96773	6.87699	6.84062	7.03526	7.04543	7.14654	7.04084	6.51051	6.96548	-0.0579238	-0.215539	-0.335536	-0.17792	0.727043	0.23545	0.180745	0.452293	0.989071	0.540404	0.381113	0.873649	1	0.4	0.114286	0.485714	1	0.611713	0.253408	0.851961
mmu-miR-7227-3p	1.77544	1.57478	1.26346	1.70241	1.98352	2.05232	1.95376	1.82182	0.183749	1.27798	2.60818	1.51259	1.88546	2.85144	1.63424	0.614297	0.596219	-0.391908	-0.37383	0.484837	0.484772	0.295944	0.0376468	0.935742	0.70107	0.53285	0.744227	0.4	0.628571	0.485714	0.0285714	0.855887	0.790857	0.661398	0.481747
mmu-miR-7231-5p	1.14474	0.678511	0.0762293	1.35878	0.0319509	0.871879	0.0295438	0	0	0	0	0.960388	0	1.03085	0.793616	0.696215	0.233344	0.118349	0.58122	0.0608341	0.353304	0.760391	0.156667	0.914132	0.630897	0.865241	0.744227	0.11867	0.11867	0.685714	0.114286	0.767436	0.303586	0.810651	0.530827
mmu-miR-7235-3p	4.50466	3.72501	4.43088	4.12009	3.86245	4.05597	4.26425	4.18241	5.23623	4.74991	4.38352	4.37589	4.31763	4.81636	4.77301	-0.219163	-0.698615	-0.375561	0.103891	0.48792	0.0918978	0.14328	0.62505	0.935742	0.372858	0.34045	0.918832	0.628571	0.0571429	0.342857	0.685714	0.898996	0.223406	0.534008	0.930095
mmu-miR-7236-5p	1.11579	0	1.15204	0	1.25497	0.819657	0.085766	0.886322	0.0584557	0.0588052	1.4346	0	0	1.02712	0.820417	-0.0554012	0.244392	0.105071	-0.194723	0.923007	0.669101	0.812998	0.651999	0.989071	0.834266	0.90063	0.92243	0.59256	0.628571	0.644552	0.663117	0.898996	0.790857	0.810651	0.930095
mmu-miR-7236-3p	3.73882	3.58923	4.48838	3.84734	3.53719	3.92507	3.91391	3.78894	3.65624	3.78677	3.51392	2.71414	4.05066	3.52131	3.70333	-0.154952	0.13897	0.418585	0.124663	0.630164	0.29836	0.276411	0.595986	0.982738	0.615394	0.503475	0.908717	1	0.228571	0.342857	1	1	0.453213	0.534008	1
mmu-miR-7237-3p	1.34027	2.43868	3.29792	3.47959	3.49449	3.48271	3.45784	3.49401	3.50909	3.35323	3.8145	3.83177	3.17772	4.14322	3.27657	0.048379	-0.0766793	-0.968207	-0.843149	0.863606	0.628661	0.143042	0.183023	0.989071	0.804128	0.34045	0.744227	1	0.628571	0.342857	0.0571429	1	0.790857	0.534008	0.481747
mmu-miR-7240-5p	0.0302186	0.751172	1.1518	0	0.120972	1.81082	1.26016	0	1.24125	2.52662	0	0.940664	1.48888	1.62848	1.71406	0.187064	-0.457971	-0.959726	-0.314691	0.824131	0.624054	0.0341449	0.573635	0.989071	0.801197	0.138948	0.899077	0.857143	1	0.0571429	0.561363	0.973408	1	0.175288	0.930095
mmu-miR-6546-5p	1.19217	1.59563	1.82155	1.28411	1.91768	1.33417	0.187113	1.85285	0.0584557	0.0588052	1.4346	1.53808	0.918243	1.03744	0.746106	0.54268	0.805669	0.413399	0.15041	0.360664	0.249319	0.114958	0.742779	0.914132	0.552976	0.294925	0.937005	0.4	0.228571	0.114286	0.685714	0.855887	0.453213	0.253408	0.930095
mmu-miR-6546-3p	1.13104	0.712734	1.17169	0	1.8337	0.819322	0.0861563	0	0.0588041	1.16885	0.848321	0	0	0	0	-0.691993	-0.00719784	0.753866	0.0690702	0.1708	0.989841	0.0693903	0.896306	0.914132	0.995595	0.210111	0.987195	0.0319112	0.857143	0.0689184	1	0.701673	0.930355	0.183435	1
mmu-miR-7646-5p	4.07969	4.09219	3.71022	4.43045	4.75028	4.09738	4.30756	4.83855	3.49021	3.33352	3.29929	3.5035	3.77703	3.86712	3.68992	0.335057	1.12411	0.368742	-0.420307	0.018537	0.00519146	0.0827476	0.119357	0.914132	0.107795	0.237946	0.744227	0.0571429	0.0571429	0.114286	0.114286	0.701673	0.223406	0.253408	0.530827
mmu-miR-7647-5p	1.18248	0	2.52441	1.29935	0.0626025	1.42865	0.0579223	0	1.23877	0.13788	2.1306	0.95171	0.918213	1.6212	0.746008	-0.1098	-0.781789	0.192277	0.864266	0.870476	0.319999	0.745355	0.220635	0.989071	0.630881	0.858043	0.77329	0.857143	0.228571	0.685714	0.561363	0.973408	0.453213	0.810651	0.930095
mmu-miR-7647-3p	0.0302577	0	1.15185	0.822109	1.25488	1.4061	0.0856817	0	0.0301389	1.13833	0	0	0.905583	1.04305	2.34087	0.682889	0.297178	-0.571323	-0.185612	0.314197	0.599421	0.356656	0.708517	0.914132	0.790093	0.587995	0.928766	0.721277	0.475533	0.561363	0.561363	0.973408	0.716925	0.756363	0.930095
mmu-miR-7648-3p	1.74787	0	1.22236	1.74758	1.91756	1.76406	0.18695	1.42859	0	0	0	1.52846	1.90969	0.0272311	1.71431	1.29492	1.32429	-0.11547	-0.144836	0.0570413	0.0433155	0.852639	0.807677	0.914132	0.270219	0.924678	0.966475	0.0435966	0.0435966	0.885714	0.485714	0.701673	0.223406	0.937658	0.851961
mmu-miR-7649-3p	4.05895	3.93068	3.68075	3.3854	4.09933	4.43936	3.53307	4.10933	2.35446	3.10936	3.05939	3.25157	2.67347	2.64796	3.22405	0.108192	1.2042	0.814684	-0.281326	0.733773	0.0164338	0.0109929	0.287348	0.989071	0.180917	0.071	0.809494	0.628571	0.0571429	0.0285714	0.2	0.898996	0.223406	0.109317	0.622026
mmu-miR-7650-5p	0.04456	0	0.0578394	1.80448	1.19116	0	0.0297162	0	0	0	0	0.965267	0	1.02714	0	0.498102	0.305218	-0.0213819	0.171502	0.181997	0.37748	0.969227	0.759774	0.914132	0.630897	0.987461	0.943219	0.270289	0.270289	0.88242	0.459597	0.82974	0.518836	0.937658	0.851961
mmu-miR-7651-5p	1.77526	2.20343	1.26318	0.668886	1.35223	1.33468	0.186347	2.18294	2.55193	1.28089	1.33372	1.5283	2.50318	1.04591	0	-0.452835	-0.458133	0.20834	0.213638	0.526617	0.469562	0.749045	0.699911	0.957612	0.689525	0.859166	0.927766	0.628571	1	0.885714	0.885714	0.898996	1	0.937658	0.990205
mmu-miR-7651-3p	0.0152465	0.794118	0.0198368	0	0.092621	0.819673	1.23501	0.886332	0.0871138	2.17984	0	0	0	0	0	-0.755653	0.00275608	0.2073	-0.551108	0.400056	0.997352	0.367109	0.127314	0.914132	0.999818	0.587995	0.744227	0.122745	0.628571	0.0689184	0.0571429	0.767436	0.790857	0.183435	0.481747
mmu-miR-219b-5p	0.058675	1.69416	1.18921	0	0.062729	0	0.0580396	1.48649	0	0	0	0.970751	0	0.00364479	0	0.243599	0.401814	0.491912	0.333697	0.388937	0.347794	0.359368	0.570084	0.914132	0.630897	0.587995	0.899077	0.270289	0.11867	0.300522	0.771503	0.82974	0.303586	0.533588	0.990205
mmu-miR-219b-3p	3.06845	3.17527	3.62702	2.7578	1.60311	3.1691	2.99989	2.97801	2.26725	0.230144	2.58635	0	3.07244	1.06519	2.86008	0.0548463	0.992949	1.40771	0.469608	0.960172	0.314703	0.150564	0.306554	0.992955	0.626689	0.35337	0.809494	0.857143	0.228571	0.2	0.342857	0.973408	0.453213	0.363824	0.773346
mmu-miR-7036b-5p	1.18164	0.584117	1.80989	1.73157	2.40841	2.02344	1.44224	2.6398	1.84358	0.185734	2.37637	2.26276	0.877682	1.63659	2.28108	0.295965	0.65991	-0.437724	-0.801669	0.715232	0.429473	0.355658	0.0836585	0.989071	0.653857	0.587995	0.744227	1	0.4	0.485714	0.114286	1	0.611713	0.661398	0.530827
mmu-miR-7036b-3p	0.0300365	1.33254	0.039033	0	0.0632883	0	1.79004	0	0.0299534	0.0301339	0.879023	0	0	0	0	-0.313037	0.150295	0.350402	-0.112929	0.383903	0.786798	0.363067	0.844804	0.914132	0.890726	0.587995	0.975245	0.0319112	0.858427	0.0689184	1	0.701673	0.930355	0.183435	1
mmu-miR-7652-3p	1.73698	1.23469	0.0942002	0.748582	1.85775	0.796612	1.26129	0	0	0	0	0.970751	0	0.00364479	0	0.243599	0.978912	0.710014	-0.0252994	0.388937	0.0879018	0.152799	0.9632	0.914132	0.369657	0.35337	0.992293	0.270289	0.11867	0.11021	0.885714	0.82974	0.303586	0.253408	0.990205
mmu-miR-7653-5p	1.72609	0	1.19009	0.770485	1.8337	0.819322	0.0861563	0	0.0588041	1.16885	0.848321	1.53455	0.911386	2.03678	0	0.428686	-0.00719784	-0.199014	0.23687	0.47038	0.989841	0.739391	0.687136	0.93408	0.995595	0.8551	0.926732	0.628571	0.857143	0.771503	1	0.898996	0.930355	0.904477	1
mmu-miR-7653-3p	2.98143	0	1.86615	2.0018	1.37307	2.08649	1.3448	1.41944	2.24344	1.84701	1.33372	2.2691	0	2.04295	1.26445	-0.413935	-0.25211	0.318221	0.156397	0.509045	0.474853	0.707149	0.822622	0.948798	0.693901	0.830413	0.971	0.857143	0.857143	1	0.685714	0.973408	0.930355	1	0.930095
[truncated: 102 more rows]
