# Supplementary material for: Construction of a potential microRNA and messenger RNA regulatory network of acute lung injury in mice
Source: Sci Rep. 2022 Jan 17;12:777. doi: 10.1038/s41598-022-04800-3 (PMC8763866; doi:10.1038/s41598-022-04800-3)
Supplement: Supplementary file 15 — Supplementary Information 15. [file 41598_2022_4800_MOESM15_ESM.xlsx]

## Sheet: Supplementary File 5
#Gene biotype: protein_coding #Condition pair: BLM2week_vs_CON Column A: Track_id, The database name in gene level. Column B: Gene_Name, The name of gene. Column C: Locus, The genomic coordinates of gene. Column D: Strand, Strand of the gene. Column E: Gene_Type, The biological type of gene. Column F: log2FC, if the comparison is test vs control, log2 of the fold change will be calculated by Test…
Annotation					DE Statistic				FPKM
Track_id	Gene_Name	Locus	Strand	Gene_Type	log2FC	Fold_Change	p_value	q_value	BLM2week_FPKM	CON_FPKM	B2-1	B2-2	B2-3	Con1	Con2	Con3
ENSMUSG00000000001.4	Gnai3	chr3:108107280-108146146	-	protein_coding	0.165332	1.12142	0.00362719	0.0319203	5.62806	5.46273	47.1934	49.3567	48.8429	44.0955	43.1559	42.0742
ENSMUSG00000000028.14	Cdc45	chr16:18780447-18811987	-	protein_coding	0.999983	1.99998	0.00457947	0.035991	2.08685	1.08687	2.81333	3.76402	3.22021	1.4364	1.26209	0.738917
ENSMUSG00000000056.7	Narf	chr11:121237253-121255856	+	protein_coding	0.39111	1.3114	0.0544083	0.151863	2.33296	1.94185	3.58975	4.8758	3.74257	3.24493	2.40774	2.92036
ENSMUSG00000000058.6	Cav2	chr6:17281185-17289115	+	protein_coding	-0.50647	0.703943	0.0330803	0.11029	5.46346	5.96993	36.0039	50.8157	43.8005	67.6678	56.624	61.2335
ENSMUSG00000000078.6	Klf6	chr13:5861489-5870393	+	protein_coding	-0.654516	0.635288	0.00548644	0.0396654	7.03633	7.69085	130.405	126.069	134.453	177.134	234.52	209.259
ENSMUSG00000000085.16	Scmh1	chr4:120405281-120530186	+	protein_coding	-0.161177	0.894295	0.53728	0.677002	1.89275	2.05393	2.93455	2.3689	2.86317	2.35644	4.65901	2.76935
ENSMUSG00000000088.6	Cox5a	chr9:57521232-57532424	+	protein_coding	0.196133	1.14562	0.0505716	0.14507	6.74339	6.54725	97.7601	114.263	107.047	95.5708	93.0243	89.0895
ENSMUSG00000000093.6	Tbx2	chr11:85832551-85841948	+	protein_coding	-0.101074	0.932339	0.574004	0.707235	5.73754	5.83861	54.1266	45.8956	57.7515	67.8829	51.7315	50.5952
ENSMUSG00000000094.12	Tbx4	chr11:85886422-85916097	+	protein_coding	0.0498952	1.03519	0.58535	0.715848	4.82061	4.77071	25.8312	26.5532	29.5232	28.6753	25.6793	24.6929
ENSMUSG00000000120.6	Ngfr	chr11:95568818-95587735	-	protein_coding	0.426233	1.34372	0.0353181	0.115158	0.75976	0.333527	0.796832	0.868864	0.445595	0.342466	0.140311	0.307008
ENSMUSG00000000126.11	Wnt9a	chr11:59306928-59333552	+	protein_coding	0.0156644	1.01092	0.607334	0.733243	2.18501	2.16935	3.43903	3.6466	3.55868	3.51128	3.38231	3.60376
ENSMUSG00000000127.14	Fer	chr17:63896018-64139494	+	protein_coding	0.638716	1.55694	0.0285331	0.100727	2.79589	2.15717	5.27406	6.46414	6.15174	3.04949	4.67647	2.86051
ENSMUSG00000000131.15	Xpo6	chr7:126101715-126200501	-	protein_coding	-0.0873078	0.941278	0.679974	0.790662	1.51423	1.60154	2.10691	1.5717	1.91702	2.75963	1.44311	2.0426
ENSMUSG00000000134.17	Tfe3	chrX:7762560-7775202	+	protein_coding	0.114648	1.08271	0.259252	0.421281	2.97647	2.86182	7.068	7.22449	6.34759	7.0179	6.00289	5.84139
ENSMUSG00000000142.15	Axin2	chr11:108920349-108950783	+	protein_coding	-0.254612	0.838213	0.0122356	0.0610851	2.22593	2.48054	3.87772	3.31329	3.8662	4.56632	4.57559	4.60137
ENSMUSG00000000148.17	Brat1	chr5:140705011-140719379	+	protein_coding	0.109236	1.07866	0.163186	0.307305	1.66246	1.55322	2.38542	2.03623	2.08602	2.02655	1.7715	2.01325
ENSMUSG00000000149.10	Gna12	chr5:140758408-140830431	-	protein_coding	0.472154	1.38718	0.000456601	0.0134104	4.99419	4.52203	32.8974	29.8071	30.0015	22.031	21.8365	22.06
ENSMUSG00000000154.16	Slc22a18	chr7:143473736-143499334	+	protein_coding	-0.16279	0.893296	0.173202	0.320196	2.39033	2.55312	3.84479	4.45586	4.45182	4.27322	5.03327	5.35428
ENSMUSG00000000159.15	Igsf5	chr16:96361668-96525580	+	protein_coding	-1.03632	0.487569	0.00693985	0.0451082	2.23229	3.26861	3.1883	4.23173	3.73451	6.51632	10.1741	9.6569
ENSMUSG00000000167.14	Pih1d2	chr9:50617321-50625000	+	protein_coding	-0.201654	0.869553	0.149765	0.291204	1.88132	2.08298	2.31947	2.93369	2.82943	3.1374	3.73253	2.88412
ENSMUSG00000000168.9	Dlat	chr9:50634633-50659780	-	protein_coding	0.245789	1.18574	0.0839064	0.200614	3.3556	3.10982	8.07315	10.2047	9.55005	8.076	6.9767	7.88639
ENSMUSG00000000171.4	Sdhd	chr9:50596338-50603849	-	protein_coding	0.297377	1.22891	0.107616	0.235333	6.09784	5.80046	57.5662	78.5345	67.9753	52.1837	60.1208	52.2561
ENSMUSG00000000182.9	Fgf23	chr6:127072902-127081408	+	protein_coding	2.04689	4.13214	0.000375009	0.0124047	2.78096	0.734069	7.58701	4.68425	5.65181	0.562644	0.80856	0.628312
ENSMUSG00000000184.12	Ccnd2	chr6:127125162-127152193	-	protein_coding	0.511874	1.4259	0.00530109	0.0389236	4.44722	3.93535	18.7479	22.7114	21.1699	14.968	13.2423	14.7451
ENSMUSG00000000194.13	Gpr107	chr2:31152316-31218775	+	protein_coding	0.360667	1.28402	0.00775643	0.0477258	2.80217	2.44151	5.47174	6.53542	5.95801	4.25471	4.34861	4.70308
ENSMUSG00000000204.15	Slfn4	chr11:83175186-83190221	+	protein_coding	-0.222671	0.856977	0.597932	0.72589	1.26243	1.4851	1.25664	2.21293	0.904243	2.36379	0.801105	2.62086
ENSMUSG00000000216.8	Scnn1g	chr7:121734479-121768475	+	protein_coding	-0.709227	0.611648	0.181957	0.331492	3.11084	3.82006	6.18582	8.0944	8.8654	7.4376	13.5352	21.9732
ENSMUSG00000000244.17	Tspan32	chr7:143005046-143019644	+	protein_coding	0.0126854	1.00883	0.955337	0.973248	0.935754	0.923069	0.786381	1.20401	0.777797	1.36446	0.90895	0.510388
ENSMUSG00000000253.12	Gmpr	chr13:45507444-45546382	+	protein_coding	0.370989	1.29324	0.0544061	0.151863	3.03814	2.66715	5.94891	8.30439	7.57253	5.12227	5.87207	5.09083
ENSMUSG00000000266.11	Mid2	chrX:140664599-140767715	+	protein_coding	-0.214372	0.861921	0.224788	0.38268	2.6696	2.88397	5.94208	4.76122	5.43994	7.80367	5.68489	5.83479
ENSMUSG00000000275.16	Trim25	chr11:88999376-89020293	+	protein_coding	-0.00768918	0.994684	0.977369	0.985309	4.28721	4.2949	19.5488	20.202	16.0834	25.8732	14.5326	17.1184
ENSMUSG00000000276.11	Dgke	chr11:89035179-89066850	-	protein_coding	-0.310658	0.806274	0.0338907	0.112038	1.67631	1.98697	1.97583	2.48386	2.14914	3.10443	2.5924	3.2245
ENSMUSG00000000278.10	Scpep1	chr11:88924020-88955465	-	protein_coding	0.479711	1.39446	0.000157366	0.0103441	6.18548	5.70577	70.5692	72.8607	71.9305	49.4017	50.867	53.3863
ENSMUSG00000000282.12	Mnt	chr11:74830920-74845725	+	protein_coding	0.0763647	1.05436	0.683516	0.793125	3.0454	2.96903	7.16587	8.00739	6.65012	8.77461	5.98599	6.03036
ENSMUSG00000000290.13	Itgb2	chr10:77530252-77565708	+	protein_coding	1.40268	2.64393	0.00971648	0.0537842	6.18089	4.7782	82.4869	79.8998	55.5369	35.9422	19.6506	26.0828
ENSMUSG00000000295.12	Hddc2	chr10:31313382-31328204	+	protein_coding	-0.0742078	0.949864	0.625319	0.747278	1.78681	1.86102	1.94823	2.95718	2.52129	2.98237	2.42741	2.51203
ENSMUSG00000000296.7	Tpd52l1	chr10:31332380-31445921	-	protein_coding	-0.236101	0.849037	0.430902	0.588765	1.05362	1.28973	0.433818	1.43195	1.56489	1.3625	1.42398	1.55174
ENSMUSG00000000301.16	Pemt	chr11:59970614-60046489	-	protein_coding	0.117293	1.0847	0.534255	0.674997	0.928661	0.811367	0.815944	1.01884	0.881303	0.519838	1.20566	0.61214
ENSMUSG00000000303.12	Cdh1	chr8:106603351-106670246	+	protein_coding	-0.394101	0.760964	0.022342	0.0871252	5.71735	6.11146	49.0585	53.0948	52.7839	59.1406	75.0089	71.3039
ENSMUSG00000000305.12	Cdh4	chr2:179442431-179899373	+	protein_coding	-0.42727	0.743668	0.0225379	0.0875729	1.22359	1.65086	1.54836	0.99067	1.51044	2.25629	2.09716	2.07034
ENSMUSG00000000308.14	Ckmt1	chr2:121357714-121363737	+	protein_coding	0.224219	1.16814	0.169646	0.315621	3.4354	3.21118	8.32092	11.192	10.1414	7.73006	9.20794	7.9131
ENSMUSG00000000317.11	Bcl6b	chr11:70224128-70229798	-	protein_coding	0.330267	1.25725	0.0234958	0.0894352	3.76528	3.43501	14.0276	12.0799	11.7907	10.7104	9.36064	9.42721
ENSMUSG00000000318.16	Clec10a	chr11:70156197-70170834	+	protein_coding	0.834521	1.78326	0.0253896	0.0937357	1.76856	0.934036	2.79179	3.13079	1.52516	1.16707	0.716918	0.874543
ENSMUSG00000000320.10	Alox12	chr11:70241457-70255353	-	protein_coding	-0.476397	0.71877	0.0394798	0.12332	1.23593	1.71233	1.40015	1.34183	1.32467	2.66807	1.63401	2.64191
ENSMUSG00000000325.15	Arvcf	chr16:18348182-18407076	+	protein_coding	-0.393002	0.761543	0.00613673	0.0421921	2.25674	2.64974	4.10585	3.68149	3.56657	5.46829	5.57656	4.80992
ENSMUSG00000000326.12	Comt	chr16:18406886-18426852	-	protein_coding	-0.114165	0.923917	0.555342	0.691666	5.06025	5.17441	36.9625	32.5432	28.1676	30.9267	42.7043	32.7507
ENSMUSG00000000339.14	Rtca	chr3:116488963-116508208	-	protein_coding	0.154873	1.11332	0.291889	0.455755	3.93905	3.78417	11.9876	16.3332	15.029	13.1576	12.9438	12.2459
ENSMUSG00000000340.10	Dbt	chr3:116513070-116549981	+	protein_coding	-0.0169283	0.988335	0.904537	0.941594	3.10841	3.12534	6.98715	8.90021	7.11219	7.056	8.82565	7.39425
ENSMUSG00000000346.8	Dazap2	chr15:100615628-100620731	+	protein_coding	-0.373479	0.771919	0.0118869	0.0599725	7.10646	7.47994	127.211	150.313	133.889	189.726	171.537	171.89
ENSMUSG00000000355.13	Mcts1	chrX:38600578-38613426	+	protein_coding	0.421047	1.3389	0.0722909	0.18175	4.21111	3.79006	14.2784	21.8416	17.2057	12.382	13.6977	12.4586
ENSMUSG00000000359.3	Rem1	chr2:152626951-152635198	+	protein_coding	1.02082	2.02908	0.0108996	0.0570484	3.359	2.33818	9.06404	9.05175	9.67743	3.01977	5.81598	3.71908
ENSMUSG00000000374.7	Trappc10	chr10:78186725-78244642	-	protein_coding	0.172984	1.12739	0.0399782	0.124242	3.49819	3.3252	10.446	10.5219	9.93957	9.71462	8.44856	8.94527
ENSMUSG00000000378.15	Ccm2	chr11:6546887-6596744	+	protein_coding	0.270631	1.20634	0.00413966	0.0343024	3.74997	3.47934	12.6294	12.5741	12.1635	10.5726	9.51266	10.4027
ENSMUSG00000000384.15	Tbrg4	chr11:6615598-6626067	-	protein_coding	0.0818949	1.05841	0.532204	0.673609	2.40661	2.32472	5.00232	4.32335	3.66534	4.24824	4.18041	3.62437
ENSMUSG00000000385.7	Tmprss2	chr16:97564684-97611195	-	protein_coding	-0.205437	0.867276	0.30203	0.46632	3.92926	4.13469	12.3613	15.1779	15.357	13.3706	18.7227	18.1231
ENSMUSG00000000386.14	Mx1	chr16:97447035-97462907	-	protein_coding	0.936179	1.91345	0.00312022	0.029493	1.52177	0.585595	1.61138	2.31395	1.73579	0.708058	0.480834	0.336089
ENSMUSG00000000392.17	Fap	chr2:62500943-62574075	-	protein_coding	0.697956	1.62221	0.000858961	0.0165787	0.971015	0.273059	0.80674	1.17049	0.920702	0.214143	0.209172	0.201818
ENSMUSG00000000399.10	Ndufa9	chr6:126821721-126849136	-	protein_coding	0.128628	1.09325	0.023928	0.0904314	5.02289	4.89427	30.5713	32.8032	31.2014	29.1705	27.8674	29.1977
ENSMUSG00000000402.2	Egfl6	chrX:166523007-166585720	-	protein_coding	-1.488	0.356507	0.00362874	0.0319203	3.95141	5.4394	10.6362	18.3856	15.4129	37.4827	49.0613	41.4135
ENSMUSG00000000409.14	Lck	chr4:129548344-129573641	-	protein_coding	0.778537	1.71539	0.0492873	0.142756	3.28049	2.50196	10.0237	9.29989	7.0802	6.88264	3.52101	4.10017
ENSMUSG00000000420.15	Galnt1	chr18:24205344-24286818	+	protein_coding	0.536582	1.45053	0.00550244	0.0396929	4.68456	4.14798	22.9679	27.4005	23.9817	18.2339	15.4514	16.6087
ENSMUSG00000000439.9	Mkrn2	chr6:115601902-115622624	+	protein_coding	-0.202859	0.868827	0.0111613	0.0578291	2.04861	2.25147	2.94301	3.28134	3.19439	3.95045	3.68622	3.65382
ENSMUSG00000000440.12	Pparg	chr6:115360951-115490399	+	protein_coding	0.0863081	1.06165	0.370785	0.533774	2.3719	2.28559	3.74263	4.7218	4.1108	4.10735	3.79283	3.73489
ENSMUSG00000000441.17	Raf1	chr6:115618067-115676635	-	protein_coding	-0.0460444	0.968588	0.398695	0.558675	3.75548	3.80152	13.12	12.1583	12.2586	13.6535	12.4795	12.7246
ENSMUSG00000000486.13	Sept1	chr7:127214447-127233130	-	protein_coding	0.165779	1.12177	0.54746	0.685368	3.11551	2.94973	7.78122	8.21715	7.04327	9.86517	5.51446	5.51563
ENSMUSG00000000489.6	Pdgfb	chr15:79995900-80014808	-	protein_coding	0.425076	1.34264	0.087107	0.205458	5.18775	4.76267	43.3922	28.7244	35.6928	23.97	25.2456	29.5242
ENSMUSG00000000530.16	Acvrl1	chr15:101128522-101145336	+	protein_coding	-0.543791	0.685966	0.117064	0.249453	6.14599	6.68978	87.5205	53.5402	72.557	128.961	83.21	99.5311
ENSMUSG00000000531.4	Grasp	chr15:101224207-101232755	+	protein_coding	-0.298762	0.81295	0.0788622	0.19282	4.60061	4.89937	27.0733	21.5718	21.5373	31.5057	26.3664	28.8809
ENSMUSG00000000532.10	Acvr1b	chr15:101174067-101213679	+	protein_coding	0.336509	1.2627	0.00154052	0.0212468	3.76665	3.43014	13.0811	12.6428	12.1245	10.0347	10.0139	9.30446
ENSMUSG00000000538.18	Tom1l2	chr11:60226714-60352905	-	protein_coding	-0.18192	0.881529	0.0333702	0.110961	3.12233	3.30425	8.11508	7.12149	7.91973	9.23196	8.67493	8.73716
ENSMUSG00000000552.9	Zfp385a	chr15:103313895-103340086	-	protein_coding	1.00416	2.00578	0.00104332	0.0179184	3.45636	2.45219	10.5604	10.7767	8.71414	4.637	4.89991	3.92786
ENSMUSG00000000555.6	Itga5	chr15:103344289-103366763	-	protein_coding	1.08418	2.12017	0.000451086	0.0134104	5.68364	4.59946	51.585	46.6278	53.2148	22.1131	21.6005	26.2743
ENSMUSG00000000561.14	Wdr77	chr3:105959369-105970037	+	protein_coding	-0.00696983	0.995181	0.968309	0.979887	1.66017	1.66714	2.06242	2.05339	2.37624	2.83417	2.18297	1.62464
ENSMUSG00000000563.17	Atp5f1	chr3:105942698-105960099	-	protein_coding	0.0616107	1.04363	0.47076	0.62273	5.134	5.07239	30.8261	36.6708	35.1141	31.8084	33.8182	32.3453
ENSMUSG00000000567.5	Sox9	chr11:112782224-112787760	+	protein_coding	0.781404	1.7188	0.00446141	0.0355013	1.82783	1.04642	2.01807	3.01884	2.6886	1.15908	1.13955	0.907315
ENSMUSG00000000568.15	Hnrnpd	chr5:99955935-99978938	-	protein_coding	0.110626	1.0797	0.342739	0.506893	3.47918	3.36856	11.2171	10.445	8.91816	10.0705	9.14241	8.81306
ENSMUSG00000000579.14	Dynlt1c	chr17:6601671-6609774	+	protein_coding	-0.226742	0.854563	0.301975	0.466279	2.97953	3.20627	5.11841	8.38961	7.54075	7.74712	8.57051	8.39182
ENSMUSG00000000581.8	C1d	chr11:17257579-17269176	+	protein_coding	0.188857	1.13986	0.390713	0.551263	3.46425	3.27539	7.6069	12.6805	10.4176	8.83179	8.89699	8.32899
ENSMUSG00000000594.7	Gm2a	chr11:55098115-55113029	+	protein_coding	0.650003	1.56917	0.00788644	0.0479486	5.88377	5.23377	58.1869	63.3798	53.0254	41.0732	31.5336	37.9247
ENSMUSG00000000600.15	Krit1	chr5:3803184-3845564	+	protein_coding	0.193678	1.14368	0.0329198	0.109911	1.45308	1.2594	1.53514	1.92877	1.76421	1.3993	1.39419	1.3884
ENSMUSG00000000605.9	Clcn4	chr7:7282309-7300851	-	protein_coding	0.0987915	1.07088	0.385211	0.546455	4.05567	3.95688	13.8472	16.5686	16.6303	13.3629	15.5528	14.751
ENSMUSG00000000627.15	Sema4f	chr6:82911885-82939769	-	protein_coding	-0.53217	0.691514	0.000800697	0.0161257	1.76194	2.29411	2.20506	2.62036	2.36204	3.80306	4.0989	3.8172
ENSMUSG00000000628.10	Hk2	chr6:82725025-82774454	-	protein_coding	0.400616	1.32007	0.00708785	0.0454515	4.38627	3.98566	18.7546	20.2455	20.7903	14.2261	16.3669	14.0348
ENSMUSG00000000631.20	Myo18a	chr11:77763246-77865980	+	protein_coding	0.119374	1.08626	0.478149	0.629769	2.83957	2.7202	6.71243	5.72749	6.06875	6.03561	4.434	6.48444
ENSMUSG00000000673.8	Haao	chr17:83831356-83846790	-	protein_coding	0.125032	1.09053	0.67895	0.789946	2.06538	1.94035	3.11352	3.84897	2.67587	4.4665	2.16432	2.26828
ENSMUSG00000000682.7	Cd52	chr4:134082448-134095082	-	protein_coding	0.495162	1.40948	0.267345	0.429507	6.44035	5.94518	85.3746	105.057	70.4965	97.539	43.3328	52.543
ENSMUSG00000000686.11	Abhd15	chr11:77515121-77538607	+	protein_coding	0.472983	1.38798	0.00190099	0.0234848	0.866473	0.39349	0.737416	0.984973	0.757294	0.349481	0.309091	0.282982
ENSMUSG00000000690.5	Hoxb6	chr11:96292476-96301569	+	protein_coding	-0.0689354	0.953341	0.0376831	0.120027	2.00211	2.07104	2.94706	3.03993	3.03122	3.27888	3.09016	3.23904
ENSMUSG00000000693.10	Loxl3	chr6:83034173-83052562	+	protein_coding	1.14021	2.20413	0.00221735	0.0250144	3.38523	2.24502	7.77891	11.1207	9.72012	3.22454	3.80114	4.25208
ENSMUSG00000000708.14	Kat2b	chr17:53566861-53672720	+	protein_coding	-0.221533	0.857654	0.064187	0.169434	3.72701	3.94854	11.2259	13.8936	11.7509	14.6393	14.4574	14.2242
ENSMUSG00000000711.2	Rab5b	chr10:128677193-128696268	-	protein_coding	-0.151183	0.900512	0.097016	0.219962	5.2404	5.39159	34.6876	39.6905	36.2003	40.8772	38.9528	43.2144
ENSMUSG00000000730.13	Dnmt3l	chr10:78041947-78063622	+	protein_coding	0.265102	1.20172	0.111593	0.241363	0.927689	0.662586	0.697597	1.01077	1.01646	0.377506	0.669819	0.724296
ENSMUSG00000000732.8	Icosl	chr10:78069360-78079525	+	protein_coding	-0.255511	0.83769	0.000491955	0.0138489	4.18382	4.43933	16.9436	16.8396	17.7529	20.9332	20.4349	20.7215
ENSMUSG00000000738.17	Spg7	chr8:123062942-123097760	+	protein_coding	-0.0242594	0.983325	0.836668	0.89678	3.38375	3.40801	10.8082	8.29409	9.36196	9.17402	9.39038	10.314
ENSMUSG00000000739.13	Sult5a1	chr8:123142847-123158315	-	protein_coding	-0.472677	0.720626	0.000939354	0.0170264	2.91624	3.38892	6.22457	6.52484	6.91258	10.0074	9.39336	9.04744
ENSMUSG00000000740.11	Rpl13	chr8:123102350-123105244	+	protein_coding	-0.368523	0.774575	0.00752528	0.0471118	7.86921	8.23774	249.876	216.064	233.725	317.656	298.74	286.972
ENSMUSG00000000743.8	Chmp1a	chr8:123204264-123212763	-	protein_coding	0.237045	1.17858	0.0341473	0.112501	4.78048	4.54343	25.3024	27.5985	26.5969	24.0403	20.3978	22.6655
ENSMUSG00000000751.13	Rpa1	chr11:75298166-75348324	-	protein_coding	0.450076	1.36611	0.180828	0.330092	3.69647	3.24639	11.7019	12.4716	11.7337	10.3165	5.46955	10.6735
ENSMUSG00000000753.15	Serpinf1	chr11:75409769-75422701	-	protein_coding	0.167388	1.12302	0.0680268	0.175154	5.39155	5.22416	39.6792	39.682	43.6968	34.6425	35.6458	38.9846
ENSMUSG00000000759.14	Tubgcp3	chr8:12614277-12672248	-	protein_coding	-0.171493	0.887923	0.211266	0.36672	2.18022	2.35171	3.85447	2.95508	3.84881	3.86462	4.54837	3.9271
ENSMUSG00000000776.12	Polr3d	chr14:70438748-70443471	-	protein_coding	0.279873	1.21409	0.00634165	0.0429393	3.68222	3.40235	11.4981	12.3335	11.6937	9.56059	10.1722	9.01844
ENSMUSG00000000782.15	Tcf7	chr11:52252371-52283014	-	protein_coding	0.668863	1.58982	0.0383988	0.121345	3.92089	3.25203	13.9246	16.3091	12.4505	11.3695	6.94746	7.7961
ENSMUSG00000000787.12	Ddx3x	chrX:13280970-13294052	+	protein_coding	-0.382775	0.766961	0.0110605	0.0576597	6.51973	6.90251	90.4866	91.2962	90.488	133.284	114.554	109.352
ENSMUSG00000000791.8	Il12rb1	chr8:70808449-70821424	+	protein_coding	0.632348	1.55009	0.034637	0.113659	0.939116	0.306768	1.27279	0.815314	0.70842	0.433578	0.320133	0
ENSMUSG00000000794.9	Kcnn3	chr3:89520164-89675132	+	protein_coding	0.571935	1.48652	0.0580592	0.158343	0.839633	0.267698	0.374455	1.18856	0.905349	0.268314	0.0669151	0.289433
ENSMUSG00000000804.14	Usp32	chr11:84984442-85140161	-	protein_coding	-0.0070189	0.995147	0.921174	0.95204	2.60807	2.61509	4.67704	5.57149	5.07492	5.26732	4.90492	5.21397
ENSMUSG00000000805.18	Car4	chr11:84957786-84966044	+	protein_coding	-0.651905	0.636439	0.0707406	0.179449	4.86384	5.51574	25.1902	28.3006	31.1712	63.764	36.1524	38.8007
ENSMUSG00000000811.13	Txnrd3	chr6:89643988-89675529	+	protein_coding	-1.07967	0.473137	0.000218717	0.0107715	2.38753	3.4672	3.7128	4.48961	4.53778	9.51921	10.5176	10.1648
ENSMUSG00000000817.10	Fasl	chr1:161780689-161788495	-	protein_coding	-0.199763	0.870694	0.364125	0.527513	1.34778	1.54755	1.73431	1.56643	1.34959	2.77407	1.60979	1.53605
ENSMUSG00000000823.16	Zfp512b	chr2:181582103-181592803	-	protein_coding	0.0656353	1.04655	0.135885	0.273681	2.36995	2.30432	4.10241	4.26048	4.14613	4.16791	3.8171	3.84067
ENSMUSG00000000826.16	Dnajc5	chr2:181520485-181555133	+	protein_coding	0.0182363	1.01272	0.856718	0.910141	3.11175	3.09351	6.72099	8.2108	8.0828	7.91574	7.72311	6.99636
ENSMUSG00000000827.18	Tpd52l2	chr2:181497142-181517966	+	protein_coding	0.209891	1.1566	0.144357	0.284275	2.81269	2.6028	5.16694	6.13729	6.87976	5.10687	4.68134	5.46095
ENSMUSG00000000838.17	Fmr1	chrX:68678541-68717963	+	protein_coding	0.0411292	1.02892	0.789583	0.86596	2.72344	2.68232	4.84475	6.91083	5.23056	5.92551	5.09841	5.26187
ENSMUSG00000000861.15	Bcl11a	chr11:24078056-24174123	+	protein_coding	0.279915	1.21412	0.242041	0.401935	0.728493	0.448578	0.415824	1.07147	0.550983	0.583839	0.190042	0.348445
ENSMUSG00000000869.12	Il4	chr11:53602982-53618669	-	protein_coding	-0.12818	0.914985	0.54724	0.685249	0.453627	0.581807	0.253911	0.574631	0.300831	0.845137	0.466671	0.238976
ENSMUSG00000000876.11	Pxmp4	chr2:154585758-154603708	-	protein_coding	-0.282182	0.822346	0.127975	0.263581	3.28373	3.56592	7.07557	10.2984	9.12316	10.2514	11.1237	11.1759
ENSMUSG00000000881.12	Dlg3	chrX:100767722-100818410	+	protein_coding	-0.190207	0.87648	0.0927582	0.214148	2.5372	2.7274	4.62404	5.00872	4.78742	5.04747	6.35232	5.53269
ENSMUSG00000000884.16	Gnb1l	chr16:18498768-18566679	+	protein_coding	-0.00750265	0.994813	0.934381	0.960396	0.833864	0.841366	0.743725	0.91593	0.695104	0.699636	0.72204	0.965308
ENSMUSG00000000901.15	Mmp11	chr10:75923222-75932502	-	protein_coding	0.0852095	1.06084	0.221914	0.379316	3.78398	3.69877	13.6458	12.4626	12.2566	11.8104	12.6703	11.5019
ENSMUSG00000000902.13	Smarcb1	chr10:75896769-75921617	-	protein_coding	-0.0303149	0.979207	0.591982	0.721382	2.91657	2.94689	6.24383	6.92187	6.50119	6.50308	6.53779	7.10625
ENSMUSG00000000903.3	Vpreb3	chr10:75943057-75949657	+	protein_coding	-0.904852	0.534087	0.0178738	0.0756748	3.79971	4.70456	10.0003	16.423	13.0914	28.5785	26.5069	20.7884
ENSMUSG00000000915.15	Hip1r	chr5:123973628-124005558	+	protein_coding	-0.509433	0.702498	0.00496502	0.037545	3.06205	3.57148	8.00863	7.10111	6.98185	12.1314	10.4359	10.1889
ENSMUSG00000000916.15	Nsun5	chr5:135369953-135376805	+	protein_coding	0.011652	1.00811	0.90504	0.9417	1.61245	1.6008	2.38187	1.77212	2.04942	1.99307	2.1967	1.91638
ENSMUSG00000000934.8	Top1mt	chr15:75657035-75678800	-	protein_coding	0.162234	1.11902	0.378354	0.540784	1.96268	1.80045	2.98891	2.95187	2.75684	1.82176	2.62111	3.13624
ENSMUSG00000000942.10	Hoxa4	chr6:52189671-52191753	-	protein_coding	-0.251677	0.83992	0.0544462	0.151917	2.49856	2.75023	4.45167	5.05742	4.46517	6.03898	5.03455	6.17056
ENSMUSG00000000957.9	Mmp14	chr14:54431612-54441265	+	protein_coding	1.65394	3.14692	1.8608e-05	0.00645949	6.65713	5.00319	98.1433	101.163	100.491	28.5863	30.981	33.8615
ENSMUSG00000000958.9	Slc7a7	chr14:54369442-54417780	-	protein_coding	0.60587	1.5219	0.000297328	0.0118509	3.07172	2.46585	7.40821	7.17314	7.64867	4.63591	4.19195	4.76227
ENSMUSG00000000959.6	Oxa1l	chr14:54360841-54369673	+	protein_coding	0.0758306	1.05397	0.297028	0.461413	3.40755	3.33172	9.23879	9.88367	9.72265	9.77513	8.38681	9.09029
ENSMUSG00000000976.13	Heatr6	chr11:83753696-83783754	+	protein_coding	0.0944572	1.06766	0.0977067	0.220748	2.07341	1.97895	2.97857	3.40412	3.25489	2.94888	2.89893	2.9788
ENSMUSG00000000982.5	Ccl3	chr11:83647844-83649355	-	protein_coding	0.816209	1.76077	0.0292472	0.102169	5.88491	5.0687	61.2361	60.9972	52.48	44.7072	30.418	25.3228
ENSMUSG00000001014.5	Icam4	chr9:21029373-21030531	+	protein_coding	-0.224478	0.855905	0.429737	0.587566	1.27475	1.49923	1.51637	1.20754	1.54994	2.98131	1.37146	1.39273
ENSMUSG00000001016.12	Ilf2	chr3:90476126-90488379	+	protein_coding	0.0410993	1.0289	0.678003	0.789347	2.98365	2.94255	6.07965	7.39563	7.32602	6.65794	7.13137	6.29642
ENSMUSG00000001017.15	Chtop	chr3:90498956-90509498	-	protein_coding	-0.194844	0.873667	0.347078	0.510583	4.37375	4.56859	15.3138	22.0538	22.6912	23.7194	23.7226	20.8633
ENSMUSG00000001018.15	Snapin	chr3:90488026-90491033	-	protein_coding	-0.075928	0.948732	0.27812	0.441459	3.066	3.14193	7.22193	7.86318	7.05958	8.15884	8.03599	7.31055
ENSMUSG00000001020.8	S100a4	chr3:90603771-90606045	+	protein_coding	1.19268	2.28577	0.00359039	0.0317517	7.67641	6.48373	183.896	226.808	202.232	111.542	73.7559	84.1979
ENSMUSG00000001025.8	S100a6	chr3:90612882-90624181	+	protein_coding	0.0537657	1.03797	0.477653	0.629317	7.36814	7.31438	163.005	157.494	172.47	146.173	166.383	162.682
ENSMUSG00000001029.15	Icam2	chr11:106377656-106388075	-	protein_coding	-0.439058	0.737616	0.126374	0.2613	5.16127	5.60033	38.6428	29.6801	36.6767	62.8075	40.761	41.851
ENSMUSG00000001034.17	Mapk7	chr11:61488812-61494406	-	protein_coding	0.0602343	1.04264	0.749678	0.838359	2.25453	2.1943	5.02956	3.01347	3.48995	3.61025	3.66484	3.45748
ENSMUSG00000001036.17	Epn2	chr11:61517249-61579687	-	protein_coding	-0.572782	0.672319	0.0811322	0.196264	3.34763	3.92041	12.5382	6.92069	8.83752	15.5215	14.9735	12.1532
ENSMUSG00000001039.12	B9d1	chr11:61505144-61512931	+	protein_coding	-0.0510797	0.965214	0.773634	0.855517	3.29626	3.34734	7.43037	10.5628	8.72555	8.01505	10.4867	9.18094
ENSMUSG00000001052.15	Sec24b	chr3:129982759-130061553	-	protein_coding	0.13732	1.09986	0.117734	0.250208	3.64103	3.5037	11.5222	11.1917	11.7183	10.6117	11.1143	9.37453
ENSMUSG00000001053.15	N4bp3	chr11:51643063-51650842	-	protein_coding	0.423605	1.34127	0.153013	0.295081	3.64337	3.21977	14.2821	8.85846	11.951	9.78785	6.56336	8.91042
ENSMUSG00000001054.9	Rmnd5b	chr11:51623671-51635896	-	protein_coding	0.139924	1.10185	0.227634	0.385664	3.49796	3.35804	10.1653	11.2467	9.54592	10.2143	8.35393	9.27656
ENSMUSG00000001056.3	Nhp2	chr11:51619735-51623714	+	protein_coding	0.468764	1.38392	0.00983617	0.0542822	4.95098	4.48222	27.0219	33.588	29.5324	21.4316	20.0133	22.6861
ENSMUSG00000001062.17	Vps9d1	chr8:123242356-123254348	-	protein_coding	-0.078566	0.946998	0.629985	0.751157	1.70711	1.78568	2.85679	1.71415	2.32518	2.53102	2.28818	2.52996
ENSMUSG00000001065.14	Zfp276	chr8:123254195-123269745	+	protein_coding	-0.011976	0.991733	0.868837	0.918151	1.17481	1.18678	1.33078	1.21243	1.23144	1.12066	1.25237	1.4698
ENSMUSG00000001082.12	Mfsd10	chr5:34633642-34637212	-	protein_coding	0.062751	1.04446	0.430347	0.588211	2.86682	2.80407	6.63398	6.15931	6.10192	6.30831	5.39507	6.28896
ENSMUSG00000001089.14	Luzp1	chr4:136469761-136554780	+	protein_coding	0.622252	1.53928	0.331544	0.494968	3.21655	2.5943	11.7876	3.99528	11.5743	6.71602	6.59241	2.75934
ENSMUSG00000001095.5	Slc13a2	chr11:78397087-78422217	-	protein_coding	-0.109597	0.926847	0.380024	0.542037	0.475999	0.585596	0.23261	0.589806	0.373093	0.567111	0.454502	0.482626
ENSMUSG00000001098.15	Kctd10	chr5:114363567-114380508	-	protein_coding	-0.226984	0.854419	0.00726658	0.0461068	6.30795	6.53494	81.3041	73.6691	79.926	92.1739	92.8116	90.2192
ENSMUSG00000001100.10	Poldip2	chr11:78512193-78522736	+	protein_coding	0.0602497	1.04265	0.559737	0.695283	3.84071	3.78046	12.3778	13.8022	13.8523	11.4096	14.0572	12.8864
ENSMUSG00000001105.15	Ift20	chr11:78536361-78541737	+	protein_coding	-0.12714	0.915645	0.0336011	0.111363	5.13974	5.26688	33.8531	34.1705	34.7462	36.4283	39.6153	36.5475
ENSMUSG00000001119.7	Col6a1	chr10:76708792-76726168	-	protein_coding	0.868977	1.82637	0.00305617	0.0292113	8.24502	7.37605	325.084	268.989	316.193	144.845	166.167	187.015
ENSMUSG00000001120.15	Pcbp3	chr10:76761857-76961887	-	protein_coding	-0.160632	0.894633	0.364826	0.528056	2.49476	2.65539	5.68682	4.01258	4.34206	6.17683	4.91043	4.89526
ENSMUSG00000001123.15	Lgals9	chr11:78962974-78984946	-	protein_coding	0.231753	1.17426	0.0693783	0.17737	5.93223	5.70048	61.8221	58.9796	59.4258	57.2082	45.7096	50.7194
ENSMUSG00000001127.12	Araf	chrX:20797814-20860519	+	protein_coding	0.0625768	1.04433	0.505854	0.652561	3.08455	3.02197	7.86304	7.4786	7.12301	7.62287	6.29542	7.5194
ENSMUSG00000001128.7	Cfp	chrX:20925454-20931555	-	protein_coding	1.50393	2.83614	0.000595139	0.0147162	4.90142	3.39749	29.4303	32.5271	25.1652	9.7612	8.13083	10.9089
ENSMUSG00000001131.11	Timp1	chrX:20870166-20874735	+	protein_coding	3.05124	8.28922	3.14178e-05	0.0070549	8.6422	5.59097	358.922	419.993	419.925	40.9542	46.1605	55.5969
ENSMUSG00000001134.9	Uxt	chrX:20941722-20962017	-	protein_coding	0.0504359	1.03558	0.71633	0.816789	3.22627	3.17583	7.22088	9.58593	8.41811	7.66745	9.01891	7.49866
ENSMUSG00000001138.13	Cnnm3	chr1:36511867-36528237	+	protein_coding	0.284335	1.21785	0.0650963	0.170738	2.0287	1.74437	2.99412	3.0053	3.24662	2.8603	2.26598	1.98322
ENSMUSG00000001143.13	Lman2l	chr1:36419871-36445271	-	protein_coding	0.101793	1.07311	0.342778	0.506905	1.86192	1.76013	2.47213	2.67081	2.76811	1.99901	2.57342	2.62654
ENSMUSG00000001150.6	Mcm3ap	chr10:76468971-76515856	+	protein_coding	0.0578041	1.04088	0.0822268	0.198067	2.90229	2.84449	6.33115	6.63518	6.46514	6.36442	6.06112	6.1255
ENSMUSG00000001151.9	Pcnt	chr10:76351254-76442912	-	protein_coding	-0.524173	0.695358	0.000306575	0.0118509	2.8361	3.36027	6.11613	6.15695	6.14963	8.71461	9.3078	9.81531
ENSMUSG00000001156.9	Mxd1	chr6:86647042-86669161	-	protein_coding	0.128466	1.09313	0.540456	0.679653	3.71981	3.59135	13.1471	13.2932	10.3117	12.9644	8.73803	11.8771
ENSMUSG00000001157.13	Gmcl1	chr6:86691768-86733383	-	protein_coding	0.235777	1.17754	0.0944751	0.21644	2.36587	2.1301	3.61908	4.82472	4.09057	3.29563	3.66735	3.18382
ENSMUSG00000001158.13	Snrnp27	chr6:86675151-86684522	-	protein_coding	-0.159107	0.895579	0.241988	0.401935	4.53959	4.6987	19.0832	25.2636	22.8493	24.8328	24.2701	25.8269
ENSMUSG00000001166.17	Oas1c	chr5:120800194-120812514	-	protein_coding	-0.0059429	0.995889	0.977934	0.985669	1.25168	1.25763	0.853095	1.93487	1.48254	1.21268	1.45779	1.51354
ENSMUSG00000001173.15	Ocrl	chrX:47912387-47965868	+	protein_coding	0.110392	1.07952	0.192628	0.345005	2.18932	2.07893	3.49798	3.71477	3.47378	3.0891	2.98655	3.6263
ENSMUSG00000001175.13	Calm1	chr12:100199435-100209806	+	protein_coding	0.0866283	1.06189	0.150372	0.291937	6.04219	5.95557	67.0673	63.4674	64.218	61.0266	57.9836	64.3286
ENSMUSG00000001211.14	Agpat3	chr10:78269178-78352489	-	protein_coding	0.00967528	1.00673	0.918763	0.950466	3.85558	3.84591	14.9344	12.6897	12.9061	12.8761	12.7942	14.5323
ENSMUSG00000001227.11	Sema6b	chr17:56123085-56140343	-	protein_coding	0.246653	1.18645	0.409426	0.568109	2.93682	2.69016	7.98839	5.43662	6.76017	7.8102	4.82627	4.23702
ENSMUSG00000001228.14	Uhrf1	chr17:56303321-56323486	+	protein_coding	1.36076	2.5682	0.000235228	0.011145	2.59003	1.22927	4.79569	5.94692	4.42162	1.41118	1.30134	1.32236
ENSMUSG00000001229.7	Dpp9	chr17:56186682-56218889	-	protein_coding	-0.138644	0.908372	0.0385242	0.121539	4.25782	4.39646	18.6116	17.5975	18.1967	19.2096	19.8249	21.1953
ENSMUSG00000001240.13	Ramp2	chr11:101246028-101259546	+	protein_coding	-0.537904	0.688771	0.0958186	0.218328	4.90502	5.44292	35.1673	23.9052	28.8586	55.8293	36.5546	37.5669
ENSMUSG00000001247.16	Lsr	chr7:30957770-30973464	-	protein_coding	-0.320654	0.800707	0.0278401	0.0993684	4.1515	4.47215	15.0031	18.2004	17.2668	20.8595	22.8158	20.0016
ENSMUSG00000001248.14	Gramd1a	chr7:31130127-31155896	-	protein_coding	0.0943782	1.06761	0.664343	0.77896	3.75697	3.66259	16.5972	10.4634	11.2496	12.7333	11.4459	10.8808
ENSMUSG00000001249.14	Hpn	chr7:31098725-31115290	-	protein_coding	-0.441902	0.736164	0.0327866	0.1096	1.31213	1.75403	1.38881	1.46972	1.59504	1.95348	3.03024	2.22393
ENSMUSG00000001270.8	Ckb	chr12:111669355-111672338	-	protein_coding	0.500999	1.41519	0.000390728	0.0124972	7.12911	6.62811	136.44	134.876	145.884	94.95	97.1323	101.784
ENSMUSG00000001280.12	Sp1	chr15:102406143-102436404	+	protein_coding	-0.138049	0.908747	0.20799	0.36268	3.48689	3.62493	9.44706	11.5405	9.7563	12.0555	11.154	10.8339
ENSMUSG00000001281.9	Itgb7	chr15:102215995-102231935	-	protein_coding	0.406923	1.32585	0.245811	0.406144	4.33828	3.93136	22.2668	20.0922	15.8654	20.3575	10.3089	13.7027
ENSMUSG00000001285.12	Myg1	chr15:102331709-102338139	+	protein_coding	-0.0834862	0.943774	0.131683	0.268161	2.81333	2.89682	5.84558	6.06273	6.18304	6.48907	6.7833	6.08754
ENSMUSG00000001288.14	Rarg	chr15:102234938-102257517	-	protein_coding	-0.0514944	0.964936	0.417934	0.57646	4.31888	4.37037	19.6444	17.6963	19.5957	20.5632	19.5402	18.9766
ENSMUSG00000001289.12	Pfdn5	chr15:102326116-102331873	+	protein_coding	-0.528486	0.693282	0.000613954	0.0148214	6.45593	6.98441	82.2523	89.4677	88.8241	129.159	128.865	119.112
ENSMUSG00000001300.16	Efnb2	chr8:8617434-8661242	-	protein_coding	-0.513188	0.700672	0.0405256	0.125422	3.73896	4.25214	14.4928	10.4025	12.4736	21.1583	15.9035	17.4738
ENSMUSG00000001305.5	Rrp15	chr1:186720978-186749358	-	protein_coding	0.19897	1.14788	0.0944491	0.21643	2.4332	2.23423	3.83847	4.92816	4.4925	3.51511	3.86719	3.73984
ENSMUSG00000001313.12	Rnd2	chr11:101464999-101471853	+	protein_coding	-0.43779	0.738264	0.158622	0.301941	2.26749	2.70528	4.67256	2.40204	4.78403	5.82514	5.29903	5.4525
ENSMUSG00000001323.17	Srr	chr11:74906359-74925948	-	protein_coding	0.176028	1.12977	0.267973	0.430306	2.41132	2.2353	4.02147	5.10303	3.9121	3.61473	4.31751	3.25422
ENSMUSG00000001333.9	Sync	chr4:129287617-129308559	+	protein_coding	0.401749	1.32111	0.00240732	0.0259177	1.47319	1.07144	1.85908	1.76993	1.70224	0.965176	1.11199	1.23621
ENSMUSG00000001334.9	Fndc5	chr4:129136999-129144593	+	protein_coding	0.737535	1.66733	0.00229852	0.0253268	1.47685	0.739314	1.73452	1.68834	1.93334	0.509345	0.904902	0.618102
ENSMUSG00000001348.14	Acp5	chr9:22126731-22135746	-	protein_coding	2.18436	4.54527	0.00132165	0.0197684	5.78671	3.60235	61.7656	57.9055	44.5035	15.3822	8.40808	10.6244
ENSMUSG00000001349.4	Cnn1	chr9:22099281-22109630	+	protein_coding	-0.0250939	0.982757	0.960683	0.975985	5.26865	5.29374	38.8598	33.6271	40.5063	19.6862	47.0366	59.7398
ENSMUSG00000001366.14	Fbxo9	chr9:78081499-78109065	-	protein_coding	-0.375146	0.771027	0.0545566	0.152096	3.24609	3.62123	8.10718	8.888	8.48451	9.21615	12.755	12.2602
ENSMUSG00000001376.17	Vps50	chr6:3498382-3603531	+	protein_coding	0.282719	1.21649	0.0417987	0.128118	1.9354	1.65268	2.37598	3.2108	2.93617	2.09139	2.13068	2.21164
ENSMUSG00000001380.6	Hars	chr18:36766530-36783205	-	protein_coding	0.32464	1.25235	0.0144183	0.0668463	4.89165	4.56701	26.3502	30.1928	29.6607	23.1422	21.1337	23.9222
ENSMUSG00000001383.8	Zmat2	chr18:36793923-36799660	+	protein_coding	-0.0125982	0.991306	0.932908	0.959283	5.08959	5.10218	28.2544	39.7426	32.1219	34.1105	33.3595	32.5929
ENSMUSG00000001403.13	Ube2c	chr2:164769898-164778822	+	protein_coding	1.84479	3.59201	6.8469e-05	0.00832594	3.27219	1.4274	7.82528	9.78301	8.4757	1.78781	1.45335	1.84477
ENSMUSG00000001415.10	Smg5	chr3:88336260-88362338	+	protein_coding	0.207797	1.15492	0.0697465	0.177841	3.2801	3.07231	9.69454	8.50475	8.01834	6.97712	7.84444	7.43439
ENSMUSG00000001416.13	Cct3	chr3:88297116-88321767	+	protein_coding	0.298484	1.22985	0.0377142	0.120027	4.20673	3.90824	18.9828	16.0227	17.5084	12.8623	15.4298	13.8603
ENSMUSG00000001418.13	Glmp	chr3:88325023-88331313	+	protein_coding	0.24312	1.18355	0.00454478	0.0358351	3.68406	3.44094	12.1349	11.9844	11.4506	9.7559	10.374	9.46936
ENSMUSG00000001419.17	Mef2d	chr3:88142372-88172086	+	protein_coding	-0.104114	0.930376	0.283478	0.447081	3.93844	4.04255	15.2056	14.1838	13.6461	17.1359	15.1242	14.303
ENSMUSG00000001420.13	Tmem79	chr3:88328655-88336148	-	protein_coding	0.0254316	1.01778	0.848353	0.90488	1.55563	1.5302	1.60679	2.11535	2.12799	1.57446	1.93718	2.18635
ENSMUSG00000001424.14	Snd1	chr6:28475139-28935162	+	protein_coding	-0.0362507	0.975186	0.235558	0.394465	3.9646	4.00085	14.3414	14.9646	14.537	15.0555	14.6147	15.367
ENSMUSG00000001435.14	Col18a1	chr10:77052178-77166548	-	protein_coding	0.91664	1.88771	0.0132483	0.0638716	5.30356	4.38692	41.8301	36.5458	37.3074	15.4959	19.4601	26.1333
ENSMUSG00000001436.15	Slc19a1	chr10:77032241-77061002	+	protein_coding	0.195539	1.14515	0.0751816	0.186902	1.40172	1.20618	1.74134	1.65075	1.53834	1.55729	1.22451	1.15912
ENSMUSG00000001440.5	Kpnb1	chr11:97159714-97187881	-	protein_coding	0.426083	1.34358	0.0104391	0.0558838	5.10994	4.68386	31.3416	37.004	32.5078	26.1993	22.6405	25.4077
ENSMUSG00000001441.13	Npepps	chr11:97205842-97280638	-	protein_coding	0.343365	1.26871	0.0778896	0.191263	3.62528	3.28192	11.8898	9.83917	12.4497	9.59743	7.35144	9.39689
ENSMUSG00000001444.2	Tbx21	chr11:97098071-97115331	-	protein_coding	0.02783	1.01948	0.9241	0.953925	1.90419	1.87636	2.9058	2.9225	2.42281	4.24199	1.81894	2.3492
ENSMUSG00000001445.10	Mrpl10	chr11:97041560-97049213	+	protein_coding	0.229325	1.17229	0.0912307	0.211742	4.44262	4.2133	18.97	22.3449	21.0556	18.5072	18.7038	15.6052
ENSMUSG00000001467.5	Cyp51	chr5:4081145-4104746	-	protein_coding	0.082211	1.05864	0.553999	0.690556	4.22007	4.13786	15.7015	20.2203	17.2641	15.2161	18.494	16.259
ENSMUSG00000001472.16	Tcf25	chr8:123373824-123404173	+	protein_coding	0.0230537	1.01611	0.310724	0.475146	5.84885	5.8258	56.6829	56.0129	57.2132	57.106	54.7671	55.3149
ENSMUSG00000001473.6	Tubb6	chr18:67390717-67402748	+	protein_coding	0.540257	1.45423	0.000811707	0.0161751	6.17974	5.63948	69.8881	67.7796	77.1316	47.5753	48.8841	50.1188
ENSMUSG00000001482.14	Def8	chr8:123442986-123463270	+	protein_coding	0.539961	1.45393	0.00689876	0.0449971	3.13629	2.59633	7.1376	8.15425	8.12496	5.62333	4.37118	5.21683
ENSMUSG00000001493.9	Meox1	chr11:101877510-101894374	-	protein_coding	0.905149	1.87274	0.0121377	0.0607627	3.15102	2.24587	7.10418	8.41305	8.18791	4.85841	2.67411	3.95785
ENSMUSG00000001494.6	Sost	chr11:101962458-101967015	-	protein_coding	-0.823635	0.565017	0.0302975	0.104262	1.39708	2.22072	1.90732	1.37501	1.64566	4.58339	4.39396	2.36281
ENSMUSG00000001496.15	Nkx2-1	chr12:56531958-56536908	-	protein_coding	-1.12147	0.459625	0.00561234	0.0401134	4.60954	5.73101	19.4329	25.296	26.0778	41.5382	59.9899	56.7543
ENSMUSG00000001504.10	Irx2	chr13:72628820-72634198	+	protein_coding	-1.45571	0.364575	0.0024269	0.0260798	3.35418	4.80989	8.44293	9.48951	9.79604	21.2816	35.3918	26.2156
ENSMUSG00000001506.10	Col1a1	chr11:94936224-94953042	+	protein_coding	1.97865	3.94124	0.000385313	0.0124803	9.17713	7.19848	619.749	545.157	571.189	119.589	143.576	180.748
ENSMUSG00000001507.16	Itga3	chr11:95044474-95076801	-	protein_coding	-0.164441	0.892274	0.257327	0.419397	4.52632	4.69076	22.9153	19.446	24.0261	24.0305	22.6913	28.0485
ENSMUSG00000001508.15	Sgca	chr11:94962791-94976327	-	protein_coding	0.084027	1.05997	0.70293	0.807559	0.861771	0.777744	0.763799	0.910147	0.781317	0.337053	0.737254	1.16951
ENSMUSG00000001517.14	Foxm1	chr6:128362967-128376146	+	protein_coding	1.03264	2.04577	0.000190996	0.0106802	1.71765	0.685008	2.42934	2.47265	1.9876	0.529958	0.639537	0.656622
ENSMUSG00000001518.12	Itfg2	chr6:128409444-128424931	-	protein_coding	-0.273656	0.82722	0.0249949	0.0929043	1.31327	1.58693	1.50132	1.70682	1.26658	1.91325	2.00588	2.0959
ENSMUSG00000001521.12	Tulp3	chr6:128321161-128355851	-	protein_coding	0.210932	1.15744	0.00572209	0.0404956	2.43344	2.22251	4.17225	4.51286	4.52788	3.59869	3.82075	3.58539
ENSMUSG00000001524.14	Gtf2h4	chr17:35667730-35673739	-	protein_coding	-0.032208	0.977922	0.885852	0.928773	1.9538	1.98601	2.57425	2.97421	3.09281	2.8908	4.09198	2.13774
ENSMUSG00000001525.10	Tubb5	chr17:35833921-35838306	-	protein_coding	0.785678	1.7239	9.70789e-05	0.00891518	6.90119	6.11551	115.52	117.567	122.604	72.2584	65.0599	67.8751
ENSMUSG00000001542.6	Ell2	chr13:75707484-75772356	+	protein_coding	0.256422	1.19451	0.0274213	0.0985799	4.38595	4.12953	17.9171	21.3925	20.5751	16.5812	16.1364	16.798
ENSMUSG00000001552.14	Jup	chr11:100368958-100397763	-	protein_coding	-0.480463	0.716748	0.0712685	0.180207	4.82845	5.30891	32.9724	21.8958	28.4877	42.976	33.4386	40.1304
ENSMUSG00000001555.10	Fkbp10	chr11:100415697-100424824	+	protein_coding	1.47994	2.78937	0.000132596	0.00970395	5.66051	4.18057	44.3143	51.633	53.2574	15.6402	17.6373	18.226
ENSMUSG00000001569.10	Nom1	chr5:29434664-29457843	+	protein_coding	0.126696	1.09179	0.0530334	0.149255	2.31584	2.18914	4.05081	4.20524	3.69469	3.50559	3.65353	3.52331
ENSMUSG00000001576.14	Ergic1	chr17:26561489-26656931	+	protein_coding	0.197641	1.14682	0.195364	0.347831	3.81777	3.62013	10.8579	14.6753	14.0857	11.0082	11.5145	11.3711
ENSMUSG00000001583.13	Tnk1	chr11:69851005-69858730	-	protein_coding	-0.669206	0.628853	0.00883363	0.0510456	1.64798	2.31719	1.88543	2.25044	2.28188	3.3564	4.88038	3.83166
ENSMUSG00000001588.12	Acap1	chr11:69881567-69895539	-	protein_coding	0.140383	1.1022	0.66961	0.783527	2.3626	2.22222	4.03461	5.19049	3.36465	5.7045	2.62655	3.17832
ENSMUSG00000001604.14	Tcea3	chr4:136247729-136274898	+	protein_coding	-0.106826	0.928629	0.577405	0.709324	4.742	4.84883	24.4726	26.3915	26.4641	24.0013	35.5596	25.1797
ENSMUSG00000001627.11	Ifrd1	chr12:40201567-40248504	-	protein_coding	-0.574317	0.671604	0.00160509	0.0215409	5.64984	6.22415	52.3648	44.2496	51.4132	74.2512	73.4391	73.5859
ENSMUSG00000001630.13	Stk38l	chr6:146724995-146778812	+	protein_coding	0.436363	1.35319	0.00481687	0.0369561	3.54057	3.10421	10.0875	11.5017	10.3671	6.95825	8.01178	7.86645
ENSMUSG00000001632.16	Brpf1	chr6:113307137-113324860	+	protein_coding	0.0125142	1.00871	0.878684	0.924812	2.65125	2.63873	5.70092	5.31098	4.86249	5.12084	4.90529	5.68283
ENSMUSG00000001642.18	Akr1b3	chr6:34302434-34317478	-	protein_coding	-0.113351	0.924439	0.0214119	0.084693	3.56388	3.67723	10.3857	11.1056	10.9994	11.6775	12.0406	11.6631
ENSMUSG00000001663.10	Gstt1	chr10:75783813-75798584	-	protein_coding	-0.56905	0.674061	0.0223952	0.0873079	5.77437	6.34342	46.2846	59.4604	56.3564	76.278	93.8525	72.0418
ENSMUSG00000001665.10	Gstt3	chr10:75774115-75781414	-	protein_coding	-0.722523	0.606036	0.00280965	0.0281201	3.49608	4.2186	10.5046	10.3996	9.95243	15.0317	19.2484	18.8795
ENSMUSG00000001666.8	Ddt	chr10:75771230-75773414	-	protein_coding	-0.613188	0.65375	0.00759131	0.0471637	5.15904	5.77223	29.8395	40.2545	34.851	54.2946	52.0566	54.6445
ENSMUSG00000001672.14	Marveld3	chr8:109947914-109962203	-	protein_coding	-0.297446	0.813692	0.126069	0.26093	1.7098	2.00725	2.19996	2.27106	2.34403	2.37346	2.95647	3.86789
ENSMUSG00000001674.11	Ddx18	chr1:121553835-121567989	-	protein_coding	0.251729	1.19063	0.022703	0.0879994	4.32483	4.0731	17.4032	19.5521	20.2795	16.0767	16.2818	15.1578
ENSMUSG00000001687.15	Ubl3	chr5:148504635-148552789	-	protein_coding	0.0245548	1.01717	0.858044	0.91083	4.23273	4.20818	15.5553	19.4836	18.5972	17.7726	15.5075	19.3777
ENSMUSG00000001700.9	Gramd3	chr18:56432132-56503792	+	protein_coding	-0.0223657	0.984617	0.930186	0.957441	3.79059	3.81296	13.2317	13.6317	11.726	18.3267	11.433	10.5534
ENSMUSG00000001707.7	Eef1e1	chr13:38645698-38659028	-	protein_coding	0.426034	1.34354	0.178928	0.327574	3.97296	3.54693	10.2052	19.7548	15.6495	10.9517	10.2318	10.8936
ENSMUSG00000001729.14	Akt1	chr12:112653821-112674884	-	protein_coding	0.354156	1.27824	0.00938473	0.052747	5.44956	5.09541	44.9752	41.2385	41.9748	36.0104	30.6117	33.1539
ENSMUSG00000001739.14	Cldn15	chr5:136966616-136975858	+	protein_coding	-0.0917191	0.938404	0.854563	0.908851	1.96911	2.06082	1.66334	4.43925	3.14299	2.36815	5.86777	2.13981
ENSMUSG00000001741.12	Il16	chr7:83642825-83745726	-	protein_coding	0.0637089	1.04515	0.780761	0.859841	1.99581	1.9321	2.87313	3.70875	2.47882	3.75802	2.16365	2.69189
ENSMUSG00000001750.15	Tcirg1	chr19:3896050-3907133	-	protein_coding	0.765396	1.69984	0.000680743	0.0153168	4.14324	3.37785	18.3143	16.1493	15.657	10.0739	8.93886	9.20622
ENSMUSG00000001751.9	Naglu	chr11:101070012-101077672	+	protein_coding	0.723618	1.65132	0.00117927	0.0187876	4.37358	3.64996	17.6673	21.3795	20.3207	11.0231	11.4508	12.2138
ENSMUSG00000001755.12	Coasy	chr11:101082565-101086619	+	protein_coding	0.111428	1.0803	0.278141	0.441459	3.27406	3.16263	7.65144	9.52395	8.9426	8.25003	7.99503	7.62962
ENSMUSG00000001761.7	Smo	chr6:29735503-29761365	+	protein_coding	0.481698	1.39639	0.000484471	0.0137702	3.5137	3.03201	9.90718	10.631	10.7453	6.83302	7.43144	7.28598
ENSMUSG00000001763.14	Tspan33	chr6:29694222-29718559	+	protein_coding	0.145906	1.10643	0.149502	0.2909	0.597894	0.451987	0.412563	0.647786	0.489509	0.465124	0.316429	0.32713
ENSMUSG00000001767.5	Crnkl1	chr2:145917479-145935014	-	protein_coding	0.312929	1.24223	0.0232337	0.0888985	3.46517	3.15224	9.26241	11.2076	9.7518	8.15001	7.34941	8.19769
ENSMUSG00000001768.15	Rin2	chr2:145784734-145887616	+	protein_coding	-0.115792	0.922876	0.0841484	0.200892	4.36022	4.47601	19.2262	19.4525	19.9414	22.6765	21.0642	20.0975
ENSMUSG00000001774.7	Chordc1	chr9:18292267-18314000	+	protein_coding	0.319433	1.24784	0.132963	0.269966	4.67209	4.35266	21.4256	27.0165	25.373	16.4525	23.3874	19.0364
ENSMUSG00000001783.3	Rtcb	chr10:85938637-85957823	-	protein_coding	0.0799981	1.05702	0.15389	0.296073	5.59992	5.51992	46.4174	50.4847	45.7323	45.4484	44.0473	45.1687
ENSMUSG00000001785.11	Pwp1	chr10:85871831-85889096	+	protein_coding	0.193289	1.14337	0.0880739	0.206848	3.41536	3.22207	8.76754	10.3859	9.92005	9.02471	8.21503	7.79531
ENSMUSG00000001786.14	Fbxo7	chr10:86021972-86051873	+	protein_coding	-0.080974	0.945419	0.244109	0.404225	2.00208	2.08306	3.1151	3.09052	2.81859	3.12439	3.52805	3.07303
ENSMUSG00000001794.13	Capns1	chr7:30186936-30198811	-	protein_coding	0.25447	1.1929	0.0555671	0.153822	6.39807	6.1436	81.5189	75.6169	93.8752	69.9193	67.1188	72.146
ENSMUSG00000001802.16	Lrp3	chr7:35200027-35215498	-	protein_coding	0.0618527	1.04381	0.683653	0.79318	2.12249	2.06064	3.77994	2.60991	3.785	3.05851	3.05689	3.40943
ENSMUSG00000001829.17	Clpb	chr7:101663633-101795506	+	protein_coding	-0.124744	0.917167	0.271322	0.433888	1.59036	1.7151	2.04824	1.82167	2.17454	1.93341	2.56628	2.38301
ENSMUSG00000001833.16	Sept7	chr9:25252439-25308571	+	protein_coding	0.211383	1.1578	0.102427	0.227523	6.62835	6.41697	85.6558	107.918	101.59	86.2666	84.2445	82.8663
ENSMUSG00000001844.10	Zdhhc4	chr5:143316489-143329256	-	protein_coding	-0.0563966	0.961663	0.509064	0.654904	3.15197	3.20836	7.08709	8.48624	8.15426	8.67801	8.14048	7.9266
ENSMUSG00000001847.14	Rac1	chr5:143503634-143528036	-	protein_coding	0.0976321	1.07002	0.0907228	0.2109	6.41051	6.31288	84.3197	82.1742	85.7418	82.278	78.7965	74.6104
ENSMUSG00000001855.15	Nup214	chr2:31974436-32053975	+	protein_coding	-0.113956	0.92405	0.12052	0.25376	2.373	2.48696	4.36692	4.07761	4.1009	4.28706	4.98587	4.56677
ENSMUSG00000001864.13	Aif1l	chr2:31950139-31973442	+	protein_coding	-0.185253	0.879495	0.386255	0.547305	1.32842	1.51368	1.07028	1.9243	1.61598	1.43765	2.2508	1.93781
ENSMUSG00000001865.2	Cpa3	chr3:20215620-20242181	-	protein_coding	0.0784545	1.05589	0.691901	0.799219	0.746171	0.667717	0.558051	0.837031	0.648776	0.996071	0.493144	0.345025
ENSMUSG00000001870.15	Ltbp1	chr17:75005568-75392512	+	protein_coding	0.576255	1.49097	0.00377861	0.0325819	4.95231	4.37606	29.524	28.722	31.7086	17.6058	20.0712	21.8368
ENSMUSG00000001891.16	Ugp2	chr11:21321138-21371201	-	protein_coding	0.12296	1.08897	0.313443	0.477698	5.079	4.95604	28.8877	34.1685	35.741	29.1202	32.5417	28.6012
ENSMUSG00000001909.15	Trmt1	chr8:84686307-84699808	+	protein_coding	-0.0671909	0.954495	0.16631	0.311187	1.96043	2.02762	3.07758	2.79701	2.80713	3.18824	2.98195	3.06436
ENSMUSG00000001910.4	Nacc1	chr8:84670483-84687862	-	protein_coding	0.291613	1.22401	0.00341268	0.0309785	4.10925	3.81764	16.9884	15.9015	15.9085	12.8414	12.6681	13.8177
ENSMUSG00000001911.16	Nfix	chr8:84699876-84800344	-	protein_coding	-0.072018	0.951306	0.238329	0.397568	4.77903	4.85105	24.7724	26.7158	27.9742	28.5113	27.6997	27.3836
ENSMUSG00000001918.17	Slc1a5	chr7:16781340-16798274	+	protein_coding	-0.544955	0.685413	1.89622e-05	0.00645949	4.82952	5.37447	26.7616	27.8261	27.7248	40.9443	39.6183	40.9022
ENSMUSG00000001924.15	Uba1	chrX:20658326-20683179	+	protein_coding	0.312235	1.24163	0.00586997	0.0411348	5.89852	5.58628	60.6826	55.8588	59.5246	45.9624	45.1345	50.1847
ENSMUSG00000001930.17	Vwf	chr6:125546774-125686679	+	protein_coding	0.291237	1.22369	0.335886	0.499743	4.22309	3.93185	22.943	14.7119	16.3149	17.1052	10.7228	15.7487
ENSMUSG00000001942.7	Siae	chr9:37613847-37648318	+	protein_coding	0.409942	1.32863	0.00129585	0.0196892	3.22923	2.81929	8.0067	8.54068	8.59706	6.09243	5.69803	6.40162
ENSMUSG00000001943.7	Vsig2	chr9:37539255-37544205	+	protein_coding	-1.49336	0.355183	2.20993e-05	0.00648949	2.81279	4.30616	5.70883	5.94338	6.4471	18.9849	19.846	17.5834
ENSMUSG00000001946.13	Esam	chr9:37528078-37538319	+	protein_coding	-0.328338	0.796454	0.180463	0.329573	5.61156	5.9399	59.421	37.7361	48.939	67.5524	58.1032	56.099
ENSMUSG00000001948.9	Spa17	chr9:37603295-37613720	-	protein_coding	-0.2986	0.813041	0.21531	0.371739	4.63728	4.93588	18.8621	28.8363	25.008	31.6199	32.3065	25.3955
ENSMUSG00000001962.8	Fam50a	chrX:74313033-74320149	+	protein_coding	0.000492899	1.00034	0.993107	0.995293	4.2135	4.213	16.9738	18.2665	17.4384	17.4145	18.6363	16.6401
ENSMUSG00000001964.14	Emd	chrX:74254687-74261548	+	protein_coding	-0.459642	0.727166	0.000420769	0.0130272	4.83588	5.29552	26.4606	28.5765	27.68	39.8982	37.5361	37.4381
ENSMUSG00000001983.7	Taco1	chr11:106066061-106073612	+	protein_coding	0.505339	1.41946	0.0107788	0.0568883	2.47921	1.97387	4.34383	5.27435	4.17042	2.67394	2.81117	3.32902
ENSMUSG00000001986.16	Gria3	chrX:41400854-41678601	+	protein_coding	0.284602	1.21807	0.294856	0.458993	2.27013	1.98553	3.2878	4.30944	3.93001	3.47267	3.73706	1.93112
ENSMUSG00000001995.8	Sipa1l2	chr8:125418063-125492710	-	protein_coding	4.65198e-05	1.00003	0.999637	0.999753	3.36869	3.36864	9.70569	8.74493	9.56413	10.6313	8.60675	8.86233
ENSMUSG00000001998.15	Ap4e1	chr2:127008717-127067909	+	protein_coding	0.0949239	1.06801	0.144564	0.284525	1.15025	1.05533	1.1736	1.33723	1.15227	1.15923	0.980571	1.09877
ENSMUSG00000001999.15	Blvra	chr2:127070665-127097084	+	protein_coding	0.61135	1.52769	0.0318049	0.107609	3.55022	2.93887	10.3007	12.9788	9.1765	7.85393	5.46412	6.87811
ENSMUSG00000002006.12	Pdzd4	chrX:73793359-73824969	-	protein_coding	0.366752	1.28945	0.0540409	0.151171	2.15705	1.79029	3.1828	3.36228	3.86212	2.63722	1.94242	2.86653
ENSMUSG00000002007.5	Srpk3	chrX:73774405-73778925	+	protein_coding	-0.232011	0.851447	0.392519	0.553095	0.939405	1.17142	0.638768	1.3844	0.804975	1.86503	0.88573	1.11488
ENSMUSG00000002010.17	Idh3g	chrX:73778963-73786897	-	protein_coding	-0.110662	0.926163	0.347538	0.511049	4.30154	4.4122	16.4907	20.2683	19.6126	20.5209	21.6454	18.8048
ENSMUSG00000002012.13	Pnck	chrX:73655994-73660117	-	protein_coding	-0.120612	0.919797	0.372352	0.53486	1.4819	1.60251	2.07877	1.71358	1.60835	1.73828	2.4392	1.97354
ENSMUSG00000002014.12	Ssr4	chrX:73787028-73790830	+	protein_coding	0.270969	1.20662	0.158589	0.301941	4.58896	4.31799	19.2549	28.1684	22.594	18.4158	19.944	18.5129
ENSMUSG00000002015.5	Bcap31	chrX:73686178-73716175	-	protein_coding	0.0491549	1.03466	0.40748	0.566222	6.78093	6.73178	101.336	112.482	113.508	105.592	103.766	106.513
ENSMUSG00000002017.9	Fam98a	chr17:75537086-75551946	-	protein_coding	0.197546	1.14675	0.211255	0.36672	3.46668	3.26914	8.81592	11.4747	10.0348	7.53959	9.31232	9.17495
ENSMUSG00000002020.15	Ltbp2	chr12:84783212-84876532	-	protein_coding	2.888	7.40242	1.97896e-05	0.00645949	6.56933	3.68134	99.4553	90.4986	92.1775	9.94894	12.5291	13.254
ENSMUSG00000002028.12	Kmt2a	chr9:44803355-44881296	-	protein_coding	-0.0202141	0.986086	0.82122	0.887543	2.53029	2.55051	4.55322	5.17623	4.62102	5.38562	4.80592	4.4233
ENSMUSG00000002031.11	Ift46	chr9:44767908-44792714	+	protein_coding	0.0666084	1.04725	0.710345	0.812444	3.03514	2.96853	6.11041	7.17342	8.4777	7.14312	5.7016	7.78777
ENSMUSG00000002032.16	Tmem25	chr9:44793776-44799307	-	protein_coding	-0.223813	0.856299	0.0763775	0.188904	0.387452	0.611265	0.283519	0.319207	0.321869	0.342619	0.620364	0.638558
ENSMUSG00000002033.13	Cd3g	chr9:44969572-44980431	-	protein_coding	1.04164	2.05857	0.0157582	0.0701429	4.23444	3.1928	18.4301	21.4861	14.2648	11.0433	6.69346	7.25124
ENSMUSG00000002043.17	Trappc6a	chr7:19508395-19516145	+	protein_coding	-0.14781	0.902619	0.22237	0.37978	3.16827	3.31608	8.98783	8.10608	6.98779	9.44239	8.4511	9.00997
ENSMUSG00000002052.6	Supt6	chr11:78206746-78245987	-	protein_coding	0.0489311	1.0345	0.353017	0.517078	4.19241	4.14348	18.3393	16.9012	16.6524	16.3857	16.4195	17.2268
ENSMUSG00000002055.9	Spag5	chr11:78301529-78322457	+	protein_coding	1.05769	2.0816	0.000634637	0.0150121	1.49223	0.434536	1.53604	2.05834	1.87063	0.483245	0.342798	0.239371
ENSMUSG00000002058.13	Unc119	chr11:78343482-78349164	+	protein_coding	0.0326552	1.02289	0.849234	0.905174	2.93543	2.90278	6.51898	7.60367	5.9202	6.97753	7.40417	5.23889
ENSMUSG00000002059.18	Rab34	chr11:78188430-78192193	+	protein_coding	0.300872	1.23189	0.120483	0.253714	3.74098	3.44011	14.9611	11.2262	11.2486	8.69497	10.7719	10.203
ENSMUSG00000002064.10	Sdf2	chr11:78245746-78255496	+	protein_coding	0.203946	1.15184	0.150129	0.291602	5.33546	5.13152	35.7241	43.0972	39.6481	35.9888	36.4025	30.1351
ENSMUSG00000002068.16	Ccne1	chr7:38097984-38107534	-	protein_coding	0.953464	1.93652	0.00999488	0.0546771	1.71272	0.759255	2.08198	2.34924	2.41164	1.16775	0.675971	0.33475
ENSMUSG00000002083.13	Bbc3	chr7:16308393-16318205	+	protein_coding	-0.08836	0.940591	0.379395	0.541663	3.12734	3.2157	8.69105	7.36535	7.23033	8.46348	7.69926	8.73948
ENSMUSG00000002102.15	Psmc3	chr2:91054009-91066369	+	protein_coding	0.309478	1.23926	0.000897573	0.0167683	5.63868	5.3292	49.9998	48.5259	47.9595	38.2344	40.9143	38.5114
ENSMUSG00000002103.15	Acp2	chr2:91202885-91214098	+	protein_coding	0.523007	1.43695	0.00106488	0.0180109	4.09851	3.5755	15.6235	17.011	15.7904	10.1558	11.5325	11.1188
ENSMUSG00000002104.11	Rapsn	chr2:91035620-91045729	+	protein_coding	0.132748	1.09638	0.361078	0.524532	0.849082	0.716334	0.513328	1.02123	0.910944	0.60996	0.673066	0.646591
ENSMUSG00000002105.15	Slc39a13	chr2:91061791-91070417	-	protein_coding	0.55335	1.46749	0.0127635	0.0623573	3.4147	2.86135	8.93627	9.61708	10.4961	5.20635	6.87674	6.85003
ENSMUSG00000002107.18	Celf2	chr2:6539694-7509563	-	protein_coding	0.720915	1.64823	0.10917	0.237527	2.91593	2.19502	5.34909	7.64824	6.82907	1.93006	4.41167	5.05469
ENSMUSG00000002108.10	Nr1h3	chr2:91184061-91202834	-	protein_coding	0.0384122	1.02698	0.581303	0.712702	3.66241	3.62399	11.0506	11.5306	12.4431	10.5921	11.7332	11.6968
ENSMUSG00000002109.14	Ddb2	chr2:91211572-91236982	-	protein_coding	-0.354655	0.782057	0.0237383	0.0900704	2.1904	2.54505	3.05897	4.04748	3.64127	4.66533	4.69048	5.16649
ENSMUSG00000002111.8	Spi1	chr2:91082390-91115756	+	protein_coding	0.627222	1.54459	0.0956869	0.218182	4.54044	3.91322	23.1213	26.19	18.2139	18.0643	9.76711	15.6597
ENSMUSG00000002129.11	Sf3a1	chr11:4160350-4182541	+	protein_coding	0.338806	1.26471	0.00381906	0.0326666	3.383	3.04419	9.30042	10.0612	8.96544	7.57148	7.29424	6.89491
ENSMUSG00000002147.18	Stat6	chr10:127642986-127660957	+	protein_coding	0.0155735	1.01085	0.787026	0.864333	4.94966	4.93408	31.4262	30.1404	28.2256	30.417	28.272	30.0673
ENSMUSG00000002204.9	Napsa	chr7:44572380-44586862	+	protein_coding	-1.26182	0.417019	0.000690306	0.0154824	6.29976	7.56157	67.9853	85.5994	80.8417	170.525	211.037	184.37
ENSMUSG00000002205.16	Vrk3	chr7:44748413-44777515	+	protein_coding	-0.0152278	0.9895	0.848479	0.904898	2.61347	2.62869	5.21178	5.12587	5.02298	5.17794	5.75976	4.66464
ENSMUSG00000002210.11	Smg9	chr7:24399619-24422778	+	protein_coding	0.136948	1.09958	0.044412	0.133504	2.72808	2.59114	5.35602	5.77773	5.75206	4.96809	5.32165	4.79915
ENSMUSG00000002221.11	Paxip1	chr5:27740080-27791691	-	protein_coding	-0.0322013	0.977927	0.278543	0.441799	1.84743	1.87963	2.60611	2.70298	2.48984	2.68473	2.70806	2.6469
ENSMUSG00000002222.14	Rmnd5a	chr6:71388634-71440637	-	protein_coding	-0.0950977	0.936209	0.23517	0.394027	3.60055	3.69565	10.9853	10.6975	11.7316	12.9138	11.1187	11.9004
ENSMUSG00000002227.15	Mov10	chr3:104794836-104818563	-	protein_coding	0.257	1.19499	0.0283135	0.100338	2.0461	1.7891	3.2571	3.19499	2.94426	2.43401	2.76421	2.1933
ENSMUSG00000002228.7	Ppm1j	chr3:104781056-104786018	+	protein_coding	0.489532	1.40399	0.0970453	0.219998	1.85165	1.36212	2.20437	2.91784	2.74471	2.23702	0.9674	1.66733
ENSMUSG00000002233.13	Rhoc	chr3:104788375-104794459	+	protein_coding	0.425772	1.34329	0.0127149	0.062232	6.39029	5.96451	78.9816	84.2418	85.5687	68.6494	54.7422	61.7179
ENSMUSG00000002249.17	Tead3	chr17:28331671-28350805	-	protein_coding	0.146053	1.10654	0.439576	0.595863	2.99248	2.84642	7.51054	6.75118	6.64103	5.83303	7.93057	5.09656
ENSMUSG00000002250.15	Ppard	chr17:28232754-28301469	+	protein_coding	0.287297	1.22035	0.0329425	0.10992	2.72277	2.43548	6.08951	5.22825	5.51519	4.73589	3.90413	4.62718
ENSMUSG00000002257.7	Def6	chr17:28207778-28228608	+	protein_coding	0.661276	1.58148	0.0659877	0.172251	2.96185	2.30057	6.75749	7.48801	6.18275	5.5876	2.58631	4.06117
ENSMUSG00000002265.16	Peg3	chr7:6703892-6730431	-	protein_coding	0.00448003	1.00311	0.952011	0.971332	1.49001	1.48553	1.78877	1.9165	1.72484	2.02953	1.59999	1.78755
ENSMUSG00000002274.12	Metrn	chr17:25794571-25797136	-	protein_coding	-0.0126485	0.991271	0.895579	0.935645	3.10968	3.12233	7.048	8.32877	7.56655	8.025	8.2023	6.95056
ENSMUSG00000002279.18	Lmf1	chr17:25579174-25662826	+	protein_coding	0.0177383	1.01237	0.851586	0.906623	1.18687	1.16913	1.27229	1.23351	1.32487	1.09866	1.13582	1.53703
ENSMUSG00000002280.10	Narfl	chr17:25773776-25783332	+	protein_coding	0.0921999	1.06599	0.40141	0.560604	2.30149	2.20929	3.56181	4.19501	4.05513	3.4757	3.28834	4.15277
ENSMUSG00000002289.15	Angptl4	chr17:33773750-33781575	-	protein_coding	1.19302	2.28631	0.00991632	0.0544503	5.85463	4.66161	61.4716	49.3279	60.6267	17.5722	25.7599	31.6215
ENSMUSG00000002297.15	Dbf4	chr5:8396973-8422716	-	protein_coding	0.325402	1.25301	0.0573811	0.15725	1.31585	0.990447	1.25633	1.82454	1.42091	1.1655	1.01171	0.800275
ENSMUSG00000002307.15	Daxx	chr17:33909414-33915589	+	protein_coding	0.0386217	1.02713	0.860822	0.912733	3.20815	3.16952	8.62781	9.25544	6.99397	10.4448	7.27635	6.68984
ENSMUSG00000002308.15	Cd320	chr17:33843091-33849774	+	protein_coding	-0.0239228	0.983555	0.804845	0.8765	2.43078	2.45471	3.91524	4.68357	4.61113	4.29094	4.96411	4.22085
ENSMUSG00000002319.15	Ipo4	chr14:55625400-55637895	-	protein_coding	0.463038	1.37844	0.00437108	0.0351616	3.05142	2.58839	7.82192	6.68993	7.39894	4.83948	4.74503	5.48453
ENSMUSG00000002320.15	Tm9sf1	chr14:55635965-55643806	-	protein_coding	0.0174014	1.01213	0.936293	0.961314	3.47828	3.46088	12.2667	9.61799	8.8264	12.5004	9.66266	8.27409
ENSMUSG00000002324.7	Rec8	chr14:55618037-55625395	+	protein_coding	-0.018064	0.987557	0.894224	0.934586	2.39498	2.41305	4.60284	4.24471	3.95171	4.39182	5.08695	3.60324
ENSMUSG00000002325.14	Irf9	chr14:55603571-55610030	+	protein_coding	-0.0470874	0.967888	0.75816	0.845027	3.56214	3.60923	11.0381	10.7355	10.6649	13.7664	9.62533	10.5836
ENSMUSG00000002326.5	Gmpr2	chr14:55672235-55678750	+	protein_coding	0.424504	1.34211	0.0496565	0.143446	3.71059	3.28608	10.5143	14.6992	11.413	8.90061	9.54053	7.89412
ENSMUSG00000002329.6	Mdp1	chr14:55657879-55660508	-	protein_coding	0.125053	1.09055	0.454507	0.609568	4.52761	4.40256	18.6922	26.3825	21.7547	22.0597	19.3071	19.2025
ENSMUSG00000002332.15	Dhrs1	chr14:55739020-55745690	-	protein_coding	0.187887	1.13909	0.059102	0.16023	4.03576	3.84787	14.7711	16.2568	15.2117	14.4243	12.34	13.5081
ENSMUSG00000002342.17	Tmem161a	chr8:70172356-70183681	+	protein_coding	0.0736469	1.05237	0.868609	0.918088	2.63505	2.5614	8.27495	3.93513	4.23689	3.44524	7.8582	4.22315
ENSMUSG00000002343.11	Armc6	chr8:70220172-70234466	-	protein_coding	0.3025	1.23328	0.0479597	0.140395	1.70184	1.39934	2.21091	2.50285	2.06098	1.38952	1.58943	1.96627
ENSMUSG00000002345.17	Borcs8	chr8:70139499-70167488	+	protein_coding	0.218508	1.16353	0.0871833	0.20552	2.95345	2.73494	6.42218	7.32773	6.51926	5.93832	4.95396	6.14234
ENSMUSG00000002346.16	Slc25a42	chr8:70184340-70212305	-	protein_coding	-0.111606	0.925557	0.43228	0.590012	1.21154	1.32314	1.53181	0.970588	1.48943	1.33619	1.53538	1.64464
ENSMUSG00000002365.9	Snx9	chr17:5841328-5931033	+	protein_coding	0.674421	1.59596	0.000802602	0.0161257	5.20441	4.52999	34.2063	38.2127	35.3082	23.3979	20.3693	22.6509
ENSMUSG00000002372.8	Ranbp3	chr17:56673225-56711769	+	protein_coding	0.217279	1.16254	0.0162009	0.0715016	4.53189	4.31461	23.1815	21.3315	21.9246	17.9743	20.0059	18.7685
ENSMUSG00000002379.6	Ndufa11	chr17:56717762-56724248	+	protein_coding	0.1286	1.09323	0.156819	0.300001	4.74734	4.61874	23.3595	26.9485	27.4608	24.2891	23.2783	23.1538
ENSMUSG00000002393.14	Nr2f6	chr8:71374123-71381960	-	protein_coding	0.14749	1.10764	0.271054	0.433687	4.06796	3.92047	13.5708	17.7825	16.2383	13.5088	15.0167	13.9394
ENSMUSG00000002395.14	Use1	chr8:71366848-71369732	+	protein_coding	-0.506989	0.703689	0.00159755	0.0215119	4.64363	5.15062	22.989	25.234	23.8166	35.6286	36.1577	31.9311
ENSMUSG00000002396.8	Ocel1	chr8:71371298-71379361	+	protein_coding	-0.075438	0.949054	0.300059	0.464586	1.24356	1.319	1.28431	1.45881	1.36356	1.65596	1.32604	1.51383
ENSMUSG00000002409.18	Dyrk1b	chr7:28179469-28187294	+	protein_coding	-0.0401815	0.972533	0.760595	0.846765	2.32142	2.3616	4.49342	3.89161	3.64679	3.55343	4.14548	4.7939
ENSMUSG00000002413.15	Braf	chr6:39603237-39725463	-	protein_coding	-0.045434	0.968998	0.684756	0.794061	2.2053	2.25074	3.12268	4.18311	3.59004	4.01933	3.54832	3.72194
ENSMUSG00000002416.13	Ndufb2	chr6:39592574-39603382	+	protein_coding	-0.213755	0.86229	0.155638	0.298633	2.68729	2.90104	4.55451	6.20958	5.6728	6.37751	6.97639	6.08251
ENSMUSG00000002428.12	Hltf	chr3:20057811-20118490	+	protein_coding	0.0231062	1.01614	0.883666	0.927433	2.45244	2.42933	3.97124	4.25658	5.27484	4.30261	5.17765	3.77079
ENSMUSG00000002455.14	Prpf6	chr2:181591868-181655660	+	protein_coding	-0.124565	0.917281	0.0949225	0.217011	4.1786	4.30316	16.2285	17.1478	17.9922	18.8026	19.6854	17.7826
ENSMUSG00000002458.13	Rgs19	chr2:181688419-181693977	-	protein_coding	0.891208	1.85473	0.00969316	0.0537093	3.21339	2.32218	8.00171	8.07489	8.76824	4.79281	2.85565	4.59956
ENSMUSG00000002475.15	Abhd3	chr18:10644411-10706771	-	protein_coding	-0.55112	0.68249	0.0379216	0.120423	1.93866	2.48978	3.78559	2.57056	2.29696	4.56434	5.18544	4.14887
ENSMUSG00000002477.4	Snrpd1	chr18:10617796-10628230	+	protein_coding	0.257566	1.19546	0.29638	0.460704	5.80071	5.54314	42.5011	70.6008	54.6088	49.3064	43.9809	43.8028
ENSMUSG00000002486.15	Tchp	chr5:114707760-114722327	+	protein_coding	-0.126087	0.916313	0.12964	0.26577	1.30534	1.43143	1.37134	1.53272	1.5134	1.79355	1.82543	1.48583
ENSMUSG00000002489.15	Tiam1	chr16:89787111-89980080	-	protein_coding	0.258447	1.19619	0.368537	0.531562	1.91341	1.65496	3.55736	2.49691	2.35416	2.51814	1.3464	2.78325
ENSMUSG00000002496.9	Tsc2	chr17:24595937-24632629	-	protein_coding	-0.135536	0.910332	0.130208	0.266162	3.63023	3.76576	11.8853	10.467	11.8492	13.4587	12.0555	12.3321
ENSMUSG00000002504.14	Slc9a3r2	chr17:24639282-24650305	-	protein_coding	-0.583702	0.667249	0.0469887	0.138553	5.94221	6.52591	72.2504	48.4675	63.1538	105.816	78.8864	90.7017
ENSMUSG00000002524.15	Puf60	chr15:76070184-76080946	-	protein_coding	-0.0517221	0.964784	0.496004	0.64466	5.9936	6.04533	66.8663	59.1174	62.4029	68.6015	61.2042	65.5326
ENSMUSG00000002546.16	Golga2	chr2:32287384-32307921	+	protein_coding	0.0295016	1.02066	0.345429	0.509178	4.11343	4.08393	16.0817	16.6145	16.2344	15.5334	15.8497	16.5066
ENSMUSG00000002550.16	Uck1	chr2:32255002-32260159	-	protein_coding	-0.0823205	0.944537	0.409791	0.568473	3.67013	3.75245	11.0466	12.55	11.6374	11.5991	12.0205	13.9223
ENSMUSG00000002565.16	Scin	chr12:40059769-40134228	-	protein_coding	0.2753	1.21025	0.106994	0.234468	0.682265	0.406965	0.698291	0.64584	0.478247	0.336676	0.521684	0.145976
ENSMUSG00000002578.15	Ikzf4	chr10:128630843-128645991	-	protein_coding	-0.600573	0.659492	0.000952623	0.0171723	1.17592	1.77649	1.26806	1.25024	1.25984	2.5598	2.62491	2.11609
ENSMUSG00000002580.7	Mien1	chr11:98437708-98438991	-	protein_coding	-0.101587	0.932007	0.268296	0.430716	5.58305	5.68464	44.5449	52.1972	44.4641	51.753	50.8123	48.7804
ENSMUSG00000002588.12	Pon1	chr6:5168090-5193946	-	protein_coding	-1.90761	0.266534	0.00033055	0.011873	2.23006	4.13767	3.58917	3.81167	3.67644	13.0177	18.3033	19.1548
ENSMUSG00000002602.16	Axl	chr7:25757273-25788705	-	protein_coding	1.32611	2.50727	0.000153786	0.0102902	6.14052	4.8144	69.8654	75.7732	63.5353	26.1263	25.7982	29.6439
ENSMUSG00000002603.15	Tgfb1	chr7:25687002-25705077	+	protein_coding	0.781498	1.71891	0.0203912	0.0821988	5.01294	4.23144	33.2242	30.4502	30.2736	23.6106	14.172	16.7503
ENSMUSG00000002608.8	Ccdc97	chr7:25711106-25719088	-	protein_coding	0.126685	1.09178	0.0445726	0.133815	3.28514	3.15846	9.12215	8.55757	8.57544	7.95947	7.55361	8.28837
ENSMUSG00000002617.14	Zfp40	chr17:23173869-23193252	-	protein_coding	-0.131206	0.913068	0.225732	0.383649	1.51286	1.64407	1.53601	2.08659	1.96907	2.16889	2.21106	2.00046
ENSMUSG00000002625.9	Akap8l	chr17:32321425-32350581	-	protein_coding	-0.396811	0.759536	0.00731278	0.0463283	4.42397	4.82078	22.0137	18.7606	20.75	26.0058	29.0415	26.8242
ENSMUSG00000002633.4	Shh	chr5:28456815-28467256	-	protein_coding	-0.361467	0.778373	0.0952418	0.217527	1.96322	2.32469	2.37455	3.36875	3.02156	3.21427	4.46102	4.46271
ENSMUSG00000002635.11	Pdcd2l	chr7:34184499-34196661	-	protein_coding	0.0927213	1.06638	0.0977119	0.220748	3.04079	2.94807	7.43887	7.24208	7.0128	6.90978	6.92827	6.32871
ENSMUSG00000002658.9	Gtf2f1	chr17:57003405-57011288	-	protein_coding	0.104657	1.07524	0.23259	0.39102	4.9018	4.79714	26.4957	30.9694	29.3927	27.5678	27.53	25.3678
ENSMUSG00000002660.7	Clpp	chr17:56990264-56996371	+	protein_coding	-0.119058	0.920789	0.453144	0.608535	4.22941	4.34846	14.6388	20.256	18.854	20.0687	20.1268	17.9926
ENSMUSG00000002661.14	Alkbh7	chr17:56997339-56999322	+	protein_coding	-0.42692	0.743848	0.0297795	0.103284	3.32736	3.75428	8.34156	10.9624	8.05044	12.9102	12.2276	12.3549
ENSMUSG00000002668.7	Dennd1c	chr17:57066056-57078510	-	protein_coding	0.375084	1.29692	0.293857	0.457918	2.43315	2.05807	4.3795	5.20879	3.71634	5.00945	2.01649	2.98367
ENSMUSG00000002679.14	Med6	chr12:81573557-81595008	-	protein_coding	0.125733	1.09106	0.521458	0.664865	3.3105	3.18476	6.91947	10.1869	10.0223	8.45964	7.20213	8.69005
ENSMUSG00000002688.7	Prkd1	chr12:50341231-50649223	-	protein_coding	-0.259002	0.835666	0.0660752	0.172343	1.94103	2.20003	2.93643	2.71127	2.87522	3.13032	3.48813	4.2333
ENSMUSG00000002699.13	Lcp2	chr11:34046920-34092295	+	protein_coding	0.767193	1.70196	0.0745991	0.185876	3.30831	2.54112	8.81946	10.9637	7.27468	7.44898	3.38337	4.32414
ENSMUSG00000002718.14	Cse1l	chr2:166906040-166946389	+	protein_coding	0.194497	1.14433	0.154813	0.297398	3.53377	3.33927	9.45202	11.8535	10.5636	9.5829	9.66612	8.18444
ENSMUSG00000002728.14	Naa20	chr2:145902099-145916425	+	protein_coding	0.255642	1.19387	0.139286	0.277929	3.15001	2.89437	7.11873	9.24611	7.408	7.36595	6.29399	5.73584
ENSMUSG00000002731.6	Prkra	chr2:76629898-76648015	-	protein_coding	0.209764	1.1565	0.200756	0.354047	3.69785	3.48808	10.1099	13.8469	12.2478	10.6316	10.8098	9.28416
ENSMUSG00000002732.14	Fkbp7	chr2:76663044-76673116	-	protein_coding	0.422894	1.34061	0.0383508	0.121274	5.37859	4.95569	34.1826	44.72	43.7624	27.3868	30.5786	32.337
ENSMUSG00000002733.8	Plekha3	chr2:76675281-76696828	+	protein_coding	0.314578	1.24365	0.0174784	0.0747033	3.9576	3.64302	12.9291	15.4791	15.3384	11.6038	11.2124	11.6669
ENSMUSG00000002741.9	Ykt6	chr11:5955693-5967780	+	protein_coding	0.452729	1.36863	0.00105323	0.018005	5.2438	4.79107	34.6919	38.9307	37.1719	27.0195	25.7541	27.3084
ENSMUSG00000002748.7	Baz1b	chr5:135187264-135246129	+	protein_coding	0.24021	1.18116	0.00100265	0.017573	3.40111	3.1609	9.79006	9.68194	9.22909	8.0744	7.76731	7.99281
ENSMUSG00000002763.16	Pex6	chr17:46711463-46725541	+	protein_coding	-0.256168	0.837309	0.0218248	0.0858373	3.75515	4.01132	13.5077	11.3246	12.7679	15.1729	15.3145	14.8936
ENSMUSG00000002767.13	Mrpl2	chr17:46646229-46650139	+	protein_coding	-0.0840886	0.94338	0.512568	0.657713	3.82121	3.9053	11.8991	14.9775	12.7035	15.4318	13.8172	12.8162
ENSMUSG00000002768.7	Mea1	chr17:46681137-46683105	+	protein_coding	0.0930878	1.06665	0.469706	0.621836	5.60584	5.51275	41.3199	54.8494	47.867	43.6823	45.4101	44.8949
ENSMUSG00000002769.8	Gnmt	chr17:46725664-46729168	-	protein_coding	-1.50005	0.35354	0.000196369	0.0106938	1.11907	2.61913	1.15428	1.22994	1.13319	4.26386	5.49799	5.77995
ENSMUSG00000002771.12	Grin2d	chr7:45831883-45878378	-	protein_coding	0.250248	1.18941	0.0049402	0.0375135	0.68126	0.431012	0.518676	0.631631	0.663996	0.384111	0.323425	0.337742
ENSMUSG00000002778.14	Kdelr1	chr7:45872772-45883732	+	protein_coding	0.173472	1.12777	0.330262	0.493637	5.84026	5.66678	47.4501	63.29	59.3723	43.4746	53.67	52.9205
ENSMUSG00000002781.19	Tmem143	chr7:45896941-45917413	+	protein_coding	0.0308978	1.02165	0.490403	0.640183	1.20723	1.17633	1.20783	1.41649	1.30719	1.30809	1.22628	1.24646
ENSMUSG00000002797.9	Ggct	chr6:54982580-54992950	-	protein_coding	0.315927	1.24481	0.0633066	0.16754	1.31405	0.998126	1.20803	1.91165	1.39091	0.989571	0.917455	1.08888
ENSMUSG00000002799.5	Jag2	chr12:112908590-112929495	-	protein_coding	0.0986242	1.07075	0.545553	0.683901	2.61751	2.51889	6.28289	4.28117	5.0092	5.2616	4.4064	4.56148
ENSMUSG00000002803.13	Btbd6	chr12:112976482-112978930	+	protein_coding	-0.0825591	0.944381	0.501106	0.648727	2.93463	3.01719	5.79367	7.15439	7.06748	6.54803	6.88156	7.91962
ENSMUSG00000002804.3	Nudt14	chr12:112934733-112942118	-	protein_coding	-0.163303	0.892978	0.0681315	0.175259	4.67009	4.8334	22.4638	24.6959	26.3686	27.9447	27.0371	27.5556
ENSMUSG00000002808.6	Epdr1	chr13:19591709-19619830	-	protein_coding	0.219523	1.16435	0.147327	0.288409	3.81131	3.59178	12.3868	13.9219	12.8501	9.38203	12.5451	11.4635
ENSMUSG00000002812.4	Flii	chr11:60714123-60727263	-	protein_coding	0.119031	1.08601	0.124149	0.258421	4.99189	4.87286	32.0923	30.0732	30.334	29.0003	26.2192	29.8059
ENSMUSG00000002814.15	Top3a	chr11:60740058-60777365	-	protein_coding	-0.132438	0.912288	0.313049	0.477237	1.51831	1.65075	2.07485	1.94532	1.59547	1.92705	1.98149	2.54741
ENSMUSG00000002820.5	Atg4d	chr9:21265299-21274368	+	protein_coding	0.0314729	1.02206	0.834021	0.894935	3.21034	3.17887	7.62884	8.77976	8.39613	7.88497	9.68135	6.82571
ENSMUSG00000002825.6	Qtrt1	chr9:21411837-21420277	+	protein_coding	0.00424484	1.00295	0.955698	0.973248	2.84921	2.84496	6.27049	6.61296	5.76043	6.68322	6.1009	5.79832
ENSMUSG00000002831.13	Plin4	chr17:56100591-56109803	-	protein_coding	-0.218836	0.859259	0.371378	0.534001	1.33724	1.55607	1.52983	1.67069	1.38743	1.4863	1.59301	2.94381
ENSMUSG00000002833.10	Hdgfrp2	chr17:56079657-56100596	+	protein_coding	0.0127991	1.00891	0.68826	0.796943	4.53978	4.52698	22.2264	22.166	22.3881	22.8075	22.1834	21.2013
ENSMUSG00000002835.8	Chaf1a	chr17:56040416-56068026	+	protein_coding	0.703556	1.62851	0.00541076	0.0393249	2.33783	1.63428	3.38065	4.64543	4.22439	2.2269	1.82211	2.28502
ENSMUSG00000002844.8	Adprh	chr16:38445399-38452689	-	protein_coding	0.424097	1.34173	0.00396087	0.0333589	5.76138	5.33729	52.3914	53.4144	53.9367	43.37	36.6745	38.5287
ENSMUSG00000002845.14	Tmem39a	chr16:38558698-38592162	+	protein_coding	0.190154	1.14089	0.600348	0.727694	2.58668	2.39653	8.49947	3.62028	3.93897	3.97407	4.53115	4.3058
ENSMUSG00000002846.9	Timmdc1	chr16:38498347-38522663	-	protein_coding	0.33801	1.26401	0.0840154	0.200758	3.48269	3.14468	8.33407	11.102	11.3666	7.28735	8.71461	7.59183
ENSMUSG00000002847.6	Pla1a	chr16:38396119-38433145	-	protein_coding	2.48096	5.58268	0.000356569	0.0121829	4.26685	1.78589	17.166	19.4029	18.2485	2.09218	1.86265	3.6322
ENSMUSG00000002870.8	Mcm2	chr6:88883474-88898780	-	protein_coding	0.692553	1.61614	0.00520768	0.0385476	2.36374	1.67118	3.81663	4.59485	4.05982	2.60551	1.78511	2.21677
ENSMUSG00000002871.14	Tpra1	chr6:88902251-88912238	+	protein_coding	0.246031	1.18594	0.160505	0.303967	2.0712	1.82517	3.51166	3.74739	2.46487	2.59278	2.42317	2.61769
ENSMUSG00000002881.14	Nab1	chr1:52457294-52500679	-	protein_coding	0.0643822	1.04564	0.459952	0.613993	4.63096	4.56658	22.4172	26.6003	22.5357	23.0347	22.7265	22.3325
ENSMUSG00000002885.14	Adgre5	chr8:83723251-83741326	-	protein_coding	-0.341484	0.789229	0.221744	0.379145	5.83231	6.1738	64.4812	49.2168	55.2521	91.8376	55.2723	71.024
ENSMUSG00000002897.5	Il17ra	chr6:120463247-120487559	+	protein_coding	0.578071	1.49285	0.0303244	0.104318	3.26569	2.68762	8.46933	9.99069	7.54806	6.77301	4.59696	5.14639
ENSMUSG00000002900.15	Lamb1	chr12:31265234-31329644	+	protein_coding	0.44043	1.35701	0.0149124	0.0679676	5.53331	5.09288	47.8566	40.2814	48.2494	30.9706	32.2235	36.4226
ENSMUSG00000002908.15	Kcnn1	chr8:70842049-70857008	-	protein_coding	0.0698162	1.04958	0.344014	0.507953	0.72142	0.651603	0.565126	0.674234	0.710572	0.525829	0.504632	0.688575
ENSMUSG00000002910.10	Arrdc2	chr8:70835155-70839720	-	protein_coding	-0.184856	0.879737	0.0905684	0.210671	2.19643	2.38128	3.70912	3.6672	3.381	4.68024	3.73077	4.26275
ENSMUSG00000002944.15	Cd36	chr5:17781690-17888801	-	protein_coding	-0.617844	0.651644	0.0595087	0.160882	6.92333	7.54117	159.007	107.475	102.02	196.047	155.907	208
ENSMUSG00000002948.19	Map2k7	chr8:4238740-4247897	+	protein_coding	-0.28097	0.823037	0.594549	0.723226	1.84879	2.12976	4.49847	1.14334	2.96541	4.39832	4.22246	1.97323
ENSMUSG00000002949.15	Timm44	chr8:4259731-4275913	-	protein_coding	0.159925	1.11723	0.0739546	0.184943	3.02053	2.86061	7.00293	7.66367	6.70661	6.38363	6.58066	5.84559
ENSMUSG00000002957.11	Ap2a2	chr7:141562173-141633011	+	protein_coding	0.301913	1.23278	0.00758706	0.0471637	4.46046	4.15855	20.3859	22.1762	20.5292	17.9517	15.8975	16.7857
ENSMUSG00000002963.17	Pnkp	chr7:44857139-44862992	+	protein_coding	0.0723827	1.05145	0.625323	0.747278	2.66365	2.59127	4.63302	5.96942	5.48003	5.41969	4.22429	5.52538
ENSMUSG00000002968.8	Med25	chr7:44876765-44892712	-	protein_coding	0.0333718	1.0234	0.567124	0.701016	2.81546	2.78208	6.26624	5.5978	6.27613	5.63352	5.99234	6.01625
ENSMUSG00000002980.14	Bcam	chr7:19756131-19771016	-	protein_coding	-0.247849	0.842151	0.113272	0.24403	6.78195	7.0298	113.58	95.7294	119.239	116.758	133.652	139.714
ENSMUSG00000002981.10	Clptm1	chr7:19631571-19665033	-	protein_coding	0.204066	1.15194	0.397654	0.557754	4.1289	3.92484	18.6107	14.2678	16.8854	12.5457	18.7013	12.1276
ENSMUSG00000002983.17	Relb	chr7:19606217-19629438	-	protein_coding	0.272949	1.20828	0.0488028	0.141903	3.7592	3.48625	13.5997	11.3263	12.7948	11.268	9.83249	9.58994
ENSMUSG00000002984.17	Tomm40	chr7:19701313-19715438	-	protein_coding	0.33022	1.25721	0.00114702	0.0185966	3.28927	2.95905	9.01968	8.99724	8.32759	6.99827	6.70709	6.62779
ENSMUSG00000002985.16	Apoe	chr7:19696109-19699188	-	protein_coding	0.455344	1.37111	0.0257679	0.0946645	8.71853	8.26318	452.172	440.918	372.257	283.14	350.675	289.217
ENSMUSG00000002992.17	Apoc2	chr7:19671579-19677941	-	protein_coding	-1.10114	0.466148	0.290672	0.454504	1.85867	2.95981	6.82038	0.0970558	4.56015	8.45429	4.62933	7.84885
ENSMUSG00000002996.17	Hbp1	chr12:31926254-31950535	-	protein_coding	-0.0287586	0.980263	0.697873	0.803659	3.99967	4.02843	13.9825	15.3895	15.6691	16.2131	15.4991	14.3009
ENSMUSG00000002997.15	Prkar2b	chr12:31958476-32061296	-	protein_coding	0.0286991	1.02009	0.858086	0.91083	2.13176	2.10306	2.81485	4.33058	3.13925	3.49109	3.0879	3.31922
ENSMUSG00000003031.14	Cdkn1b	chr6:134920401-134925513	+	protein_coding	-0.21184	0.863435	0.477502	0.629219	3.84185	4.05369	10.0895	17.5833	13.3056	19.6863	13.1214	14.678
ENSMUSG00000003032.8	Klf4	chr4:55527143-55532466	-	protein_coding	-0.331782	0.794554	0.0104861	0.0560806	6.85405	7.18584	119.093	105.273	120.307	141.788	152.717	139.619
ENSMUSG00000003033.14	Ap1m1	chr8:72240018-72257385	+	protein_coding	0.245039	1.18513	0.0418283	0.128175	4.07136	3.82632	15.0868	16.8767	15.5213	14.5228	12.955	12.1768
ENSMUSG00000003037.16	Rab8a	chr8:72161200-72183904	+	protein_coding	0.107527	1.07738	0.356685	0.520866	4.11648	4.00896	14.9481	18.6533	15.6498	16.0171	14.1944	15.1392
ENSMUSG00000003038.15	Hmgn2	chr4:133964738-133968650	-	protein_coding	0.441299	1.35783	0.261446	0.423782	4.89468	4.45338	24.5737	40.6209	23.7305	20.9456	15.5093	28.0222
ENSMUSG00000003039.8	Fam32a	chr8:72219730-72223764	+	protein_coding	0.0290456	1.02034	0.721164	0.820262	5.31975	5.2907	37.5378	41.3498	38.0364	41.3653	35.4669	37.8212
ENSMUSG00000003051.13	Elf3	chr1:135253575-135258568	-	protein_coding	-0.917254	0.529516	0.00147501	0.020708	4.44411	5.36137	22.0802	19.4246	20.8796	44.3519	42.0477	34.5836
ENSMUSG00000003062.12	Stard3nl	chr13:19357676-19395795	-	protein_coding	-0.320088	0.801021	0.0136512	0.0649091	2.73709	3.05718	5.21227	6.2468	5.58327	6.90577	7.69357	7.39004
ENSMUSG00000003068.15	Stk11	chr10:80115803-80130682	+	protein_coding	-0.414132	0.750471	0.0420559	0.128656	3.82163	4.23576	12.6676	13.3879	13.3743	17.2841	15.2315	21.5341
ENSMUSG00000003070.6	Efna2	chr10:80179482-80190010	+	protein_coding	0.326656	1.2541	0.0877878	0.206471	1.88336	1.5567	2.39261	2.9032	2.79216	2.23812	1.45164	2.20695
ENSMUSG00000003072.15	Atp5d	chr10:80138632-80145818	+	protein_coding	-0.1009	0.932451	0.0359775	0.116454	6.09913	6.20003	66.4647	66.0751	70.1916	70.7566	73.4407	73.3904
ENSMUSG00000003099.11	Ppp5c	chr7:17004640-17027924	-	protein_coding	-0.00597897	0.995864	0.926781	0.955492	4.09326	4.09924	14.9587	16.2182	17.0967	16.495	16.5255	15.4209
ENSMUSG00000003119.14	Cdk12	chr11:98203059-98278504	+	protein_coding	0.0359095	1.0252	0.650449	0.768258	1.96731	1.9314	2.98816	3.1985	2.57099	2.90499	2.68501	2.85627
ENSMUSG00000003123.15	Lipe	chr7:25379527-25398710	-	protein_coding	-0.119705	0.920376	0.529325	0.671407	3.01516	3.13487	8.35366	5.75582	7.36184	6.94526	7.41003	9.14286
ENSMUSG00000003131.6	Pafah1b2	chr9:45965311-45984871	-	protein_coding	0.381717	1.30289	0.016458	0.0721139	4.70819	4.32647	22.5471	27.3497	25.7565	17.61	19.9382	19.7255
ENSMUSG00000003134.10	Tbc1d8	chr1:39371492-39478755	-	protein_coding	-0.0769129	0.948084	0.504893	0.652099	2.66425	2.74116	6.30763	4.99871	4.81059	5.61699	5.58403	5.8606
ENSMUSG00000003135.15	Cnot11	chr1:39534992-39546889	+	protein_coding	0.30874	1.23863	0.00837538	0.0495286	3.13759	2.82885	7.21485	8.38044	7.84507	5.82084	6.15366	6.35085
ENSMUSG00000003153.10	Slc2a3	chr6:122727809-122801640	-	protein_coding	-0.177042	0.884514	0.424659	0.582628	1.46749	1.64453	1.75274	2.0508	1.51822	2.76722	1.45564	2.30348
ENSMUSG00000003154.15	Foxj2	chr6:122819914-122845366	+	protein_coding	-0.110657	0.926166	0.116623	0.248804	3.15811	3.26877	8.50325	7.88087	7.4281	8.95785	8.45645	8.50819
ENSMUSG00000003161.15	Sri	chr5:8046078-8069379	+	protein_coding	0.0831088	1.0593	0.399278	0.559173	4.20779	4.12468	17.9219	18.9658	15.7016	17.5387	16.0301	15.8135
ENSMUSG00000003166.19	Dgcr2	chr16:17839482-17894145	-	protein_coding	-0.049013	0.966597	0.814844	0.883268	3.4913	3.54031	11.956	7.57917	11.7951	10.7184	10.8112	10.3778
ENSMUSG00000003184.15	Irf3	chr7:44997648-45002848	+	protein_coding	0.107899	1.07766	0.304666	0.468694	3.50027	3.39238	11.483	9.11943	10.4706	9.20256	9.85384	9.45509
ENSMUSG00000003190.12	Bcl2l12	chr7:44991222-44998712	-	protein_coding	-0.093461	0.937272	0.479663	0.631062	2.62614	2.71961	5.30444	5.95938	4.36325	5.93168	5.17586	5.67595
ENSMUSG00000003198.9	Zfp959	chr17:55892120-55898928	+	protein_coding	-0.215841	0.861044	0.116437	0.248656	2.16419	2.38003	3.16339	4.10663	3.23525	4.22561	4.53394	3.87769
ENSMUSG00000003199.16	Mpnd	chr17:56005711-56016790	+	protein_coding	0.0609447	1.04315	0.499703	0.647617	4.16863	4.10768	15.2927	17.3265	18.4793	17.014	15.9874	15.7444
ENSMUSG00000003200.9	Sh3gl1	chr17:56016753-56036637	-	protein_coding	0.490799	1.40522	0.00152391	0.0210707	5.10528	4.61448	31.0188	34.1821	35.2073	22.3773	24.2826	23.8698
ENSMUSG00000003206.6	Ebi3	chr17:55952623-55957021	+	protein_coding	0.520017	1.43397	0.0990723	0.222933	2.56663	2.04661	4.96349	6.05439	3.94241	4.36888	2.78679	2.46834
ENSMUSG00000003208.8	Ccdc94	chr17:55959187-55967949	+	protein_coding	-0.113932	0.924066	0.295221	0.459475	2.95036	3.06429	6.62374	6.82194	6.74392	6.86341	6.81029	8.52919
ENSMUSG00000003226.6	Ranbp2	chr10:58446852-58494155	+	protein_coding	0.0973654	1.06982	0.227139	0.385164	4.05315	3.95578	15.3126	16.665	14.8752	15.5838	14.2833	13.741
ENSMUSG00000003228.8	Grk5	chr19:60889749-61092553	+	protein_coding	0.0475399	1.0335	0.425399	0.583253	4.68927	4.64173	25.3442	24.3059	24.759	24.2459	22.3691	25.3676
ENSMUSG00000003233.11	Dvl3	chr16:20516982-20532520	+	protein_coding	0.270446	1.20618	0.122882	0.256595	1.95157	1.68112	3.08025	2.8067	2.72569	2.1257	1.77342	2.80402
ENSMUSG00000003234.15	Abcf3	chr16:20548577-20561379	+	protein_coding	0.0531937	1.03756	0.423612	0.581851	3.68607	3.63288	11.7418	12.2068	11.6715	11.8901	11.9156	10.4669
ENSMUSG00000003235.12	Eif2b5	chr16:20498817-20509955	+	protein_coding	0.159547	1.11694	0.0748169	0.186334	3.99996	3.84042	13.8878	16.0821	15.1048	12.7396	13.8978	13.3597
ENSMUSG00000003269.16	Cyth2	chr7:45806637-45814581	-	protein_coding	-0.0591097	0.959856	0.50757	0.653793	4.13665	4.19576	16.5016	15.2339	18.1544	16.6074	16.991	18.4267
ENSMUSG00000003271.17	Sult2b1	chr7:45729983-45784669	-	protein_coding	-0.501331	0.706455	0.00768794	0.0474614	0.50816	1.00949	0.404629	0.445771	0.416619	1.18746	1.12706	0.753643
ENSMUSG00000003273.14	Car11	chr7:45699843-45704682	+	protein_coding	-0.217511	0.860048	0.114592	0.245944	0.634984	0.852495	0.342342	0.645495	0.695461	0.834314	0.751197	0.832614
ENSMUSG00000003283.13	Hck	chr2:153108468-153151441	+	protein_coding	0.500695	1.4149	0.106911	0.234318	4.31946	3.81876	18.7988	23.0606	15.7076	14.2166	9.95197	15.8608
ENSMUSG00000003299.9	Mrpl4	chr9:21002737-21008835	+	protein_coding	-0.264601	0.832429	0.00333886	0.0305738	5.10001	5.36461	31.8574	33.5904	34.4958	41.6523	39.972	39.0216
ENSMUSG00000003308.14	Keap1	chr9:21229730-21239332	-	protein_coding	0.0268456	1.01878	0.886124	0.928836	3.50982	3.48297	8.5388	11.6891	11.2111	8.532	11.5951	10.6426
ENSMUSG00000003309.13	Ap1m2	chr9:21295457-21312333	-	protein_coding	-0.548792	0.683592	0.0472909	0.139131	3.22223	3.77102	6.56106	9.56491	9.17445	10.6494	14.4032	13.1792
ENSMUSG00000003316.14	Glg1	chr8:111154421-111259216	-	protein_coding	0.151112	1.11042	0.0845354	0.201481	5.09194	4.94083	31.6232	33.3291	34.4236	30.1011	31.6332	27.5482
ENSMUSG00000003344.14	Btbd2	chr10:80642617-80657071	-	protein_coding	-0.18966	0.876813	0.730486	0.826055	2.8432	3.03286	8.45228	3.22726	8.24854	9.66504	9.09382	4.0925
ENSMUSG00000003345.15	Csnk1g2	chr10:80622780-80640771	+	protein_coding	-0.043181	0.970513	0.198609	0.351771	5.65522	5.6984	49.7601	49.0967	49.3314	52.8676	50.44	49.5287
ENSMUSG00000003346.14	Abhd17a	chr10:80583654-80590341	-	protein_coding	-0.0140952	0.990278	0.913951	0.947553	5.01286	5.02696	36.9379	28.9628	28.6081	32.4999	29.9286	32.4497
ENSMUSG00000003348.9	Mob3a	chr10:80685256-80701820	-	protein_coding	0.327371	1.25473	0.0226976	0.0879994	4.61826	4.29089	22.9889	25.7581	22.0803	19.0262	16.9536	19.8598
ENSMUSG00000003352.13	Cacnb3	chr15:98632220-98644530	+	protein_coding	1.17307	2.25491	0.000906834	0.0168718	4.09348	2.92042	15.4644	16.2293	16.5377	5.33435	7.08988	7.46752
ENSMUSG00000003354.5	Ccdc65	chr15:98708207-98723326	+	protein_coding	-0.370577	0.773473	0.0160615	0.071096	2.63721	3.00778	4.63802	5.43245	5.63946	6.642	7.70478	6.82232
ENSMUSG00000003355.6	Fkbp11	chr15:98724373-98728198	-	protein_coding	0.818794	1.76393	0.0332625	0.110658	3.81838	2.99959	9.67523	18.6112	12.4109	6.82727	6.944	7.22708
ENSMUSG00000003360.14	Ddx23	chr15:98645134-98662889	-	protein_coding	0.0831339	1.05932	0.318088	0.482059	4.10876	4.02562	17.0805	16.389	15.334	16.5293	14.2124	15.2008
ENSMUSG00000003363.15	Pld3	chr7:27532000-27553218	-	protein_coding	1.24674	2.37305	0.000606305	0.0147974	6.13632	4.88958	81.6454	66.7616	61.1511	27.4953	28.4003	30.0889
ENSMUSG00000003378.9	Grik5	chr7:25009849-25072346	-	protein_coding	-0.0840966	0.943375	0.283017	0.446611	2.02841	2.11251	3.22937	2.89145	3.12527	2.99591	3.55023	3.44773
ENSMUSG00000003379.7	Cd79a	chr7:24897381-24902197	+	protein_coding	-0.848901	0.555208	0.179629	0.328488	5.08147	5.93038	33.7586	45.0955	23.2275	111.12	39.3822	49.0945
ENSMUSG00000003380.11	Rabac1	chr7:24969752-24972754	-	protein_coding	-0.679281	0.624476	3.12564e-05	0.0070549	6.11695	6.79623	68.9874	66.1685	70.1163	111.834	106.887	111.77
ENSMUSG00000003382.18	Etv3	chr3:87525407-87540156	+	protein_coding	0.0880636	1.06294	0.619492	0.742538	2.78321	2.69515	6.25187	6.7125	4.83236	6.19646	4.59314	5.74816
ENSMUSG00000003402.13	Prkcsh	chr9:22003035-22014219	+	protein_coding	0.396629	1.31643	0.000170568	0.010405	6.0179	5.62127	62.1834	63.1263	66.153	48.6396	47.3857	48.6556
ENSMUSG00000003418.11	St8sia6	chr2:13651021-13794064	-	protein_coding	0.522644	1.43659	0.0532675	0.149798	1.29373	0.771091	1.21794	1.9567	1.247	0.991149	0.739095	0.435282
ENSMUSG00000003420.8	Fcgrt	chr7:45092990-45103851	-	protein_coding	0.210428	1.15703	0.0326968	0.109499	5.89007	5.67964	62.3217	53.6311	59.2935	50.2408	51.4841	49.0707
ENSMUSG00000003421.13	Nosip	chr7:45062429-45078210	+	protein_coding	-0.069839	0.952744	0.293731	0.45785	3.7955	3.86534	13.2138	12.9835	12.4695	14.2262	12.5467	14.0081
ENSMUSG00000003423.15	Pih1d1	chr7:45154303-45160065	+	protein_coding	0.115616	1.08344	0.0764403	0.188946	4.351	4.23538	19.3494	19.3705	19.5016	18.7585	18.1606	16.6509
ENSMUSG00000003429.11	Rps11	chr7:45122379-45124439	-	protein_coding	-0.282177	0.822349	0.0615086	0.164289	8.13802	8.42019	250.765	286.673	307.65	351.492	311.601	363.798
ENSMUSG00000003435.9	Supt5	chr7:28314891-28338746	-	protein_coding	0.0464339	1.03271	0.296061	0.460346	4.47526	4.42882	22.0694	20.5529	21.1318	20.5662	19.861	21.2084
ENSMUSG00000003437.14	Paf1	chr7:28392951-28399388	+	protein_coding	-0.0789286	0.94676	0.0493685	0.142865	4.079	4.15793	15.9514	15.5287	16.2291	17.279	16.947	16.3398
ENSMUSG00000003438.17	Timm50	chr7:28305516-28312072	-	protein_coding	0.189012	1.13998	0.0100373	0.0548217	3.54808	3.35907	10.299	10.7318	11.0734	9.69966	9.0112	9.08521
ENSMUSG00000003444.8	Med29	chr7:28386146-28392708	-	protein_coding	0.00991894	1.0069	0.873757	0.921219	3.66319	3.65327	10.8358	12.4011	11.819	11.4418	12.0358	11.2805
ENSMUSG00000003458.12	Ncstn	chr1:172066013-172082795	-	protein_coding	0.508189	1.42226	4.97652e-05	0.00765177	5.23615	4.72796	36.7225	36.3629	36.9901	26.3383	24.6537	25.5368
ENSMUSG00000003464.13	Pex19	chr1:172126755-172136493	+	protein_coding	0.267056	1.20335	0.184009	0.334044	4.30337	4.03632	17.1576	19.2836	19.8992	16.8437	17.6657	12.2626
ENSMUSG00000003477.5	Inmt	chr6:55170626-55175043	-	protein_coding	-2.0171	0.247054	0.00141335	0.020293	8.4682	10.4853	444.287	253.232	391.352	1423.71	1574.96	1310.9
ENSMUSG00000003484.4	Cyp4f18	chr8:71988482-72009626	-	protein_coding	0.379609	1.30099	0.244241	0.404355	3.98609	3.60648	15.3613	17.6255	12.0579	15.0377	8.13472	11.335
ENSMUSG00000003500.13	Impdh1	chr6:29200434-29216364	-	protein_coding	-0.375261	0.770966	0.304936	0.469001	3.87789	4.25316	19.8756	10.7273	11.9793	23.2106	14.3648	17.6401
ENSMUSG00000003518.13	Dusp3	chr11:101971143-101987013	-	protein_coding	-0.107352	0.92829	0.327423	0.490858	4.64116	4.74851	25.4952	22.688	23.7564	28.7168	23.2856	25.9142
ENSMUSG00000003526.11	Prodh	chr16:18060357-18090203	-	protein_coding	-0.390927	0.76264	0.0232961	0.0890416	2.16292	2.55384	3.77257	3.14746	3.53706	5.65025	4.65132	4.3872
ENSMUSG00000003527.8	Dgcr14	chr16:17900711-17911348	-	protein_coding	0.0948145	1.06793	0.213127	0.369327	2.95434	2.85953	6.82301	7.11074	6.33839	6.65483	5.824	6.3187
ENSMUSG00000003528.14	Slc25a1	chr16:17925211-17928219	-	protein_coding	-0.144931	0.904422	0.26529	0.427501	4.60549	4.75042	21.4994	25.0572	23.6078	24.7055	29.5909	23.7992
ENSMUSG00000003531.14	Dgcr6	chr16:18052860-18071632	+	protein_coding	-0.0547501	0.962761	0.577357	0.709324	3.10822	3.16297	7.41123	8.40005	7.10986	8.77959	7.64184	7.50199
ENSMUSG00000003534.17	Ddr1	chr17:35681567-35704621	-	protein_coding	0.246867	1.18663	0.0400859	0.124412	4.18387	3.937	16.425	17.5165	17.6073	12.8903	14.5177	15.6699
ENSMUSG00000003541.6	Ier3	chr17:35821684-35822923	+	protein_coding	-0.441499	0.736369	0.0795751	0.19401	8.47726	8.91876	408.39	296.742	370.327	577.412	428.214	455.599
ENSMUSG00000003545.3	Fosb	chr7:19302696-19310051	-	protein_coding	-1.22158	0.428812	0.00141053	0.0202703	6.84139	8.06297	127.89	94.8337	121.084	284.21	280.108	237.536
ENSMUSG00000003546.9	Klc4	chr17:46630631-46645144	-	protein_coding	-0.101154	0.932287	0.195603	0.348035	3.77106	3.87221	12.2901	13.3182	12.3717	12.5734	14.356	14.0656
ENSMUSG00000003549.9	Ercc1	chr7:19344778-19356524	+	protein_coding	0.0853262	1.06093	0.385109	0.546424	2.65854	2.57322	5.15527	5.44763	5.34243	5.50994	5.08358	4.32242
ENSMUSG00000003559.7	As3mt	chr19:46707443-46741095	+	protein_coding	0.0789022	1.05621	0.335404	0.499243	3.82431	3.74541	12.4304	14.5195	12.6374	12.6718	11.8882	12.6906
ENSMUSG00000003573.15	Homer3	chr8:70282827-70294361	+	protein_coding	0.36847	1.29098	0.30468	0.468694	3.26032	2.89185	12.9676	6.85979	7.01356	6.18456	8.07169	5.27348
ENSMUSG00000003575.13	Crtc1	chr8:70382355-70439579	-	protein_coding	0.174912	1.1289	0.00627638	0.0426846	1.29238	1.11747	1.4983	1.47738	1.37408	1.10037	1.22219	1.18826
ENSMUSG00000003581.14	Rnf215	chr11:4135202-4141172	+	protein_coding	-0.0542872	0.96307	0.608237	0.733902	3.99583	4.05012	16.1881	14.0012	14.7486	14.4102	14.9921	17.4463
ENSMUSG00000003585.13	Sec14l2	chr11:4097039-4123415	-	protein_coding	-0.553314	0.681453	0.0108148	0.056902	1.86386	2.41717	2.82771	2.64077	2.4602	3.56057	4.91234	4.65129
ENSMUSG00000003604.14	Aven	chr2:112492964-112634573	+	protein_coding	0.265201	1.2018	0.000563938	0.0145316	1.92117	1.65597	2.79296	2.8324	2.73718	2.2584	2.08578	2.1126
ENSMUSG00000003617.16	Cp	chr3:19957054-20009145	+	protein_coding	0.761531	1.69529	0.000441929	0.0132998	6.0058	5.24427	61.3047	64.0953	64.4198	33.4972	38.5918	38.8713
ENSMUSG00000003623.4	Crot	chr5:8966033-8997324	-	protein_coding	0.257183	1.19514	0.108817	0.236927	2.86143	2.60425	5.29675	7.41949	6.23981	5.06603	5.32154	4.86331
ENSMUSG00000003644.17	Rps6ka1	chr4:133847290-133887797	-	protein_coding	0.0897981	1.06422	0.519339	0.662935	3.5806	3.4908	11.0634	11.5229	10.3352	11.9679	8.71829	10.2733
ENSMUSG00000003660.10	Snrnp200	chr2:127208386-127240451	+	protein_coding	-0.0598435	0.959368	0.476831	0.628788	3.96189	4.02173	15.5534	14.4352	13.8096	16.3826	14.0525	15.3781
ENSMUSG00000003662.10	Ciao1	chr2:127240938-127247816	-	protein_coding	0.144775	1.10556	0.157326	0.300608	3.69103	3.54625	11.8506	13.15	10.8481	11.2905	10.542	10.2391
ENSMUSG00000003665.6	Has1	chr17:17843328-17855188	-	protein_coding	0.314189	1.24331	0.338022	0.501834	5.90255	5.58836	66.2285	42.7379	71.7987	36.783	51.2909	55.373
ENSMUSG00000003680.15	Taf6l	chr19:8772522-8786417	-	protein_coding	0.029188	1.02044	0.675312	0.787497	2.42557	2.39638	4.08338	4.78685	4.27124	4.36569	4.0308	4.40612
ENSMUSG00000003721.14	Insig2	chr1:121304353-121332589	-	protein_coding	-0.152076	0.899954	0.177483	0.325577	3.29039	3.44247	8.11896	9.35463	8.91838	9.09816	11.0367	9.5708
ENSMUSG00000003731.13	Kpna6	chr4:129643980-129672767	-	protein_coding	0.342149	1.26764	0.0174908	0.0747267	3.3676	3.02545	8.29916	10.3	9.46466	6.7958	7.28594	7.35709
ENSMUSG00000003746.15	Man1a	chr10:53904788-54075796	-	protein_coding	-0.048767	0.966762	0.697469	0.803335	3.30188	3.35065	8.30297	10.2184	8.19061	10.1303	8.40293	9.14309
ENSMUSG00000003752.9	Itpkc	chr7:27207172-27228661	-	protein_coding	-0.00675043	0.995332	0.974125	0.983307	4.39781	4.40456	22.478	15.4045	23.3217	22.3507	19.6408	18.7101
ENSMUSG00000003762.13	Adck4	chr7:27233023-27257950	+	protein_coding	-0.123745	0.917802	0.670442	0.783927	2.66355	2.78729	7.06701	4.47279	4.76104	4.24644	7.44282	6.42717
ENSMUSG00000003778.14	Brd8	chr18:34598615-34624601	-	protein_coding	0.0145477	1.01013	0.812578	0.881768	2.37086	2.35631	3.98704	4.51533	4.03132	4.24846	3.88617	4.23549
ENSMUSG00000003779.15	Kif20a	chr18:34624624-34633265	+	protein_coding	1.93624	3.82707	2.77931e-05	0.00679933	2.73415	0.797911	5.12024	6.0368	5.83978	0.737707	0.606583	0.882372
ENSMUSG00000003808.18	Farsa	chr8:84856989-84869257	+	protein_coding	0.309169	1.23899	0.00859543	0.0501273	2.33353	2.02436	4.21971	4.22294	3.69703	3.21649	2.85634	3.14049
ENSMUSG00000003809.14	Gcdh	chr8:84886393-84893921	-	protein_coding	-0.253392	0.838922	0.0222188	0.0868879	2.91494	3.16833	6.45336	6.8755	6.30841	7.25458	8.46107	8.30365
ENSMUSG00000003810.12	Mast2	chr4:116306762-116464183	-	protein_coding	0.479342	1.39411	0.00388844	0.0329855	3.08198	2.60263	7.20707	7.25477	7.96207	5.14897	4.5633	5.55053
ENSMUSG00000003812.13	Dnase2a	chr8:84908560-84922915	+	protein_coding	0.407343	1.32624	0.0198272	0.080992	3.03921	2.63187	6.67386	8.51801	6.60542	5.33843	5.2591	5.00237
ENSMUSG00000003813.15	Rad23a	chr8:84834019-84840665	-	protein_coding	-0.113644	0.92425	0.0804052	0.195179	4.63512	4.74876	24.6372	23.9196	23.0168	26.8042	26.4872	24.4282
ENSMUSG00000003814.8	Calr	chr8:84841850-84846934	-	protein_coding	0.277515	1.21211	0.0353515	0.115245	8.08667	7.80915	292.553	251.337	270.219	213.753	213.773	243.595
ENSMUSG00000003824.12	Syce2	chr8:84872111-84888221	+	protein_coding	0.541228	1.45521	0.015716	0.0700432	1.53949	0.998258	1.72672	2.47903	1.58938	0.934895	0.992622	1.06745
ENSMUSG00000003847.16	Nfat5	chr8:107293470-107379517	+	protein_coding	-0.0275419	0.98109	0.954359	0.972701	1.66296	1.69051	4.55088	1.34904	1.4353	1.98093	1.66541	3.23216
ENSMUSG00000003848.14	Nob1	chr8:107412486-107425051	-	protein_coding	0.185097	1.13689	0.140466	0.279301	2.66365	2.47855	6.06964	4.69633	5.31715	4.30126	4.52634	4.90932
ENSMUSG00000003849.8	Nqo1	chr8:107388225-107403206	-	protein_coding	-0.300825	0.811788	0.117441	0.249836	2.78598	3.08681	4.8216	6.85475	6.17493	7.87033	8.08995	6.60611
ENSMUSG00000003865.16	Gys1	chr7:45434844-45456619	+	protein_coding	0.097257	1.06974	0.652245	0.769716	2.62532	2.52806	4.96329	5.0898	5.46862	4.87056	6.23849	3.51586
ENSMUSG00000003868.14	Ruvbl2	chr7:45421760-45438096	-	protein_coding	-0.225928	0.855045	0.0243044	0.0913917	3.83667	4.0626	13.7586	13.7038	12.4396	14.6687	16.2872	16.2242
ENSMUSG00000003873.11	Bax	chr7:45461697-45466898	-	protein_coding	0.710528	1.6364	0.0022717	0.0251957	5.21401	4.50348	33.3678	40.8101	34.5865	20.0968	22.1401	22.9037
ENSMUSG00000003882.4	Il7r	chr15:9506161-9529876	-	protein_coding	1.14866	2.21709	0.0112001	0.0579542	3.57918	2.43051	11.0536	12.8062	9.25959	6.34124	3.40823	3.84106
ENSMUSG00000003923.14	Tfam	chr10:71225464-71238280	-	protein_coding	-0.155236	0.897986	0.460288	0.61423	2.7674	2.92263	4.69512	6.82696	6.08131	7.9441	5.49254	6.50673
ENSMUSG00000003929.10	Zfp81	chr17:33329342-33358878	-	protein_coding	0.155001	1.11342	0.0931024	0.214581	1.23331	1.07831	1.18243	1.48159	1.39949	1.04766	1.24326	1.04962
ENSMUSG00000003948.17	Mmd	chr11:90249456-90278589	+	protein_coding	0.316305	1.24514	0.123968	0.258175	4.50128	4.18498	17.6441	26.3794	21.756	17.108	17.8873	16.5942
ENSMUSG00000003949.16	Hlf	chr11:90336536-90390895	-	protein_coding	-0.256073	0.837364	0.261166	0.42347	1.72852	1.9846	1.87169	2.2246	2.93007	2.9984	3.68244	2.31064
ENSMUSG00000003955.7	Fam162a	chr16:36043844-36071515	-	protein_coding	0.0876021	1.0626	0.56476	0.699351	5.77677	5.68917	46.1748	61.0309	55.3154	48.9926	56.3605	46.8977
ENSMUSG00000003970.8	Rpl8	chr15:76904071-76906318	+	protein_coding	-0.327132	0.797119	0.0221881	0.0868091	9.41685	9.74399	748.295	630.179	674.244	921.231	839.66	812.272
ENSMUSG00000003992.14	Ssbp2	chr13:91460283-91703429	+	protein_coding	0.02154	1.01504	0.834566	0.895404	2.0924	2.07086	2.77037	3.52535	3.54559	3.31781	3.30921	2.98577
ENSMUSG00000004018.9	Fancl	chr11:26386135-26471876	+	protein_coding	0.122211	1.0884	0.3672	0.530518	1.81202	1.68981	2.56226	2.35961	2.61744	2.71851	2.20646	1.81613
ENSMUSG00000004032.10	Gstm5	chr3:107895821-107898686	+	protein_coding	0.384035	1.30499	0.0187076	0.0779996	3.85131	3.46727	12.9581	12.7691	14.6439	8.96506	10.2135	11.1071
ENSMUSG00000004035.12	Gstm7	chr3:107926334-107931817	-	protein_coding	-0.320041	0.801047	0.0567133	0.156024	2.28945	2.6095	3.82148	4.13486	3.71927	4.53401	6.14582	4.74801
ENSMUSG00000004040.16	Stat3	chr11:100885098-100939540	-	protein_coding	0.238318	1.17962	0.0050883	0.037989	5.01404	4.77572	32.709	30.0414	31.2432	25.8911	27.377	25.9357
ENSMUSG00000004043.14	Stat5a	chr11:100859351-100885169	+	protein_coding	0.238636	1.17988	0.104799	0.231075	2.1048	1.86616	3.17849	3.54225	3.19308	3.22855	2.41011	2.36011
ENSMUSG00000004044.9	Ptrf	chr11:100956733-100970887	-	protein_coding	-0.182173	0.881374	0.0391266	0.122662	7.19879	7.38096	152.857	136.331	149.06	169.176	158.004	170.145
ENSMUSG00000004054.8	Map3k11	chr19:5689131-5702862	+	protein_coding	-0.0715507	0.951615	0.67165	0.784729	4.37546	4.44701	22.9235	17.1313	19.6148	24.2035	18.8535	19.7374
ENSMUSG00000004056.15	Akt2	chr7:27591552-27640826	+	protein_coding	-0.460434	0.726768	0.433167	0.590731	3.59735	4.05778	20.0773	8.32746	8.01881	9.31358	20.2183	20.1067
ENSMUSG00000004069.16	Dnaja3	chr16:4639989-4707695	+	protein_coding	0.152308	1.11135	0.0345682	0.113524	3.51758	3.36528	10.2084	10.4563	10.6979	8.92467	9.96284	9.05792
ENSMUSG00000004070.15	Hmox2	chr16:4726361-4766742	+	protein_coding	-0.00623379	0.995688	0.974304	0.983389	4.4613	4.46753	18.8287	23.9424	20.6134	19.4466	26.3338	18.376
ENSMUSG00000004071.12	Cdip1	chr16:4750348-4790292	-	protein_coding	-0.636092	0.643454	0.0936895	0.21539	2.40488	3.04098	3.02543	3.95523	6.44649	7.90227	8.08575	5.89308
ENSMUSG00000004085.14	Zak	chr2:72285637-72442610	+	protein_coding	-0.0858207	0.942248	0.377885	0.540406	3.28666	3.37249	8.04596	8.79729	9.4856	8.72937	10.2244	9.17211
ENSMUSG00000004096.8	Cwc15	chr9:14500617-14510577	+	protein_coding	0.123367	1.08927	0.301341	0.465694	6.00609	5.88272	55.1574	68.3458	67.1724	60.0971	55.2145	58.8074
ENSMUSG00000004098.7	Col5a3	chr9:20770050-20815067	-	protein_coding	2.27802	4.85011	3.69052e-05	0.0070549	4.54913	2.27111	20.335	23.8283	23.2232	3.73074	3.37427	4.43477
ENSMUSG00000004099.15	Dnmt1	chr9:20907206-20959888	-	protein_coding	0.40417	1.32333	0.0139261	0.0656004	3.16484	2.76067	8.42758	8.21812	7.30027	6.40804	5.1413	5.84178
ENSMUSG00000004100.11	Ppan	chr9:20888175-20892178	+	protein_coding	0.294047	1.22607	0.0178285	0.0755802	3.22881	2.93476	8.11035	8.01708	9.03004	6.30862	7.28311	6.38456
ENSMUSG00000004105.8	Angptl2	chr2:33216069-33247717	+	protein_coding	0.329677	1.25673	0.00112412	0.0184451	4.27478	3.9451	18.3279	18.0231	18.7263	14.4307	13.7301	15.0766
ENSMUSG00000004127.12	Trmt10a	chr3:138143448-138159821	+	protein_coding	0.247251	1.18694	0.0562973	0.155225	1.03	0.782751	0.879451	1.19429	1.06471	0.697114	0.600905	0.874209
ENSMUSG00000004151.16	Etv1	chr12:38779380-38868215	+	protein_coding	0.13501	1.0981	0.606567	0.732586	1.86717	1.73216	2.70345	3.30995	2.0419	1.55027	2.65297	2.93608
ENSMUSG00000004187.10	Kifc2	chr15:76660641-76668196	+	protein_coding	-0.525449	0.694743	0.00296169	0.028862	1.27148	1.79693	1.4634	1.28912	1.49494	2.52206	2.75812	2.16974
ENSMUSG00000004207.14	Psap	chr10:60277627-60302597	+	protein_coding	0.912049	1.88172	0.0051013	0.0380687	9.32686	8.41481	788.599	584.146	572.22	360.634	310.108	352.304
ENSMUSG00000004221.16	Ikbkg	chrX:74393290-74453854	+	protein_coding	0.56499	1.47938	0.419476	0.577994	1.95539	1.3904	3.06564	4.32064	1.69651	0.782065	0.77412	4.69839
ENSMUSG00000004233.14	Wars2	chr3:99141068-99239186	+	protein_coding	0.206995	1.15428	0.44209	0.598235	1.24078	1.03378	1.40117	1.3265	1.36269	1.23985	1.59144	0.478559
ENSMUSG00000004263.15	Atn1	chr6:124742544-124756524	-	protein_coding	-0.0211569	0.985442	0.667434	0.781789	4.10165	4.12281	16.3793	15.5211	16.6235	15.9895	17.3098	15.9982
ENSMUSG00000004264.17	Phb2	chr6:124712336-124716950	+	protein_coding	0.244551	1.18472	0.000507778	0.0139363	4.5767	4.33214	22.928	22.8959	22.765	19.5037	18.4938	19.4451
ENSMUSG00000004266.15	Ptpn6	chr6:124720707-124738714	-	protein_coding	0.31658	1.24537	0.164558	0.308934	4.29053	3.97395	22.4842	18.9253	15.016	16.0673	12.783	15.4941
ENSMUSG00000004267.16	Eno2	chr6:124760053-124769673	-	protein_coding	0.632625	1.55038	0.0274802	0.0987484	1.42296	0.790338	1.93404	1.57585	1.55081	1.02821	0.363522	0.870556
ENSMUSG00000004268.11	Emg1	chr6:124704085-124712178	-	protein_coding	0.0279689	1.01958	0.759703	0.846071	3.32275	3.29479	8.02199	9.97482	9.1169	8.85135	8.51983	9.07775
ENSMUSG00000004270.13	Lpcat3	chr6:124663027-124704418	+	protein_coding	0.392377	1.31255	0.01457	0.0670045	3.69676	3.30438	12.1492	12.5236	11.2606	8.8058	7.95194	9.98376
ENSMUSG00000004285.12	Atp6v1f	chr6:29467718-29470512	+	protein_coding	-0.0937414	0.937089	0.347716	0.511128	6.03484	6.12858	59.1371	70.9887	64.1022	72.8594	69.151	65.1027
ENSMUSG00000004296.14	Il12b	chr11:44400063-44414033	+	protein_coding	0.628346	1.54579	0.168084	0.313762	2.05448	1.42613	5.69059	2.54392	2.02293	2.18643	1.6051	1.33773
ENSMUSG00000004317.14	Clcn5	chrX:7153810-7319358	-	protein_coding	0.403125	1.32237	0.0114029	0.0584727	1.5997	1.19657	1.75477	2.28681	2.07477	1.14457	1.43104	1.30931
ENSMUSG00000004319.15	Clcn3	chr8:60910389-60983300	-	protein_coding	-0.166957	0.890719	0.270747	0.433341	1.55637	1.72333	1.59154	2.4111	1.87799	2.51325	2.04412	2.36627
ENSMUSG00000004356.7	Utp20	chr10:88746607-88826814	-	protein_coding	0.187896	1.1391	0.0145753	0.0670045	2.06386	1.87597	3.15458	3.35189	3.04248	2.6188	2.55835	2.84019
ENSMUSG00000004360.8	9330159F19Rik	chr10:29211643-29230779	+	protein_coding	-0.47166	0.721134	0.0596838	0.161074	0.580233	1.05189	0.462928	0.337898	0.707483	0.734404	1.48035	1.07153
ENSMUSG00000004364.14	Cul3	chr1:80264923-80340480	-	protein_coding	0.0281494	1.0197	0.724951	0.822852	4.33198	4.30383	18.1827	20.6778	18.6445	19.0765	19.8027	17.4476
ENSMUSG00000004371.14	Il11	chr7:4772373-4782857	-	protein_coding	1.62033	3.07445	0.00106921	0.0180656	2.73796	1.11763	4.20699	6.73096	6.37571	1.2262	0.985723	1.3112
ENSMUSG00000004383.17	Large	chr8:72814599-73353540	-	protein_coding	0.415408	1.33368	0.00167139	0.0219471	2.57196	2.15655	5.00332	4.93214	4.90347	3.13288	3.61825	3.64333
ENSMUSG00000004393.10	Ddx56	chr11:6258919-6267772	-	protein_coding	0.0920324	1.06587	0.177305	0.32536	3.37606	3.28402	8.84979	9.93304	9.39238	9.16901	8.73851	8.3325
ENSMUSG00000004394.12	Tmed4	chr11:6270369-6274870	-	protein_coding	-0.158687	0.89584	0.0983492	0.221761	5.094	5.25269	30.6436	35.3743	33.6145	36.7471	39.4038	35.3364
ENSMUSG00000004446.12	Bid	chr6:120891930-120916853	-	protein_coding	0.679281	1.60134	0.00073375	0.0156257	1.89296	1.21368	2.5626	3.03993	2.5594	1.33994	1.20163	1.42168
ENSMUSG00000004451.14	Ralb	chr1:119470305-119504794	-	protein_coding	0.238784	1.18	0.0243895	0.0915024	4.48553	4.24674	20.853	21.3194	22.0482	19.7456	17.1526	17.1687
ENSMUSG00000004455.16	Ppp1cc	chr5:122158278-122175273	+	protein_coding	0.236007	1.17773	0.0374745	0.119638	4.43882	4.20281	21.2825	21.5237	19.3258	18.5239	15.9631	17.8558
ENSMUSG00000004460.16	Dnajb11	chr16:22857845-22879634	+	protein_coding	0.369622	1.29201	0.00371576	0.0323726	5.1082	4.73857	31.9144	34.6846	33.9377	27.5873	24.5804	25.0181
ENSMUSG00000004462.6	Tbccd1	chr16:22813215-22857569	-	protein_coding	0.0809485	1.05771	0.541067	0.680056	2.39403	2.31308	3.78027	4.87849	4.16782	3.91656	3.51587	4.52738
ENSMUSG00000004473.10	Clec11a	chr7:44302687-44306902	-	protein_coding	1.01705	2.02377	0.00302465	0.029091	4.94842	3.93137	27.3446	30.4097	32.0621	11.5585	15.1544	16.5047
ENSMUSG00000004500.9	Zfp324	chr7:12965838-12974236	+	protein_coding	0.473883	1.38884	0.0601892	0.161987	1.30279	0.828909	1.40327	1.63285	1.37306	0.412762	0.85051	1.14397
ENSMUSG00000004508.6	Gab2	chr7:97081586-97308946	+	protein_coding	0.545772	1.4598	0.00504377	0.0379148	3.64057	3.09479	11.8622	11.9272	10.6665	8.17489	6.60039	7.94212
ENSMUSG00000004530.12	Coro1c	chr5:113842436-113908758	-	protein_coding	0.404143	1.3233	0.000486341	0.0137852	4.06756	3.66342	15.6268	15.8702	15.8053	11.473	11.22	12.3461
ENSMUSG00000004535.12	Tax1bp1	chr6:52713729-52766780	+	protein_coding	-0.0393244	0.973111	0.395797	0.556288	4.62696	4.66628	23.1113	24.299	23.7306	25.687	23.6254	23.911
ENSMUSG00000004552.16	Ctse	chr1:131638306-131675505	+	protein_coding	0.256224	1.19435	0.182185	0.331685	0.987227	0.731003	0.925029	1.21303	0.828651	1.00391	0.502085	0.519111
ENSMUSG00000004558.14	Ndrg2	chr14:51905271-51913488	-	protein_coding	-0.916445	0.529813	5.02671e-05	0.00765177	5.2718	6.18824	38.0568	36.2656	38.6189	70.6491	76.1615	69.1338
ENSMUSG00000004561.14	Mettl17	chr14:51884842-51893039	+	protein_coding	0.0946833	1.06783	0.247173	0.407903	1.72436	1.62968	2.35181	2.38795	2.17715	2.36455	1.89517	2.04191
ENSMUSG00000004562.16	Arhgef40	chr14:51984719-52006251	+	protein_coding	0.261276	1.19854	0.0603109	0.162118	2.36916	2.10788	4.76262	3.9455	3.83875	3.66054	3.01866	3.27652
ENSMUSG00000004565.15	Pnpla6	chr8:3515384-3544267	+	protein_coding	-0.00926725	0.993597	0.839568	0.898545	1.79646	1.80573	2.398	2.49194	2.53247	2.36738	2.68788	2.44087
ENSMUSG00000004567.16	Mcoln1	chr8:3500457-3515232	+	protein_coding	0.218306	1.16337	0.0975973	0.22061	2.39021	2.1719	4.56036	4.12408	4.05653	4.11773	3.20999	3.24681
ENSMUSG00000004568.12	Arhgef18	chr8:3393006-3456601	+	protein_coding	-0.263548	0.833036	0.00904612	0.0516767	2.83159	3.09514	6.08196	6.29347	5.98381	7.57864	7.0088	8.08244
ENSMUSG00000004591.16	Pkn2	chr3:142790902-142882004	-	protein_coding	0.0140307	1.00977	0.850085	0.905964	2.75487	2.74084	5.23305	6.00515	6.04337	5.56926	6.05054	5.44895
ENSMUSG00000004609.11	Cd33	chr7:43524216-43544428	-	protein_coding	0.939598	1.91799	0.0132803	0.0638988	1.9635	1.02391	2.82984	3.71054	2.28829	1.15575	0.634744	1.38579
ENSMUSG00000004610.4	Etfb	chr7:43444083-43457800	+	protein_coding	-0.296502	0.814224	0.0437586	0.13212	5.5735	5.87	40.8316	49.4317	50.1871	55.6982	60.8299	56.0647
ENSMUSG00000004612.9	Nkg7	chr7:43437073-43438249	+	protein_coding	-0.182685	0.881062	0.6513	0.768821	4.21579	4.39847	22.3198	16.7123	14.5323	32.3486	15.0797	16.4928
ENSMUSG00000004626.14	Stxbp2	chr8:3630955-3643644	+	protein_coding	0.128883	1.09345	0.0662873	0.172731	3.74147	3.61259	12.471	12.6548	12.0077	11.1678	10.5937	11.9736
ENSMUSG00000004631.15	Sgce	chr6:4674350-4747207	-	protein_coding	-0.0402708	0.972472	0.708738	0.811453	2.94221	2.98248	6.78505	6.06718	7.25218	6.12115	7.19839	7.45602
ENSMUSG00000004633.17	Chn2	chr6:54039554-54301810	+	protein_coding	0.195214	1.14489	0.00211176	0.0247628	1.64416	1.44894	2.04749	2.23811	2.09448	1.72877	1.7586	1.70314
ENSMUSG00000004637.15	Wwox	chr8:114439655-115352708	+	protein_coding	0.0317085	1.02222	0.648187	0.766499	1.03906	1.00735	1.04859	1.12293	0.995143	0.866089	1.02634	1.14825
ENSMUSG00000004642.13	Slbp	chr5:33634952-33652574	-	protein_coding	-0.0442109	0.96982	0.685117	0.794255	2.66223	2.70644	5.21916	5.8056	4.9929	6.23506	5.52178	4.89323
ENSMUSG00000004655.5	Aqp1	chr6:55336432-55348555	+	protein_coding	-0.262929	0.833394	0.249908	0.411188	7.42507	7.688	199.154	150.787	166.075	254.457	178.54	190.196
ENSMUSG00000004661.15	Arid3b	chr9:57790353-57836793	-	protein_coding	0.0915223	1.06549	0.725145	0.822902	0.633513	0.541991	1.11362	0.325526	0.332617	0.49154	0.28552	0.609729
ENSMUSG00000004665.10	Cnn2	chr10:79988584-79996062	+	protein_coding	-0.0658932	0.955354	0.511217	0.656798	7.08966	7.15556	129.172	134.394	142.38	126.399	147.682	151.999
ENSMUSG00000004667.18	Polr2e	chr10:80035949-80039795	-	protein_coding	-0.231414	0.8518	0.0332239	0.110603	3.99831	4.22972	15.2397	15.7669	13.9901	16.4693	18.8535	18.0419
ENSMUSG00000004677.15	Myo9b	chr8:71272714-71360712	+	protein_coding	0.599751	1.51546	0.00257606	0.0269405	3.66418	3.06442	11.903	12.5463	10.6565	8.03106	6.77034	7.34204
ENSMUSG00000004698.10	Hdac9	chr12:34047580-34917095	-	protein_coding	0.369875	1.29224	0.0114513	0.0586115	0.61443	0.244555	0.479898	0.673496	0.448869	0.274073	0.135051	0.149862
ENSMUSG00000004707.14	Ly9	chr1:171588624-171607410	-	protein_coding	0.853315	1.80665	0.051142	0.146019	2.79866	1.94535	7.35816	6.99315	4.04214	3.99026	2.06592	2.7337
ENSMUSG00000004709.14	Cd244	chr1:171559193-171609746	+	protein_coding	0.307114	1.23723	0.254349	0.415945	1.51447	1.20736	1.45561	2.68473	1.57716	1.25049	0.983159	1.75879
ENSMUSG00000004730.14	Adgre1	chr17:57358686-57483529	+	protein_coding	1.92426	3.79541	0.00151129	0.0210021	4.51883	2.59457	23.3113	27.0307	16.6793	6.35059	4.10878	4.86803
ENSMUSG00000004748.5	Mtfp1	chr11:4091480-4095445	-	protein_coding	-0.283933	0.821349	0.0454133	0.135424	1.6131	1.89703	1.7194	2.29521	2.19461	2.64314	2.98138	2.5619
ENSMUSG00000004768.14	Rab23	chr1:33719887-33742564	+	protein_coding	-0.0562571	0.961756	0.715128	0.81584	1.13679	1.19305	1.28168	0.855831	1.51093	1.19691	1.49679	1.17891
ENSMUSG00000004771.12	Rab11a	chr9:64715299-64737758	-	protein_coding	-0.0383122	0.973793	0.696881	0.803023	4.8031	4.84141	24.9542	29.8325	26.1902	28.3289	29.1309	25.6638
ENSMUSG00000004788.11	Eif2b2	chr12:85219481-85226628	+	protein_coding	0.295024	1.22691	0.0283002	0.100338	3.89312	3.59809	14.5199	13.3747	13.701	12.2228	9.89962	11.3216
ENSMUSG00000004789.9	Dlst	chr12:85110833-85134091	+	protein_coding	0.280113	1.21429	0.00333803	0.0305738	5.39145	5.11133	38.7642	43.1436	41.1308	33.544	33.1525	34.0104
ENSMUSG00000004791.6	Pgf	chr12:85166639-85177296	-	protein_coding	1.08279	2.11813	0.00419164	0.0345071	3.74569	2.6629	10.6219	14.1961	12.6673	5.0667	4.45215	6.67916
ENSMUSG00000004798.14	Ulk2	chr11:61775649-61855073	-	protein_coding	0.208708	1.15565	0.00737459	0.0465764	3.71171	3.503	11.4059	12.6466	12.2847	10.2852	10.4504	10.2771
ENSMUSG00000004815.12	Dgkq	chr5:108646693-108669672	-	protein_coding	0.121367	1.08777	0.185563	0.336048	1.18629	1.06492	1.3823	1.21488	1.23347	1.1442	0.908994	1.23693
ENSMUSG00000004837.2	Grap	chr11:61653265-61672784	+	protein_coding	-0.272704	0.827766	0.397547	0.557686	4.74161	5.01432	30.6144	23.5967	23.623	43.7241	22.8825	30.6052
ENSMUSG00000004843.6	Chmp2b	chr16:65539133-65562697	-	protein_coding	-0.113728	0.924197	0.405995	0.564702	5.38366	5.49739	34.9863	45.004	42.9543	45.0178	46.8008	40.9063
ENSMUSG00000004846.10	Plod3	chr5:136987019-136996648	+	protein_coding	0.384666	1.30556	0.00534569	0.0390418	4.76662	4.38196	25.7722	25.459	27.473	19.9468	18.3152	21.4019
ENSMUSG00000004849.14	Ap1s1	chr5:137034993-137046135	-	protein_coding	0.576967	1.49171	0.0098706	0.0543809	4.77878	4.20182	23.0718	29.8588	26.8473	18.096	18.5024	15.7335
ENSMUSG00000004864.12	Mapk13	chr17:28769307-28778698	+	protein_coding	0.00148362	1.00103	0.993064	0.995293	3.29031	3.28882	6.93628	9.45236	10.2879	8.21058	9.18927	8.94657
ENSMUSG00000004865.15	Srpk1	chr17:28587648-28622521	-	protein_coding	0.256806	1.19483	0.0492213	0.142615	2.77903	2.52222	5.07774	6.43349	6.15775	4.91062	4.59857	4.72904
ENSMUSG00000004880.11	Lbr	chr1:181815335-181843046	-	protein_coding	-0.311247	0.805945	0.173341	0.320303	3.81436	4.12561	10.801	16.1334	12.7705	19.083	15.8366	14.7293
ENSMUSG00000004885.5	Crabp2	chr3:87948666-87953376	+	protein_coding	0.644993	1.56373	0.0550187	0.152995	1.20108	0.556087	1.14319	1.57977	1.19808	0.841379	0.584748	0.0891647
ENSMUSG00000004891.16	Nes	chr3:87971078-87980451	+	protein_coding	0.423896	1.34155	0.0162864	0.0717194	4.98639	4.5625	33.2023	29.6097	29.4261	25.5328	20.3558	22.2834
ENSMUSG00000004892.13	Bcan	chr3:87987531-88000230	-	protein_coding	-1.27607	0.412919	0.000304032	0.0118509	0.479508	1.75558	0.20811	0.504204	0.49151	2.53395	2.33916	2.26247
ENSMUSG00000004895.9	Prcc	chr3:87858903-87885608	-	protein_coding	0.159841	1.11716	0.0594028	0.160696	4.41918	4.25934	20.4779	18.9622	21.8412	17.5836	18.702	18.1835
ENSMUSG00000004896.16	Rrnad1	chr3:87922601-87930717	-	protein_coding	-0.0607347	0.958776	0.315638	0.479849	1.22944	1.29017	1.27262	1.36795	1.39548	1.59589	1.43322	1.31566
ENSMUSG00000004897.16	Hdgf	chr3:87906321-87916132	+	protein_coding	0.199578	1.14836	0.0539134	0.150986	6.13225	5.93267	63.4046	73.3421	71.0805	57.7722	63.3096	59.2955
ENSMUSG00000004902.7	Slc25a18	chr6:120773578-120794336	+	protein_coding	0.0817161	1.05828	0.636625	0.756628	0.664468	0.582751	0.539331	0.733438	0.492223	0.737925	0.234728	0.565578
ENSMUSG00000004929.12	Thop1	chr10:81070035-81082559	+	protein_coding	0.397625	1.31734	0.0105826	0.0563821	2.50628	2.10865	4.50591	4.71537	4.82804	3.51675	2.83965	3.62579
ENSMUSG00000004931.10	Apba3	chr10:81268172-81273246	+	protein_coding	0.124089	1.08982	0.358996	0.522754	3.86217	3.73808	13.6637	12.8983	14.0897	11.6108	11.0681	14.6114
ENSMUSG00000004933.17	Matk	chr10:81252935-81263365	+	protein_coding	0.691456	1.61491	0.0122167	0.0610169	1.05113	0.359674	1.24176	1.35906	0.682434	0.364618	0.27162	0.217446
ENSMUSG00000004934.13	Pias4	chr10:81153266-81167923	-	protein_coding	0.0514095	1.03628	0.256462	0.418377	2.79472	2.74331	5.62939	6.15663	6.04216	5.84248	5.53131	5.71809
ENSMUSG00000004936.8	Map2k1	chr9:64185770-64253631	-	protein_coding	0.18002	1.1329	0.0436899	0.132009	4.55228	4.37226	20.8581	24.1258	22.5171	19.867	19.1256	20.151
ENSMUSG00000004937.5	Sgta	chr10:81044075-81060178	-	protein_coding	0.142591	1.10389	0.10601	0.232995	5.21297	5.07037	37.2731	33.5003	37.6422	33.7106	30.6024	33.5798
ENSMUSG00000004945.15	Tmem242	chr17:5410870-5440259	-	protein_coding	0.016972	1.01183	0.61829	0.742021	4.72343	4.70646	24.3925	26.2741	25.6214	25.3804	24.8435	25.1051
ENSMUSG00000004947.15	Dtx2	chr5:135994800-136032872	+	protein_coding	-0.121678	0.919118	0.301505	0.465772	1.97424	2.09592	2.86093	2.56607	3.40588	3.16542	3.58583	3.09001
ENSMUSG00000004951.10	Hspb1	chr5:135887919-135889563	+	protein_coding	-0.547929	0.684001	0.357547	0.521492	9.12731	9.67524	683.237	392.998	647.751	431.224	1058.43	1192.51
ENSMUSG00000004952.13	Rasa4	chr5:136083916-136111860	+	protein_coding	0.394594	1.31457	0.0648103	0.170286	1.55018	1.15558	2.36217	1.97981	1.50692	1.49436	0.979943	1.23862
ENSMUSG00000004961.7	Syt5	chr7:4539765-4547541	-	protein_coding	-0.387932	0.764224	0.00877829	0.0508331	3.12828	3.51621	7.1701	7.94075	8.15197	9.48727	11.1274	10.7767
ENSMUSG00000004980.16	Hnrnpa2b1	chr6:51460932-51469894	-	protein_coding	-0.0897313	0.939698	0.221568	0.378923	6.03432	6.12405	61.5189	68.8935	63.4295	72.4389	67.9929	65.9634
ENSMUSG00000004988.9	Fxyd4	chr6:117933559-117937692	-	protein_coding	0.673392	1.59482	0.0233709	0.0892398	0.90492	0.231528	0.479629	1.13109	1.08195	0.0622516	0.179716	0.291474
ENSMUSG00000004994.12	Ccdc130	chr8:84257795-84270380	-	protein_coding	0.0164963	1.0115	0.872615	0.920323	1.95986	1.94337	2.61715	2.79928	3.28417	2.54176	2.899	3.11969
ENSMUSG00000004996.9	Mri1	chr8:84249906-84257326	-	protein_coding	-0.0928696	0.937656	0.454278	0.609416	2.51067	2.60354	4.35713	5.3135	4.47212	5.79017	4.57624	4.92932
ENSMUSG00000005034.15	Prkacb	chr3:146729574-146812990	-	protein_coding	0.775077	1.71128	0.104728	0.230982	3.7944	3.01933	9.9468	15.6694	13.638	9.89794	8.37844	4.21492
ENSMUSG00000005043.13	Sgsh	chr11:119343425-119355536	-	protein_coding	0.0655049	1.04645	0.549584	0.686875	2.94416	2.87866	7.24153	6.10913	6.78071	6.69814	5.59594	6.83474
ENSMUSG00000005054.6	Cstb	chr10:78425670-78427619	+	protein_coding	0.502645	1.41681	0.00249266	0.0264724	7.61265	7.11	186.33	215.305	184.027	134.515	136.802	140.166
ENSMUSG00000005057.13	Sh2b2	chr5:136218147-136246556	-	protein_coding	0.630518	1.54812	0.0178414	0.0755956	2.14415	1.51363	3.41028	3.42542	3.42525	2.47773	1.35438	1.84297
ENSMUSG00000005069.12	Pex5	chr6:124396816-124415067	-	protein_coding	0.253974	1.19249	0.162108	0.305907	3.44355	3.18958	10.8295	8.89486	10.0018	9.40492	8.47459	6.70332
ENSMUSG00000005078.16	Jkamp	chr12:72085589-72101461	+	protein_coding	0.194523	1.14435	0.379956	0.542037	3.79589	3.60137	10.1509	15.5212	13.5439	13.0171	10.4986	10.0933
ENSMUSG00000005087.17	Cd44	chr2:102811141-102901665	-	protein_coding	0.733911	1.66314	0.00477685	0.0369039	5.67169	4.93778	51.6049	53.3541	45.322	33.486	25.6408	30.3376
ENSMUSG00000005102.13	Eif2ak4	chr2:118388618-118475234	+	protein_coding	-0.286305	0.819999	0.00684003	0.0448333	1.8118	2.09811	2.42034	2.75271	2.37138	3.1994	3.44926	3.20054
ENSMUSG00000005103.12	Wdr1	chr5:38526813-38563221	-	protein_coding	0.527589	1.44152	0.000989838	0.0174602	4.74641	4.21882	25.7578	27.3125	24.5275	16.6929	17.5909	18.628
ENSMUSG00000005107.13	Slc2a9	chr5:38349273-38503143	-	protein_coding	0.210864	1.15738	0.0495186	0.143148	1.40155	1.19069	1.78346	1.63735	1.51173	1.40307	1.09452	1.3629
ENSMUSG00000005124.9	Wisp1	chr15:66891320-66923201	+	protein_coding	2.72006	6.58899	0.00437537	0.0351616	3.72887	1.00881	8.92697	14.9278	13.7411	0.13283	1.86506	1.51043
ENSMUSG00000005125.12	Ndrg1	chr15:66929321-66969640	-	protein_coding	0.76577	1.70028	0.00118993	0.0187876	4.18759	3.42182	17.8522	16.1741	17.6867	10.3103	10.3862	8.55781
ENSMUSG00000005131.3	4930550C14Rik	chr9:53405286-53432803	+	protein_coding	-0.223007	0.856778	0.399796	0.559568	1.41861	1.64162	1.02323	2.44963	1.73725	1.86322	2.4628	2.0637
ENSMUSG00000005142.10	Man2b1	chr8:85083270-85098282	+	protein_coding	1.14109	2.20548	0.000891039	0.0167683	4.84214	3.70104	29.1543	30.6428	23.7321	13.0336	10.9166	12.1538
ENSMUSG00000005148.7	Klf5	chr14:99298691-99313405	+	protein_coding	-0.673373	0.627039	0.0268824	0.097131	3.56481	4.23818	11.1352	9.52664	11.972	14.9917	22.9411	16.5558
ENSMUSG00000005150.16	Wdr83	chr8:85075035-85081306	-	protein_coding	0.267429	1.20366	0.201159	0.354606	2.47686	2.20943	5.44622	3.80304	4.57189	4.34769	3.66715	2.96364
ENSMUSG00000005161.15	Prdx2	chr8:84969587-84974834	+	protein_coding	0.192119	1.14244	0.0408912	0.126316	5.50443	5.31231	41.3544	46.8075	45.1961	39.603	39.9903	36.6929
ENSMUSG00000005198.15	Polr2a	chr11:69733997-69758637	-	protein_coding	-0.13955	0.907802	0.344727	0.508496	4.18797	4.32752	17.7579	17.951	16.0334	22.6445	16.9313	18.0898
ENSMUSG00000005204.12	Senp3	chr11:69673115-69682084	-	protein_coding	0.0351216	1.02464	0.7847	0.862824	3.74465	3.70953	11.9509	12.5655	12.7096	14.2106	11.8004	10.4993
ENSMUSG00000005225.15	Plekha8	chr6:54595111-54645839	+	protein_coding	0.310889	1.24047	0.00209931	0.0247049	1.76908	1.45819	2.50345	2.22333	2.5062	1.71384	1.8151	1.71518
ENSMUSG00000005233.16	Spc25	chr2:69193895-69206194	-	protein_coding	0.934948	1.91182	0.00117988	0.0187876	1.47854	0.543588	1.51038	1.91427	1.95788	0.561417	0.297226	0.528883
ENSMUSG00000005237.14	Dnah2	chr11:69420809-69549110	-	protein_coding	-0.0811953	0.945274	0.150481	0.292045	0.681664	0.762859	0.692464	0.556501	0.566517	0.645227	0.704015	0.742735
ENSMUSG00000005251.14	Ripk4	chr16:97741933-97763737	-	protein_coding	-0.450881	0.731596	0.0490876	0.142404	2.59168	3.04256	4.25442	5.61659	5.30034	5.95602	8.29273	7.65376
ENSMUSG00000005262.12	Ufd1l	chr16:18811779-18835261	+	protein_coding	0.232187	1.17461	0.0469358	0.138458	2.88638	2.6542	5.79286	7.05165	6.39137	5.6161	4.99649	5.2875
ENSMUSG00000005267.13	Zfp287	chr11:62700356-62731905	-	protein_coding	-0.133333	0.911723	0.0708367	0.179591	0.580378	0.713712	0.463474	0.484544	0.538706	0.551204	0.626705	0.748107
ENSMUSG00000005299.6	Letm1	chr5:33739673-33782817	-	protein_coding	0.0932978	1.06681	0.0922324	0.213263	2.83625	2.74295	6.10263	6.38553	5.94363	5.65462	5.45254	5.98678
ENSMUSG00000005312.14	Ubqln1	chr13:58176156-58215653	-	protein_coding	0.0323319	1.02266	0.733667	0.827716	5.16038	5.12804	32.1001	36.5753	35.7749	30.8452	36.0828	35.2134
ENSMUSG00000005320.9	Fgfr4	chr13:55152640-55168759	+	protein_coding	-0.949274	0.517893	0.00392032	0.0331496	2.90754	3.85681	7.31152	5.30463	7.06174	15.5439	12.417	12.7011
ENSMUSG00000005339.10	Fcer1a	chr1:173221284-173227214	-	protein_coding	0.0595007	1.04211	0.787101	0.864333	0.581201	0.5217	0.282991	0.488824	0.753112	0.723656	0.460143	0.175699
ENSMUSG00000005354.15	Txn2	chr15:77915047-77929006	-	protein_coding	-0.0672088	0.954483	0.461576	0.615385	3.08266	3.14987	6.57715	7.96673	7.94914	7.78133	7.74453	8.10584
ENSMUSG00000005360.14	Slc1a3	chr15:8634124-8710764	-	protein_coding	-0.495416	0.709357	0.00279196	0.0280894	2.65775	3.15316	4.98903	5.57662	5.38006	7.13878	8.28546	8.31593
ENSMUSG00000005362.14	Crbn	chr6:106780201-106800077	-	protein_coding	-0.00242021	0.998324	0.980446	0.987079	2.24539	2.24781	3.47085	3.96379	3.80378	4.11581	3.25172	3.92599
ENSMUSG00000005364.11	Il5ra	chr6:106710357-106749037	-	protein_coding	-0.16858	0.889718	0.192443	0.344825	0.414686	0.583266	0.310586	0.407684	0.283891	0.719275	0.380541	0.416925
ENSMUSG00000005370.3	Msh6	chr17:87975050-87990883	+	protein_coding	-0.0447047	0.969488	0.677044	0.788565	2.80454	2.84924	5.35414	6.55991	6.09863	6.73897	5.59727	6.32949
ENSMUSG00000005371.14	Fbxo11	chr17:87990859-88065291	-	protein_coding	-0.172037	0.887589	0.141533	0.280582	3.94486	4.1169	14.7263	14.8309	13.6701	18.3035	16.2841	14.6548
ENSMUSG00000005374.13	Tbl2	chr5:135149657-135165760	+	protein_coding	0.381121	1.30235	0.00722614	0.0459937	2.35647	1.97535	4.03443	4.14279	4.18748	2.71339	3.35823	2.75698
ENSMUSG00000005378.17	Wbscr22	chr5:135052957-135064959	-	protein_coding	0.0432077	1.0304	0.771285	0.853967	2.63645	2.59325	5.32068	6.04586	4.39831	5.56523	5.18894	4.40841
ENSMUSG00000005397.7	Nid1	chr13:13437602-13512275	+	protein_coding	1.09144	2.13087	6.42609e-05	0.00809834	6.19443	5.10299	70.9863	73.035	72.6961	32.9848	31.1212	36.1865
ENSMUSG00000005410.5	Mcm5	chr8:75109528-75128439	+	protein_coding	1.34491	2.54014	0.0002118	0.0107715	3.23666	1.89175	7.85114	9.0234	8.4402	3.20949	2.4959	2.47243
ENSMUSG00000005413.7	Hmox1	chr8:75093591-75100596	+	protein_coding	0.341275	1.26688	0.0194891	0.0800403	5.89593	5.55466	60.155	63.6893	52.3695	46.2748	43.8369	47.9881
ENSMUSG00000005417.17	Mprip	chr11:59661305-59780860	+	protein_coding	0.0872412	1.06234	0.270166	0.432603	5.21483	5.12759	38.0105	33.3901	37.1811	32.2552	34.2388	35.4582
ENSMUSG00000005442.13	Cic	chr7:25267704-25294159	+	protein_coding	0.128602	1.09323	0.65642	0.773033	2.79504	2.66644	7.06123	5.28126	5.60274	5.03399	3.87203	7.704
ENSMUSG00000005447.12	Pafah1b3	chr7:25295049-25297986	-	protein_coding	-0.481144	0.716409	0.0766737	0.189404	2.63039	3.11153	4.17875	6.4962	5.11523	8.57345	8.36191	6.20381
ENSMUSG00000005465.9	Il27ra	chr8:84030294-84042589	-	protein_coding	0.762457	1.69638	0.00798802	0.0483516	2.34217	1.57971	4.49973	4.34196	3.43758	2.41869	1.56038	2.0511
ENSMUSG00000005469.10	Prkaca	chr8:83972993-83996443	+	protein_coding	-0.0500723	0.965888	0.646088	0.764975	5.03585	5.08593	27.7921	35.3947	32.6912	32.6373	32.4728	33.7965
ENSMUSG00000005470.8	Asf1b	chr8:83955507-83970197	+	protein_coding	0.953955	1.93718	0.00699593	0.0452273	2.10788	1.15393	2.4706	4.37505	3.29357	1.27489	1.30808	1.09839
ENSMUSG00000005481.17	Ddx39	chr8:83715177-83726892	+	protein_coding	0.477737	1.39256	0.0134284	0.0642752	2.83351	2.35577	5.43848	7.21409	5.84805	4.33061	4.18993	3.84767
ENSMUSG00000005483.9	Dnajb1	chr8:83608175-83611902	+	protein_coding	-0.582826	0.667655	0.190312	0.342163	8.01766	8.60049	293.59	203.438	287.994	246.301	461.052	510.796
ENSMUSG00000005501.14	Usp40	chr1:87945119-88008551	-	protein_coding	0.132283	1.09603	0.17416	0.321355	1.6028	1.47051	1.8209	2.20366	2.10053	1.62017	1.99715	1.70999
ENSMUSG00000005505.12	Kbtbd4	chr2:90904740-90911626	+	protein_coding	-0.129754	0.913987	0.704511	0.808473	2.0852	2.21496	3.88135	1.8253	4.54016	3.11005	4.36237	3.54048
ENSMUSG00000005506.16	Celf1	chr2:90940382-91019497	+	protein_coding	0.0614808	1.04354	0.400378	0.559896	3.68982	3.62834	11.3487	12.786	11.6236	11.8224	11.6686	10.6419
ENSMUSG00000005510.9	Ndufs3	chr2:90894634-90904827	-	protein_coding	0.086728	1.06196	0.26258	0.424967	4.81165	4.72492	25.434	29.4148	26.5489	26.5128	24.8245	25.0292
ENSMUSG00000005514.14	Por	chr5:135670033-135735326	+	protein_coding	-0.496852	0.708652	0.0124391	0.0616145	5.60654	6.10339	52.1708	42.697	48.7837	61.0668	73.9469	68.8717
ENSMUSG00000005533.10	Igf1r	chr7:67952827-68233668	+	protein_coding	-0.227181	0.854302	0.00368702	0.0322696	2.55483	2.78201	4.59759	5.10256	4.93923	5.92236	5.89194	5.82044
ENSMUSG00000005534.10	Insr	chr8:3122061-3279617	-	protein_coding	-0.636037	0.643478	0.175071	0.322364	1.90233	2.53837	1.19453	4.12374	3.64568	4.81508	4.80033	4.81258
ENSMUSG00000005540.10	Fcer2a	chr8:3681737-3694175	-	protein_coding	-0.231323	0.851853	0.591443	0.720994	2.69845	2.92977	5.02992	8.06176	4.00517	10.4789	4.64122	5.83244
ENSMUSG00000005547.14	Cyp2a5	chr7:26835305-26843548	+	protein_coding	-0.16426	0.892386	0.601821	0.728835	4.01601	4.18027	12.6103	15.9147	17.3944	15.9471	24.4767	12.8012
ENSMUSG00000005566.14	Trim28	chr7:12999114-13031035	+	protein_coding	0.121543	1.0879	0.0648567	0.170354	4.79544	4.6739	27.1091	25.747	27.4835	25.4409	25.0028	23.191
ENSMUSG00000005575.16	Ube2m	chr7:13035120-13038275	-	protein_coding	-0.0377931	0.974144	0.904982	0.9417	4.09001	4.1278	17.4025	18.2374	12.9515	11.2172	20.5114	19.33
ENSMUSG00000005580.11	Adcy9	chr16:4287529-4420498	-	protein_coding	-0.243531	0.844675	0.101236	0.226039	1.51247	1.756	1.90772	1.94227	1.71433	2.66629	1.90471	2.61825
ENSMUSG00000005583.16	Mef2c	chr13:83504034-83667080	+	protein_coding	0.125276	1.09072	0.325314	0.489041	0.873315	0.748039	0.745692	1.11609	0.664103	0.736444	0.599939	0.705227
ENSMUSG00000005609.16	Ctr9	chr7:111028951-111056377	+	protein_coding	0.259747	1.19727	0.00318802	0.0298809	2.80285	2.54311	5.74115	5.85426	6.35419	4.8843	4.71454	4.88814
ENSMUSG00000005610.17	Eif4g2	chr7:111067750-111083030	-	protein_coding	0.173461	1.12776	0.00106279	0.0180109	6.05245	5.87899	65.2089	66.4626	64.4533	58.6936	58.306	56.575
ENSMUSG00000005611.15	Mrvi1	chr7:110868266-110982461	-	protein_coding	0.381684	1.30286	0.0631211	0.167253	2.08308	1.7014	3.43381	3.31944	2.97198	1.76046	2.21442	2.87644
ENSMUSG00000005615.14	Pcyt1a	chr16:32430921-32475070	+	protein_coding	-0.124055	0.917605	0.0231753	0.0888308	4.07242	4.19648	15.3372	16.2502	15.8964	16.685	17.6374	17.6986
ENSMUSG00000005621.11	Zfp592	chr7:80993681-81045164	+	protein_coding	0.0966508	1.06929	0.264686	0.426989	3.2071	3.11045	8.6519	7.5642	8.5279	7.07047	7.79018	8.08062
ENSMUSG00000005625.15	Psmd4	chr3:95032694-95042614	-	protein_coding	0.00991735	1.0069	0.92553	0.954742	4.83127	4.82135	25.1827	31.5586	26.0638	27.3095	26.6146	27.9095
ENSMUSG00000005656.8	Snx6	chr12:54746349-54795703	-	protein_coding	0.142618	1.10391	0.249607	0.410919	5.31525	5.17263	33.6608	42.3951	40.9632	34.7597	36.6216	33.8755
ENSMUSG00000005667.8	Mthfd2	chr6:83305691-83325908	-	protein_coding	1.13557	2.19706	0.00225931	0.0251948	2.66401	1.52844	4.64292	6.79158	4.79041	2.12708	1.6647	1.8809
ENSMUSG00000005672.12	Kit	chr5:75574916-75656722	+	protein_coding	-0.0558313	0.96204	0.838837	0.898051	3.43815	3.49398	11.6786	8.54188	9.52573	13.9532	7.67082	10.0302
ENSMUSG00000005674.9	Tomm40l	chr1:171216011-171222514	-	protein_coding	0.107766	1.07756	0.104318	0.230447	2.5163	2.40853	4.44585	4.81724	4.911	4.39802	4.05146	4.48872
ENSMUSG00000005681.12	Apoa2	chr1:171225054-171226379	+	protein_coding	0.504888	1.41901	0.0314674	0.106875	0.716865	0.211977	0.60601	0.454292	0.901052	0.224566	0.268972	0
ENSMUSG00000005682.8	Pan2	chr10:128303335-128321358	+	protein_coding	-0.213644	0.862356	0.0752238	0.186923	2.70058	2.91423	5.60225	5.66584	5.242	7.29255	6.62158	5.77761
ENSMUSG00000005683.7	Cs	chr10:128337832-128362479	+	protein_coding	0.338911	1.2648	0.00534854	0.0390453	5.88537	5.54646	54.4666	62.4211	57.716	47.1879	44.292	45.7729
ENSMUSG00000005686.16	Ampd3	chr7:110768206-110812405	+	protein_coding	0.171545	1.12626	0.193038	0.345473	2.12931	1.95776	3.35394	3.41306	3.35849	3.52171	2.60618	2.59491
ENSMUSG00000005687.14	Bcas2	chr3:103171655-103179166	+	protein_coding	0.0540068	1.03814	0.732042	0.82691	2.73493	2.68092	5.00061	5.76273	6.27062	5.2492	6.51601	4.61441
ENSMUSG00000005698.15	Ctcf	chr8:105636568-105682922	+	protein_coding	0.123007	1.089	0.461161	0.615181	4.1479	4.02489	14.0442	19.4308	17.1246	16.8353	13.7439	15.4037
ENSMUSG00000005699.15	Pard6a	chr8:105701154-105703493	+	protein_coding	-0.0351334	0.975941	0.709191	0.811671	2.32403	2.35916	3.70908	4.3164	4.01479	4.02004	4.64128	3.76925
ENSMUSG00000005705.10	Agrp	chr8:105566698-105637393	-	protein_coding	-0.234477	0.849993	0.284864	0.448537	1.13552	1.36999	0.88375	1.64486	1.12837	1.27204	2.04761	1.49373
ENSMUSG00000005716.16	Pvalb	chr15:78191114-78206400	-	protein_coding	0.603659	1.51957	0.0089237	0.0512957	0.725827	0.122168	0.845326	0.692629	0.44828	0.0773998	0	0.196609
ENSMUSG00000005718.7	Tfap4	chr16:4544661-4559720	-	protein_coding	-0.283459	0.821619	0.28533	0.448926	1.22917	1.51263	1.28316	1.76248	1.04275	2.68782	1.36361	1.66497
ENSMUSG00000005732.14	Ranbp1	chr16:18239784-18248732	-	protein_coding	0.370206	1.29254	0.0575918	0.157571	5.35514	4.98493	33.2403	46.2218	41.4121	30.6184	31.9712	29.4626
ENSMUSG00000005763.15	Cd247	chr1:165788681-165877277	+	protein_coding	0.380319	1.30163	0.104576	0.230831	1.69964	1.31932	2.28718	2.56902	1.92116	1.99668	1.03756	1.54515
ENSMUSG00000005774.12	Rfx5	chr3:94954075-94961561	+	protein_coding	0.139438	1.10148	0.727488	0.824309	1.84875	1.70931	3.52192	1.52534	3.09207	1.73839	1.6938	3.74025
ENSMUSG00000005779.12	Psmb4	chr3:94884093-94886961	-	protein_coding	0.058587	1.04145	0.148085	0.289308	6.25487	6.19629	72.5341	76.3639	77.2866	74.0073	70.9713	72.0369
ENSMUSG00000005800.2	Mmp8	chr9:7558429-7568486	+	protein_coding	1.26619	2.40525	0.0452122	0.134972	2.98682	1.72063	6.1273	9.38633	5.72941	3.05992	0.91756	3.59852
ENSMUSG00000005802.12	Slc30a4	chr2:122681233-122702663	-	protein_coding	0.452585	1.36849	0.00821933	0.0490297	3.25759	2.80501	7.78077	9.5426	8.44971	6.48486	5.89793	5.61106
ENSMUSG00000005803.14	Sqrdl	chr2:122765237-122809569	+	protein_coding	-0.504911	0.704704	0.000590018	0.0146524	3.66407	4.16898	11.5555	12.4614	11.052	17.519	16.7753	16.682
ENSMUSG00000005804.14	Bloc1s6	chr2:122738503-122749475	+	protein_coding	-0.053395	0.963666	0.903099	0.940839	1.94675	2.00014	4.8497	2.4099	1.87219	2.16313	2.48422	4.8088
ENSMUSG00000005813.12	Metap1	chr3:138458956-138489515	-	protein_coding	0.338134	1.26412	0.0116202	0.0591151	2.75724	2.41911	5.56508	5.62575	6.10496	3.92	4.78795	4.37255
ENSMUSG00000005823.8	Gpr108	chr17:57234914-57247641	-	protein_coding	0.0301189	1.0211	0.574668	0.707522	5.00863	4.97851	30.9006	30.9119	31.771	30.3402	28.8693	32.4745
ENSMUSG00000005824.6	Tnfsf14	chr17:57189492-57194189	-	protein_coding	0.464162	1.37952	0.052446	0.148277	1.65973	1.19557	2.29278	2.61529	1.64959	1.40531	0.981836	1.52037
ENSMUSG00000005836.8	Gata6	chr18:11052510-11085635	+	protein_coding	-0.770517	0.586207	0.00138306	0.020104	3.29053	4.06105	7.97003	8.9642	9.48111	14.5272	17.3535	15.3184
ENSMUSG00000005846.11	Rsl1d1	chr16:11192970-11203331	-	protein_coding	0.255242	1.19354	0.0460868	0.136738	4.90543	4.65019	26.4913	32.013	28.6595	23.2799	25.7628	23.3647
ENSMUSG00000005871.14	Apc	chr18:34220924-34322189	+	protein_coding	0.409708	1.32842	0.564593	0.699277	2.63639	2.22668	5.03828	5.63339	5.00136	6.35977	6.34608	0.896596
ENSMUSG00000005873.5	Reep5	chr18:34344889-34373415	-	protein_coding	0.0548238	1.03873	0.430699	0.588586	6.05235	5.99752	60.6381	69.042	66.703	60.4031	63.5711	64.7773
ENSMUSG00000005881.13	Ergic3	chr2:156008045-156018279	+	protein_coding	0.0955166	1.06845	0.125153	0.259744	5.64655	5.55103	51.7137	46.6209	49.0749	45.5831	47.4693	44.6442
ENSMUSG00000005882.18	Uqcc1	chr2:155846894-155930310	-	protein_coding	-0.514615	0.69998	0.0271024	0.0977673	1.79745	2.31206	1.94684	2.45432	3.12609	4.18005	3.59504	4.14491
ENSMUSG00000005886.14	Ncoa2	chr1:13139105-13374083	-	protein_coding	-0.101841	0.931843	0.214131	0.37056	1.97107	2.07291	2.79194	3.25118	2.7384	3.42464	3.10517	3.10034
ENSMUSG00000005893.14	Nr2c2	chr6:92091390-92174294	+	protein_coding	-0.0834086	0.943825	0.449469	0.605132	2.06738	2.15079	2.96405	3.51849	3.11056	3.96963	3.13408	3.26243
ENSMUSG00000005897.14	Nr2c1	chr10:94148023-94197211	+	protein_coding	-0.0685944	0.953567	0.457015	0.611818	1.88844	1.95703	2.47558	3.09511	2.56565	2.90854	2.69225	3.05577
ENSMUSG00000005899.12	Smpd4	chr16:17619354-17644828	+	protein_coding	-0.055959	0.961955	0.623819	0.746349	1.8708	1.92676	3.00559	2.85377	2.16921	2.87427	2.75969	2.77309
ENSMUSG00000005907.14	Pex1	chr5:3596066-3637232	+	protein_coding	-0.0299764	0.979436	0.703566	0.807838	0.972493	1.00247	0.801561	0.968431	1.13049	1.06182	0.956272	0.993608
ENSMUSG00000005936.18	Kctd20	chr17:28951950-28969549	+	protein_coding	0.590232	1.50549	0.484496	0.635278	3.74491	3.15467	5.9068	17.5777	17.7809	17.3547	3.3517	7.8419
ENSMUSG00000005947.11	Itgae	chr11:73090583-73147446	+	protein_coding	1.43834	2.7101	0.000495518	0.0138931	2.35416	0.915814	4.16227	4.9649	3.34081	0.948241	0.77849	0.938064
ENSMUSG00000005949.9	Ctns	chr11:73183596-73199042	-	protein_coding	0.0907833	1.06495	0.339207	0.503321	2.73236	2.64158	5.23007	6.4071	5.35955	5.2108	5.47061	5.04629
ENSMUSG00000005950.14	P2rx5	chr11:73160421-73172685	+	protein_coding	-0.501327	0.706457	0.00418147	0.0344924	1.40008	1.9014	1.618	1.67752	1.62236	2.32388	2.99756	2.92372
ENSMUSG00000005951.13	Shpk	chr11:73199460-73224511	+	protein_coding	-0.0497118	0.966129	0.354476	0.518422	1.32288	1.37259	1.47335	1.62721	1.40933	1.69857	1.5405	1.53232
ENSMUSG00000005958.14	Ephb3	chr16:21204755-21223305	+	protein_coding	-0.100993	0.932391	0.210421	0.365759	2.18095	2.28195	3.27865	3.84696	3.49595	3.64005	4.14058	3.82246
ENSMUSG00000005968.14	Tuft1	chr3:94612757-94658872	-	protein_coding	-1.07482	0.47473	0.00520715	0.0385476	2.4135	3.48832	4.10205	3.40075	5.73504	9.23244	11.1801	10.3408
ENSMUSG00000005973.6	Rcn1	chr2:105386291-105399319	-	protein_coding	0.287818	1.22079	0.0292111	0.102155	5.63071	5.34289	43.9193	49.8362	52.2636	37.7768	42.1502	38.9536
ENSMUSG00000005981.11	Trap1	chr16:4039971-4077827	-	protein_coding	0.0328187	1.02301	0.576805	0.708879	4.65869	4.62587	24.7575	23.2562	24.7925	22.28	23.928	24.9365
ENSMUSG00000005982.13	Naa60	chr16:3872375-3904780	+	protein_coding	0.396221	1.31606	0.415211	0.573811	3.07804	2.68182	5.31263	6.50073	11.7184	4.17657	8.90268	4.1538
ENSMUSG00000005983.15	1700037C18Rik	chr16:3895179-3908689	-	protein_coding	-0.0563427	0.961699	0.82457	0.889205	1.49627	1.55261	2.0254	2.26022	1.27634	1.31154	2.4973	2.12259
ENSMUSG00000005986.15	Ankrd13d	chr19:4270180-4283137	-	protein_coding	-0.20317	0.86864	0.016979	0.0734422	1.33033	1.5335	1.62418	1.54994	1.37619	1.92241	1.98093	1.78479
ENSMUSG00000006005.17	Tpr	chr1:150392838-150449935	+	protein_coding	0.339061	1.26493	0.0035141	0.031449	3.92009	3.58103	13.7689	14.9351	13.7397	11.5476	10.3819	11.0009
ENSMUSG00000006010.14	BC003331	chr1:150361305-150393080	-	protein_coding	0.150172	1.1097	0.283187	0.446837	3.74083	3.59065	10.6941	13.8156	12.7916	11.2563	11.9263	10.0369
ENSMUSG00000006014.16	Prg4	chr1:150449412-150466165	-	protein_coding	0.968481	1.95678	0.000616044	0.0148501	1.23921	0.270727	1.46994	1.55652	1.08344	0.160645	0.270507	0.190731
ENSMUSG00000006019.15	Dhx34	chr7:16197147-16222037	-	protein_coding	-0.086735	0.941651	0.0924192	0.213575	2.0671	2.15383	3.02427	3.36455	3.18936	3.32798	3.52514	3.49974
ENSMUSG00000006021.5	Kptn	chr7:16119895-16127516	+	protein_coding	-0.0435439	0.970269	0.606561	0.732586	2.19974	2.24328	3.67979	3.52115	3.58231	4.09123	3.88349	3.26904
ENSMUSG00000006024.13	Napa	chr7:16098458-16117975	+	protein_coding	0.0248089	1.01734	0.676503	0.788326	4.60891	4.5841	21.6807	24.0139	24.6106	23.2462	22.5594	23.1571
ENSMUSG00000006050.11	Sra1	chr18:36666681-36679366	-	protein_coding	0.152011	1.11112	0.056547	0.15577	3.66699	3.51498	11.1004	11.9587	12.0696	11.0017	9.78388	10.5432
ENSMUSG00000006056.13	Calcoco2	chr11:96099326-96111964	-	protein_coding	-0.111682	0.925508	0.411812	0.570457	0.666768	0.77845	0.425801	0.590517	0.764227	0.535382	0.759186	0.868454
ENSMUSG00000006057.15	Atp5g1	chr11:96068852-96075670	-	protein_coding	0.236541	1.17816	0.00950567	0.0531492	3.32107	3.08453	8.8891	9.08681	9.00717	7.91476	7.62756	6.93608
ENSMUSG00000006058.10	Snf8	chr11:96034885-96047430	+	protein_coding	0.210899	1.15741	0.14013	0.279005	4.13286	3.92196	14.14	18.8441	16.9715	14.4267	14.1109	13.9388
ENSMUSG00000006095.12	Tbcb	chr7:30224131-30232272	-	protein_coding	0.260896	1.19822	0.0764352	0.188946	4.80596	4.54507	24.3137	30.2691	26.6533	24.0135	20.4393	22.7257
ENSMUSG00000006127.9	Inpp5k	chr11:75630988-75648871	+	protein_coding	-0.363822	0.777103	0.0160043	0.0709273	2.22055	2.58437	3.97755	3.64093	3.38261	5.58616	4.52601	4.92753
ENSMUSG00000006134.3	Crkl	chr16:17451987-17486255	+	protein_coding	0.0519004	1.03663	0.470489	0.622522	3.34488	3.29298	9.30916	9.61475	8.58513	8.67476	8.31973	9.4428
ENSMUSG00000006154.13	Eps8l1	chr7:4460674-4480487	+	protein_coding	-0.396901	0.759488	0.0101747	0.0552236	2.08085	2.47775	3.43861	2.99188	3.27333	4.34425	5.16976	4.24172
ENSMUSG00000006169.19	Clint1	chr11:45852051-45910625	+	protein_coding	0.213532	1.15952	0.00822911	0.0490524	4.12144	3.90791	16.4868	16.9365	15.8107	14.6169	13.3815	14.0589
ENSMUSG00000006191.17	Cdkal1	chr13:29191746-29855674	-	protein_coding	-0.0142984	0.990138	0.776399	0.857104	1.05427	1.06856	0.989929	1.18471	1.06	1.03127	1.10165	1.16113
ENSMUSG00000006205.13	Htra1	chr7:130936111-130985660	+	protein_coding	0.088282	1.0631	0.546937	0.68511	4.79785	4.70956	24.6728	25.9032	30.1609	21.6313	27.092	27.1752
ENSMUSG00000006215.12	Zbtb17	chr4:141444654-141467930	+	protein_coding	0.113978	1.08221	0.3442	0.508095	2.41406	2.30008	4.43544	3.85115	4.74156	3.66549	4.49209	3.66169
ENSMUSG00000006218.4	Fam131c	chr4:141368220-141384175	+	protein_coding	-0.135784	0.910175	0.282592	0.446326	0.746514	0.882298	0.901212	0.639361	0.515179	0.713701	0.907608	0.915887
ENSMUSG00000006219.12	Fblim1	chr4:141576062-141606096	-	protein_coding	0.536915	1.45087	0.0188089	0.0782469	5.15507	4.61816	33.9635	34.2509	35.7038	19.7395	23.6697	27.9502
ENSMUSG00000006221.7	Hspb7	chr4:141420779-141425311	+	protein_coding	0.90601	1.87386	0.0294932	0.102748	3.32163	2.41562	7.71457	9.5021	9.91961	3.08075	4.00541	6.43603
ENSMUSG00000006235.5	Epor	chr9:21958899-21963576	-	protein_coding	-0.298804	0.812926	0.193078	0.345473	0.665614	0.964418	0.547561	0.766149	0.460275	0.925709	0.596169	1.41706
ENSMUSG00000006241.15	Ccdc159	chr9:21927471-21935872	+	protein_coding	0.0937295	1.06713	0.265096	0.427356	1.29539	1.20166	1.59184	1.4991	1.28277	1.19226	1.26491	1.45055
ENSMUSG00000006262.15	Mob1b	chr5:88720855-88764220	+	protein_coding	-0.174062	0.886344	0.306724	0.471002	2.13405	2.30812	2.62643	4.13228	3.54415	3.80319	4.08184	3.97606
ENSMUSG00000006269.7	Atp6v1b1	chr6:83742990-83758855	+	protein_coding	-0.406866	0.75426	0.0375103	0.119667	0.332981	0.739847	0.22917	0.32183	0.230054	0.839586	0.81035	0.39851
ENSMUSG00000006273.14	Atp6v1b2	chr8:69088646-69113711	+	protein_coding	0.0460199	1.03241	0.540815	0.679844	4.77268	4.72666	25.8304	28.5695	24.7446	24.221	26.0172	26.2393
ENSMUSG00000006276.9	Eps15l1	chr8:72341001-72421474	-	protein_coding	0.108223	1.0779	0.163573	0.307717	3.70955	3.60133	13.0005	11.1626	12.1489	11.0295	11.5372	10.8543
ENSMUSG00000006281.7	Tep1	chr14:50824062-50870560	-	protein_coding	0.457188	1.37286	0.00625774	0.0426846	2.79729	2.3401	5.7365	6.73922	5.4428	4.29424	4.03212	3.87269
ENSMUSG00000006288.7	Ttc5	chr14:50765415-50785518	-	protein_coding	-0.0297113	0.979616	0.660271	0.775735	3.94627	3.97598	13.2576	15.3242	14.7383	14.9125	15.0582	14.2488
ENSMUSG00000006289.14	Osgep	chr14:50906478-50924893	-	protein_coding	-0.146824	0.903237	0.113627	0.244538	3.00478	3.1516	7.10496	6.78349	7.19705	7.39098	8.77314	7.55719
ENSMUSG00000006299.13	Aamp	chr1:74279840-74284738	-	protein_coding	0.00272498	1.00189	0.951466	0.970836	5.3896	5.38688	41.4753	38.8402	42.5351	40.6796	41.8164	40.0491
ENSMUSG00000006301.17	Tmbim1	chr1:74288247-74305622	-	protein_coding	-0.487589	0.713216	0.118849	0.251691	3.48143	3.96901	7.35606	10.1112	14.0064	15.411	14.4282	14.1679
ENSMUSG00000006304.14	Arpc2	chr1:74236084-74268209	+	protein_coding	0.404847	1.32395	0.00172641	0.0221211	7.24884	6.84399	148.589	156.99	147.876	118.934	106.806	116.261
ENSMUSG00000006307.16	Kmt2b	chr7:30568858-30588726	-	protein_coding	-0.265553	0.83188	0.0832202	0.199558	2.20598	2.47153	4.2131	3.4104	3.27194	4.95313	4.70621	4.02255
ENSMUSG00000006310.10	Zbtb32	chr7:30589681-30598909	-	protein_coding	0.138251	1.10057	0.363175	0.526554	0.864072	0.725822	0.850881	0.989287	0.637793	0.895529	0.468123	0.625509
ENSMUSG00000006313.5	Upk1a	chr7:30603092-30612847	-	protein_coding	-0.30479	0.80956	0.186706	0.337413	0.54143	0.84622	0.271467	0.44574	0.677122	0.575715	1.21684	0.663414
ENSMUSG00000006315.9	Tmem147	chr7:30727701-30729540	-	protein_coding	-0.211964	0.863361	0.0886226	0.207662	4.59194	4.80391	23.4281	24.1407	21.8385	27.0718	29.8644	24.1554
ENSMUSG00000006333.14	Rps9	chr7:3703993-3706897	+	protein_coding	-0.286001	0.820172	0.0383662	0.121274	7.51871	7.80472	204.606	170.182	174.219	235.788	220.275	212.338
ENSMUSG00000006335.16	Tfpt	chr7:3620324-3629929	-	protein_coding	-0.103004	0.931092	0.59736	0.72541	3.30125	3.40425	7.2106	10.7972	8.88935	9.49613	10.9526	8.4592
ENSMUSG00000006342.14	Susd2	chr10:75636619-75644008	-	protein_coding	0.102794	1.07385	0.594102	0.722895	3.57591	3.47311	10.8971	9.50644	12.5664	9.39156	8.77285	12.4844
ENSMUSG00000006344.16	Ggt5	chr10:75589340-75617200	+	protein_coding	-0.765872	0.588098	0.000830095	0.0163881	1.58718	2.35306	2.04353	2.20638	1.77957	3.94819	4.54562	3.85988
ENSMUSG00000006345.10	Ggt1	chr10:75561604-75586200	+	protein_coding	-0.265169	0.832101	0.0103207	0.0555213	0.761469	1.02664	0.624098	0.685935	0.779188	1.15875	1.01073	0.94801
ENSMUSG00000006356.10	Crip2	chr12:113140236-113145506	+	protein_coding	-0.55173	0.682202	0.00206365	0.0244209	6.72329	7.27502	103.78	96.8993	113.996	146.018	159.604	156.353
ENSMUSG00000006360.11	Crip1	chr12:113146316-113153879	+	protein_coding	0.0158141	1.01102	0.842212	0.900258	6.16593	6.15011	76.0868	66.6664	69.9633	73.4129	71.5583	65.339
ENSMUSG00000006362.15	Cbfa2t3	chr8:122628739-122699109	-	protein_coding	-0.255536	0.837676	0.172279	0.319173	2.85571	3.11125	7.69024	5.38882	5.83146	8.57694	7.14589	7.27128
ENSMUSG00000006369.14	Fbln1	chr15:85205949-85286535	+	protein_coding	-0.0761744	0.94857	0.701313	0.80649	6.09212	6.1683	73.4609	54.0592	76.4419	62.4027	71.8841	79.4981
ENSMUSG00000006373.10	Pgrmc1	chrX:36598206-36606079	+	protein_coding	-0.27911	0.824099	0.0231635	0.0888308	6.38165	6.66076	76.2689	85.9004	85.3329	93.8335	107.28	99.8684
ENSMUSG00000006378.13	Gcat	chr15:79030874-79043558	+	protein_coding	-0.798698	0.574868	0.000253672	0.0113042	1.53226	2.33096	1.68239	2.1226	1.88887	4.0161	4.13142	3.94834
ENSMUSG00000006386.15	Tek	chr4:94739289-94874976	+	protein_coding	-0.561325	0.67768	0.141025	0.279973	4.85374	5.41507	35.7815	22.2258	27.2987	56.715	31.6194	40.2601
ENSMUSG00000006390.15	Elovl1	chr4:118428093-118432953	+	protein_coding	-0.938029	0.521945	0.000387247	0.0124803	5.72748	6.66551	54.6878	50.3515	51.0132	90.5757	103.268	108.552
ENSMUSG00000006392.16	Med8	chr4:118409337-118415782	+	protein_coding	-0.18058	0.882348	0.227879	0.385901	3.29057	3.47115	7.24399	10.0089	9.32293	10.0478	10.2468	9.97634
ENSMUSG00000006398.15	Cdc20	chr4:118432901-118437352	-	protein_coding	1.51335	2.85471	0.00101259	0.0175973	3.81512	2.30178	11.6505	14.131	13.5688	4.5741	2.9638	4.42532
ENSMUSG00000006403.12	Adamts4	chr1:171250421-171260637	+	protein_coding	0.668664	1.5896	0.000448927	0.0134104	4.49388	3.82522	21.9873	21.2353	21.3795	14.0537	12.0563	13.4895
ENSMUSG00000006411.12	Nectin4	chr1:171370099-171388598	+	protein_coding	-0.622457	0.649564	0.0102293	0.0553374	1.99125	2.61371	2.49642	3.52994	2.96793	4.46338	5.57993	5.37871
ENSMUSG00000006412.10	Pfdn2	chr1:171345670-171359254	+	protein_coding	-0.376204	0.770462	0.0309366	0.105716	4.40377	4.77997	18.0965	23.4025	19.3521	27.2919	27.405	24.804
ENSMUSG00000006418.17	Rnf114	chr2:167492645-167516173	+	protein_coding	-0.227203	0.854289	0.010758	0.0568685	4.49507	4.72227	21.9664	21.9544	20.7516	27.0245	24.6144	24.622
ENSMUSG00000006423.15	C330007P06Rik	chrX:36823737-36874111	-	protein_coding	-0.0566885	0.961468	0.693851	0.800627	2.88044	2.93713	5.40742	7.73492	6.1344	6.88823	6.38963	6.70712
ENSMUSG00000006435.15	Neurl1a	chr19:47178820-47259440	+	protein_coding	-0.00894029	0.993822	0.86364	0.914768	1.68475	1.69369	2.24302	2.14285	2.25996	2.09133	2.4398	2.18332
ENSMUSG00000006442.10	Srm	chr4:148591503-148594993	+	protein_coding	0.914573	1.88501	0.000251617	0.0113042	4.31582	3.40124	17.9603	18.1063	20.8046	9.29982	9.31861	10.0963
ENSMUSG00000006445.3	Epha2	chr4:141301240-141329384	+	protein_coding	-0.342959	0.788423	0.101674	0.226651	4.37382	4.71678	22.9502	16.124	20.7289	27.7697	25.2815	23.0486
ENSMUSG00000006456.10	Rbm14	chr19:4800569-4811634	-	protein_coding	0.237349	1.17882	0.360818	0.524326	2.93058	2.69323	6.83103	6.36186	6.68726	7.04816	3.75237	6.07333
ENSMUSG00000006457.3	Actn3	chr19:4861223-4877909	-	protein_coding	0.163051	1.11965	0.0723776	0.181885	0.601398	0.438347	0.511912	0.444677	0.598894	0.276653	0.446724	0.347126
ENSMUSG00000006463.13	Zdhhc24	chr19:4878668-4885397	+	protein_coding	0.161228	1.11824	0.131595	0.268015	1.9464	1.78518	3.03404	2.9709	2.57394	2.70372	2.17044	2.48671
ENSMUSG00000006464.8	Bbs1	chr19:4886898-4906627	-	protein_coding	-0.1381	0.908715	0.0204623	0.0823379	1.68469	1.82279	2.14407	2.37329	2.1324	2.58824	2.54643	2.4791
ENSMUSG00000006471.17	Ndor1	chr2:25244821-25256022	-	protein_coding	-0.0913241	0.938661	0.426685	0.584461	1.9336	2.02492	2.61633	2.87782	2.97519	3.57172	2.64075	3.04965
ENSMUSG00000006476.19	Nsmf	chr2:25054355-25062881	+	protein_coding	0.182269	1.13467	0.468516	0.621017	2.4329	2.25063	4.79548	3.18758	5.48749	4.42418	3.93411	3.02699
ENSMUSG00000006494.11	Pdk1	chr2:71873224-71903858	+	protein_coding	-0.295199	0.81496	0.0392286	0.122865	1.84223	2.13743	2.32454	3.07727	2.40094	3.48272	3.49993	3.22224
ENSMUSG00000006498.16	Ptbp1	chr10:79854427-79864771	+	protein_coding	-0.212305	0.863157	0.564292	0.69905	4.49078	4.70309	24.1346	19.5281	21.0272	19.8447	40.0002	19.679
ENSMUSG00000006517.4	Mvd	chr8:122433596-122443422	-	protein_coding	0.162523	1.11924	0.264236	0.426568	3.51462	3.3521	9.07832	11.8596	10.5187	8.36461	10.1632	9.18515
ENSMUSG00000006519.10	Cyba	chr8:122424772-122432940	-	protein_coding	0.423137	1.34084	0.0689293	0.17661	7.78006	7.35692	224.917	241.859	192.547	197.28	142.028	154.332
ENSMUSG00000006522.15	Itih3	chr14:30908573-30923760	-	protein_coding	0.580591	1.49546	0.0114608	0.0586193	1.69446	1.11386	2.51073	1.98391	2.23641	0.986514	1.01832	1.52835
ENSMUSG00000006526.11	Tmem110	chr14:30825590-30876986	+	protein_coding	-0.822515	0.565455	0.00232597	0.0254656	3.07974	3.90225	7.75398	8.20328	6.5012	12.5087	15.341	14.1423
ENSMUSG00000006527.14	Sfmbt1	chr14:30714849-30822713	+	protein_coding	0.380216	1.30154	0.147122	0.288162	1.96546	1.58524	2.87664	3.15264	2.70002	2.3278	2.58899	1.26196
ENSMUSG00000006529.14	Itih1	chr14:30929180-30943289	-	protein_coding	-0.640675	0.641413	0.00134299	0.0199267	0.340966	0.981641	0.152407	0.295305	0.361272	0.878407	1.00205	1.04761
ENSMUSG00000006567.11	Atp7b	chr8:21992785-22060305	-	protein_coding	-1.43815	0.36904	0.000168763	0.010405	1.53098	2.96913	1.70495	2.033	1.9416	6.45899	7.90245	6.23113
ENSMUSG00000006575.14	Rundc3a	chr11:102393403-102402555	+	protein_coding	0.265468	1.20203	0.00643458	0.0432992	0.64491	0.379442	0.478972	0.606334	0.609222	0.254712	0.352201	0.297432
ENSMUSG00000006576.16	Slc4a3	chr1:75546266-75562172	+	protein_coding	-0.0254679	0.982502	0.797903	0.871365	1.49843	1.5239	1.71567	1.75768	2.01161	1.58516	2.12335	1.94517
ENSMUSG00000006585.2	Cdt1	chr8:122568015-122573128	+	protein_coding	0.190652	1.14128	0.371783	0.534276	2.88394	2.69329	6.46013	7.05807	5.69082	7.18501	4.98177	4.52627
ENSMUSG00000006586.15	Runx1t1	chr4:13743436-13893649	+	protein_coding	-0.231139	0.851962	0.566986	0.700992	1.0007	1.23184	1.17806	0.362598	1.69951	0.733763	1.51444	1.97187
ENSMUSG00000006589.7	Aprt	chr8:122574637-122576907	-	protein_coding	0.409732	1.32844	0.0208119	0.0831405	6.07272	5.66298	58.2235	73.704	67.924	52.8733	46.6553	49.6639
ENSMUSG00000006599.13	Gtf2h1	chr7:46796103-46823800	+	protein_coding	0.306785	1.23695	0.0395789	0.123426	3.91679	3.61	12.241	15.2458	15.0158	11.3479	11.6751	10.6309
ENSMUSG00000006611.14	Hfe	chr13:23702034-23710854	-	protein_coding	0.008506	1.00591	0.934653	0.960416	3.57242	3.56392	10.8277	11.9599	9.98296	11.9553	10.0293	10.5756
ENSMUSG00000006641.12	Slc5a6	chr5:31036036-31048924	-	protein_coding	0.0847868	1.06053	0.271206	0.433811	1.41717	1.33239	1.49712	1.80294	1.72133	1.57265	1.61713	1.37169
ENSMUSG00000006651.8	Aplp1	chr7:30434982-30445535	-	protein_coding	0.321739	1.24984	0.000910314	0.0168912	2.07993	1.75819	3.09165	3.26553	3.33002	2.26638	2.48296	2.40241
ENSMUSG00000006673.14	Qrich1	chr9:108516806-108560163	+	protein_coding	-0.0103205	0.992872	0.93304	0.959358	2.87124	2.88156	5.49371	6.67517	6.85977	5.81673	6.20373	7.15036
ENSMUSG00000006675.10	P4htm	chr9:108578862-108597667	-	protein_coding	-0.565163	0.675879	0.000807373	0.0161299	1.57797	2.14314	1.90313	1.9918	2.06375	3.09688	3.69804	3.47792
ENSMUSG00000006676.16	Usp19	chr9:108490602-108502337	+	protein_coding	-0.0961049	0.935555	0.129857	0.265865	3.86558	3.96168	14.1364	12.9597	13.6577	15.4008	14.0858	14.2871
ENSMUSG00000006678.6	Pola1	chrX:93304767-93632155	-	protein_coding	0.370053	1.2924	0.00744742	0.0468563	1.38778	1.01773	1.47977	1.89171	1.49877	1.07009	1.00333	1.00151
ENSMUSG00000006699.17	Cdc42	chr4:137319696-137357720	-	protein_coding	0.200762	1.1493	0.0260295	0.0953401	7.39613	7.19537	161.024	176.806	164.9	153.558	138.799	144.703
ENSMUSG00000006705.12	Pknox1	chr17:31564749-31607684	+	protein_coding	0.217337	1.16259	0.0973572	0.220401	2.49514	2.27781	5.02675	4.51606	4.39048	4.34958	3.91679	3.33574
ENSMUSG00000006711.15	D130043K22Rik	chr13:24845135-24901270	+	protein_coding	-0.131922	0.912615	0.115986	0.248089	0.588115	0.720037	0.5613	0.477967	0.472211	0.727136	0.516224	0.706746
ENSMUSG00000006715.11	Gmnn	chr13:24751845-24761923	-	protein_coding	0.183359	1.13552	0.228659	0.386625	2.78345	2.60009	5.82795	6.72874	5.18453	4.89237	5.82905	4.53945
ENSMUSG00000006717.6	Acot13	chr13:24817948-24831517	-	protein_coding	-0.318375	0.801973	0.170338	0.316497	5.03651	5.35488	25.1911	39.6393	32.2141	37.8421	42.9354	39.1629
ENSMUSG00000006728.12	Cdk4	chr10:127063534-127067920	+	protein_coding	0.52824	1.44217	0.00429135	0.0348838	4.51655	3.98831	24.266	20.7288	20.8413	13.9808	14.6262	16.0771
ENSMUSG00000006731.9	B4galnt1	chr10:127165156-127172340	+	protein_coding	0.30496	1.23538	0.0358558	0.116152	5.17181	4.86685	35.0684	36.5128	33.6184	31.9865	25.6059	27.3069
ENSMUSG00000006732.14	Mettl1	chr10:127041414-127046365	+	protein_coding	0.216608	1.162	0.0670905	0.17375	2.69719	2.48059	4.96297	5.81179	5.71559	4.31318	4.38262	5.07916
ENSMUSG00000006736.8	Tspan31	chr10:127067317-127070261	-	protein_coding	0.388077	1.30865	0.00346167	0.0312177	6.29971	5.91164	74.0762	78.1516	81.271	55.4696	62.5424	59.7942
ENSMUSG00000006740.13	Kif5b	chr18:6201002-6242174	-	protein_coding	0.187197	1.13855	0.182567	0.332161	4.87755	4.69036	24.6822	32.0138	28.96	23.2174	26.1695	25.158
ENSMUSG00000006763.14	Saal1	chr7:46686108-46710680	-	protein_coding	0.152298	1.11134	0.286208	0.449748	1.39793	1.24563	1.31503	1.88243	1.74248	1.47482	1.12812	1.53152
ENSMUSG00000006777.7	Krt23	chr11:99477974-99493137	-	protein_coding	-1.80079	0.287017	0.000429364	0.013096	2.6369	4.43769	4.16044	5.83114	5.82623	18.3061	23.556	20.4677
ENSMUSG00000006782.16	Cnp	chr11:100574904-100591729	+	protein_coding	0.00105325	1.00073	0.994311	0.996068	4.09134	4.09029	16.5935	17.2085	14.4605	19.0112	14.2552	15.1885
ENSMUSG00000006784.14	Ttc25	chr11:100545607-100572568	+	protein_coding	-0.36368	0.77718	0.00776208	0.0477258	1.60591	1.96959	1.81201	2.32527	2.01602	2.8138	3.01961	2.91897
ENSMUSG00000006800.13	Sulf2	chr2:166073089-166155663	-	protein_coding	0.665048	1.58562	0.00339762	0.0309114	3.72206	3.05702	11.1025	11.6553	14.0041	6.8389	7.31917	7.83946
ENSMUSG00000006818.4	Sod2	chr17:13007839-13018119	+	protein_coding	0.203715	1.15166	0.0365307	0.117695	5.1328	4.92908	32.6279	36.2879	33.4436	30.7134	30.2684	27.5138
ENSMUSG00000006850.7	Tmco6	chr18:36735068-36742391	+	protein_coding	-0.332076	0.794393	0.0177255	0.0753053	2.62475	2.95683	4.77121	5.63158	5.13063	7.40388	6.69762	6.23514
ENSMUSG00000006906.10	Stambp	chr6:83543211-83572729	-	protein_coding	-0.162823	0.893275	0.274705	0.437615	1.34409	1.50692	1.79135	1.48505	1.35879	2.00497	1.45405	2.11284
ENSMUSG00000006920.14	Ezh1	chr11:101191115-101226463	-	protein_coding	-0.379561	0.768671	0.0126884	0.062186	2.75918	3.13874	5.97109	5.97301	5.38365	8.78105	7.18851	7.53057
ENSMUSG00000006930.15	Hap1	chr11:100347327-100356128	-	protein_coding	-0.269475	0.829621	0.0604055	0.162319	1.26195	1.53143	1.72771	1.36954	1.13399	1.84884	1.86911	1.95529
ENSMUSG00000006931.15	P3h4	chr11:100408456-100414836	-	protein_coding	0.256956	1.19496	0.096974	0.219958	4.26971	4.01275	15.4846	19.7786	19.9525	14.3659	15.4154	15.675
ENSMUSG00000006932.16	Ctnnb1	chr9:120929216-120960507	+	protein_coding	-0.698852	0.616062	0.145567	0.285951	6.22562	6.92447	97.2334	95.7492	43.0948	115.416	132.248	114.544
ENSMUSG00000006941.4	Eif1b	chr9:120492606-120495327	+	protein_coding	-0.0336769	0.976927	0.796066	0.870232	5.53404	5.56772	38.5534	48.8655	49.4374	47.0997	48.4944	43.818
ENSMUSG00000006958.13	Chrd	chr16:20733127-20742384	+	protein_coding	0.105105	1.07557	0.364227	0.527615	0.936304	0.831198	0.779865	0.930034	1.03993	0.598435	0.796762	0.960928
ENSMUSG00000006998.15	Psmd2	chr16:20651652-20663414	+	protein_coding	0.483748	1.39837	7.965e-05	0.00834834	5.51677	5.03302	43.0452	45.8779	45.4809	32.1029	31.4538	31.6694
ENSMUSG00000007029.16	Vars	chr17:35000987-35016322	+	protein_coding	0.310762	1.24036	0.0206772	0.0828703	3.7098	3.39904	12.9279	12.2761	11.1152	10.4424	9.00775	9.25143
ENSMUSG00000007030.8	Vwa7	chr17:35016579-35026741	+	protein_coding	-0.0316782	0.978282	0.51697	0.661143	0.743063	0.774741	0.617968	0.694874	0.7098	0.782055	0.631256	0.722732
ENSMUSG00000007033.4	Hspa1l	chr17:34972703-34979285	+	protein_coding	-0.20602	0.866926	0.702909	0.807559	3.28947	3.49549	11.8451	5.76431	9.75796	5.32097	13.2532	14.9239
ENSMUSG00000007034.15	Slc44a4	chr17:34914466-34930436	+	protein_coding	-0.419095	0.747894	0.046632	0.137957	2.44772	2.86681	3.54943	5.308	4.65798	5.96371	6.80413	6.14209
ENSMUSG00000007036.15	Abhd16a	chr17:35089263-35102987	+	protein_coding	-0.196684	0.872554	0.0144679	0.0669069	4.37577	4.57245	19.1171	20.1251	20.0548	24.1144	21.743	22.5812
ENSMUSG00000007038.5	Neu1	chr17:34931253-34935953	+	protein_coding	0.291928	1.22428	0.0101262	0.0550876	4.02398	3.73205	15.6188	16.1471	14.1085	12.1113	11.8935	12.879
ENSMUSG00000007039.12	Ddah2	chr17:35059035-35062095	+	protein_coding	-0.127368	0.9155	0.350305	0.513969	5.70593	5.8333	55.8326	45.5815	52.7231	62.9791	51.6611	54.0134
ENSMUSG00000007041.9	Clic1	chr17:35049966-35058749	+	protein_coding	0.313388	1.24262	0.0382332	0.121022	7.06204	6.74865	132.708	140.811	124.831	119.495	96.1587	105.215
ENSMUSG00000007050.17	Lsm2	chr17:34981862-34985891	+	protein_coding	-0.000885213	0.999387	0.995626	0.99696	1.70037	1.70125	2.10168	2.59114	2.08144	2.02269	1.91068	2.90837
ENSMUSG00000007080.14	Pole	chr5:110286306-110337474	+	protein_coding	0.51468	1.42868	0.0015968	0.0215119	0.807129	0.292449	0.714027	0.852765	0.686833	0.301407	0.146024	0.231688
ENSMUSG00000007097.14	Atp1a2	chr1:172271709-172298064	-	protein_coding	-0.818022	0.567219	0.0001728	0.010405	4.77344	5.59146	25.8483	24.7688	28.5686	48.1341	46.9638	46.5656
ENSMUSG00000007122.11	Casq1	chr1:172209894-172219868	-	protein_coding	0.186543	1.13803	0.326931	0.490531	1.31761	1.13107	1.54657	1.32111	1.6198	0.767191	1.54158	1.3392
ENSMUSG00000007207.10	Stx1a	chr5:135023482-135051100	+	protein_coding	0.0314437	1.02203	0.838027	0.89736	1.33743	1.30599	1.1312	1.61327	1.89743	1.69361	1.3819	1.35595
ENSMUSG00000007216.6	Zfp775	chr6:48602063-48623227	+	protein_coding	-0.244405	0.844164	0.00417622	0.0344924	0.974553	1.21896	0.917839	0.998063	0.980104	1.43515	1.32738	1.22555
ENSMUSG00000007279.14	Scube2	chr7:109798676-109865679	-	protein_coding	-0.759863	0.590553	0.00132663	0.0197773	3.66902	4.42888	11.7899	10.5212	12.9664	21.4752	19.0823	21.139
ENSMUSG00000007338.9	Mrpl49	chr19:6053630-6057751	-	protein_coding	-0.0303194	0.979203	0.713199	0.814489	3.90595	3.93627	12.8033	15.0019	14.2499	13.4516	14.4709	15.0462
ENSMUSG00000007379.15	Dennd2c	chr3:103102604-103169769	+	protein_coding	-0.0721344	0.95123	0.51091	0.656598	0.849703	0.921837	0.909357	0.732159	0.769633	1.14358	0.815876	0.746931
ENSMUSG00000007411.15	Mark3	chr12:111574510-111656227	+	protein_coding	0.270553	1.20627	0.00588109	0.0411601	4.48676	4.2162	21.4527	20.3416	22.5208	18.1174	16.84	17.8273
ENSMUSG00000007415.15	Gatad1	chr5:3632932-3657185	-	protein_coding	0.0382173	1.02684	0.73934	0.831588	3.9778	3.93958	14.0433	16.1463	14.1633	12.9323	14.094	16.1777
ENSMUSG00000007458.14	M6pr	chr6:122308720-122317680	+	protein_coding	0.333452	1.26002	0.0224637	0.0874128	4.6853	4.35185	25.165	26.1713	22.9561	20.1629	17.4331	20.8241
ENSMUSG00000007476.18	Lrrc8a	chr2:30237715-30263790	+	protein_coding	-0.101343	0.932165	0.843876	0.901568	4.12109	4.22244	22.5803	7.94473	23.9805	17.994	16.6487	18.4048
ENSMUSG00000007564.14	Ppp2r1a	chr17:20945311-20965916	+	protein_coding	-0.0438611	0.970055	0.0533838	0.150048	5.9029	5.94677	58.2306	60.1761	58.1187	60.5747	60.5994	60.8708
ENSMUSG00000007570.15	Fance	chr17:28313530-28326568	+	protein_coding	-0.036957	0.974709	0.73247	0.827058	2.31555	2.35251	4.44324	3.75482	3.76604	3.59678	4.48384	4.28429
ENSMUSG00000007589.8	Tinf2	chr14:55679083-55681817	-	protein_coding	-0.120249	0.920029	0.26317	0.425544	3.75317	3.87342	11.9454	13.4324	12.1219	14.6089	12.1578	14.3283
ENSMUSG00000007603.8	Dus3l	chr17:56764751-56770092	+	protein_coding	-0.00433402	0.997	0.955105	0.973185	3.5824	3.58674	11.7767	10.5566	10.6409	11.9205	10.3427	10.8345
ENSMUSG00000007610.15	Gtpbp3	chr8:71488103-71499583	+	protein_coding	0.318774	1.24727	0.025087	0.0931274	2.13087	1.8121	3.40377	3.13721	3.61143	2.64585	2.15153	2.76848
ENSMUSG00000007613.15	Tgfbr1	chr4:47353222-47414931	+	protein_coding	0.939491	1.91785	0.000914129	0.0169237	4.19485	3.25536	16.0591	20.1694	16.0084	8.82528	8.37877	8.44913
ENSMUSG00000007617.17	Homer1	chr13:93303757-93404129	+	protein_coding	0.0895755	1.06406	0.475302	0.627527	1.72491	1.63533	2.09634	2.28984	2.54588	2.5315	2.03768	1.79481
ENSMUSG00000007646.13	Rad51c	chr11:87376645-87404954	-	protein_coding	0.169072	1.12433	0.0513517	0.14646	0.693396	0.524324	0.655866	0.57607	0.620309	0.43214	0.54495	0.344657
ENSMUSG00000007655.16	Cav1	chr6:17306335-17341452	+	protein_coding	-0.897082	0.536972	0.0484926	0.141326	3.21112	4.1082	9.30957	7.68013	7.87486	24.3789	11.0781	15.7342
ENSMUSG00000007656.13	Arpp19	chr9:75037614-75060313	+	protein_coding	0.0659693	1.04679	0.719012	0.818372	3.86226	3.79629	10.6742	16.1512	14.3619	13.7496	12.6356	12.3333
ENSMUSG00000007659.18	Bcl2l1	chr2:152780668-152831728	-	protein_coding	0.132435	1.09614	0.731684	0.826836	3.88781	3.75537	11.9921	10.4557	20.7941	8.97938	15.4467	14.0057
ENSMUSG00000007670.9	Khsrp	chr17:57021058-57031507	-	protein_coding	0.150664	1.11008	0.044531	0.133739	4.45778	4.30712	20.5049	22.1681	20.2986	18.9138	17.9241	19.5848
ENSMUSG00000007682.5	Dio2	chr12:90724554-90738438	-	protein_coding	1.12022	2.1738	0.00255824	0.0268053	2.08735	0.967125	3.12231	3.94827	2.76241	0.666175	1.20048	1.03781
ENSMUSG00000007721.5	Ccdc124	chr8:70868227-70873490	-	protein_coding	0.103381	1.07429	0.262808	0.425127	5.70902	5.60563	48.8435	52.0205	53.1629	47.6639	43.7388	52.0276
ENSMUSG00000007739.10	Cct4	chr11:22990519-23003780	+	protein_coding	0.203242	1.15128	0.0749597	0.186465	4.95703	4.75379	27.7131	31.4521	31.1603	25.4385	28.3401	24.3162
ENSMUSG00000007777.9	0610009B22Rik	chr11:51685386-51688874	-	protein_coding	0.183629	1.13574	0.177123	0.325099	3.7536	3.56998	11.2635	14.5856	11.8382	10.7798	11.4569	10.4147
ENSMUSG00000007783.9	Cpt1c	chr7:44959373-44974851	-	protein_coding	0.6593	1.57932	0.000352735	0.0121659	3.11396	2.45466	7.36932	7.57668	8.04017	4.2	4.83408	4.43005
ENSMUSG00000007805.4	Twist2	chr1:91801461-91848028	+	protein_coding	-0.244155	0.84431	0.0881023	0.206885	1.03074	1.2749	0.936033	1.19793	1.00414	1.229	1.75221	1.30971
ENSMUSG00000007812.16	Zfp655	chr5:145231715-145247302	+	protein_coding	-0.0515661	0.964888	0.73329	0.827478	3.12477	3.17634	6.35047	9.00096	8.02804	8.46695	7.4021	8.28798
ENSMUSG00000007815.13	Rhoa	chr9:108306129-108337934	+	protein_coding	-0.0158397	0.989081	0.615044	0.739357	6.05211	6.06795	67.0524	63.6517	65.401	67.6728	64.4925	66.1316
ENSMUSG00000007817.14	Zmiz1	chr14:25459185-25666743	+	protein_coding	0.0842532	1.06014	0.424877	0.582772	3.50437	3.42012	10.5623	10.4612	10.0277	11.1669	8.96964	9.11155
ENSMUSG00000007827.10	Ankrd26	chr6:118501308-118562226	-	protein_coding	-0.13821	0.908646	0.201379	0.354818	1.36744	1.50565	1.41016	1.75856	1.58343	1.67591	2.13036	1.73322
ENSMUSG00000007833.15	Aldh16a1	chr7:45140684-45154584	-	protein_coding	0.156589	1.11465	0.0595622	0.160902	2.64944	2.49285	5.24491	5.63396	4.96185	4.63856	4.35924	4.90192
ENSMUSG00000007836.6	Hnrnpa0	chr13:58125879-58128556	-	protein_coding	0.0907875	1.06495	0.185812	0.336315	6.61792	6.52713	95.2538	100.33	96.1438	97.439	85.8921	90.7142
ENSMUSG00000007837.11	Prrg2	chr7:45053584-45062677	-	protein_coding	-0.0712524	0.951811	0.257399	0.419431	2.68162	2.75287	5.15882	5.86538	5.24569	5.95066	5.65289	5.62299
ENSMUSG00000007850.16	Hnrnph1	chr11:50376990-50386528	+	protein_coding	-0.362901	0.777599	0.0176877	0.075214	4.88954	5.25244	28.0267	27.4011	30.5912	41.418	36.1838	34.1177
ENSMUSG00000007867.8	Ift43	chr12:86082561-86162458	+	protein_coding	-0.371242	0.773117	0.0322208	0.108592	5.22753	5.59877	31.0073	39.6213	39.4506	47.956	48.2542	46.2001
ENSMUSG00000007872.3	Id3	chr4:136143497-136145755	+	protein_coding	-0.550107	0.68297	0.00508695	0.037989	7.43235	7.98246	184.857	150.102	182.5	257.872	245.577	252.421
ENSMUSG00000007877.2	Tcap	chr11:98383811-98384953	+	protein_coding	-0.420226	0.747307	0.161238	0.304859	2.44983	2.87006	4.20836	3.87638	5.42122	6.70739	8.16395	4.53258
ENSMUSG00000007880.16	Arid1a	chr4:133679008-133756769	-	protein_coding	0.299934	1.23109	0.344073	0.507953	3.195	2.89507	10.0843	10.1482	5.21533	6.34552	6.5245	6.44747
ENSMUSG00000007888.15	Crlf1	chr8:70493158-70504081	+	protein_coding	1.41958	2.67507	0.00680394	0.0447606	4.7186	3.29903	18.4315	28.504	30.8373	6.87261	9.52519	10.5072
ENSMUSG00000007891.16	Ctsd	chr7:142375911-142388038	-	protein_coding	1.43491	2.70366	0.000678339	0.0153168	9.0455	7.61059	645.565	487.211	466.395	191.78	188.187	203.69
ENSMUSG00000007892.7	Rplp1	chr9:61913284-61914538	-	protein_coding	-0.418504	0.7482	0.0178462	0.0755956	10.0586	10.4771	1182.89	934.348	1094.29	1456.21	1472.97	1347.19
ENSMUSG00000007908.14	Hmgcll1	chr9:76014855-76136350	+	protein_coding	-0.0803763	0.945811	0.634591	0.754679	1.63675	1.71713	1.58629	2.56842	2.25824	1.96986	2.45508	2.4636
ENSMUSG00000007950.8	Abhd8	chr8:71456700-71463657	-	protein_coding	0.166447	1.12229	0.304577	0.468668	3.70915	3.5427	12.5086	11.8979	11.8399	11.7314	8.60648	11.94
ENSMUSG00000007987.12	Ift22	chr5:136908150-136915404	+	protein_coding	0.120756	1.0873	0.6589	0.774954	2.65139	2.53064	5.54143	6.50944	4.04853	5.9828	5.16125	3.48429
ENSMUSG00000007989.6	Fzd3	chr14:65201026-65262463	-	protein_coding	-0.0134106	0.990748	0.866714	0.916732	1.1396	1.15301	1.11627	1.17785	1.3204	1.05386	1.23711	1.39342
ENSMUSG00000008035.12	Mid1ip1	chrX:10715013-10719690	+	protein_coding	-1.08964	0.469879	0.000121127	0.0092365	4.07817	5.1678	15.2807	17.4673	15.0278	33.8403	36.7099	34.3553
ENSMUSG00000008036.11	Ap2s1	chr7:16738410-16749294	+	protein_coding	0.211082	1.15756	0.253045	0.414615	5.16998	4.95889	28.6787	39.1428	38.1654	33.2223	27.6835	29.647
ENSMUSG00000008090.14	Fgfrl1	chr5:108692382-108706924	+	protein_coding	0.10052	1.07216	0.550679	0.687776	2.06765	1.96713	3.70458	2.59008	3.36163	2.4868	2.85502	3.44673
ENSMUSG00000008136.14	Fhl2	chr1:43123074-43196984	-	protein_coding	1.10096	2.14498	0.00146827	0.020702	3.30506	2.20409	7.38285	9.99013	9.48021	3.83939	3.86199	3.15806
ENSMUSG00000008140.17	Emc10	chr7:44489937-44496529	-	protein_coding	0.153254	1.11207	0.0468068	0.138251	5.34742	5.19417	41.1431	37.2635	40.8498	36.3883	34.1211	36.3678
ENSMUSG00000008167.14	Fbxw9	chr8:85060055-85067124	+	protein_coding	0.248685	1.18812	0.125222	0.259767	2.40629	2.15761	5.23301	3.89791	3.87966	3.15103	3.55339	3.69919
ENSMUSG00000008193.13	Spib	chr7:44525993-44532071	-	protein_coding	-0.260496	0.834801	0.6064	0.732546	2.92819	3.18869	6.29903	8.52611	5.34223	15.1252	4.81251	7.08734
ENSMUSG00000008200.14	Fnbp4	chr2:90745370-90781021	+	protein_coding	0.0163623	1.01141	0.880074	0.925543	3.23391	3.21754	8.57553	8.63501	8.02595	9.61689	7.90807	7.51042
ENSMUSG00000008206.16	Cers4	chr8:4493026-4531680	+	protein_coding	-0.470464	0.721732	0.00447186	0.03555	1.91287	2.38334	2.56561	2.91282	2.82712	4.64074	4.28314	3.76585
ENSMUSG00000008226.14	Scrn3	chr2:73312601-73337818	+	protein_coding	-0.394429	0.76079	0.00941092	0.052822	2.16571	2.56013	3.36137	4.0048	3.13826	4.82497	4.80839	5.06292
ENSMUSG00000008301.11	Phax	chr18:56562443-56587712	+	protein_coding	0.241672	1.18236	0.00749304	0.046992	4.10743	3.86576	15.9865	17.3613	15.42	13.4259	13.6785	13.6321
ENSMUSG00000008305.18	Tle1	chr4:72117142-72200919	-	protein_coding	-0.228755	0.853371	0.00993702	0.0545186	2.25434	2.48309	3.90917	3.4695	3.94998	4.65493	4.47525	4.64451
ENSMUSG00000008318.10	Relt	chr7:100845847-100863446	-	protein_coding	0.88193	1.84284	0.0102337	0.0553428	2.10832	1.22639	3.17993	3.98355	2.84851	1.80023	0.917139	1.38611
ENSMUSG00000008333.12	Snrpb2	chr2:143063039-143072853	+	protein_coding	0.184685	1.13657	0.230427	0.388455	4.20811	4.02342	14.8376	20.4376	17.5966	15.3477	15.8905	14.5744
ENSMUSG00000008348.9	Ubc	chr5:125385965-125390202	-	protein_coding	-0.994983	0.501742	0.00346768	0.0312376	8.13917	9.13416	339.824	231.474	281.814	546.862	575.975	560.224
ENSMUSG00000008373.16	Prpf31	chr7:3629985-3642486	+	protein_coding	0.374561	1.29645	0.0145793	0.0670045	3.03977	2.66521	6.5644	8.18008	7.0088	5.57412	5.0327	5.43542
ENSMUSG00000008384.8	Sertad1	chr7:27486910-27490316	+	protein_coding	-1.16769	0.445134	0.00559127	0.04007	6.03605	7.20374	78.9296	51.4985	66.3348	171.203	144.225	127.098
ENSMUSG00000008393.8	Carhsp1	chr16:8658587-8672153	-	protein_coding	0.12465	1.09024	0.243822	0.403891	5.65423	5.52958	51.4657	46.3965	50.3637	49.8474	40.9997	45.1521
ENSMUSG00000008398.14	Elk3	chr10:93247414-93311135	-	protein_coding	0.163815	1.12025	0.372548	0.535095	4.58432	4.4205	21.3713	24.1633	23.524	25.5433	18.12	18.3494
ENSMUSG00000008429.7	Herpud2	chr9:25108130-25151781	-	protein_coding	0.0489652	1.03452	0.596625	0.724839	4.43618	4.38722	18.5145	21.1627	22.458	20.9028	19.5843	19.3243
ENSMUSG00000008435.15	Rdh13	chr7:4424770-4445649	-	protein_coding	0.115472	1.08333	0.143714	0.283279	1.80918	1.6937	2.33706	2.66619	2.51779	2.07592	2.45735	2.18308
ENSMUSG00000008450.7	Nutf2	chr8:105860634-105880402	+	protein_coding	0.303732	1.23433	0.12121	0.25457	4.25687	3.95313	14.8103	21.5036	18.6399	15.1443	13.5874	14.7775
ENSMUSG00000008475.13	Arpc5	chr1:152766542-152775597	+	protein_coding	0.23469	1.17665	0.298552	0.462951	5.7579	5.52321	44.2636	64.0396	52.8239	52.1117	38.2913	45.6089
ENSMUSG00000008496.19	Pou2f2	chr7:25087344-25179726	-	protein_coding	0.00614305	1.00427	0.987251	0.991109	2.37574	2.3696	3.7372	5.95423	3.24362	6.61839	2.89223	3.65476
ENSMUSG00000008540.11	Mgst1	chr6:138140316-138156755	+	protein_coding	-0.753174	0.593297	0.000594735	0.0147162	6.01792	6.77109	62.7647	63.439	65.2204	101.339	119.981	104.232
ENSMUSG00000008575.17	Nfib	chr4:82290173-82705750	-	protein_coding	-0.0195255	0.986557	0.850796	0.906195	5.0128	5.03232	27.6702	32.499	34.0384	32.0617	33.2261	29.9712
ENSMUSG00000008601.12	Rab25	chr3:88542029-88548300	-	protein_coding	-0.67362	0.626932	0.0308277	0.105504	3.16043	3.83405	6.27652	8.68099	9.14631	11.2286	16.1128	12.861
ENSMUSG00000008604.11	Ubqln4	chr3:88553758-88569725	+	protein_coding	0.151539	1.11075	0.107642	0.235333	3.49134	3.3398	9.98577	10.5096	10.2487	8.26067	9.96593	9.21999
ENSMUSG00000008658.15	Rbfox1	chr16:6809222-7412479	+	protein_coding	0.78432	1.72228	0.021482	0.0848337	1.1647	0.380381	0.832781	1.95649	1.07942	0.216041	0.302319	0.392683
ENSMUSG00000008668.14	Rps18	chr17:33951999-33956001	-	protein_coding	-0.350941	0.784072	0.00987932	0.0543925	6.69259	7.04353	108.389	96.7941	102.449	142.206	124.212	127.037
ENSMUSG00000008682.13	Rpl10	chrX:74270812-74273135	+	protein_coding	-0.568447	0.674342	0.023075	0.0886458	7.06296	7.63141	159.559	117.237	124.923	206.285	211.848	175.691
ENSMUSG00000008683.16	Rps15a	chr7:118104372-118116188	-	protein_coding	-0.257961	0.836269	0.0494444	0.142984	5.41586	5.67382	46.7266	41.0704	37.7503	49.707	52.1002	48.4094
ENSMUSG00000008690.15	Ncaph2	chr15:89355719-89372826	+	protein_coding	0.0912493	1.06529	0.0821016	0.1979	4.31636	4.22511	19.4182	17.874	19.52	17.5492	17.77	17.7872
ENSMUSG00000008730.17	Hipk1	chr3:103739815-103791563	-	protein_coding	-0.100513	0.932701	0.204882	0.358707	4.00141	4.10192	14.4354	16.2044	14.4694	17.1775	15.5365	15.8433
ENSMUSG00000008734.9	Gprc5b	chr7:118972047-118995211	-	protein_coding	0.139862	1.1018	0.321029	0.484906	3.31836	3.1785	8.74	9.05266	9.13773	6.64175	8.89011	8.81927
ENSMUSG00000008763.16	Man1a2	chr3:100562208-100685503	-	protein_coding	0.352948	1.27717	0.0195842	0.0803089	3.36527	3.01232	8.36989	10.6578	9.01823	7.09366	7.13208	6.98089
ENSMUSG00000008822.15	Acyp1	chr12:85272398-85288438	-	protein_coding	-0.124006	0.917636	0.563208	0.69796	3.03966	3.16367	5.5249	9.32955	7.24963	8.35903	8.14377	7.40856
ENSMUSG00000008845.9	Cd163	chr6:124304656-124330527	+	protein_coding	0.259732	1.19726	0.0716443	0.180711	0.833822	0.57409	0.919262	0.919025	0.537453	0.481839	0.493445	0.490957
ENSMUSG00000008855.17	Hdac5	chr11:102194432-102230166	-	protein_coding	-0.248627	0.841697	0.0204643	0.0823379	3.36576	3.61439	9.75784	8.723	9.47281	11.512	10.4358	11.8389
ENSMUSG00000008859.7	Rala	chr13:17880575-17944239	-	protein_coding	0.0994414	1.07136	0.472877	0.625029	4.77538	4.67594	22.9564	29.021	27.5593	24.1108	27.2749	22.525
ENSMUSG00000008892.12	Vdac3	chr8:22577075-22593813	-	protein_coding	0.206423	1.15382	0.0542265	0.151613	4.57756	4.37114	20.8045	24.2183	23.7562	20.6789	19.6974	18.7504
ENSMUSG00000008958.14	Vps72	chr3:95111022-95123051	+	protein_coding	-0.10715	0.92842	0.169931	0.316004	3.20443	3.31158	8.40264	8.19867	8.05553	9.79929	8.67615	8.36607
ENSMUSG00000008976.16	Gabpa	chr16:84834925-84863779	+	protein_coding	0.175968	1.12972	0.201969	0.355419	3.30899	3.13302	7.84954	10.1344	8.8793	8.57797	7.51939	7.27406
ENSMUSG00000008999.7	Bmp7	chr2:172868012-172940321	-	protein_coding	0.0979088	1.07022	0.441452	0.59756	1.62943	1.53152	2.36345	1.74291	2.21012	2.19574	1.75746	1.74168
ENSMUSG00000009013.5	Dynll1	chr5:115297110-115300999	-	protein_coding	-0.286999	0.819605	0.00334005	0.0305738	5.15187	5.43887	35.4997	33.2399	34.9568	41.5545	44.6083	41.0533
ENSMUSG00000009030.14	Pdcl	chr2:37350074-37359332	-	protein_coding	0.103259	1.0742	0.512528	0.657713	3.42282	3.31956	8.03778	11.6296	9.80583	9.4647	8.644	8.85995
ENSMUSG00000009035.13	Tmem184b	chr15:79360684-79403303	-	protein_coding	0.351618	1.27599	0.0346863	0.113753	5.23137	4.87975	41.0931	32.2769	36.8478	29.8081	26.3433	29.2925
ENSMUSG00000009070.14	Rsph14	chr10:74957477-75032586	-	protein_coding	-0.166693	0.890882	0.0933481	0.214936	1.2876	1.45429	1.26713	1.49735	1.56958	1.58473	1.93125	1.71575
ENSMUSG00000009073.16	Nf2	chr11:4765845-4849536	-	protein_coding	-0.00554082	0.996167	0.893446	0.93407	3.4367	3.44224	9.94606	9.86332	9.67656	9.80499	9.42731	10.3988
ENSMUSG00000009076.10	Zmat5	chr11:4704678-4737669	+	protein_coding	-0.239675	0.846936	0.034154	0.112501	3.76529	4.00496	12.0742	13.4954	12.2663	14.3417	16.4425	14.4653
ENSMUSG00000009079.16	Ewsr1	chr11:5069689-5099266	-	protein_coding	-0.0764786	0.94837	0.28273	0.446415	4.97088	5.04736	29.0955	33.0277	29.1174	32.9157	31.5808	31.7232
ENSMUSG00000009090.17	Ap1b1	chr11:4986824-5042791	+	protein_coding	0.192765	1.14295	0.00887011	0.0511374	3.89989	3.70713	14.3503	14.2871	13.1747	11.8144	12.0714	12.2999
ENSMUSG00000009092.4	Derl3	chr10:75893398-75895941	+	protein_coding	-0.225952	0.85503	0.174762	0.322053	1.16949	1.39545	1.66703	1.05446	1.07698	1.58996	1.468	1.84823
ENSMUSG00000009097.9	Tbx1	chr16:18581713-18586969	-	protein_coding	-0.351179	0.783943	0.119539	0.252469	2.53881	2.88999	4.85828	4.25826	5.37028	5.24583	8.10269	6.16403
ENSMUSG00000009112.4	Bcl2l13	chr6:120836212-120892842	+	protein_coding	0.116179	1.08386	0.00840266	0.0496031	2.38791	2.27173	4.21278	4.39437	4.09901	3.80149	3.84782	3.83787
ENSMUSG00000009114.17	2610028H24Rik	chr10:76449081-76461110	+	protein_coding	-0.571154	0.673078	0.00353529	0.0315356	4.52871	5.09986	21.7426	21.9735	22.5378	30.3413	37.7668	32.1939
ENSMUSG00000009145.6	Dqx1	chr6:83057844-83067318	+	protein_coding	-0.201779	0.869478	0.00967197	0.0536462	0.833706	1.03549	0.745226	0.826047	0.77643	1.01871	1.16048	0.974745
ENSMUSG00000009185.2	Ccl8	chr11:82115185-82116799	+	protein_coding	2.48034	5.5803	0.000625257	0.0149625	4.86451	2.38417	29.5786	37.3807	20.065	3.98243	4.44046	4.24858
ENSMUSG00000009207.15	Lnp	chr2:74520291-74579435	-	protein_coding	-0.148408	0.902246	0.139036	0.277566	1.38162	1.53003	1.75807	1.51256	1.55275	1.81535	2.16787	1.70058
ENSMUSG00000009210.10	Prr29	chr11:106365472-106377558	+	protein_coding	0.199102	1.14798	0.1245	0.258921	2.87032	2.67122	6.21212	7.1532	5.64912	5.88627	5.18604	5.06668
ENSMUSG00000009214.9	Tmem8c	chr2:27061636-27072179	-	protein_coding	0.764771	1.6991	0.0024343	0.0261372	0.953906	0.189135	0.989325	1.06812	0.766779	0.0799868	0.0638702	0.28973
ENSMUSG00000009281.6	Rarres2	chr6:48569696-48572789	-	protein_coding	-0.430912	0.741793	0.008946	0.0513341	5.97934	6.41025	61.0532	58.2225	67.3332	76.9668	90.4525	85.2838
ENSMUSG00000009291.12	Pttg1ip	chr10:77581720-77598732	+	protein_coding	-0.113016	0.924653	0.177862	0.325972	5.95846	6.07147	64.4289	57.036	62.3224	68.4271	62.0861	68.4425
ENSMUSG00000009293.17	Ube2g2	chr10:77622275-77645993	+	protein_coding	-0.307171	0.808225	0.4586	0.612859	4.19329	4.50046	14.548	12.0249	29.2323	19.8159	22.9562	22.2546
ENSMUSG00000009376.15	Met	chr6:17463800-17573980	+	protein_coding	-0.864323	0.549304	0.000680676	0.0153168	1.08765	1.95198	1.09895	1.26269	1.02127	2.48897	3.17294	2.97807
ENSMUSG00000009378.3	Slc16a12	chr19:34668403-34747289	-	protein_coding	0.207851	1.15497	0.142079	0.281283	1.48669	1.27884	1.5431	2.04673	1.84063	1.30278	1.72903	1.27323
ENSMUSG00000009394.13	Syn2	chr6:115134902-115282006	+	protein_coding	0.721958	1.64942	0.00198319	0.0239206	2.33289	1.61094	3.45162	4.44427	4.27663	1.98772	2.24467	1.93975
ENSMUSG00000009406.13	Elk1	chrX:20933395-20950608	-	protein_coding	0.392995	1.31312	0.0222688	0.0869651	2.27485	1.88186	3.41588	4.499	3.6676	2.93405	2.47141	2.66554
ENSMUSG00000009418.15	Nav1	chr1:135434580-135607295	-	protein_coding	0.649522	1.56865	0.0446285	0.13391	2.45021	1.80069	3.11631	5.16511	5.4315	2.89127	2.12011	2.48275
ENSMUSG00000009470.16	Tnpo1	chr13:98839019-98926384	-	protein_coding	-0.235116	0.849616	0.704768	0.80871	3.54761	3.78273	4.30058	17.4634	15.3372	14.1988	11.9618	12.2334
ENSMUSG00000009535.13	Rnmt	chr18:68300355-68324852	+	protein_coding	0.214957	1.16067	0.159962	0.303354	2.11525	1.90029	2.88288	3.69964	3.45699	2.46566	3.25014	2.53139
ENSMUSG00000009545.14	Kcnq1	chr7:143106362-143427042	+	protein_coding	-0.398581	0.758604	0.0138448	0.0653672	2.04275	2.44133	3.55097	2.64909	3.21206	4.29738	4.46637	4.53321
ENSMUSG00000009549.14	Srp14	chr2:118475850-118479711	-	protein_coding	-0.0210783	0.985496	0.936345	0.961314	6.00268	6.02376	67.2555	50.5753	73.8828	74.3981	49.1749	71.8032
ENSMUSG00000009555.16	Cdk9	chr2:32705784-32713076	-	protein_coding	0.0177177	1.01236	0.827268	0.890825	3.28226	3.26455	8.936	9.35441	7.95041	8.23573	9.19212	8.42853
ENSMUSG00000009563.16	Tor2a	chr2:32757234-32762244	+	protein_coding	0.443927	1.3603	0.159263	0.302588	2.78774	2.34382	7.97312	4.21713	6.03412	4.56772	3.28719	4.4806
ENSMUSG00000009566.12	Fpgs	chr2:32682609-32704145	-	protein_coding	-0.0654669	0.955636	0.308801	0.473157	1.76851	1.83398	2.40259	2.18758	2.64632	2.587	2.54746	2.56122
ENSMUSG00000009569.14	Mkl2	chr16:13256481-13417529	+	protein_coding	0.205936	1.15343	0.531147	0.672887	2.55109	2.34515	5.11465	4.73305	4.74253	5.70514	2.38634	4.77754
ENSMUSG00000009575.14	Cbx5	chr15:103191544-103239816	-	protein_coding	-0.00284133	0.998032	0.982555	0.988561	3.62134	3.62418	9.70846	13.0481	11.3895	10.7779	12.1099	11.1422
ENSMUSG00000009585.17	Apobec3	chr15:79891659-79915906	+	protein_coding	0.362334	1.2855	0.181568	0.331099	3.27557	2.91324	8.80586	9.33367	7.96178	9.13716	5.27023	5.72534
ENSMUSG00000009614.16	Sardh	chr2:27188393-27248337	-	protein_coding	0.887665	1.85018	4.16873e-06	0.0047969	3.05577	2.1681	7.32215	7.13781	7.48963	3.41277	3.46456	3.60786
ENSMUSG00000009621.18	Vav2	chr2:27262104-27427033	-	protein_coding	0.0478082	1.03369	0.442731	0.598758	2.93436	2.88655	6.60214	7.15202	6.20757	6.37042	6.60988	6.21017
ENSMUSG00000009628.14	Tex15	chr8:33516738-33585582	+	protein_coding	-0.443558	0.735319	0.0153127	0.0688825	0.648637	1.0922	0.389585	0.75312	0.581544	1.02624	1.27838	1.0991
ENSMUSG00000009630.10	Ppp2cb	chr8:33599625-33619441	+	protein_coding	-0.0980853	0.934272	0.251516	0.412709	5.87672	5.97481	57.1831	54.4204	61.9135	57.6626	64.007	64.2332
ENSMUSG00000009633.3	G0s2	chr1:193272161-193273217	-	protein_coding	-1.81998	0.283224	0.000522136	0.0141147	5.45383	7.27382	38.7666	47.2918	42.8439	189.077	148.678	129.263
ENSMUSG00000009640.11	Dmap1	chr4:117674681-117682273	-	protein_coding	0.0679642	1.04824	0.0337563	0.111706	3.07179	3.00383	7.19607	7.55739	7.47533	6.99496	6.93979	7.13019
ENSMUSG00000009647.13	Mcu	chr10:59446984-59616692	-	protein_coding	0.137157	1.09974	0.161554	0.305246	2.35563	2.21848	3.72238	4.44204	4.21708	3.3836	3.63011	3.96663
ENSMUSG00000009654.4	Oit3	chr10:59422958-59441778	-	protein_coding	-0.0883656	0.940588	0.529879	0.671901	0.492822	0.581187	0.553552	0.372335	0.307002	0.294107	0.589742	0.627674
ENSMUSG00000009670.11	Tex11	chrX:100838648-101059667	-	protein_coding	-0.64259	0.640562	0.00640001	0.0432007	0.294529	0.937119	0.108164	0.287837	0.292771	0.770169	1.19461	0.806889
ENSMUSG00000009681.9	Bcr	chr10:75060896-75184923	+	protein_coding	-0.202319	0.869152	0.0584271	0.159083	3.66851	3.87082	12.4903	10.6026	12.1344	14.3206	13.6157	12.9832
ENSMUSG00000009687.14	Fxyd5	chr7:31032722-31042481	-	protein_coding	1.01886	2.02632	0.0327783	0.109594	4.91083	3.89196	27.6738	35.9868	24.6677	18.6949	9.28923	15.1457
ENSMUSG00000009731.4	Kcnd1	chrX:7822289-7838280	+	protein_coding	0.526848	1.44078	0.000194119	0.0106938	0.820414	0.293566	0.71104	0.864413	0.726258	0.237642	0.22511	0.214357
ENSMUSG00000009733.8	Tfcp2	chr15:100502799-100552008	-	protein_coding	-0.0599207	0.959317	0.565212	0.699653	2.21255	2.27247	3.11035	4.02912	3.81685	3.60606	4.01956	3.87812
ENSMUSG00000009739.16	Pou6f1	chr15:100575318-100599984	-	protein_coding	-0.595	0.662045	0.00649706	0.0435078	1.94231	2.53731	2.97202	3.27122	2.34596	5.19195	4.61455	4.62705
ENSMUSG00000009741.14	Ubp1	chr9:113930934-113977199	+	protein_coding	-0.289163	0.818377	0.545829	0.684055	3.80019	4.08935	16.9219	6.65575	18.7035	17.0647	16.5666	14.5431
ENSMUSG00000009772.15	Nuak2	chr1:132316126-132333488	+	protein_coding	0.272009	1.20749	0.233383	0.391992	3.3939	3.12189	11.1971	8.76226	8.75421	9.89014	6.81096	6.75556
ENSMUSG00000009828.15	Ick	chr9:78109192-78172107	+	protein_coding	-0.268718	0.830057	0.00431558	0.034939	1.91479	2.18351	2.66187	2.99591	2.66362	3.42272	3.60746	3.59996
ENSMUSG00000009863.14	Sdhb	chr4:140961203-140979193	+	protein_coding	0.133296	1.0968	0.00800767	0.0483555	5.18026	5.04696	35.9941	35.6575	34.1516	32.5652	32.2105	31.4112
ENSMUSG00000009876.13	Cox4i2	chr2:152754173-152765037	+	protein_coding	-0.406246	0.754585	0.0675329	0.174293	4.64885	5.0551	23.317	22.5217	26.6028	33.5843	37.7703	26.4049
ENSMUSG00000009894.15	Snap47	chr11:59407134-59451186	-	protein_coding	0.10927	1.07868	0.15054	0.292124	3.6868	3.57753	12.0254	11.3676	12.2567	10.4065	11.8526	10.6061
ENSMUSG00000009900.7	Wnt3a	chr11:59248033-59290752	-	protein_coding	-0.538679	0.688401	0.0760114	0.188452	0.857261	1.39594	0.575803	0.905757	0.979767	1.08638	1.57981	2.38593
ENSMUSG00000009905.5	Kdsr	chr1:106720459-106759727	-	protein_coding	-0.134253	0.911141	0.0264418	0.0961807	2.41406	2.54832	4.07082	4.54489	4.3845	4.91331	4.85463	4.78135
ENSMUSG00000009907.17	Vps4b	chr1:106764071-106796728	-	protein_coding	0.397397	1.31713	0.014487	0.0669218	3.26166	2.86426	8.08652	9.71669	8.05962	6.57878	5.76329	6.53227
ENSMUSG00000009927.8	Rps25	chr9:44407714-44410405	+	protein_coding	-0.43098	0.741758	0.00159492	0.0215119	8.85426	9.28524	458.999	452.942	473.72	654.965	636.767	579.585
ENSMUSG00000009995.17	Taz	chrX:74281912-74290151	+	protein_coding	-0.38319	0.76674	0.184186	0.334329	1.69399	2.07718	1.99722	3.04392	1.7945	3.32613	2.3842	4.13244
ENSMUSG00000010021.13	Kif19a	chr11:114765388-114790739	+	protein_coding	-0.168855	0.889548	0.158074	0.301407	2.36165	2.53051	3.66765	4.65186	4.14632	5.08655	4.91748	4.35512
ENSMUSG00000010025.19	Aldh3a2	chr11:61223417-61267464	-	protein_coding	-0.165358	0.891707	0.0246204	0.0920086	3.86023	4.02559	13.9869	13.6791	12.9226	14.5543	15.4518	15.8811
ENSMUSG00000010044.12	Zmynd10	chr9:107547298-107551319	+	protein_coding	-0.34899	0.785134	0.0452981	0.13513	3.05865	3.40764	7.7833	6.89093	7.34551	9.1047	11.3701	8.56121
ENSMUSG00000010045.2	Tmem115	chr9:107533945-107538673	+	protein_coding	0.199737	1.14849	0.0126499	0.0621582	4.3829	4.18316	20.0567	18.6958	20.8971	17.2105	16.867	17.4244
ENSMUSG00000010047.12	Hyal2	chr9:107567945-107572779	+	protein_coding	-0.0522249	0.964448	0.735005	0.828771	2.44271	2.49494	4.86804	4.32477	4.14273	5.68486	4.48562	3.88464
ENSMUSG00000010048.10	Ifrd2	chr9:107587642-107593385	+	protein_coding	-0.227988	0.853825	0.186846	0.337596	2.45893	2.68692	4.86593	3.63517	5.11272	5.51226	4.88158	5.97114
ENSMUSG00000010051.15	Hyal1	chr9:107576927-107581710	+	protein_coding	-0.648071	0.638133	0.0314315	0.106829	2.35338	3.00145	2.96144	4.55078	5.06886	6.70716	6.57125	7.80073
ENSMUSG00000010054.4	Tusc2	chr9:107563255-107566112	+	protein_coding	-0.362849	0.777627	0.0327239	0.109502	4.03241	4.39526	15.8935	14.5032	15.7298	23.333	18.168	18.9778
ENSMUSG00000010057.8	Nprl2	chr9:107542226-107545706	+	protein_coding	-0.0460333	0.968596	0.649666	0.767554	2.68	2.72603	5.59583	5.36205	5.2721	6.37614	5.62949	4.923
ENSMUSG00000010067.13	Rassf1	chr9:107551555-107562267	+	protein_coding	-0.353952	0.782438	0.0110278	0.0575909	3.62251	3.97646	12.4365	10.1776	11.44	15.0677	14.3881	14.7749
ENSMUSG00000010080.15	Epn3	chr11:94489599-94499974	-	protein_coding	-0.785476	0.580161	0.00312829	0.0295061	3.30623	4.09171	8.65688	8.19245	9.90322	13.8734	17.553	16.9619
ENSMUSG00000010095.13	Slc3a2	chr19:8706882-8723369	-	protein_coding	-0.0885239	0.940485	0.547502	0.685368	6.11293	6.20145	81.9772	62.7488	61.6749	71.8137	70.2748	75.7928
ENSMUSG00000010097.13	Nxf1	chr19:8757073-8772475	+	protein_coding	-0.189581	0.87686	0.00638812	0.0431473	4.19094	4.38052	17.0219	17.2175	17.5568	20.3282	20.326	18.8672
ENSMUSG00000010110.17	Stx5a	chr19:8741413-8756069	+	protein_coding	0.156449	1.11454	0.492014	0.641655	3.14292	2.98647	10.0285	5.99471	7.93417	6.85076	7.79232	6.21173
ENSMUSG00000010122.14	Slc47a1	chr11:61343401-61378345	-	protein_coding	-0.394002	0.761016	0.00563531	0.040162	0.415999	0.810001	0.415338	0.29781	0.293046	0.617967	0.849742	0.800625
ENSMUSG00000010136.14	Pifo	chr3:105996957-106014646	-	protein_coding	-0.497858	0.708157	0.0481128	0.140711	3.58997	4.08783	9.07154	12.552	11.7929	14.8636	19.0355	14.4696
ENSMUSG00000010142.12	Tnfrsf13b	chr11:61126755-61149372	+	protein_coding	0.4742	1.38915	0.225015	0.38295	2.37196	1.89776	3.97994	5.29679	3.42338	4.37484	1.65065	2.6319
ENSMUSG00000010154.6	Spire2	chr8:123332713-123369515	+	protein_coding	0.0264867	1.01853	0.829338	0.892048	2.03048	2.00399	3.04311	2.94907	3.27064	2.53358	3.60074	2.96954
ENSMUSG00000010175.13	Prox1	chr1:190118035-190170714	-	protein_coding	0.547216	1.46126	0.000525783	0.0141206	0.852825	0.305609	0.685314	0.874936	0.864278	0.264193	0.205351	0.238982
ENSMUSG00000010205.10	Raver1	chr9:21074168-21091988	-	protein_coding	0.15552	1.11382	0.00341442	0.0309785	3.98064	3.82512	15.0565	14.918	14.3934	13.5045	12.9736	13.0481
ENSMUSG00000010277.7	2610507B11Rik	chr11:78261752-78290623	+	protein_coding	0.16113	1.11816	0.13992	0.278823	4.4297	4.26857	21.5307	20.9841	19.2086	19.3444	16.4036	19.2219
ENSMUSG00000010290.7	AI597479	chr1:43098710-43115947	+	protein_coding	0.17067	1.12558	0.171962	0.318686	2.86266	2.69199	5.6502	6.75767	6.45894	4.80522	5.91139	5.72556
ENSMUSG00000010307.7	Tmem86a	chr7:47050601-47054777	+	protein_coding	1.20965	2.31282	0.00301496	0.029091	3.92237	2.71271	12.7302	17.1346	12.998	6.92071	4.9055	5.02286
ENSMUSG00000010311.15	Optc	chr1:133897199-133907999	-	protein_coding	-0.267617	0.830691	0.166619	0.311593	0.719234	0.986851	0.843942	0.504249	0.608668	0.769797	0.849186	1.37855
ENSMUSG00000010358.13	Ifi35	chr11:101448407-101458698	+	protein_coding	-0.0123873	0.991451	0.864729	0.915381	4.76365	4.77604	25.4156	27.4358	25.6859	28.5631	26.1222	24.6519
ENSMUSG00000010362.9	Rdm1	chr11:101627195-101636100	+	protein_coding	-0.864951	0.549065	0.00051138	0.0139996	3.39192	4.25687	9.17683	10.1186	9.2222	20.0748	17.6838	16.7462
ENSMUSG00000010376.14	Nedd8	chr14:55662265-55671906	-	protein_coding	-0.0278849	0.980857	0.772589	0.854825	6.90372	6.9316	104.885	128.074	124.604	121.763	122.355	119.125
ENSMUSG00000010392.8	Gosr1	chr11:76726602-76763579	-	protein_coding	0.13637	1.09914	0.0986911	0.222336	3.59362	3.45725	10.8434	11.9069	10.5096	10.5925	9.79393	9.58889
ENSMUSG00000010406.11	Mrpl52	chr14:54426909-54429756	+	protein_coding	0.093035	1.06661	0.0441534	0.132921	5.65454	5.5615	48.9579	47.9983	51.2123	45.892	45.4711	47.3345
ENSMUSG00000010453.12	Kansl3	chr1:36335730-36369181	-	protein_coding	-0.134178	0.911189	0.0943187	0.21625	3.25773	3.39191	9.21837	8.18685	8.32126	10.0092	9.45909	9.04493
ENSMUSG00000010517.7	Faf1	chr4:109676588-109963960	+	protein_coding	0.130849	1.09494	0.192007	0.344457	3.44597	3.31512	8.89955	10.5985	10.272	9.55006	8.85432	8.48355
ENSMUSG00000010538.14	Tsacc	chr3:88282757-88296999	-	protein_coding	-0.1893	0.877031	0.0946199	0.216681	1.19238	1.38168	1.15102	1.35508	1.35599	1.6217	1.84206	1.37445
ENSMUSG00000010554.14	Mettl16	chr11:74770830-74828525	+	protein_coding	0.144155	1.10508	0.208876	0.363685	1.66695	1.5228	1.84403	2.35106	2.35964	1.73377	2.09387	1.80517
ENSMUSG00000010607.8	Pigyl	chr9:22156846-22158358	+	protein_coding	-0.290803	0.817447	0.0396652	0.123572	4.65053	4.94134	21.7505	27.0464	23.8302	28.7853	31.5229	28.9419
ENSMUSG00000010608.15	Rbm25	chr12:83631236-83683123	+	protein_coding	-0.0434961	0.970301	0.786233	0.8639	3.50364	3.54714	8.50434	11.9025	10.899	11.3043	11.2604	9.58828
ENSMUSG00000010609.15	Psen2	chr1:180227004-180263438	-	protein_coding	0.478547	1.39334	0.0444426	0.133567	3.02972	2.55117	7.12434	7.48572	6.90007	6.22544	3.90808	4.67755
ENSMUSG00000010651.4	Acaa1b	chr9:119148023-119157093	-	protein_coding	-1.11266	0.462442	0.00030415	0.0118509	1.66993	2.78258	2.33549	1.9441	2.28082	6.53385	5.27115	5.89539
ENSMUSG00000010660.2	Plcd1	chr9:119071527-119093496	-	protein_coding	0.258011	1.19583	0.0303019	0.104262	3.3175	3.05949	8.54049	8.80043	9.597	6.6855	7.42033	7.95346
ENSMUSG00000010663.4	Fads1	chr19:10182888-10196870	+	protein_coding	-0.120562	0.919829	0.190118	0.341888	5.67069	5.79126	49.3638	49.3553	51.1175	49.7776	59.7358	54.0691
ENSMUSG00000010721.15	Lmbr1	chr5:29229802-29378390	-	protein_coding	0.0339538	1.02381	0.819668	0.886607	1.93054	1.89659	2.55608	2.65484	3.26197	2.18351	3.07159	2.98214
ENSMUSG00000010751.15	Tnfrsf22	chr7:143634806-143649661	-	protein_coding	0.35251	1.27678	0.0287415	0.101115	1.28955	0.937041	1.46317	1.56715	1.31012	1.16188	0.720518	0.886867
ENSMUSG00000010755.17	Cars	chr7:143557230-143600090	-	protein_coding	0.417642	1.33574	0.00226157	0.0251948	2.53247	2.11482	4.43917	4.85956	5.0764	3.13197	3.51979	3.35111
ENSMUSG00000010760.5	Phlda2	chr7:143501545-143503150	-	protein_coding	-0.858905	0.551371	0.000874608	0.0166805	0.768303	1.62721	0.507079	0.834698	0.78709	2.06309	2.24108	1.96938
ENSMUSG00000010797.6	Wnt2	chr6:17988940-18030585	-	protein_coding	-0.551754	0.68219	4.71343e-06	0.0047969	3.64068	4.19244	11.4408	11.6974	11.2828	17.0834	17.4645	17.3033
ENSMUSG00000010830.7	Kdelr3	chr15:79516408-79527739	+	protein_coding	1.13244	2.1923	0.00174344	0.02215	5.57703	4.44459	39.3095	49.3204	52.6301	18.6698	20.6537	23.2398
ENSMUSG00000010911.12	Apip	chr2:103073675-103092644	+	protein_coding	-0.283815	0.821416	0.344346	0.508127	3.96759	4.2514	10.4297	19.0701	15.692	16.2042	21.255	17.0442
ENSMUSG00000010914.10	Pdhx	chr2:103021075-103073513	-	protein_coding	0.0251026	1.01755	0.853223	0.908072	2.50987	2.48477	4.12061	5.27388	4.75147	4.74207	5.17917	3.94275
ENSMUSG00000010936.10	Vac14	chr8:110618638-110720396	+	protein_coding	0.261669	1.19886	0.00391872	0.0331496	3.41054	3.14887	9.61932	9.72106	9.56061	8.41305	7.55225	7.66766
ENSMUSG00000011008.13	Mcoln2	chr3:146149833-146195513	+	protein_coding	0.653813	1.57332	0.0159725	0.0708358	1.19628	0.542471	1.17258	1.7003	1.05099	0.675438	0.42797	0.291374
ENSMUSG00000011034.6	Slc5a1	chr5:33104219-33162870	+	protein_coding	0.0210581	1.0147	0.853702	0.90835	0.990368	0.96931	0.860342	1.06755	1.03865	0.974122	1.18717	0.738273
ENSMUSG00000011096.17	Akt1s1	chr7:44848991-44855421	+	protein_coding	0.103369	1.07428	0.239261	0.398728	3.67418	3.57081	12.435	10.6658	12.2728	11.4981	10.6546	10.5192
ENSMUSG00000011114.17	Tbrg1	chr9:37649182-37657312	-	protein_coding	0.145954	1.10646	0.0948581	0.216955	4.80597	4.66001	26.3082	26.3845	28.27	22.3318	25.5729	25.063
ENSMUSG00000011148.13	Adssl1	chr12:112620045-112641354	+	protein_coding	-0.382718	0.766991	0.0182382	0.0766845	3.89939	4.28211	13.394	15.3319	13.1346	17.2158	20.5441	17.7653
ENSMUSG00000011154.17	Cfap161	chr7:83774101-83794880	-	protein_coding	-0.65186	0.636459	0.0915883	0.212307	1.99979	2.65165	4.05618	2.54969	2.5643	3.52744	6.85567	5.97653
ENSMUSG00000011158.7	Brf1	chr12:112959862-113000621	-	protein_coding	-0.01526	0.989478	0.735673	0.829297	3.62342	3.63868	10.719	11.8366	11.4433	11.7211	11.4372	11.2125
ENSMUSG00000011171.11	Vipr2	chr12:116077726-116146261	+	protein_coding	-0.868779	0.54761	0.00145266	0.0205699	2.16458	3.03336	3.49564	3.17711	3.79888	6.56064	6.77866	8.33104
ENSMUSG00000011179.7	Odc1	chr12:17544873-17551502	+	protein_coding	0.439068	1.35573	0.00763832	0.0472972	7.37605	6.93698	174.723	146.903	175.373	125.936	117.762	121.028
ENSMUSG00000011254.16	Thg1l	chr11:45946843-45955494	-	protein_coding	0.197274	1.14653	0.22764	0.385664	2.01887	1.8216	2.79842	3.52558	2.8721	2.18605	2.36285	3.12199
ENSMUSG00000011256.16	Adam19	chr11:46055992-46147343	+	protein_coding	0.158657	1.11625	0.327732	0.49115	3.64678	3.48813	10.3191	13.836	10.7016	10.6475	10.9327	9.16532
ENSMUSG00000011257.19	Pabpc4	chr4:123262351-123298925	+	protein_coding	0.460115	1.37565	0.00121179	0.0189278	3.73759	3.27747	11.9567	12.7658	12.3071	8.7086	8.12404	9.29224
ENSMUSG00000011263.16	Exoc3l2	chr7:19463331-19496762	+	protein_coding	0.426702	1.34416	0.00539367	0.0392616	0.897948	0.471246	0.9311	0.723794	0.943739	0.478507	0.386917	0.299283
ENSMUSG00000011267.8	Zfp296	chr7:19577287-19580656	+	protein_coding	-0.61214	0.654225	0.0107398	0.0567907	1.14939	1.76153	1.34936	1.08836	1.2246	2.84054	2.5453	1.86271
ENSMUSG00000011305.11	Plin5	chr17:56111601-56117596	-	protein_coding	-0.22009	0.858512	0.0553204	0.153341	1.6515	1.87159	1.92677	2.35892	2.15405	2.39096	2.70746	2.89781
ENSMUSG00000011306.6	Sugp1	chr8:70042813-70071953	+	protein_coding	-0.0461861	0.968493	0.394607	0.555177	3.75255	3.79873	11.9364	13.3721	12.169	13.1078	12.7037	12.9412
ENSMUSG00000011382.8	Dhdh	chr7:45470987-45488805	-	protein_coding	-0.298405	0.813151	0.000578931	0.0145529	1.75678	2.05519	2.31717	2.52264	2.30291	3.14355	3.16112	3.16329
ENSMUSG00000011427.16	Zfp790	chr7:29816114-29831005	+	protein_coding	0.104666	1.07525	0.0675332	0.174293	2.19863	2.09396	3.48914	3.64902	3.63482	3.0662	3.28859	3.462
ENSMUSG00000011463.5	Cpb1	chr3:20248264-20275733	-	protein_coding	-0.127657	0.915316	0.286465	0.450022	0.730788	0.858445	0.568695	0.547201	0.883136	0.941417	0.744989	0.759308
ENSMUSG00000011658.15	Fuz	chr7:44896079-44902631	+	protein_coding	-0.286623	0.819819	0.0239084	0.0904147	1.88266	2.16929	2.89999	2.84272	2.3459	3.75216	3.39159	3.36062
ENSMUSG00000011752.6	Pgam1	chr19:41911871-41918664	+	protein_coding	0.670746	1.5919	0.000216582	0.0107715	6.04548	5.37473	62.6211	69.6641	63.0929	39.3936	40.9847	41.1175
ENSMUSG00000011831.16	Evi5	chr5:107744795-107875107	-	protein_coding	0.0761087	1.05417	0.345841	0.50951	3.11123	3.03513	6.86549	8.02306	8.09171	6.95741	7.28831	7.3513
ENSMUSG00000011832.15	Evi5l	chr8:4166567-4211257	+	protein_coding	0.155119	1.11351	0.0126342	0.0621372	1.75095	1.59584	2.27352	2.30305	2.52646	2.06661	2.02582	1.97633
ENSMUSG00000011837.4	Snapc2	chr8:4253080-4256220	+	protein_coding	-0.281952	0.822477	0.421904	0.58033	2.96913	3.25108	8.92984	8.41056	4.13844	9.14205	7.50646	9.00327
ENSMUSG00000011877.13	Git1	chr11:77493562-77507786	+	protein_coding	0.167545	1.12315	0.237239	0.396241	4.04545	3.8779	17.7203	13.3085	15.8072	14.6002	13.1742	13.3703
ENSMUSG00000011884.13	Gltp	chr5:114669398-114690984	-	protein_coding	0.273704	1.20891	0.253469	0.415043	5.49018	5.21648	50.6763	45.9803	36.4044	44.7138	33.7099	31.3929
ENSMUSG00000011958.17	Bnip2	chr9:69989466-70008317	+	protein_coding	0.350056	1.27461	0.0195225	0.0801171	4.90773	4.55768	26.3214	30.9603	29.9749	23.6315	20.617	23.5304
ENSMUSG00000011960.12	Ccnt1	chr15:98538689-98570923	-	protein_coding	-0.251534	0.840003	0.0603279	0.162137	3.22714	3.47868	7.4334	9.17383	8.57001	10.7627	10.3757	9.35309
ENSMUSG00000012017.3	Scarf2	chr16:17797282-17808287	+	protein_coding	0.29221	1.22451	0.113757	0.244722	6.34205	6.04984	89.1912	67.0115	86.0361	59.419	69.4276	67.3342
ENSMUSG00000012076.7	Brms1l	chr12:55836366-55869735	+	protein_coding	0.309574	1.23934	0.0102049	0.0552963	3.46873	3.15916	9.25983	10.8151	10.1944	7.54109	8.10572	8.16596
ENSMUSG00000012114.16	Med15	chr16:17651221-17722930	-	protein_coding	0.256795	1.19482	0.00673815	0.0445196	4.03773	3.78094	14.7873	15.8787	15.6261	13.5046	12.1993	12.5665
ENSMUSG00000012117.13	Dhdds	chr4:133969028-134000918	-	protein_coding	0.0621343	1.04401	0.669189	0.783301	2.93112	2.86899	6.51802	7.09446	6.29081	6.41651	7.4436	5.22626
ENSMUSG00000012123.15	Aim1l	chr4:134065912-134092504	+	protein_coding	-0.35177	0.783622	0.0279992	0.0997632	0.674511	1.02628	0.423533	0.790224	0.595399	0.932615	1.13769	1.04519
ENSMUSG00000012126.16	Ubxn11	chr4:134102570-134127593	+	protein_coding	-0.2102	0.864417	0.085065	0.202323	1.69445	1.90465	1.99477	2.12697	2.6204	2.53896	2.83805	2.86444
ENSMUSG00000012296.15	Tjap1	chr17:46257851-46283026	-	protein_coding	0.269818	1.20566	0.0400646	0.124412	3.29719	3.02737	9.1028	8.01481	9.42947	7.84521	7.05699	6.60518
ENSMUSG00000012350.15	Ehf	chr2:103263433-103303278	-	protein_coding	-1.02345	0.49194	0.00335671	0.0307092	2.10736	3.1308	2.6611	4.0006	3.37017	6.81016	8.91451	7.67892
ENSMUSG00000012405.15	Rpl15	chr14:18267823-18271391	-	protein_coding	0.0304033	1.0213	0.912051	0.946359	6.77535	6.74495	140.645	91.5282	99.2944	135.988	92.3357	95.5086
ENSMUSG00000012422.14	Tmem167	chr13:90089123-90143907	+	protein_coding	0.668993	1.58996	0.0155732	0.0696034	2.92235	2.25336	5.23601	8.22196	6.57563	3.6214	3.94982	3.73832
ENSMUSG00000012428.9	Steap4	chr5:7960457-7982213	+	protein_coding	1.32882	2.51197	0.00013848	0.00994156	5.00908	3.68026	33.8813	27.9322	32.0887	11.0248	12.3383	12.1351
ENSMUSG00000012429.8	Mplkip	chr13:17695413-17699105	+	protein_coding	0.00588455	1.00409	0.965069	0.97846	2.83644	2.83056	5.16708	6.99692	6.38854	6.06876	5.63857	6.6706
ENSMUSG00000012443.3	Kif11	chr19:37376403-37421859	+	protein_coding	1.43461	2.70309	0.000140257	0.00998189	2.21301	0.778398	3.18168	4.25803	3.53284	0.666348	0.777609	0.703577
ENSMUSG00000012483.4	Rpa3	chr6:8255936-8259173	-	protein_coding	0.0212015	1.0148	0.881414	0.926144	3.72274	3.70154	10.5115	14.6176	11.8003	12.5833	11.5253	11.9429
ENSMUSG00000012519.14	Mlkl	chr8:111311797-111338177	-	protein_coding	1.01178	2.01639	0.000765302	0.0158731	2.6819	1.67012	5.2336	5.56565	5.45627	2.55851	1.76382	2.27714
ENSMUSG00000012535.14	Tnpo3	chr6:29540827-29609887	-	protein_coding	0.148232	1.10821	0.619464	0.742538	2.41579	2.26756	5.58275	4.80002	2.97962	4.01439	4.76135	2.86429
ENSMUSG00000012609.18	Ttll5	chr12:85824659-86061893	+	protein_coding	0.108759	1.0783	0.0310482	0.105942	0.824724	0.715965	0.798079	0.75764	0.758173	0.711056	0.587817	0.631235
ENSMUSG00000012640.16	Zfp715	chr7:43296197-43313294	-	protein_coding	0.234058	1.17614	0.0975144	0.22056	2.28734	2.05329	3.92007	3.78314	3.94302	2.60084	3.2834	3.63565
ENSMUSG00000012848.15	Rps5	chr7:12922290-12926686	+	protein_coding	-0.228982	0.853237	0.0754063	0.187348	7.63566	7.86464	220.412	180.455	194.755	243.989	218.254	234.712
ENSMUSG00000012889.8	Podnl1	chr8:84125989-84132527	+	protein_coding	0.648497	1.56753	0.00930055	0.0524892	0.928394	0.279897	0.788145	1.14556	0.796719	0.404716	0.0994066	0.158846
ENSMUSG00000013033.16	Adgrl1	chr8:83900105-83941954	+	protein_coding	-0.347203	0.786107	0.358519	0.522367	2.28253	2.62973	4.09788	6.04039	2.20881	5.31201	5.59836	4.69222
ENSMUSG00000013076.15	Amotl1	chr9:14541966-14615483	-	protein_coding	0.145637	1.10622	0.164478	0.308855	3.52582	3.38018	10.6963	9.76698	11.1337	10.3208	8.59529	9.39146
ENSMUSG00000013089.15	Etv5	chr16:22381309-22439719	-	protein_coding	-1.71313	0.304997	0.000388865	0.0124803	4.08611	5.79924	13.2837	18.2014	16.8628	48.946	60.7024	55.0317
ENSMUSG00000013150.15	Gfod2	chr8:105713854-105758664	-	protein_coding	-0.114464	0.923726	0.266669	0.428925	2.17196	2.28642	3.94207	3.13676	3.47612	3.65944	4.2098	3.78285
ENSMUSG00000013155.9	Enkd1	chr8:105703655-105707933	-	protein_coding	-0.064172	0.956494	0.432247	0.590012	2.6328	2.69697	4.69083	5.55524	5.39577	5.7528	5.17069	5.54323
ENSMUSG00000013160.7	Atp6v0d1	chr8:105524465-105566047	-	protein_coding	0.113247	1.08166	0.0711305	0.179988	6.01027	5.89702	60.8902	63.4969	66.0889	57.7319	61.2438	56.8854
ENSMUSG00000013236.16	Ptprs	chr17:56412431-56476483	-	protein_coding	0.454301	1.37012	0.000309248	0.0118509	4.34719	3.89289	19.9265	18.465	19.6992	13.6488	13.6227	14.3037
ENSMUSG00000013275.9	Slc41a1	chr1:131827493-131848865	+	protein_coding	-0.206107	0.866873	0.0417277	0.127987	3.57542	3.78152	10.4757	11.4632	10.8444	13.9442	12.0696	12.3144
ENSMUSG00000013367.5	Iglon5	chr7:43472904-43490075	-	protein_coding	0.919786	1.89183	0.000208125	0.0107715	1.39454	0.474755	1.67495	1.64366	1.56966	0.481434	0.431927	0.265153
ENSMUSG00000013419.6	Zfp651	chr9:121760033-121771742	+	protein_coding	0.416792	1.33496	0.000919726	0.0169633	3.16006	2.74327	7.73008	7.86428	8.22905	5.62128	5.4172	6.0653
ENSMUSG00000013465.18	Nelfb	chr2:25199712-25211489	-	protein_coding	0.0202134	1.01411	0.776533	0.857159	3.78325	3.76303	12.6671	12.8996	12.7383	11.5042	12.6579	13.6528
ENSMUSG00000013495.15	Tmem175	chr5:108629770-108648782	+	protein_coding	-0.103213	0.930958	0.349877	0.513497	1.96005	2.06326	2.92361	2.51593	3.26944	3.0453	3.505	3.00556
ENSMUSG00000013523.13	Bcas1	chr2:170346991-170427845	-	protein_coding	0.370743	1.29302	0.042271	0.128999	1.77527	1.40452	2.28252	2.73707	2.26954	1.54532	2.06308	1.37963
ENSMUSG00000013539.13	Tango2	chr16:18300825-18348103	-	protein_coding	-0.112954	0.924693	0.53538	0.675595	1.68866	1.80161	1.69417	2.73033	2.33304	2.86364	2.55029	2.08859
ENSMUSG00000013584.5	Aldh1a2	chr9:71215789-71296243	+	protein_coding	0.375337	1.29714	0.415702	0.574249	3.52951	3.15418	6.85117	15.3959	10.9619	5.81158	11.9106	7.02252
ENSMUSG00000013593.12	Ndufs2	chr1:171234853-171251388	-	protein_coding	0.066481	1.04716	0.302564	0.466625	5.58009	5.51361	48.7842	43.6663	48.2322	45.6333	45.4098	43.0531
ENSMUSG00000013622.15	Atraid	chr5:31048312-31054623	+	protein_coding	-0.264718	0.832361	0.227636	0.385664	3.83699	4.10171	12.966	12.4411	14.5469	16.1101	12.9394	20.2185
ENSMUSG00000013629.16	Cad	chr5:31054780-31078479	+	protein_coding	0.184531	1.13645	0.178232	0.326587	2.16369	1.97916	3.87226	3.56108	3.04769	3.24981	2.52849	3.08695
ENSMUSG00000013646.17	Sh3bp5l	chr11:58330724-58347728	+	protein_coding	-0.00342687	0.997627	0.956979	0.97362	2.2924	2.29583	3.78537	4.23057	3.69659	3.67967	4.07808	3.98227
ENSMUSG00000013662.5	Atad1	chr19:32672563-32712298	-	protein_coding	0.209193	1.15604	0.134459	0.272002	4.92591	4.71672	25.4063	32.9716	30.3127	25.1734	26.3794	24.3711
ENSMUSG00000013663.7	Pten	chr19:32757497-32826160	+	protein_coding	0.419963	1.33789	0.0237588	0.0901111	4.11433	3.69437	13.9862	18.5684	16.7159	12.6239	11.5701	11.6679
ENSMUSG00000013698.12	Pea15a	chr1:172196728-172206804	-	protein_coding	0.505969	1.42008	0.00438629	0.0351931	5.8084	5.30243	54.4213	54.6091	56.1068	43.0006	34.8187	37.9948
ENSMUSG00000013701.12	Timm23	chr14:32180162-32201898	-	protein_coding	0.393305	1.3134	0.000400783	0.0126868	4.66771	4.2744	24.6225	24.1255	24.5049	19.0293	17.4657	18.5947
ENSMUSG00000013707.3	Tnfaip8l2	chr3:95139521-95142360	-	protein_coding	1.25857	2.39258	0.0100038	0.0546933	3.82823	2.56966	13.1556	16.7418	10.4105	6.79227	3.88277	4.49922
ENSMUSG00000013736.16	Trnt1	chr6:106769120-106782474	+	protein_coding	0.383561	1.30456	0.15946	0.302891	2.98097	2.59741	5.79693	7.95367	7.0867	3.67305	6.17106	5.61471
ENSMUSG00000013766.11	Ly6g6e	chr17:35076902-35078804	+	protein_coding	-0.290433	0.817657	0.0438515	0.132279	0.692413	0.982845	0.47922	0.77442	0.607761	1.05912	0.80614	1.0757
ENSMUSG00000013787.15	Ehmt2	chr17:34898469-34914052	+	protein_coding	0.180339	1.13315	0.0969377	0.219918	4.39046	4.21012	21.5953	18.535	19.9002	18.3273	18.1903	16.095
ENSMUSG00000013822.6	Elof1	chr9:22112989-22117148	-	protein_coding	-0.356296	0.781168	0.0334054	0.110962	6.02133	6.37763	56.3571	71.6284	64.7823	79.8574	88.39	78.5356
ENSMUSG00000013833.15	Med16	chr10:79894708-79908923	-	protein_coding	-0.0216219	0.985125	0.670084	0.783927	3.24494	3.26656	9.11772	8.19916	8.15466	8.66252	8.58199	8.62616
ENSMUSG00000013846.9	St3gal1	chr15:67102875-67113992	-	protein_coding	-0.0486193	0.966861	0.556269	0.692388	4.43483	4.48345	22.5449	19.1344	20.3409	21.6967	20.2668	22.1895
ENSMUSG00000013858.14	Tmem259	chr10:79974948-79984330	-	protein_coding	0.10143	1.07284	0.172727	0.319598	4.32122	4.21979	19.7585	18.2591	18.9809	17.7801	16.43	18.7629
ENSMUSG00000013878.18	Rnf170	chr8:26119368-26151790	+	protein_coding	-0.324047	0.798826	0.533305	0.674286	0.683998	1.00805	0.512484	0.776717	0.543132	0.442313	2.85973	0.461302
ENSMUSG00000013921.15	Clip3	chr7:30291728-30308367	+	protein_coding	0.79396	1.73383	0.000106923	0.00910783	3.0345	2.24054	7.11739	7.32974	7.13545	3.52513	3.60448	4.06525
ENSMUSG00000013973.12	Dedd	chr1:171329145-171342331	+	protein_coding	-0.201976	0.869359	0.442731	0.598758	2.1186	2.32058	2.85518	4.66283	2.75157	3.1299	4.32023	4.67313
ENSMUSG00000013974.3	Mcemp1	chr8:3665754-3669259	+	protein_coding	0.406578	1.32554	0.275694	0.438719	4.16223	3.75565	14.8965	23.2294	13.9014	15.8925	8.82737	13.8444
ENSMUSG00000013997.10	Nit1	chr1:171338008-171345646	-	protein_coding	-0.153579	0.899017	0.0472376	0.139068	2.14725	2.30083	3.36601	3.59746	3.33066	3.6723	4.22817	3.89748
ENSMUSG00000014030.15	Pax5	chr4:44524757-44710487	-	protein_coding	-0.39689	0.759494	0.36174	0.525168	1.91683	2.31372	2.37151	4.33227	1.99457	6.2575	2.65014	3.63876
ENSMUSG00000014039.17	Prdm15	chr16:97791467-97851850	-	protein_coding	0.0615233	1.04357	0.24637	0.406863	0.916816	0.855293	0.906305	0.899069	0.858806	0.726616	0.790251	0.915564
ENSMUSG00000014074.17	Rnf168	chr16:32277459-32301434	+	protein_coding	0.0532738	1.03762	0.744502	0.834841	2.89164	2.83836	5.56138	7.32374	6.48334	6.37962	7.06967	5.14339
ENSMUSG00000014075.15	Tctex1d2	chr16:32419702-32429099	+	protein_coding	0.110649	1.07971	0.587368	0.717278	2.56021	2.44956	4.22252	6.61636	4.15789	4.61717	4.57386	4.20595
ENSMUSG00000014077.13	Chp1	chr2:119547697-119587027	+	protein_coding	-0.0511761	0.965149	0.821936	0.887704	3.77281	3.82399	11.4103	14.245	12.4983	12.6751	10.4295	17.1739
ENSMUSG00000014158.11	Trpv4	chr5:114622152-114658421	-	protein_coding	0.270128	1.20591	0.0375776	0.119747	1.44114	1.17102	1.91807	1.47728	1.76956	1.30698	1.36557	1.09196
ENSMUSG00000014177.10	Tvp23b	chr11:62879455-62916780	+	protein_coding	-0.0330597	0.977345	0.821263	0.887543	4.18715	4.22021	14.8342	19.7924	17.3599	18.6697	18.6426	15.7583
ENSMUSG00000014195.15	Dnajc7	chr11:100582818-100620168	-	protein_coding	0.0636177	1.04508	0.498214	0.646663	4.27655	4.21294	16.6422	19.1493	19.4787	18.8454	17.2894	16.5711
ENSMUSG00000014226.10	Cacybp	chr1:160202367-160212875	-	protein_coding	0.313683	1.24288	0.107932	0.235739	4.89163	4.57794	26.319	30.7077	29.196	18.8294	26.2687	24.1953
ENSMUSG00000014232.14	Cluap1	chr16:3908801-3941147	+	protein_coding	-0.19311	0.874718	0.0940739	0.215942	3.17523	3.36834	7.27188	8.89267	8.00742	9.7072	9.63493	8.6717
ENSMUSG00000014243.5	Zswim7	chr11:62267224-62281375	-	protein_coding	0.249634	1.18891	0.147131	0.288162	2.74832	2.49868	4.81214	6.8922	5.61366	4.41871	4.4658	5.09515
ENSMUSG00000014245.8	Pigl	chr11:62458460-62514417	+	protein_coding	0.183935	1.13598	0.143534	0.283107	1.90585	1.72192	2.84338	2.9886	2.43257	1.96252	2.48674	2.47507
ENSMUSG00000014294.4	Ndufa2	chr18:36742332-36744557	-	protein_coding	-0.225039	0.855572	0.0227921	0.0881468	6.84131	7.06635	108.91	115.915	116.331	138.891	137.456	123.294
ENSMUSG00000014301.12	Pam16	chr16:4616464-4624988	-	protein_coding	-0.220888	0.858037	0.230975	0.389179	4.07629	4.29718	13.9736	19.0518	14.9875	19.0793	20.6546	16.476
ENSMUSG00000014303.13	Glis2	chr16:4594713-4624924	+	protein_coding	0.128807	1.09339	0.688171	0.796896	2.07834	1.94953	3.56764	3.95956	2.32498	4.16305	1.89479	2.85547
ENSMUSG00000014313.14	Cox6c	chr15:35925886-35938246	-	protein_coding	-0.329177	0.79599	0.0907105	0.2109	4.85429	5.18347	27.6437	30.5847	25.7521	30.98	42.3204	33.6394
ENSMUSG00000014329.14	Bicc1	chr10:70922832-71159700	-	protein_coding	0.446714	1.36293	0.0147149	0.0673851	4.77765	4.33094	23.2257	28.1435	28.2302	18.3077	20.9149	18.2645
ENSMUSG00000014349.7	Ube2z	chr11:96047432-96065388	-	protein_coding	0.228958	1.17199	0.00246659	0.0263084	4.96107	4.73211	29.3666	29.9878	31.1146	26.3999	24.8647	25.4888
ENSMUSG00000014353.14	Tmem87b	chr2:128818118-128854261	+	protein_coding	0.194648	1.14445	0.0914789	0.212087	2.90271	2.70806	5.66733	7.20019	6.64951	5.54359	5.47354	5.58668
ENSMUSG00000014355.10	Anapc1	chr2:128610104-128687391	-	protein_coding	0.262482	1.19954	0.0238123	0.090152	2.85058	2.58809	6.20151	6.36883	6.07139	5.43286	4.45549	5.19504
ENSMUSG00000014361.5	Mertk	chr2:128698956-128802894	+	protein_coding	0.288123	1.22105	0.0710076	0.179761	3.71282	3.42469	13.3643	12.2748	10.8221	10.1971	8.55701	10.5712
ENSMUSG00000014402.15	Tsg101	chr7:46888949-46919969	-	protein_coding	0.187409	1.13872	0.111173	0.240644	4.58529	4.39788	20.3874	25.3624	23.5351	19.8854	20.7986	19.5785
ENSMUSG00000014418.16	Hps5	chr7:46760466-46796064	-	protein_coding	0.0514625	1.03631	0.632669	0.753374	2.34099	2.28953	4.61395	3.90258	3.72534	4.02595	3.47736	4.19291
ENSMUSG00000014426.8	Map3k4	chr17:12227621-12318660	-	protein_coding	-0.2118	0.863459	0.000496277	0.0138931	2.55409	2.76589	4.71339	4.93015	4.97884	5.76703	5.81283	5.82536
ENSMUSG00000014444.16	Piezo1	chr8:122481698-122551329	-	protein_coding	0.392434	1.31261	0.0737991	0.184638	3.60881	3.21638	13.024	9.85679	10.9263	9.24323	6.85039	8.98501
ENSMUSG00000014453.3	Blk	chr14:63372837-63417187	-	protein_coding	-0.454336	0.729846	0.228903	0.386879	2.55987	3.01421	4.66265	6.11581	4.08807	11.0115	5.76883	5.48623
ENSMUSG00000014470.4	Rnf166	chr8:122466147-122476064	-	protein_coding	0.117283	1.08469	0.0846909	0.201692	4.28989	4.17261	17.7531	19.3821	18.5812	18.0045	16.5048	16.6291
ENSMUSG00000014496.7	Ankrd28	chr14:31700015-31830415	-	protein_coding	0.521141	1.43509	0.00110833	0.018331	2.54363	2.02249	4.65341	5.1112	4.73701	3.11814	2.79659	3.28935
ENSMUSG00000014498.9	Ankrd52	chr10:128377115-128408704	+	protein_coding	0.496601	1.41089	0.0223372	0.0871252	2.06017	1.56357	3.37103	3.3058	2.85378	2.41433	1.53279	1.98637
ENSMUSG00000014504.16	Srp19	chr18:34330847-34336599	+	protein_coding	0.183331	1.1355	0.239304	0.398744	3.26304	3.07971	7.11172	9.9112	8.99609	7.78138	7.576	7.02423
ENSMUSG00000014543.14	Klra17	chr6:129831154-129876672	-	protein_coding	0.418778	1.33679	0.0374053	0.119499	1.06077	0.64199	1.21583	1.15107	0.904483	0.601155	0.774171	0.33766
ENSMUSG00000014547.9	Wdfy2	chr14:62837690-62956886	+	protein_coding	0.383144	1.30418	0.18876	0.340305	1.66319	1.28004	2.11169	2.72059	1.74411	1.71093	0.829656	1.8874
ENSMUSG00000014550.14	Rbsn	chr6:92186712-92214925	-	protein_coding	0.0315833	1.02213	0.784246	0.862582	2.29641	2.26483	3.8004	4.15941	3.78616	4.14001	3.17311	4.1751
ENSMUSG00000014551.8	Mrps25	chr6:92169525-92184033	-	protein_coding	0.354822	1.27883	0.0484437	0.141233	2.21823	1.86341	3.2239	4.23057	3.56039	2.245	3.00327	2.7085
ENSMUSG00000014554.13	Dguok	chr6:83480217-83506969	-	protein_coding	-0.314028	0.804393	0.0656609	0.171753	2.2926	2.60663	3.43258	4.22673	4.07617	5.97648	4.86459	4.5226
ENSMUSG00000014592.19	Camta1	chr4:150917322-151861876	-	protein_coding	-0.132835	0.912037	0.137113	0.274962	0.868496	1.00133	0.711184	0.963871	0.811007	1.12309	0.946634	0.941064
ENSMUSG00000014599.10	Csf1	chr3:107741048-107760469	-	protein_coding	0.603472	1.51937	3.38684e-05	0.0070549	4.36141	3.75793	19.1934	19.2131	20.2765	12.3171	12.8186	12.4549
ENSMUSG00000014601.13	Strip1	chr3:107612532-107631694	-	protein_coding	0.263815	1.20065	0.0191108	0.0790989	3.03185	2.76803	7.6367	6.89917	7.01862	6.29763	5.80346	5.36603
ENSMUSG00000014602.15	Kif1a	chr1:93015464-93101951	-	protein_coding	-0.00318143	0.997797	0.975121	0.983952	0.908115	0.911297	1.03852	0.942146	0.669215	0.968156	0.892303	0.786211
ENSMUSG00000014606.14	Slc25a11	chr11:70644196-70647479	-	protein_coding	0.143939	1.10492	0.136515	0.27417	4.98844	4.8445	27.9984	33.3187	31.1444	27.8829	28.7492	26.5997
ENSMUSG00000014633.15	Cmc2	chr8:116888685-116921455	-	protein_coding	0.442763	1.3592	0.165174	0.309524	2.30539	1.86263	2.75598	4.9297	4.42272	3.55238	2.3943	2.11266
ENSMUSG00000014668.15	Chfr	chr5:110135842-110171972	+	protein_coding	0.456305	1.37202	0.030368	0.104372	2.80588	2.34957	5.92078	6.81278	5.32409	4.43508	3.39478	4.54281
ENSMUSG00000014704.10	Hoxa2	chr6:52162417-52164831	-	protein_coding	-0.341864	0.789021	0.0473996	0.139272	1.9261	2.26796	2.51872	2.96336	2.93542	4.09118	4.27942	3.1569
ENSMUSG00000014725.14	Adam28	chr14:68606027-68655842	-	protein_coding	-0.0971837	0.934856	0.350521	0.514148	2.28051	2.3777	3.62572	4.06499	3.89497	3.69741	4.74356	4.20276
ENSMUSG00000014748.13	Tex261	chr6:83768885-83775813	-	protein_coding	0.192291	1.14258	0.00230425	0.0253425	4.46404	4.27175	20.5132	21.5473	21.1633	18.8111	18.2374	17.9113
ENSMUSG00000014763.7	Fam120b	chr17:15396246-15433580	+	protein_coding	0.0269336	1.01884	0.673094	0.785691	2.81144	2.7845	5.54586	6.27873	6.26033	5.73298	6.19359	5.75309
ENSMUSG00000014767.16	Tbp	chr17:15499888-15528379	+	protein_coding	0.065241	1.04626	0.661346	0.776387	1.05238	0.987143	0.988788	1.47304	0.813755	0.928215	1.0914	0.931466
ENSMUSG00000014769.9	Psmb1	chr17:15475721-15498276	-	protein_coding	0.205243	1.15288	0.0430218	0.130706	7.06869	6.86345	123.514	144.235	132.775	120.094	113.56	112.803
ENSMUSG00000014771.12	Pdcd2	chr17:15519208-15527301	-	protein_coding	0.104942	1.07545	0.399774	0.559568	2.56068	2.45574	5.33806	5.28772	4.1532	4.41684	4.88315	4.18082
ENSMUSG00000014773.13	Dll1	chr17:15367354-15376872	-	protein_coding	-0.00608384	0.995792	0.987383	0.991181	3.18925	3.19534	11.0983	6.02708	7.92652	12.3982	7.17804	6.01425
ENSMUSG00000014776.6	Nol3	chr8:105276447-105281939	+	protein_coding	-0.192166	0.87529	0.316358	0.480677	3.66603	3.85819	9.45161	12.9053	13.073	15.0417	13.7627	11.879
ENSMUSG00000014778.10	Fhod1	chr8:105329163-105347953	-	protein_coding	-0.333305	0.793716	0.00561262	0.0401134	3.86517	4.19848	13.5344	12.9775	14.2326	18.365	17.5742	16.2059
ENSMUSG00000014786.7	Slc9a5	chr8:105348258-105369881	+	protein_coding	0.259527	1.19709	0.0450271	0.13459	1.31888	1.05935	1.45589	1.51285	1.51587	1.30975	1.10172	0.864435
ENSMUSG00000014791.9	Elmo3	chr8:105305601-105310623	+	protein_coding	-0.449486	0.732303	0.0227978	0.0881468	2.54142	2.99091	4.69578	4.8879	4.88331	5.70068	7.78913	7.53094
ENSMUSG00000014813.8	Stc1	chr14:69029289-69041401	+	protein_coding	0.439306	1.35595	0.0667095	0.173282	2.29423	1.85493	3.16036	3.71469	5.01611	2.88096	2.76326	2.24089
ENSMUSG00000014837.14	4931428F04Rik	chr8:105280410-105289528	-	protein_coding	-0.23782	0.848026	0.0748595	0.186355	1.03211	1.26993	0.988796	1.17235	0.97956	1.67567	1.42641	1.16005
ENSMUSG00000014846.12	Tppp3	chr8:105467493-105471526	-	protein_coding	-1.00903	0.496882	3.18427e-05	0.0070549	6.41422	7.42325	86.7634	79.7229	86.5606	165.941	177.21	168.967
ENSMUSG00000014850.15	Msh3	chr13:92211872-92355003	-	protein_coding	-0.131316	0.912999	0.0680995	0.175259	0.923629	1.05494	0.915759	0.940005	0.836439	1.05097	1.21053	0.978125
ENSMUSG00000014856.12	Tmem208	chr8:105326354-105335219	+	protein_coding	0.0308177	1.02159	0.839213	0.898337	4.13098	4.10016	13.8707	18.8632	17.2081	17.2003	14.5676	16.8039
ENSMUSG00000014859.8	E2f4	chr8:105297663-105305369	+	protein_coding	0.150884	1.11025	0.0516308	0.146972	4.3071	4.15621	19.8312	18.2164	18.378	15.9462	17.6802	16.9052
ENSMUSG00000014867.9	Surf4	chr2:26920040-26933928	-	protein_coding	0.504955	1.41908	0.00428656	0.0348838	6.45465	5.94969	82.0372	89.5905	88.6957	57.464	57.742	67.7495
ENSMUSG00000014873.15	Surf2	chr2:26916367-26920183	+	protein_coding	0.0267274	1.0187	0.852257	0.907279	2.01883	1.99211	2.60507	3.26003	3.33374	2.9732	3.51313	2.51102
ENSMUSG00000014905.3	Dnajb9	chr12:44205897-44210068	-	protein_coding	-0.595964	0.661602	0.0025497	0.0267556	5.40837	6.00434	37.1273	44.396	43.2581	62.9801	66.5492	60.2055
ENSMUSG00000014907.9	Naf1	chr8:66860217-66890564	+	protein_coding	-0.119244	0.92067	0.266224	0.428363	3.16675	3.28599	7.01019	8.25623	8.76751	8.39457	9.20808	8.6767
ENSMUSG00000014932.15	Yes1	chr5:32611171-32687057	+	protein_coding	0.0887798	1.06347	0.358148	0.522075	2.54651	2.45773	4.49031	5.11261	4.9416	4.81314	4.73416	3.97359
ENSMUSG00000014956.15	Ppp1cb	chr5:32458843-32517433	+	protein_coding	-0.0263549	0.981898	0.801469	0.87404	4.53382	4.56017	19.5031	24.563	22.7145	22.0776	23.5906	22.1359
ENSMUSG00000014959.12	Gorasp2	chr2:70661576-70712636	+	protein_coding	0.197827	1.14697	0.0292948	0.102295	5.12188	4.92405	32.3461	33.8089	35.3731	29.0696	31.2662	27.8392
ENSMUSG00000014980.14	Tsen15	chr1:152370735-152386688	-	protein_coding	-0.123072	0.918231	0.194723	0.347311	1.98796	2.11103	2.6271	3.29289	3.00867	3.52972	3.27088	3.1674
ENSMUSG00000015002.16	Efr3a	chr15:65787034-65873816	+	protein_coding	0.269644	1.20551	0.0325292	0.109174	3.15867	2.88902	7.02227	8.68003	8.17041	6.40815	6.62104	6.19988
ENSMUSG00000015013.8	Trappc2l	chr8:122611626-122615588	+	protein_coding	-0.121205	0.919419	0.157911	0.301235	5.79886	5.92007	49.9113	58.8958	55.5829	59.8168	58.5176	60.3319
ENSMUSG00000015016.7	Acsf3	chr8:122775505-122817880	+	protein_coding	0.0437609	1.0308	0.726107	0.823324	2.66609	2.62232	6.03532	5.33301	4.7388	5.13934	5.78567	4.60377
ENSMUSG00000015023.7	Ddx19a	chr8:110974996-110997800	-	protein_coding	0.190088	1.14083	0.0095706	0.0533719	3.9078	3.71771	14.1165	14.6116	13.3285	11.8192	12.3761	12.2813
ENSMUSG00000015027.10	Galns	chr8:122578238-122611487	-	protein_coding	0.74885	1.68045	0.00104738	0.0179552	4.01844	3.26959	13.7442	15.7429	16.2411	8.17233	8.4186	9.38177
ENSMUSG00000015053.14	Gata2	chr6:88193891-88207032	+	protein_coding	-0.347088	0.78617	0.277266	0.440571	3.22046	3.56754	11.383	5.94681	8.41347	13.1051	9.22624	10.5537
ENSMUSG00000015085.8	Entpd2	chr2:25395874-25401321	+	protein_coding	-0.255672	0.837597	0.460009	0.613993	3.53376	3.78943	14.9298	7.76999	10.1198	9.67668	15.2021	14.2824
ENSMUSG00000015087.14	Rabl6	chr2:25583018-25608521	-	protein_coding	0.013329	1.00928	0.621698	0.74457	3.40436	3.39103	9.26481	9.87999	9.6283	9.4795	9.43023	9.56261
ENSMUSG00000015092.9	Edf1	chr2:25557847-25562082	+	protein_coding	0.0808306	1.05763	0.558658	0.694228	6.13187	6.05103	67.5343	80.1869	60.9773	63.4206	70.6331	62.1671
ENSMUSG00000015093.15	Clic3	chr2:25456838-25458776	+	protein_coding	-0.69646	0.617084	0.056964	0.156473	5.44882	6.14528	35.5769	44.4017	49.1761	51.1617	76.6816	86.5129
ENSMUSG00000015094.16	Npdc1	chr2:25399351-25409494	+	protein_coding	0.257568	1.19546	0.049864	0.143894	3.93312	3.67556	14.8943	12.6653	15.4099	11.1587	11.6966	12.514
ENSMUSG00000015095.12	Fbxw5	chr2:25500750-25505471	+	protein_coding	0.152903	1.1118	0.0836794	0.200283	3.65281	3.49991	11.2111	11.159	12.4017	10.9351	9.63283	10.4092
ENSMUSG00000015112.15	Slc25a13	chr6:6041218-6217173	-	protein_coding	0.309365	1.23916	0.181619	0.331099	1.87422	1.56485	2.09955	3.16181	2.81949	1.4629	2.47285	2.02739
ENSMUSG00000015120.15	Ube2i	chr17:25261916-25274622	-	protein_coding	-0.145649	0.903973	0.0529291	0.149045	4.1418	4.28745	16.6231	17.7646	15.6341	18.7616	18.7991	18.0321
ENSMUSG00000015126.9	Tsr3	chr17:25240170-25242798	+	protein_coding	0.0855186	1.06107	0.284266	0.447852	3.68204	3.59652	11.2975	13.1202	11.1773	11.1762	11.113	11.0009
ENSMUSG00000015127.14	Unkl	chr17:25188397-25234443	+	protein_coding	-0.273346	0.827398	0.0446449	0.133935	2.11333	2.38668	3.5958	3.55115	2.87298	4.58434	3.95525	4.16828
ENSMUSG00000015133.17	Lrrk1	chr7:66226912-66388350	-	protein_coding	0.174581	1.12864	0.19777	0.350738	3.0946	2.92002	7.14999	7.25095	8.26918	5.71707	7.46517	6.62474
ENSMUSG00000015134.15	Aldh1a3	chr7:66390890-66427517	-	protein_coding	1.05105	2.07203	0.00466985	0.0364541	1.76233	0.711282	1.6653	3.03902	2.62676	0.548001	0.673389	0.694272
ENSMUSG00000015143.14	Actn1	chr12:80167542-80260371	-	protein_coding	0.757359	1.69039	0.00138836	0.0201631	6.57022	5.81287	85.248	97.662	99.8334	50.6856	55.9975	59.2996
ENSMUSG00000015149.14	Sirt2	chr7:28766735-28788661	+	protein_coding	0.00527682	1.00366	0.949433	0.969483	3.09968	3.0944	7.87117	7.74158	7.12297	7.67876	6.82184	8.17813
ENSMUSG00000015165.16	Hnrnpl	chr7:28808541-28822266	+	protein_coding	-0.156979	0.896901	0.0555875	0.153848	5.07203	5.22901	31.827	34.5146	31.6486	38.8048	35.0524	35.762
ENSMUSG00000015176.9	Nolc1	chr19:46075863-46085528	+	protein_coding	-0.153837	0.898856	0.0503504	0.14473	4.15987	4.31371	16.4192	16.4479	17.7918	19.5658	19.3841	17.7599
ENSMUSG00000015189.12	Casd1	chr6:4600839-4643355	+	protein_coding	0.087991	1.06289	0.384265	0.545489	3.6225	3.5345	10.0226	12.2697	11.773	11.1033	10.0441	10.6396
ENSMUSG00000015202.13	Cnksr3	chr10:7119063-7212237	-	protein_coding	0.431421	1.34856	0.00168498	0.0219569	3.22475	2.79333	8.284	7.85438	8.93905	5.64341	6.11851	6.04443
ENSMUSG00000015214.14	Mtmr1	chrX:71364760-71419196	+	protein_coding	0.0861142	1.06151	0.224571	0.382545	2.59582	2.50971	4.59347	5.43208	5.14084	4.62167	4.72963	4.73455
ENSMUSG00000015217.11	Hmgb3	chrX:71555918-71560676	+	protein_coding	-0.113153	0.924565	0.563181	0.69796	2.61581	2.72896	5.92186	4.9005	4.63898	4.74076	7.1903	5.19771
ENSMUSG00000015224.10	Cyp2j9	chr4:96568429-96591578	-	protein_coding	-0.325758	0.797879	0.0268505	0.0971014	1.80814	2.1339	2.46264	2.36745	2.68302	3.95206	3.09722	3.16702
ENSMUSG00000015243.4	Abca1	chr4:53030787-53159895	-	protein_coding	0.810617	1.75396	0.00493879	0.0375135	3.7232	2.91259	12.1453	14.4357	10.3524	7.13658	6.56602	5.93453
ENSMUSG00000015247.10	Nipsnap3b	chr4:53011880-53022060	+	protein_coding	0.307845	1.23786	0.0720986	0.181405	4.04139	3.73354	14.3028	18.3988	14.0381	13.159	11.867	11.9186
ENSMUSG00000015289.4	Lage3	chrX:74351276-74353618	-	protein_coding	-0.0820475	0.944716	0.551335	0.688279	3.10628	3.18832	6.47442	8.99999	7.54417	7.80341	8.54986	8.00938
ENSMUSG00000015290.15	Ubl4a	chrX:74365718-74373218	-	protein_coding	0.0909525	1.06507	0.315045	0.479169	3.27827	3.18732	8.08433	9.51418	8.56111	7.8455	8.75558	7.75917
ENSMUSG00000015291.10	Gdi1	chrX:74304998-74311862	+	protein_coding	-0.0635721	0.956892	0.779963	0.859527	4.47588	4.53945	18.346	21.3573	24.4749	25.8744	17.161	24.7665
ENSMUSG00000015305.5	Sash1	chr10:8722219-8886070	-	protein_coding	-0.19316	0.874688	0.217848	0.374431	3.87852	4.07168	14.267	13.6488	13.2264	18.8402	13.6015	15.4114
ENSMUSG00000015312.8	Gadd45b	chr10:80930091-80932204	+	protein_coding	-0.329271	0.795939	0.120245	0.253374	7.9762	8.30547	299.013	204.309	258.227	332.937	295.247	319.09
ENSMUSG00000015314.10	Slamf6	chr1:171917515-171953170	+	protein_coding	0.242689	1.1832	0.168284	0.314029	0.903758	0.661069	0.805154	1.14416	0.692016	0.81676	0.438228	0.513142
ENSMUSG00000015316.11	Slamf1	chr1:171767127-171801184	+	protein_coding	0.235169	1.17704	0.0506388	0.145168	0.672319	0.43715	0.605376	0.737406	0.451063	0.430613	0.320897	0.313394
ENSMUSG00000015335.16	Zdhhc12	chr2:30090944-30093648	-	protein_coding	0.122868	1.0889	0.254467	0.416014	2.41993	2.29706	4.52561	4.39348	4.14235	4.22018	4.22175	3.3546
ENSMUSG00000015337.5	Endog	chr2:30171493-30174069	+	protein_coding	-0.25861	0.835893	0.116546	0.248704	4.06759	4.3262	15.4472	15.4211	16.4543	17.9339	22.8223	16.8945
ENSMUSG00000015340.10	Cybb	chrX:9435252-9487771	-	protein_coding	1.12471	2.18057	0.0358038	0.116075	5.14377	4.01906	35.5452	43.3199	26.2809	22.6652	10.5971	14.5281
ENSMUSG00000015341.17	Golga7	chr8:23241346-23257074	-	protein_coding	0.489085	1.40355	0.00813973	0.048773	4.02191	3.53282	13.8679	17.1348	14.8995	10.7877	9.76614	11.2171
ENSMUSG00000015342.6	Xk	chrX:9272756-9313250	+	protein_coding	-0.0524994	0.964264	0.680555	0.791047	0.744995	0.797495	0.676374	0.744339	0.609889	0.568693	0.649462	1.02922
ENSMUSG00000015354.8	Pcolce2	chr9:95637601-95698096	+	protein_coding	-1.25982	0.417596	0.00118402	0.0187876	5.924	7.18382	64.6609	49.1959	66.9097	133.866	156.929	143.303
ENSMUSG00000015355.13	Cd48	chr1:171682009-171705258	+	protein_coding	1.12417	2.17976	0.0221478	0.0867089	4.6544	3.53023	22.191	32.7028	19.4341	14.4913	8.23495	9.77944
ENSMUSG00000015357.10	Clpx	chr9:65294260-65330658	+	protein_coding	-0.126006	0.916365	0.160563	0.303967	3.46793	3.59393	9.71362	10.7416	9.76934	11.193	11.8982	10.1946
ENSMUSG00000015363.13	Trabd	chr15:89075124-89087077	+	protein_coding	0.0432778	1.03045	0.737414	0.830458	3.13947	3.09619	8.02897	7.69716	7.71384	8.6512	7.87255	6.30318
ENSMUSG00000015377.9	Dennd6b	chr15:89182217-89196474	-	protein_coding	-0.198811	0.871268	0.241622	0.401523	1.0687	1.26751	1.04569	1.04718	1.20362	1.88737	1.07022	1.33431
ENSMUSG00000015396.3	Cd83	chr13:43785107-43803130	+	protein_coding	0.369112	1.29156	0.288911	0.45261	6.65406	6.28495	119.338	101.323	81.9547	110.217	61.2814	67.4458
ENSMUSG00000015405.15	Ace2	chrX:164139332-164188420	+	protein_coding	-0.714608	0.609371	0.00686607	0.0448999	1.43619	2.1508	1.80536	1.75265	1.56608	2.91453	4.32155	3.20386
ENSMUSG00000015437.4	Gzmb	chr14:56258856-56262260	-	protein_coding	-0.0782919	0.947178	0.740539	0.832555	3.57313	3.65142	11.8576	11.1488	9.79361	15.6276	9.31293	10.5705
ENSMUSG00000015452.14	Ager	chr17:34597862-34600936	+	protein_coding	-0.750084	0.594569	0.0704951	0.178987	6.99648	7.74657	123.218	114.105	144.604	144.068	241.848	280.152
ENSMUSG00000015461.15	Atf6b	chr17:34647146-34655074	+	protein_coding	0.217817	1.16297	0.13014	0.266111	4.5677	4.34989	23.342	23.7649	21.1235	21.7039	16.819	19.9582
ENSMUSG00000015467.14	Egfl8	chr17:34613349-34615971	-	protein_coding	0.147703	1.1078	0.401001	0.560262	0.943236	0.795532	1.06857	0.793454	0.916317	1.09443	0.481966	0.684737
ENSMUSG00000015468.14	Notch4	chr17:34564268-34588503	+	protein_coding	0.0484719	1.03417	0.91333	0.947148	2.82224	2.77377	8.65286	3.87984	6.51064	9.00931	5.60742	3.83646
ENSMUSG00000015474.16	Ppt2	chr17:34616662-34628510	-	protein_coding	0.535833	1.44978	0.034857	0.114153	3.50653	2.9707	9.70777	10.9291	10.4923	8.83068	5.84005	6.16415
ENSMUSG00000015476.6	Prrt1	chr17:34629533-34633126	+	protein_coding	-0.0671715	0.954508	0.784781	0.862824	1.1896	1.25677	1.15808	1.36528	1.32469	2.22902	1.21994	0.903553
ENSMUSG00000015478.13	Rnf5	chr17:34601091-34603690	-	protein_coding	-0.191475	0.87571	0.20243	0.355815	4.24883	4.4403	15.6905	21.0923	17.6365	22.0836	19.9935	20.1156
ENSMUSG00000015488.14	Cacfd1	chr2:27009926-27021089	+	protein_coding	-0.260855	0.834593	0.294794	0.45896	2.87934	3.14019	7.02197	4.5781	7.90292	7.19645	8.69051	7.62785
ENSMUSG00000015501.10	Hivep2	chr10:13966075-14151374	+	protein_coding	0.131224	1.09522	0.364072	0.527482	2.33294	2.20172	3.47303	4.22413	4.47318	4.18247	3.52696	3.14959
ENSMUSG00000015522.18	Arnt	chr3:95434388-95497240	+	protein_coding	0.17386	1.12807	0.0207652	0.0830812	2.49335	2.31949	4.89736	4.6379	4.36962	4.17261	3.92818	3.87877
ENSMUSG00000015533.8	Itga2	chr13:114835916-114932041	-	protein_coding	0.279918	1.21413	0.208145	0.362835	1.52951	1.24959	2.36069	1.89849	1.46992	1.79745	1.01993	1.37899
ENSMUSG00000015536.14	Mocs2	chr13:114818236-114832275	+	protein_coding	0.157818	1.1156	0.0423856	0.129208	1.92862	1.7708	2.74727	2.88195	2.79271	2.65956	2.2532	2.33773
ENSMUSG00000015542.17	Nat9	chr11:115182832-115187859	-	protein_coding	-0.407412	0.753975	0.00755552	0.0471637	3.11881	3.52622	6.86064	8.41393	7.85809	10.6103	10.874	10.0931
ENSMUSG00000015568.15	Lpl	chr8:68880491-68907448	+	protein_coding	1.69867	3.24602	0.000428488	0.0130936	6.56597	4.8673	81.7168	113.702	88.6395	30.2973	25.5696	28.9032
ENSMUSG00000015575.14	Atp6v0e	chr17:26676396-26699644	+	protein_coding	0.193824	1.14379	0.0438357	0.132275	5.02892	4.83509	30.1002	33.4679	31.4629	26.2014	26.9594	29.5778
ENSMUSG00000015597.16	Zfp318	chr17:46383731-46420920	+	protein_coding	-0.345781	0.786882	0.383553	0.544903	1.88142	2.2272	1.3138	4.12098	3.22094	4.21147	3.4251	3.45119
ENSMUSG00000015605.5	Srf	chr17:46546839-46556162	-	protein_coding	-0.493938	0.710084	0.00263986	0.0272148	5.07382	5.56776	34.7404	30.5622	32.8682	50.0351	44.9175	44.5346
ENSMUSG00000015619.10	Gata3	chr2:9857078-9890034	-	protein_coding	0.440143	1.35674	0.0688671	0.176561	2.08167	1.64153	3.03548	3.77068	2.93969	2.87043	1.81182	1.79063
ENSMUSG00000015627.5	Gata5	chr2:180325133-180334699	-	protein_coding	-0.26251	0.833637	0.0608643	0.163125	2.45176	2.71427	3.7991	5.06139	4.62894	5.69613	5.60921	5.38637
ENSMUSG00000015647.9	Lama5	chr2:180176373-180225859	-	protein_coding	0.390755	1.31108	0.00887997	0.0511696	3.83818	3.44743	14.4636	13.0664	12.4502	9.59224	9.39427	10.7911
ENSMUSG00000015652.9	Steap1	chr5:5736317-5749326	-	protein_coding	0.56602	1.48043	0.024438	0.0916006	1.7721	1.20608	1.8129	2.92078	2.61273	1.12347	1.29541	1.51935
ENSMUSG00000015653.13	Steap2	chr5:5664829-5694578	-	protein_coding	-0.22752	0.854102	0.272056	0.43474	1.0921	1.31962	1.3309	0.703511	1.44006	1.55389	1.26403	1.6894
ENSMUSG00000015656.16	Hspa8	chr9:40800984-40805200	+	protein_coding	-0.21167	0.863537	0.448961	0.604784	8.25538	8.46705	364.091	240.457	322.673	274.923	405.751	393.809
ENSMUSG00000015659.12	Serac1	chr17:6042196-6079741	-	protein_coding	0.0918772	1.06576	0.336372	0.500222	0.900514	0.808637	1.06605	0.735986	0.813668	0.717182	0.843882	0.69716
ENSMUSG00000015668.13	Pdzd11	chrX:100622883-100626568	-	protein_coding	0.257847	1.19569	0.108473	0.236528	3.80884	3.551	10.8793	14.1301	14.3142	10.2625	11.314	10.6101
ENSMUSG00000015671.10	Psma2	chr13:14613242-14625671	+	protein_coding	0.02686	1.01879	0.831965	0.893744	6.9112	6.88434	105.2	137.687	117.38	123.088	116.761	111.837
ENSMUSG00000015672.3	Mrpl32	chr13:14610301-14613037	-	protein_coding	-0.00272787	0.998111	0.990136	0.993514	4.76977	4.7725	20.4937	33.8935	26.0695	24.9628	28.0647	26.0571
ENSMUSG00000015697.14	Setdb1	chr3:95323525-95357202	-	protein_coding	0.145959	1.10647	0.0490845	0.142404	2.62497	2.47901	5.24168	5.21054	5.05553	4.94049	4.54012	4.26535
ENSMUSG00000015702.13	Anxa9	chr3:95296096-95307176	-	protein_coding	-0.130374	0.913595	0.444818	0.600838	1.27071	1.40108	1.302	1.5609	1.38267	1.30441	2.22438	1.4791
ENSMUSG00000015711.8	Prune	chr3:95253674-95282076	-	protein_coding	-0.0417031	0.971507	0.525548	0.668479	2.96875	3.01045	6.37056	7.42025	6.73077	6.85878	7.05265	7.26829
ENSMUSG00000015714.11	Cers2	chr3:95314791-95323599	+	protein_coding	-0.273125	0.827525	0.043028	0.130706	5.2594	5.53253	33.3707	39.9469	38.9303	42.6876	48.252	45.0878
ENSMUSG00000015733.13	Capza2	chr6:17636234-17666972	+	protein_coding	0.417839	1.33592	0.0259515	0.0950841	5.09823	4.68039	29.7646	39.2253	31.4795	25.3647	23.7795	24.8047
ENSMUSG00000015745.9	Plekho1	chr3:95988429-95996001	-	protein_coding	0.655498	1.57516	0.0235278	0.0895156	4.76677	4.11128	30.8232	24.458	23.9034	19.4456	13.4361	16.4905
ENSMUSG00000015747.5	Vps45	chr3:95999832-96058466	-	protein_coding	0.234934	1.17685	0.0661725	0.172514	2.46417	2.22923	4.24048	5.00228	4.34167	4.08829	3.29326	3.71888
ENSMUSG00000015748.13	Prpf3	chr3:95830124-95855885	-	protein_coding	0.128839	1.09341	0.00462033	0.0362106	2.37863	2.24979	4.24712	4.04604	4.3118	3.76505	3.7666	3.73678
ENSMUSG00000015749.12	Anp32e	chr3:95929246-95947390	+	protein_coding	-0.0598302	0.959377	0.577426	0.709324	4.66662	4.72645	22.8185	27.2193	23.3738	27.1259	23.3464	26.094
ENSMUSG00000015750.15	Aph1a	chr3:95893969-95898288	+	protein_coding	0.123587	1.08944	0.133377	0.270421	3.99997	3.87638	14.8453	15.4148	14.7469	15.0262	13.1082	13.0094
ENSMUSG00000015755.16	Tab2	chr10:7905653-7956230	-	protein_coding	0.167109	1.12281	0.0236355	0.0898408	4.19828	4.03117	17.1844	17.146	17.7478	14.9995	14.722	16.374
ENSMUSG00000015757.10	Ppil4	chr10:7792891-7823135	+	protein_coding	-0.071013	0.951969	0.619245	0.742519	2.90029	2.9713	5.45322	7.51961	6.56875	6.5265	7.55631	6.48983
ENSMUSG00000015759.10	Cnih1	chr14:46775582-46788411	-	protein_coding	0.337791	1.26382	0.0164967	0.0722447	4.61267	4.27488	21.1958	25.7311	23.6816	17.4539	18.8001	18.854
ENSMUSG00000015766.14	Eps8	chr6:137477245-137654876	-	protein_coding	-0.179768	0.882845	0.172323	0.319173	2.22296	2.40273	3.40782	4.28	3.37195	3.85632	4.46551	4.5711
ENSMUSG00000015776.12	Med22	chr2:26905262-26910677	-	protein_coding	0.203823	1.15175	0.0110821	0.0576597	3.687	3.48318	11.6737	12.4344	11.548	10.5227	9.67925	10.3639
ENSMUSG00000015790.16	Surf1	chr2:26913381-26916530	-	protein_coding	-0.287187	0.819499	0.0364697	0.117538	4.04082	4.32801	13.8121	16.7174	15.9906	20.3236	19.1063	17.8969
ENSMUSG00000015804.14	Med28	chr5:45520229-45529276	+	protein_coding	-0.308577	0.807438	0.116358	0.248594	2.83524	3.14381	5.41057	6.97373	6.11075	8.55299	6.4362	8.71976
ENSMUSG00000015806.12	Qdpr	chr5:45434021-45450236	-	protein_coding	-0.291032	0.817317	0.486476	0.637114	4.33953	4.63056	26.721	17.0392	15.5943	15.2745	29.6672	29.4531
ENSMUSG00000015812.7	Gnrh1	chr14:67745229-67749435	+	protein_coding	0.105142	1.0756	0.696453	0.802698	1.56898	1.46384	2.66922	1.48702	1.86205	1.17816	2.42996	1.80932
ENSMUSG00000015837.15	Sqstm1	chr11:50199366-50210827	-	protein_coding	-0.451666	0.731198	0.363444	0.526758	7.09118	7.54284	188.524	79.3157	165.535	218.926	211.472	137.768
ENSMUSG00000015839.6	Nfe2l2	chr2:75675513-75704641	-	protein_coding	-0.0476432	0.967516	0.203299	0.356834	6.20117	6.24881	72.45	71.9043	73.3822	74.1705	78.2001	72.8696
ENSMUSG00000015846.14	Rxra	chr2:27676440-27762957	+	protein_coding	0.182251	1.13465	0.0600286	0.161781	4.15092	3.96866	17.2946	17.9365	15.1819	14.8386	14.3742	14.7598
ENSMUSG00000015850.11	Adamtsl4	chr3:95676201-95687917	-	protein_coding	-0.196602	0.872603	0.491832	0.641469	3.15075	3.34735	8.92182	6.33196	8.62939	6.61189	9.86037	11.7533
ENSMUSG00000015852.13	Fcrls	chr3:87250758-87263738	-	protein_coding	2.56705	5.92597	0.000261444	0.0113042	3.97228	1.40523	14.1218	18.9304	11.8295	1.98212	1.65922	1.343
ENSMUSG00000015869.16	Prpsap1	chr11:116470845-116494202	-	protein_coding	-0.037641	0.974247	0.589251	0.719068	3.62886	3.6665	10.9882	11.7765	11.36	12.324	12.1161	10.7149
ENSMUSG00000015880.13	Ncapg	chr5:45669919-45700546	+	protein_coding	1.02454	2.03432	0.00158127	0.0214562	1.27077	0.246228	1.03546	1.79911	1.46569	0.170679	0.181553	0.206355
ENSMUSG00000015882.17	Lcorl	chr5:45697181-45857615	-	protein_coding	0.139141	1.10125	0.240525	0.400274	0.769033	0.629893	0.539463	0.939346	0.657607	0.590153	0.502408	0.55104
ENSMUSG00000015889.7	Lta4h	chr10:93453396-93484896	+	protein_coding	0.165871	1.12184	0.0501944	0.144598	5.16435	4.99848	32.5345	37.6728	34.5609	31.1437	30.9164	30.8393
ENSMUSG00000015932.8	Dstn	chr2:143915320-143943324	+	protein_coding	-0.437753	0.738283	0.00567148	0.0403073	7.7854	8.22315	205.624	222.279	231.747	272.81	313.796	308.576
ENSMUSG00000015937.14	H2afy	chr13:56073619-56136361	-	protein_coding	0.135004	1.0981	0.071496	0.180536	4.22649	4.09148	17.3727	18.8473	16.9898	16.7345	16.1209	15.3167
ENSMUSG00000015942.9	Gtf2ird2	chr5:134184019-134224355	+	protein_coding	0.106794	1.07683	0.49935	0.647422	1.21491	1.10812	1.25232	1.47643	1.24244	0.819277	1.52081	1.1842
ENSMUSG00000015943.11	Bola1	chr3:96196588-96219709	-	protein_coding	-0.0476898	0.967484	0.968695	0.980023	3.22246	3.27015	2.3469	14.9904	14.1937	1.89236	15.7918	17.4878
ENSMUSG00000015944.9	Gatsl2	chr5:134099711-134144343	+	protein_coding	0.24437	1.18458	0.0275696	0.09894	2.54494	2.30057	4.61609	5.02884	4.87005	4.31858	3.9479	3.54365
ENSMUSG00000015947.10	Fcgr1	chr3:96282909-96293969	-	protein_coding	2.37842	5.19966	0.000601939	0.0147549	3.48859	1.11017	11.236	12.5819	7.5096	1.53398	1.13817	0.856678
ENSMUSG00000015950.13	Ncf1	chr5:134220053-134229625	-	protein_coding	0.822215	1.76812	0.0620353	0.1651	4.62519	3.80298	25.358	27.4372	19.0525	19.0491	9.28262	12.1897
ENSMUSG00000015957.12	Wnt11	chr7:98835112-98855195	+	protein_coding	0.199296	1.14814	0.140815	0.279738	3.02413	2.82484	6.32907	7.39709	7.74759	6.31118	6.61604	5.38803
ENSMUSG00000015961.8	Adss	chr1:177762962-177796511	-	protein_coding	0.157402	1.11528	0.159494	0.302921	4.49199	4.33459	19.014	23.7675	21.9857	18.8303	19.529	19.1756
ENSMUSG00000015966.16	Il17rb	chr14:29996141-30008896	-	protein_coding	0.342723	1.26815	0.00516428	0.0383645	0.660168	0.317445	0.510321	0.674807	0.560117	0.182532	0.312168	0.247036
ENSMUSG00000015968.16	Cacna1d	chr14:30039949-30491156	-	protein_coding	0.0591404	1.04184	0.859815	0.911958	2.84398	2.78483	5.97819	6.11172	6.45844	7.78904	3.47185	7.32775
ENSMUSG00000015971.4	Actr8	chr14:29978337-29993221	+	protein_coding	-0.213964	0.862165	0.00092681	0.0169674	3.89333	4.10729	13.6579	14.2976	13.6329	16.2657	16.4772	15.9668
ENSMUSG00000015980.14	Lrrc27	chr7:139212988-139242979	+	protein_coding	0.459094	1.37468	0.010297	0.0554659	1.44135	0.982259	1.72237	1.79004	1.63703	0.812639	1.25816	0.883661
ENSMUSG00000015981.12	Stk32c	chr7:139103638-139213307	-	protein_coding	0.644804	1.56353	0.00288704	0.0284892	1.05876	0.413954	1.21743	1.14339	0.901966	0.29273	0.470585	0.244055
ENSMUSG00000015994.10	Fnta	chr8:25998722-26015650	-	protein_coding	-0.146056	0.903717	0.102577	0.227765	4.24826	4.39431	16.564	19.5745	17.9936	19.632	20.6494	19.8196
ENSMUSG00000016018.3	Skiv2l2	chr13:112867780-112927380	-	protein_coding	0.146705	1.10704	0.0151102	0.0684329	4.14282	3.99612	16.2556	17.3413	16.4173	14.7694	14.6387	15.4755
ENSMUSG00000016024.9	Lbp	chr2:158306493-158332852	+	protein_coding	0.415378	1.33365	0.025942	0.0950706	4.57127	4.15589	21.5262	23.0657	23.7846	14.7415	19.6056	16.4628
ENSMUSG00000016028.9	Celsr1	chr15:85898758-86033777	-	protein_coding	-0.392412	0.761855	0.00332023	0.0304771	1.68775	2.08016	2.17197	2.45659	2.04937	3.1112	3.15759	3.42344
ENSMUSG00000016087.13	Fli1	chr9:32422204-32542861	-	protein_coding	0.549946	1.46403	0.089184	0.208328	3.87856	3.32862	13.9153	14.7107	12.5789	12.8872	7.07143	8.04639
ENSMUSG00000016128.14	Stard13	chr5:151037510-151233836	-	protein_coding	-0.41555	0.749733	0.00115143	0.0186383	3.30783	3.72338	8.98385	8.46493	9.27675	12.8827	11.9285	11.8389
ENSMUSG00000016181.9	Diexf	chr1:193091104-193130272	-	protein_coding	0.128217	1.09294	0.119253	0.252187	1.42689	1.29868	1.63071	1.70783	1.72848	1.29716	1.66727	1.42977
ENSMUSG00000016194.14	Hsd11b1	chr1:193221634-193264075	-	protein_coding	-0.556387	0.680003	0.00388159	0.0329519	5.8435	6.39989	53.3826	52.6705	63.8653	80.163	84.6841	85.58
ENSMUSG00000016206.6	H2-M3	chr17:37270220-37274484	+	protein_coding	0.251441	1.1904	0.314746	0.478847	4.15553	3.90409	18.0944	18.7736	13.9909	18.1189	11.7483	12.7667
ENSMUSG00000016239.11	Lonrf3	chrX:36328353-36362341	+	protein_coding	-0.0916813	0.938429	0.510843	0.656598	1.37573	1.46742	1.82724	1.68719	1.30012	1.47713	2.07666	1.77447
ENSMUSG00000016252.7	Atp5e	chr2:174461072-174464105	-	protein_coding	-0.199546	0.870824	0.0422258	0.12895	6.18463	6.38418	70.6399	67.9237	76.9391	82.2806	87.0825	78.4425
ENSMUSG00000016253.12	Nelfcd	chr2:174415804-174427502	+	protein_coding	0.00512539	1.00356	0.822275	0.88794	3.43414	3.42901	9.59155	10.0958	9.74528	9.89013	9.70932	9.71306
ENSMUSG00000016255.5	Tubb1	chr2:174450695-174457882	+	protein_coding	-1.37414	0.385781	0.00416335	0.0344467	1.20142	2.57557	1.30675	1.31713	1.27533	7.11085	3.69114	4.56706
ENSMUSG00000016256.10	Ctsz	chr2:174427493-174439039	-	protein_coding	0.776849	1.71338	0.000252137	0.0113042	7.83646	7.05962	244.235	227.869	211.747	133.287	128.536	135.471
ENSMUSG00000016257.15	Slmo2	chr2:174465067-174473081	-	protein_coding	0.399849	1.31937	0.0469936	0.138553	4.50501	4.10517	20.5529	26.2506	18.932	16.4518	16.8694	15.345
ENSMUSG00000016262.14	Sertad4	chr1:192844488-192855756	-	protein_coding	0.0653362	1.04633	0.730824	0.826223	1.43111	1.36577	1.25473	2.04977	1.85141	1.20288	1.9003	1.67906
ENSMUSG00000016283.13	H2-M2	chr17:37480851-37483552	-	protein_coding	1.85622	3.62058	0.00414685	0.0343447	2.59933	0.743112	7.13202	5.8901	2.97199	0.585658	0.702755	0.736744
ENSMUSG00000016308.12	Ube2a	chrX:36873900-36884222	+	protein_coding	0.0779966	1.05555	0.783137	0.861938	3.30083	3.22283	6.17769	9.85533	11.2834	6.92736	8.69309	9.59055
ENSMUSG00000016319.3	Slc25a5	chrX:36795651-36798807	+	protein_coding	-0.0245331	0.983139	0.714429	0.815243	7.36511	7.38964	156.54	173.818	161.697	157.394	174.761	168.375
ENSMUSG00000016344.14	Ppdpf	chr2:181187247-181188771	+	protein_coding	-0.359342	0.77952	0.00226346	0.0251948	4.66691	5.02625	23.6826	25.1485	24.398	33.5166	31.416	29.9292
ENSMUSG00000016356.17	Col20a1	chr2:180986535-181017540	+	protein_coding	-0.074773	0.949491	0.311903	0.476241	0.700614	0.775387	0.678824	0.520414	0.681706	0.637206	0.69025	0.812132
ENSMUSG00000016382.15	Pls3	chrX:75785654-75875182	-	protein_coding	0.526908	1.44084	0.0475088	0.139492	6.17076	5.64385	59.7826	78.9769	75.9145	40.9525	57.5635	49.877
ENSMUSG00000016386.15	Mpped2	chr2:106693269-106868356	+	protein_coding	-0.231246	0.851899	0.0405438	0.125431	0.746332	0.977578	0.576818	0.626788	0.840315	1.03261	0.871656	1.00706
ENSMUSG00000016409.4	Nkap	chrX:37126795-37150746	+	protein_coding	0.105679	1.076	0.50085	0.648498	2.90012	2.79444	5.61667	7.70222	6.22435	6.07298	6.57871	5.22921
ENSMUSG00000016427.7	Ndufa1	chrX:37187588-37191163	-	protein_coding	-0.222024	0.857362	0.190218	0.342031	6.86408	7.0861	96.5545	133.693	119.306	141.307	133.73	129.827
ENSMUSG00000016477.17	E2f3	chr13:29906575-29985668	-	protein_coding	0.643324	1.56192	0.00640653	0.0432007	2.17419	1.53087	2.85915	4.11315	3.65917	1.88946	1.78727	1.9958
ENSMUSG00000016481.15	Cr1l	chr1:195097382-195131586	-	protein_coding	-0.0397049	0.972854	0.69298	0.799986	3.07287	3.11257	6.59461	8.1837	7.54184	8.24897	7.31135	7.41718
ENSMUSG00000016487.15	Ppfibp1	chr6:146888487-147032025	+	protein_coding	0.455685	1.37143	0.00495021	0.0375203	3.82388	3.3682	11.8586	14.0247	13.6998	8.77892	9.47179	9.75157
ENSMUSG00000016494.9	Cd34	chr1:194938819-194961279	+	protein_coding	0.591893	1.50722	0.00233761	0.0254656	5.37169	4.77979	41.2884	36.4314	43.8393	27.8039	26.4285	25.2379
ENSMUSG00000016495.12	Plgrkt	chr19:29348599-29367390	-	protein_coding	0.127728	1.09257	0.526695	0.669103	3.12379	2.99606	6.66899	9.83458	6.97098	8.0908	6.62356	6.32743
ENSMUSG00000016496.7	Cd274	chr19:29367455-29388095	+	protein_coding	0.656295	1.57603	0.114542	0.245895	3.64192	2.98563	12.5798	13.0719	9.17969	10.757	5.06447	5.96946
ENSMUSG00000016498.9	Pdcd1lg2	chr19:29410919-29471157	+	protein_coding	0.575855	1.49056	0.029543	0.102854	1.2265	0.650649	1.136	1.7819	1.15625	0.817165	0.359482	0.566125
ENSMUSG00000016503.16	Gtf3a	chr5:146948657-146955614	+	protein_coding	0.255424	1.19369	0.044715	0.134023	3.26982	3.0144	7.58954	9.1966	9.24517	7.3826	6.82488	7.04297
ENSMUSG00000016510.11	Mtif3	chr5:146951573-146963800	-	protein_coding	0.0209192	1.01461	0.763118	0.848352	1.53162	1.5107	2.13268	1.80103	1.75396	1.74297	1.88036	1.92841
ENSMUSG00000016520.7	Lnx2	chr5:147016655-147076586	-	protein_coding	-0.352294	0.783337	0.00595192	0.0414617	3.2682	3.62049	8.99731	8.04694	8.8876	10.9056	12.1413	10.8915
ENSMUSG00000016526.8	Dyrk3	chr1:131127455-131138340	-	protein_coding	-0.127453	0.915446	0.238839	0.398266	1.8415	1.96895	2.72193	2.7011	2.3415	2.51862	3.1464	3.11243
ENSMUSG00000016528.10	Mapkapk2	chr1:131053700-131097826	-	protein_coding	0.174239	1.12837	0.0645336	0.169896	6.35585	6.18161	84.3511	80.3648	78.1153	69.3894	67.8524	77.9089
ENSMUSG00000016529.5	Il10	chr1:131019845-131024974	+	protein_coding	1.26388	2.40141	0.0108082	0.0568959	2.59453	1.33065	4.72059	5.59768	4.838	2.64192	1.24152	0.949057
ENSMUSG00000016534.15	Lamp2	chrX:38401357-38456454	-	protein_coding	0.308958	1.23881	0.0259145	0.0949909	5.77838	5.46942	48.0646	57.7577	56.3536	41.1173	44.6447	44.2403
ENSMUSG00000016541.9	Atxn10	chr15:85336381-85463836	+	protein_coding	0.0110374	1.00768	0.870841	0.919382	6.08177	6.07073	61.3468	69.8948	69.2996	65.6131	68.2233	64.8571
ENSMUSG00000016552.13	Foxred2	chr15:77940522-77956722	-	protein_coding	0.2168	1.16215	0.0632193	0.167363	0.642381	0.425581	0.456147	0.708389	0.528747	0.43509	0.273249	0.326006
ENSMUSG00000016554.8	Eif3d	chr15:77958998-77970824	-	protein_coding	0.240753	1.18161	0.00107185	0.0180698	5.89707	5.65632	57.0487	60.0842	58.6846	50.4739	49.6408	48.2124
ENSMUSG00000016559.14	H3f3b	chr11:116021912-116027962	-	protein_coding	-0.363951	0.777034	0.00853665	0.0499617	7.62262	7.98657	197.343	195.706	195.19	272.175	259.462	228.301
ENSMUSG00000016619.9	Nup50	chr15:84923428-84942955	+	protein_coding	0.0423913	1.02982	0.626309	0.748131	3.58978	3.54739	9.93882	11.9579	11.3138	10.5807	10.2701	11.2448
ENSMUSG00000016637.6	Ift27	chr15:78159465-78174108	-	protein_coding	-0.237586	0.848163	0.152692	0.294699	4.74735	4.98494	21.529	29.7286	26.99	30.4975	31.6615	29.8701
ENSMUSG00000016664.14	Pacsin2	chr15:83375607-83464606	-	protein_coding	-0.135736	0.910206	0.826219	0.890237	4.00872	4.14446	27.0436	12.0152	10.4275	16.3637	9.84785	28.3651
ENSMUSG00000016756.16	Cmah	chr13:24327420-24477285	+	protein_coding	0.207441	1.15464	0.555349	0.691666	1.72972	1.52228	2.18461	1.92308	2.91919	3.33704	1.35428	1.32115
ENSMUSG00000016757.10	Ttll12	chr15:83575119-83595157	-	protein_coding	0.610202	1.52647	0.000173588	0.010405	2.94184	2.33164	6.61457	6.57302	6.86738	4.20681	3.75196	4.15505
ENSMUSG00000016758.3	Bik	chr15:83526862-83544635	+	protein_coding	-0.795518	0.576136	0.00272112	0.0276998	3.27345	4.06897	10.1711	7.8691	8.12526	16.9729	14.5914	15.871
ENSMUSG00000016763.14	Scube1	chr15:83602583-83725021	-	protein_coding	1.91099	3.76068	7.56662e-05	0.00832787	3.85415	1.94316	14.7123	12.2411	13.5372	3.33916	2.53014	2.71234
ENSMUSG00000016831.11	Tox4	chr14:52279146-52296391	+	protein_coding	0.10163	1.07299	0.196159	0.348617	3.59397	3.49234	11.1161	11.5635	10.5665	10.9839	9.48882	10.3388
ENSMUSG00000016833.14	Mrps18c	chr5:100798627-100804471	+	protein_coding	-0.0161046	0.988899	0.93817	0.962156	4.34588	4.36199	15.1595	23.4768	20.259	17.3381	21.2309	20.3283
ENSMUSG00000016918.15	Sulf1	chr1:12692277-12861192	+	protein_coding	1.25256	2.38264	0.00106463	0.0180109	3.72063	2.46807	10.7591	14.1212	11.8855	3.87078	5.23642	4.57642
ENSMUSG00000016921.14	Srsf6	chr2:162931528-162937121	+	protein_coding	-0.124955	0.917032	0.265742	0.427879	5.09	5.21496	30.1599	35.9274	33.3388	38.9943	36.471	33.1886
ENSMUSG00000016933.17	Plcg1	chr2:160731300-160775760	+	protein_coding	0.0429919	1.03025	0.830746	0.893053	3.57768	3.53469	11.0358	11.0016	10.783	11.5669	7.97774	12.7959
ENSMUSG00000016940.18	Kctd2	chr11:115420128-115431274	+	protein_coding	-0.239395	0.847101	0.0132613	0.0638782	3.58937	3.82877	10.5215	11.5263	11.0836	13.7254	13.5768	12.3658
ENSMUSG00000016946.5	Kctd5	chr17:24047734-24073485	-	protein_coding	0.453392	1.36926	0.00285169	0.0283015	3.88009	3.4267	13.0228	14.8795	13.335	9.23693	9.72456	10.3258
ENSMUSG00000016984.7	Etaa1	chr11:17938756-17953875	-	protein_coding	0.370427	1.29274	0.0103706	0.0556821	1.72694	1.35652	2.15943	2.61077	2.17963	1.38891	1.61036	1.6925
ENSMUSG00000016995.17	Matn4	chr2:164389393-164405160	-	protein_coding	-0.285156	0.820653	0.115833	0.247859	3.03066	3.31581	6.90768	6.82645	7.81747	7.36216	10.3636	9.39071
ENSMUSG00000017002.14	Slpi	chr2:164354070-164389095	-	protein_coding	0.0813236	1.05799	0.697023	0.80313	5.01303	4.9317	27.3538	39.8492	28.0684	33.199	26.2762	29.4772
ENSMUSG00000017007.9	Rbpjl	chr2:164403141-164415448	+	protein_coding	-1.12996	0.456929	0.00560545	0.0401134	1.99664	3.1266	2.41511	3.25742	3.37117	5.95926	9.5385	8.08364
ENSMUSG00000017009.3	Sdc4	chr2:164424247-164443887	-	protein_coding	-0.306819	0.808422	0.0198774	0.0810081	7.59018	7.897	192.314	174.373	210.053	242.445	241.238	228.647
ENSMUSG00000017057.9	Il13ra1	chrX:36112110-36171259	+	protein_coding	0.985515	1.98002	0.00154871	0.0212934	4.88719	3.90167	24.2312	33.1651	29.0642	13.6452	13.8432	14.3581
ENSMUSG00000017119.19	Nbr1	chr11:101552149-101581951	+	protein_coding	0.151701	1.11088	0.43572	0.592542	4.06751	3.91581	15.7124	15.9201	15.668	15.7494	16.3257	10.8477
ENSMUSG00000017132.17	Cyth1	chr11:118132019-118248592	-	protein_coding	-0.217001	0.860352	0.325903	0.489645	4.05601	4.27301	17.0862	16.8414	13.2615	22.3124	14.9179	18.4734
ENSMUSG00000017144.8	Rnd3	chr2:51130438-51149111	-	protein_coding	0.220994	1.16554	0.0522574	0.147965	4.22423	4.00324	16.3894	18.1601	18.5965	14.5854	16.4306	14.1793
ENSMUSG00000017146.12	Brca1	chr11:101488764-101551955	-	protein_coding	0.50186	1.41604	0.00195487	0.023806	0.8455	0.343641	0.803866	0.889574	0.702137	0.362462	0.250571	0.199239
ENSMUSG00000017167.6	Cntnap1	chr11:101170523-101190724	+	protein_coding	0.204998	1.15268	0.0203799	0.0821988	0.58678	0.381782	0.438555	0.558511	0.511048	0.382948	0.254142	0.275355
ENSMUSG00000017176.17	Nt5c3b	chr11:100422321-100441808	-	protein_coding	-0.405078	0.755196	0.0587915	0.159837	2.43065	2.83573	4.48616	3.4647	5.39793	6.47888	6.08448	5.86717
ENSMUSG00000017188.3	Coa3	chr11:101277968-101279114	-	protein_coding	-0.112118	0.925228	0.435592	0.592515	5.5756	5.68772	40.02	51.7809	49.0956	53.898	46.0741	51.9892
ENSMUSG00000017210.14	Med24	chr11:98704591-98729435	-	protein_coding	0.183306	1.13548	0.0760918	0.188579	2.60062	2.41732	5.57662	4.82652	4.82351	4.72223	4.21281	4.10996
ENSMUSG00000017221.14	Psmd3	chr11:98682554-98695979	+	protein_coding	0.202616	1.15078	0.0890246	0.208218	4.36933	4.16671	18.5222	19.9432	20.5936	15.1205	17.5792	18.3426
ENSMUSG00000017264.16	Exosc10	chr4:148558429-148582401	+	protein_coding	0.11363	1.08195	0.433367	0.590948	3.81238	3.69875	14.5955	12.5185	12.1521	13.4124	10.267	12.4822
ENSMUSG00000017286.15	Glod4	chr11:76120987-76243725	-	protein_coding	0.172977	1.12738	0.225057	0.38295	2.98491	2.81193	7.92661	6.82013	6.10784	5.60349	6.77569	5.74392
ENSMUSG00000017288.15	Vps53	chr11:76046226-76179647	-	protein_coding	0.205666	1.15322	0.153079	0.295159	3.09716	2.8915	8.0084	7.21113	7.47159	5.8447	7.64206	5.90732
ENSMUSG00000017291.13	Taok1	chr11:77529162-77607815	-	protein_coding	0.107876	1.07764	0.333928	0.497668	3.38722	3.27934	8.37439	10.4824	9.64119	9.32674	8.64102	8.19298
ENSMUSG00000017299.13	Dnttip1	chr2:164745983-164768607	+	protein_coding	0.0279453	1.01956	0.762848	0.848189	3.75765	3.7297	11.4203	12.7031	13.5392	13.2641	12.087	11.5075
ENSMUSG00000017307.15	Acot8	chr2:164792768-164804882	-	protein_coding	-0.015197	0.989522	0.860406	0.912409	2.68473	2.69993	4.9136	5.94792	5.46915	5.72019	5.68855	5.10329
ENSMUSG00000017309.11	Cd300lg	chr11:102041509-102055620	+	protein_coding	-0.783974	0.580765	0.021358	0.0845677	1.54119	2.32516	1.75979	2.18514	1.80433	5.22923	2.84917	4.24845
ENSMUSG00000017311.15	Pyy	chr11:102106676-102107832	-	protein_coding	0.677173	1.599	0.00523764	0.038665	0.677173	0	0.393195	0.866989	0.571788	0	0	0
ENSMUSG00000017314.12	Mpp2	chr11:102057015-102088515	-	protein_coding	0.189467	1.14034	0.0208205	0.0831405	1.80677	1.61731	2.44487	2.37334	2.68508	1.94427	2.19297	2.07186
ENSMUSG00000017344.4	Vtn	chr11:78499091-78502324	+	protein_coding	-0.797147	0.575486	0.0252779	0.0934878	2.36202	3.15917	3.80835	3.46598	5.32706	9.6818	8.33625	6.14815
ENSMUSG00000017376.15	Nlk	chr11:78567168-78697373	-	protein_coding	0.0270186	1.0189	0.89059	0.931885	2.40102	2.37401	3.85755	5.20122	3.89155	4.81108	3.25201	4.63754
ENSMUSG00000017386.10	Traf4	chr11:78158499-78165589	-	protein_coding	0.211261	1.1577	0.0190144	0.0788289	3.52884	3.31758	10.3917	10.2855	10.9605	8.75568	8.53157	9.65734
ENSMUSG00000017390.15	Aldoc	chr11:78322968-78327781	+	protein_coding	0.101519	1.0729	0.464153	0.617269	1.79478	1.69326	2.21534	2.91664	2.31668	1.93704	2.62927	2.17273
ENSMUSG00000017400.10	Stac2	chr11:98036623-98053462	-	protein_coding	0.857546	1.81195	0.012817	0.0624743	1.54097	0.68342	1.9862	2.20265	1.57634	0.992176	0.598287	0.30079
ENSMUSG00000017404.12	Rpl19	chr11:98026710-98030492	+	protein_coding	-0.276824	0.825406	0.00764872	0.0473437	8.65858	8.93541	427.899	382.481	400.219	509.095	481.546	475.747
ENSMUSG00000017405.14	Nek8	chr11:78166106-78176675	-	protein_coding	-0.0805667	0.945686	0.619251	0.742519	1.27467	1.35523	1.73523	1.32756	1.22456	1.97132	1.52403	1.23283
ENSMUSG00000017417.14	Plxdc1	chr11:97923238-97986444	-	protein_coding	0.164827	1.12103	0.307989	0.472389	1.68478	1.51995	2.31139	2.18112	2.15437	2.46967	1.68449	1.53222
ENSMUSG00000017418.13	Arl5b	chr2:15049395-15082456	+	protein_coding	0.0736598	1.05238	0.768455	0.851824	0.952215	0.878556	0.715418	0.61764	1.61026	0.808513	1.05346	0.673427
ENSMUSG00000017421.18	Zfp207	chr11:80383279-80405733	+	protein_coding	0.317869	1.24649	0.00163857	0.0217545	3.68055	3.36268	11.5122	12.5241	11.4573	9.50373	9.27233	9.08767
ENSMUSG00000017428.16	Psmd11	chr11:80428615-80473248	+	protein_coding	0.376085	1.29781	0.028392	0.100462	3.58956	3.21347	11.4866	10.0346	11.6618	9.47633	8.04239	7.42488
ENSMUSG00000017446.14	C1qtnf1	chr11:118428203-118449963	+	protein_coding	0.832259	1.78047	9.26215e-05	0.00870113	4.30863	3.47637	19.1096	18.7836	18.5599	9.48	10.1014	10.8504
ENSMUSG00000017453.4	Pipox	chr11:77880615-77894096	-	protein_coding	-0.162612	0.893406	0.318479	0.482428	0.618829	0.781441	0.558655	0.4675	0.58318	0.598647	1.07999	0.527207
ENSMUSG00000017466.9	Timp2	chr11:118301069-118355740	-	protein_coding	0.119009	1.08599	0.225482	0.383313	7.94954	7.83053	256.696	220.999	263.054	218.024	232.218	229.9
ENSMUSG00000017478.15	Zc3h18	chr8:122376609-122417360	+	protein_coding	0.0441496	1.03108	0.438336	0.594574	2.63354	2.5894	5.41741	5.17041	5.03469	5.18673	4.66046	5.22507
ENSMUSG00000017485.10	Top2b	chr14:16365179-16430787	+	protein_coding	0.162265	1.11904	0.189763	0.341437	4.52125	4.35899	20.2695	24.9864	20.9076	20.8165	18.367	19.4508
ENSMUSG00000017491.8	Rarb	chr14:16430842-16575472	-	protein_coding	-0.226602	0.854646	0.0853547	0.20269	1.73984	1.96644	2.17489	2.38873	2.46308	2.53698	3.40273	2.83278
ENSMUSG00000017493.12	Igfbp4	chr11:99041244-99054392	+	protein_coding	0.96292	1.94925	0.000675684	0.0153168	7.48251	6.51959	200.184	158.493	177.254	87.2962	93.5047	91.5501
ENSMUSG00000017499.15	Cdc6	chr11:98907801-98923940	+	protein_coding	0.473396	1.38837	0.000732359	0.0156257	0.908604	0.435208	0.80824	0.832935	0.995943	0.332567	0.397957	0.326934
ENSMUSG00000017548.15	Suz12	chr11:79993106-80034123	+	protein_coding	-0.359408	0.779484	0.566968	0.700992	2.67396	3.03337	3.80781	3.93225	9.96054	11.3098	8.64421	3.62258
ENSMUSG00000017550.14	Atad5	chr11:80089400-80135794	+	protein_coding	0.337519	1.26358	0.00630188	0.0427405	0.782827	0.445309	0.651474	0.867538	0.651287	0.404045	0.321603	0.360417
ENSMUSG00000017561.16	Crlf3	chr11:80046493-80080991	-	protein_coding	-0.046587	0.968224	0.8048	0.8765	3.25075	3.29734	8.15855	9.79667	7.72177	11.0304	7.5178	8.2723
ENSMUSG00000017607.9	Tns4	chr11:99065678-99089306	-	protein_coding	0.533005	1.44694	0.00454284	0.0358351	0.664963	0.131957	0.481812	0.791	0.501869	0.100269	0.0562842	0.132112
ENSMUSG00000017615.12	Tnfaip1	chr11:78522850-78536332	-	protein_coding	-0.183948	0.880291	0.192121	0.344575	5.23589	5.41984	34.4696	37.1503	38.5482	36.4791	47.5485	42.116
ENSMUSG00000017631.18	Abr	chr11:76416734-76622314	-	protein_coding	0.326397	1.25388	0.0483431	0.141051	3.0543	2.72791	7.49817	8.15343	6.36888	6.17619	5.69288	5.05394
ENSMUSG00000017639.13	Rab11fip4	chr11:79591212-79698023	+	protein_coding	-0.143878	0.905083	0.183291	0.333035	1.37763	1.52151	1.39061	1.79312	1.62739	1.74114	2.1249	1.76242
ENSMUSG00000017652.16	Cd40	chr2:165055627-165072948	+	protein_coding	-0.159164	0.895544	0.434509	0.591727	2.27726	2.43642	4.49628	3.69341	3.4158	5.46241	4.5322	3.43625
ENSMUSG00000017664.16	Slc35c2	chr2:165276554-165287869	-	protein_coding	0.331383	1.25822	0.00377883	0.0325819	3.3575	3.02611	9.33134	9.39823	9.02315	7.7488	6.77254	6.9495
ENSMUSG00000017667.9	Zfp334	chr2:165374264-165388259	-	protein_coding	0.219668	1.16447	0.00479457	0.0369203	1.2364	1.01674	1.32372	1.35622	1.38884	1.06479	0.922733	1.08646
ENSMUSG00000017670.16	Elmo2	chr2:165288031-165326479	-	protein_coding	0.138842	1.10102	0.17655	0.32452	3.52853	3.38969	10.49	10.8907	10.2476	9.36147	8.5643	10.6178
ENSMUSG00000017677.11	Wsb1	chr11:79239372-79254671	-	protein_coding	-0.53282	0.691202	0.0137693	0.0651042	5.47386	6.00668	42.5405	43.0436	44.7736	73.7661	54.3573	63.2239
ENSMUSG00000017679.16	Ttpal	chr2:163602314-163619013	+	protein_coding	-0.320332	0.800886	0.317424	0.481683	0.866194	1.18653	1.29124	0.626376	0.625398	1.19872	2.03642	0.766068
ENSMUSG00000017686.16	Rhot1	chr11:80209019-80267907	+	protein_coding	-0.00954922	0.993403	0.882878	0.927187	3.04472	3.05427	6.7413	7.49086	7.54856	7.34255	7.69142	6.90484
ENSMUSG00000017692.8	Rhbdl3	chr11:80300912-80355955	+	protein_coding	0.41622	1.33443	0.00861033	0.0501964	1.58684	1.17062	1.76574	2.16114	2.1003	1.0662	1.37205	1.32744
ENSMUSG00000017697.3	Ada	chr2:163726584-163750239	-	protein_coding	0.40821	1.32704	0.00254267	0.0267556	2.05273	1.64452	3.1991	2.95624	3.29896	2.32719	1.95929	2.10375
ENSMUSG00000017707.9	Serinc3	chr2:163623272-163645131	-	protein_coding	-0.114059	0.923985	0.17112	0.317662	7.76887	7.88293	226.09	209.622	215.916	254.428	220.204	231.775
ENSMUSG00000017713.9	Tha1	chr11:117867952-117873481	-	protein_coding	0.329152	1.25628	0.00694559	0.0451082	1.53128	1.20213	1.81807	1.99227	1.86371	1.2393	1.49344	1.18131
ENSMUSG00000017715.11	Pgs1	chr11:117986292-118024011	+	protein_coding	-0.344779	0.787429	0.0105051	0.0561192	3.77173	4.11651	12.6994	12.2339	13.0547	14.7947	17.7068	16.6631
ENSMUSG00000017716.15	Birc5	chr11:117849251-117855743	+	protein_coding	1.5116	2.85126	0.00038615	0.0124803	2.4829	0.971303	3.82805	5.5881	4.49227	0.986131	1.05054	0.850536
ENSMUSG00000017718.15	Afmid	chr11:117825924-117839908	+	protein_coding	-0.0138074	0.990475	0.956174	0.973283	0.603349	0.617157	0.504846	0.51654	0.536501	1.06036	0.171195	0.495462
ENSMUSG00000017721.15	Pigt	chr2:164497520-164508301	+	protein_coding	0.617811	1.53455	0.00179838	0.0226208	4.21744	3.59963	17.6835	16.3288	18.8836	11.9849	10.2238	11.2238
ENSMUSG00000017723.11	Wfdc2	chr2:164562413-164568510	+	protein_coding	-0.938627	0.521729	0.00430962	0.034939	8.12857	9.06719	265.992	266.762	305.605	482.33	656.539	484.653
ENSMUSG00000017724.14	Etv4	chr11:101769742-101785371	-	protein_coding	1.67262	3.18793	0.000985698	0.0174423	1.74667	0.074051	1.60833	3.06682	2.56273	0.0774417	0.0826321	0
ENSMUSG00000017734.15	Dbndd2	chr2:164486106-164493319	+	protein_coding	-0.525679	0.694632	0.129006	0.264927	2.60089	3.12657	3.8958	4.22513	7.72809	6.83191	8.09861	8.34828
ENSMUSG00000017737.2	Mmp9	chr2:164940780-164955850	+	protein_coding	0.00135187	1.00094	0.996205	0.997418	2.48174	2.48039	4.686	5.40821	3.7829	5.89599	3.03574	5.24446
ENSMUSG00000017747.13	Ghdc	chr11:100766032-100770957	-	protein_coding	0.181872	1.13435	0.00743252	0.0467984	3.06713	2.88526	7.77222	7.22746	7.15678	6.2841	6.53811	6.3453
ENSMUSG00000017754.13	Pltp	chr2:164839518-164857711	-	protein_coding	-0.0070344	0.995136	0.977827	0.98562	7.31003	7.31706	195.595	123.639	162.074	193.162	142.964	144.059
ENSMUSG00000017756.8	Slc12a7	chr13:73763697-73816743	+	protein_coding	0.185873	1.13751	0.0318873	0.107755	3.66111	3.47524	12.627	11.1462	11.2313	10.3602	10.1843	9.82574
ENSMUSG00000017760.15	Ctsa	chr2:164832873-164841032	+	protein_coding	0.798694	1.73953	0.000430584	0.0131089	5.6443	4.84561	52.5663	48.6113	46.0802	29.765	26.2681	27.3339
ENSMUSG00000017764.2	Zswim1	chr2:164822686-164826871	+	protein_coding	0.230911	1.17358	0.0969915	0.219962	1.81425	1.58334	2.52551	2.45145	2.57446	1.92226	1.67714	2.43962
ENSMUSG00000017765.16	Slc12a4	chr8:105943590-105966115	-	protein_coding	0.453083	1.36896	0.00447686	0.0355726	4.90385	4.45077	29.5186	26.9344	30.4712	19.2681	21.1121	22.3346
ENSMUSG00000017774.19	Myo1c	chr11:75650504-75673910	+	protein_coding	0.174642	1.12868	0.160524	0.303967	5.65531	5.48066	50.412	48.6221	49.1776	40.4583	40.8481	50.3151
ENSMUSG00000017776.15	Crk	chr11:75679259-75706908	+	protein_coding	-1.0408	0.486057	0.109393	0.237792	3.35911	4.39992	8.44178	10.9385	8.58465	31.5048	9.71557	26.012
ENSMUSG00000017778.14	Cox7c	chr13:86044816-86046904	-	protein_coding	-0.347779	0.785793	0.0040194	0.0336815	6.28792	6.6357	73.1747	80.5263	77.8861	103.478	93.3029	98.7888
ENSMUSG00000017781.17	Pitpna	chr11:75588097-75628804	+	protein_coding	0.53561	1.44956	0.0222808	0.0869651	4.9067	4.37109	26.9197	32.4585	27.8916	22.8228	16.6999	20.0146
ENSMUSG00000017801.15	Mlx	chr11:101087277-101092207	+	protein_coding	0.0605796	1.04288	0.744181	0.834709	3.15855	3.09797	9.02267	8.18947	6.72998	6.2238	8.93768	7.74365
ENSMUSG00000017802.14	Fam134c	chr11:101096322-101119893	-	protein_coding	0.0166232	1.01159	0.825399	0.889739	4.13856	4.12193	18.2957	16.2	15.4627	16.5801	16.6716	15.9895
ENSMUSG00000017817.11	Jph2	chr2:163336242-163397993	-	protein_coding	0.295465	1.22728	0.0275389	0.098873	4.12343	3.82797	16.411	16.2505	16.628	11.6109	13.8333	14.3114
ENSMUSG00000017830.15	Dhx58	chr11:100694884-100704271	-	protein_coding	0.49369	1.40804	0.0458413	0.13633	2.45064	1.95695	4.91591	4.83748	3.73044	3.17833	2.21461	3.35683
ENSMUSG00000017831.7	Rab5a	chr17:53479234-53507671	+	protein_coding	0.118252	1.08542	0.324359	0.488142	5.32587	5.20761	34.4914	43.3644	39.9806	38.1281	33.9478	35.9007
ENSMUSG00000017837.12	Nkiras2	chr11:100619244-100627607	+	protein_coding	-0.914929	0.53037	0.183048	0.332741	2.06851	2.98344	8.11933	2.09007	1.61891	7.48199	6.19269	7.10824
ENSMUSG00000017843.13	Ppp2r5c	chr12:110485739-110583061	+	protein_coding	0.415721	1.33397	0.000327421	0.011873	4.90199	4.48627	28.1529	30.26	28.3271	21.7518	21.5791	20.9172
ENSMUSG00000017858.12	Ift52	chr2:163017354-163046141	+	protein_coding	0.0893733	1.06391	0.217115	0.373639	3.62063	3.53125	10.4769	12.2714	11.2183	10.6274	10.6015	10.4563
ENSMUSG00000017861.11	Mybl2	chr2:163054687-163084688	+	protein_coding	0.436283	1.35311	0.00314148	0.0295626	0.917764	0.481481	0.729049	1.03264	0.91847	0.403179	0.382441	0.403012
ENSMUSG00000017897.18	Eya2	chr2:165595032-165771727	+	protein_coding	-0.128654	0.914684	0.404007	0.562918	3.16402	3.29267	7.10671	8.2741	8.57798	7.50767	10.2587	8.82378
ENSMUSG00000017929.13	B4galt5	chr2:167298444-167349183	-	protein_coding	1.34971	2.5486	0.000568708	0.0145529	4.9309	3.58119	30.4791	29.1927	28.8622	13.0722	9.21627	10.9257
ENSMUSG00000017969.13	Ptgis	chr2:167191805-167240604	-	protein_coding	-0.270981	0.828756	0.0985963	0.222228	6.25982	6.5308	69.8728	71.2416	86.884	82.291	98.9442	93.9602
ENSMUSG00000017978.18	Cadps2	chr6:23262773-23839421	-	protein_coding	-0.437996	0.738159	0.00330943	0.0304747	1.58321	2.02121	2.16886	1.75167	2.08521	3.15832	3.13838	2.88676
ENSMUSG00000017999.16	Ddx27	chr2:167015193-167034947	+	protein_coding	0.180975	1.13365	0.0375299	0.119682	3.09715	2.91617	7.70547	7.7792	7.19895	6.93974	6.6721	6.0607
ENSMUSG00000018001.18	Cyth3	chr5:143622447-143710250	+	protein_coding	-0.0767471	0.948193	0.702035	0.807037	3.89066	3.96741	16.2773	11.1015	14.6064	16.9452	12.9004	14.3446
ENSMUSG00000018008.7	Cyth4	chr15:78597047-78622019	+	protein_coding	1.44193	2.71684	0.0109522	0.057233	4.84703	3.4051	27.6008	33.7484	22.9876	13.924	6.58305	9.50458
ENSMUSG00000018012.11	Rac3	chr11:120721470-120723969	+	protein_coding	-0.956727	0.515224	0.00271208	0.0276601	3.13845	4.09517	6.98854	8.89797	7.63549	14.6469	18.9809	14.9687
ENSMUSG00000018040.9	Rrp7a	chr15:83113433-83122801	-	protein_coding	0.254377	1.19282	0.0303571	0.104372	3.54991	3.29553	10.1401	11.6105	10.4358	9.17172	8.09748	9.2293
ENSMUSG00000018042.17	Cyb5r3	chr15:83153494-83172592	-	protein_coding	0.256066	1.19422	0.0108948	0.0570417	6.28198	6.02591	76.238	75.2354	79.0211	60.864	62.9229	68.9596
ENSMUSG00000018068.13	Ints2	chr11:86210681-86257575	-	protein_coding	0.33311	1.25973	0.0343618	0.113117	1.26601	0.9329	1.16115	1.74391	1.34567	0.887741	0.852936	0.989252
ENSMUSG00000018076.12	Med13l	chr5:118560679-118765438	+	protein_coding	0.137549	1.10003	0.283951	0.447527	2.48589	2.34834	4.41831	4.90543	4.4937	4.88155	3.79348	3.68402
ENSMUSG00000018102.4	Hist1h2bc	chr13:23684199-23692488	+	protein_coding	0.412083	1.33061	0.0403917	0.125169	7.00033	6.58825	109.089	140.762	133.47	87.6724	92.6519	106.27
ENSMUSG00000018143.10	Mafk	chr5:139791513-139802653	+	protein_coding	-0.753089	0.593332	0.00191873	0.0235754	5.03146	5.78454	35.1805	27.9281	32.4244	57.1734	51.4738	53.8652
ENSMUSG00000018160.15	Med1	chr11:98152154-98193293	-	protein_coding	0.141903	1.10336	0.399653	0.559508	2.61999	2.47808	5.41267	4.51315	5.5712	5.09134	5.08718	3.66447
ENSMUSG00000018166.8	Erbb3	chr10:128567523-128589652	-	protein_coding	-0.830816	0.562211	0.00386885	0.0329383	2.48147	3.31229	3.88947	5.0692	4.86945	7.92236	10.2808	8.73805
ENSMUSG00000018167.10	Stard3	chr11:98358368-98381112	+	protein_coding	-0.0235553	0.983805	0.623918	0.746413	3.33263	3.35618	8.85707	9.43137	8.94424	8.78424	9.67626	9.27986
ENSMUSG00000018168.8	Ikzf3	chr11:98464902-98546031	-	protein_coding	0.128019	1.09279	0.672033	0.784957	1.71553	1.58751	2.55549	2.75622	1.65232	3.11805	1.40678	1.73864
ENSMUSG00000018169.12	Mfng	chr15:78755882-78773475	-	protein_coding	-0.0315497	0.978369	0.901393	0.939855	2.87966	2.91121	7.21211	6.20363	5.73889	9.22348	5.1926	5.7238
ENSMUSG00000018171.9	Vmp1	chr11:86583865-86683836	-	protein_coding	0.242321	1.18289	0.192364	0.344825	5.29403	5.05171	31.2467	44.2089	40.4264	33.2406	33.4773	29.9082
ENSMUSG00000018189.12	Uchl5	chr1:143777272-143807466	+	protein_coding	0.325151	1.2528	0.0610734	0.163393	2.87638	2.55123	5.45597	7.63275	6.10422	5.015	4.67206	4.90215
ENSMUSG00000018196.18	Glrx2	chr1:143716338-143749676	+	protein_coding	-0.00216399	0.998501	0.993061	0.995293	1.37233	1.37449	1.2691	2.28029	1.33115	1.86909	1.92199	1.07906
ENSMUSG00000018199.8	Trove2	chr1:143750790-143777068	-	protein_coding	-0.0363549	0.975116	0.814837	0.883268	3.25463	3.29099	6.90664	9.84856	9.13586	8.97296	9.19019	8.22677
ENSMUSG00000018209.15	Stk4	chr2:164070322-164155524	+	protein_coding	-0.160029	0.895007	0.351532	0.5154	3.89933	4.05936	13.0488	15.78	13.0933	18.33	13.2833	15.7844
ENSMUSG00000018217.12	Pmp22	chr11:63128982-63159547	+	protein_coding	-0.329789	0.795653	0.0489977	0.142293	6.87414	7.20393	114.692	103.457	132.575	137.371	157.726	144.915
ENSMUSG00000018238.6	Gdf9	chr11:53431023-53437904	+	protein_coding	-0.204987	0.867546	0.295971	0.460251	0.421929	0.626916	0.268306	0.214612	0.560911	0.750157	0.298582	0.620374
ENSMUSG00000018239.9	Zcchc10	chr11:53324679-53333301	+	protein_coding	0.176363	1.13003	0.463956	0.6172	2.93518	2.75882	4.83848	8.36892	7.17977	6.40496	5.11692	5.84549
ENSMUSG00000018263.11	Tbx5	chr5:119832668-119885219	+	protein_coding	0.0780398	1.05558	0.534203	0.674997	3.32952	3.25148	7.85232	9.44081	9.99161	9.42901	8.16056	8.04087
ENSMUSG00000018286.6	Psmb6	chr11:70525367-70527858	+	protein_coding	0.107471	1.07734	0.0337223	0.111638	6.07784	5.97037	65.2405	67.6426	66.7831	63.8657	61.9801	59.3344
ENSMUSG00000018287.12	Spag7	chr11:70663771-70669416	-	protein_coding	-0.153668	0.898962	0.21888	0.375851	4.93372	5.08739	27.7738	34.3469	27.07	33.1187	32.8138	33.0629
ENSMUSG00000018293.4	Pfn1	chr11:70651850-70654644	-	protein_coding	0.240156	1.18112	0.0119746	0.060265	7.36798	7.12782	170.598	157.461	164.774	145.728	131.222	140.01
ENSMUSG00000018322.10	Tomm34	chr2:164053540-164071169	-	protein_coding	-0.0320128	0.978055	0.780501	0.859692	3.88821	3.92023	12.2187	15.0869	14.2667	15.5656	13.2666	13.6821
ENSMUSG00000018326.9	Ywhab	chr2:163994960-164018588	+	protein_coding	0.231641	1.17417	0.00901081	0.05158	6.61032	6.37867	90.8058	99.7849	99.7962	84.4248	81.417	80.8306
ENSMUSG00000018334.17	Ksr1	chr11:79013440-79146407	-	protein_coding	0.0953895	1.06835	0.296563	0.460865	2.77189	2.6765	6.29319	5.17835	6.07086	5.1318	5.49152	5.56422
ENSMUSG00000018339.11	Gpx3	chr11:54902453-54910377	+	protein_coding	-0.608175	0.656026	0.474737	0.626931	8.3081	8.91628	696.364	188.398	240.063	305.297	970.702	377.9
ENSMUSG00000018340.13	Anxa6	chr11:54979108-55033445	-	protein_coding	-0.0155703	0.989266	0.729291	0.825271	6.98372	6.99929	128.914	118.852	129.203	125.234	129.503	126.113
ENSMUSG00000018341.12	Il12rb2	chr6:67291318-67376188	-	protein_coding	-0.0548862	0.96267	0.762855	0.848189	0.788521	0.843407	0.804354	0.794387	0.591722	1.22894	0.552804	0.669007
ENSMUSG00000018347.16	Zkscan6	chr11:65807175-65829239	+	protein_coding	-0.101601	0.931998	0.301442	0.465754	2.63671	2.73832	4.81581	5.88351	5.00855	5.99771	5.71475	5.32352
ENSMUSG00000018362.14	Kpna2	chr11:106988629-106999541	-	protein_coding	0.53101	1.44494	0.00785991	0.0478863	4.54573	4.01472	20.3042	24.7131	22.2587	14.085	16.8618	14.6742
ENSMUSG00000018363.16	Smurf2	chr11:106820066-106920715	-	protein_coding	-0.212749	0.862891	0.032244	0.108625	3.94797	4.16072	14.2973	14.2028	14.8065	18.1085	15.4486	17.2034
ENSMUSG00000018372.13	Cep95	chr11:106789252-106819930	+	protein_coding	-0.0636339	0.956851	0.601384	0.728539	1.81988	1.88351	2.18439	2.96453	2.48574	2.72548	2.96761	2.39837
ENSMUSG00000018377.10	Vezf1	chr11:88068279-88084729	+	protein_coding	-0.216905	0.860409	0.0332715	0.110658	4.2378	4.4547	16.4739	19.1267	18.0963	21.8389	20.8771	20.1023
ENSMUSG00000018378.13	Cuedc1	chr11:88098058-88194140	+	protein_coding	0.134013	1.09734	0.63968	0.759412	2.57684	2.44282	4.14287	3.82294	7.56242	4.70011	4.17655	4.44709
ENSMUSG00000018379.17	Srsf1	chr11:88047373-88053755	+	protein_coding	0.0706451	1.05019	0.526157	0.668989	3.62371	3.55307	9.9114	12.6562	11.5698	11.1855	10.8959	10.1558
ENSMUSG00000018381.15	Abi3	chr11:95830074-95842476	-	protein_coding	0.105783	1.07608	0.567046	0.700992	2.65436	2.54858	5.7375	5.16536	5.00715	5.95292	3.73688	5.08044
ENSMUSG00000018387.12	Shroom1	chr11:53457205-53467766	+	protein_coding	-0.33106	0.794952	0.0192082	0.0792626	0.389996	0.721055	0.287186	0.323935	0.320362	0.462724	0.75877	0.741031
ENSMUSG00000018395.19	Kif3a	chr11:53567379-53601967	+	protein_coding	0.0355391	1.02494	0.711554	0.813374	3.30169	3.26615	7.99941	8.76042	9.91538	8.51589	9.12294	8.24422
ENSMUSG00000018398.18	Sept8	chr11:53519257-53549565	+	protein_coding	-0.0371897	0.974551	0.917535	0.949891	3.36735	3.40454	7.68814	7.78611	13.3979	10.9634	11.9726	6.65112
ENSMUSG00000018401.17	Mtmr4	chr11:87592162-87616302	+	protein_coding	0.0638345	1.04524	0.292583	0.456493	2.69089	2.62705	5.74041	5.18692	5.45581	5.51639	5.04927	4.98072
ENSMUSG00000018405.7	Mrm1	chr11:84813061-84819515	-	protein_coding	-0.223711	0.85636	0.0954769	0.217915	1.60926	1.83297	1.79444	2.34162	2.04127	2.93124	2.39984	2.38337
ENSMUSG00000018411.17	Mapt	chr11:104231390-104332090	+	protein_coding	-1.66412	0.315536	0.00551883	0.039724	2.67127	4.33539	7.60133	5.88731	3.36295	22.1988	18.159	17.5101
ENSMUSG00000018412.16	Kansl1	chr11:104333229-104468861	-	protein_coding	0.15485	1.11331	0.199583	0.352548	3.46	3.30515	11.1142	9.37512	9.60246	9.19915	7.95562	9.57286
ENSMUSG00000018415.14	Gid4	chr11:60417145-60450927	+	protein_coding	-0.483067	0.715455	0.000246833	0.0113042	3.25948	3.74255	8.13333	8.8476	8.76436	12.0522	12.4829	12.6266
ENSMUSG00000018417.14	Myo1b	chr1:51749765-51916071	-	protein_coding	-0.318037	0.80216	0.121166	0.25457	3.7375	4.05553	9.8926	13.2803	14.2556	16.5615	14.2197	16.2007
ENSMUSG00000018425.18	Dhx40	chr11:86768846-86807746	-	protein_coding	-0.0853274	0.942571	0.340526	0.504803	3.98596	4.07129	14.0742	16.6165	13.9805	16.2646	15.6512	15.5249
ENSMUSG00000018427.7	Ypel2	chr11:86936425-86993707	-	protein_coding	0.0229011	1.016	0.834383	0.895265	2.43672	2.41382	4.02068	5.0096	4.25976	4.79696	3.93801	4.28615
ENSMUSG00000018428.15	Akap1	chr11:88830792-88864586	-	protein_coding	-0.119933	0.920231	0.130657	0.266634	2.73825	2.85819	5.65547	5.59866	5.76482	5.75539	6.19687	6.84162
ENSMUSG00000018433.14	Nol11	chr11:107166663-107189381	-	protein_coding	0.305065	1.23547	0.0176372	0.0751377	2.63879	2.33373	4.82767	5.88024	5.02514	4.03794	4.21523	3.87571
ENSMUSG00000018442.13	Derl2	chr11:71007164-71019841	-	protein_coding	0.133627	1.09705	0.380118	0.542037	2.80121	2.66758	5.07619	6.93475	6.02392	4.97716	6.07116	5.0685
ENSMUSG00000018446.8	C1qbp	chr11:70977836-70983026	-	protein_coding	0.296974	1.22856	0.0418794	0.128236	4.07953	3.78255	14.18	17.5908	16.1242	13.7815	12.5314	12.0294
ENSMUSG00000018449.12	Rpain	chr11:70970213-70977833	+	protein_coding	-0.13197	0.912585	0.14797	0.289151	2.56522	2.69719	4.38313	5.24873	5.16314	5.47703	5.28312	5.70282
ENSMUSG00000018459.15	Slc13a3	chr2:165405028-165473230	-	protein_coding	0.116625	1.0842	0.348789	0.512171	0.756121	0.639496	0.790564	0.749663	0.537803	0.680273	0.625021	0.38447
ENSMUSG00000018474.17	Chd3	chr11:69343273-69369406	-	protein_coding	-0.073404	0.950393	0.216768	0.373295	4.32234	4.39574	18.858	20.2185	18.0023	19.6367	19.9327	20.5915
ENSMUSG00000018476.7	Kdm6b	chr11:69398508-69413675	-	protein_coding	-0.532789	0.691217	0.0389061	0.122274	4.65385	5.18664	27.0423	21.7155	24.0444	43.8629	30.8225	32.8362
ENSMUSG00000018481.9	Appbp2	chr11:85187262-85235130	-	protein_coding	0.010468	1.00728	0.898688	0.937821	3.57904	3.56857	9.81411	11.6079	11.5187	11.2526	10.4719	10.8816
ENSMUSG00000018500.2	Adora2b	chr11:62248984-62266453	+	protein_coding	-0.887972	0.540373	0.00320901	0.0299974	3.1691	4.05707	7.3972	9.1989	7.49758	14.5797	18.3095	14.3311
ENSMUSG00000018501.17	Ncor1	chr11:62316426-62458541	-	protein_coding	-0.10511	0.929734	0.0918674	0.212778	3.65935	3.76446	11.0813	12.0153	11.8278	12.3995	13.2373	12.1561
ENSMUSG00000018507.16	Trpv2	chr11:62574486-62600515	+	protein_coding	0.824901	1.77141	0.0276833	0.0991967	3.03168	2.20678	7.9741	7.80216	5.92309	4.6788	2.47489	3.98566
ENSMUSG00000018509.8	Cenpv	chr11:62524946-62539261	-	protein_coding	-0.333607	0.79355	0.0182219	0.0766355	2.52756	2.86117	4.41393	4.58269	5.34244	6.30515	6.70261	5.81746
ENSMUSG00000018537.16	Pcgf2	chr11:97688823-97700497	-	protein_coding	-0.401152	0.757253	0.0744938	0.1857	2.27296	2.67412	3.92871	3.1795	4.48067	4.40626	6.15837	5.71827
ENSMUSG00000018541.10	Cwc25	chr11:97745481-97766556	-	protein_coding	-0.175676	0.885353	0.133427	0.270439	2.99715	3.17282	6.19222	7.94388	6.91234	8.14028	8.16498	7.75497
ENSMUSG00000018547.8	Pip4k2b	chr11:97715157-97744704	-	protein_coding	0.451867	1.36781	0.0186862	0.07795	3.27355	2.82168	8.09759	9.73681	8.25772	7.0085	5.55783	5.7285
ENSMUSG00000018548.15	Trim37	chr11:87127077-87220683	+	protein_coding	0.0197143	1.01376	0.796102	0.870232	2.43314	2.41343	4.11564	4.88779	4.22991	4.47098	4.43425	4.08555
ENSMUSG00000018554.13	Ybx2	chr11:69935796-69941605	+	protein_coding	0.0551935	1.039	0.681681	0.791827	0.659005	0.603811	0.734586	0.471812	0.542028	0.538013	0.709249	0.335151
ENSMUSG00000018559.16	Ctdnep1	chr11:69981156-69990601	+	protein_coding	0.282899	1.21664	0.000913882	0.0169237	5.38149	5.09859	41.7441	41.487	38.8877	33.4018	33.1199	33.2688
ENSMUSG00000018565.17	Elp5	chr11:69968222-69982517	-	protein_coding	-0.488178	0.712925	0.0334732	0.111037	3.24348	3.73165	8.33312	8.8276	8.2614	14.6079	12.7597	9.91607
ENSMUSG00000018566.14	Slc2a4	chr11:69942539-69948188	-	protein_coding	-0.0638437	0.956712	0.665632	0.780138	1.06422	1.12806	0.830045	1.21183	1.25878	0.950132	1.17391	1.46286
ENSMUSG00000018567.14	Gabarap	chr11:69991143-69994951	+	protein_coding	-0.142967	0.905655	0.00011875	0.0092365	7.27709	7.42006	155.072	152.258	154.999	169.398	171.125	170.266
ENSMUSG00000018569.12	Cldn7	chr11:69964779-69967885	+	protein_coding	-0.9481	0.518315	0.000213425	0.0107715	3.97874	4.92684	13.8878	15.1843	15.2644	26.9432	30.8563	30.6161
ENSMUSG00000018570.17	2810408A11Rik	chr11:69897352-69900987	-	protein_coding	-0.095411	0.936006	0.506586	0.653045	0.624774	0.720185	0.295788	0.746152	0.62036	0.651683	0.686706	0.60482
ENSMUSG00000018572.10	Phf23	chr11:69995777-70000009	+	protein_coding	-0.0824608	0.944445	0.526986	0.669224	4.05124	4.1337	13.0814	16.9008	17.0764	16.3011	16.9882	16.3795
ENSMUSG00000018574.14	Acadvl	chr11:70010183-70015411	-	protein_coding	-0.0669181	0.954675	0.282394	0.4461	4.97566	5.04257	29.5468	31.1831	30.6864	29.8085	32.8253	33.3546
ENSMUSG00000018581.15	Dnah11	chr12:117877982-118199043	-	protein_coding	-0.310793	0.806199	0.0205888	0.0825962	1.08096	1.39175	1.15682	1.2748	0.929517	1.48415	1.62207	1.77368
ENSMUSG00000018583.5	G3bp1	chr11:55469685-55504838	+	protein_coding	0.259345	1.19694	0.0182597	0.076755	4.52676	4.26742	21.5347	22.9297	21.7134	19.9296	17.1714	17.7807
ENSMUSG00000018585.9	Atox1	chr11:55446641-55461239	-	protein_coding	0.209792	1.15652	0.0513834	0.14646	7.20834	6.99855	137.049	161.332	143.325	129.164	130.1	121.526
ENSMUSG00000018593.12	Sparc	chr11:55394500-55420080	-	protein_coding	1.224	2.33593	0.00618366	0.0423404	10.0323	8.80834	1162.23	855.036	1152.32	364.727	436.421	562.212
ENSMUSG00000018599.5	Mief2	chr11:60728398-60732951	+	protein_coding	-0.195537	0.873248	0.119744	0.25276	2.23958	2.43511	3.17964	4.24236	3.80699	4.20635	4.52511	4.4986
ENSMUSG00000018604.18	Tbx3	chr5:119670669-119684724	+	protein_coding	-0.119976	0.920203	0.582054	0.713357	3.29112	3.4111	9.92268	7.7552	8.80814	11.8131	7.41982	10.1577
ENSMUSG00000018648.15	Dusp14	chr11:84048041-84069261	-	protein_coding	0.449066	1.36516	0.0364469	0.117488	4.19679	3.74773	14.3199	20.6317	17.6095	12.7673	12.2645	12.2738
ENSMUSG00000018651.14	Tada2a	chr11:84078920-84129600	-	protein_coding	0.199575	1.14836	0.142188	0.281431	2.32379	2.12422	4.05421	4.12082	3.84844	3.30055	3.98727	2.86344
ENSMUSG00000018654.17	Ikzf1	chr11:11685003-11772926	+	protein_coding	0.158161	1.11586	0.754685	0.84241	1.6573	1.49914	2.8509	2.6807	1.21409	1.42064	3.82731	0.93294
ENSMUSG00000018659.12	Pnpo	chr11:96937825-96943986	-	protein_coding	-0.143951	0.905037	0.117889	0.250461	2.96053	3.10448	6.32113	7.59873	6.49224	7.59188	7.61915	7.59155
ENSMUSG00000018661.17	Cog1	chr11:113649169-113667054	+	protein_coding	0.218888	1.16384	0.0220058	0.0862551	3.02225	2.80336	7.68721	6.68495	7.03229	5.68943	6.14107	6.12088
ENSMUSG00000018666.13	Cbx1	chr11:96789127-96808640	+	protein_coding	0.0649266	1.04603	0.906669	0.942978	3.59137	3.52645	5.48295	16.6455	14.3083	7.09281	13.4782	12.0583
ENSMUSG00000018669.14	Cdk5rap3	chr11:96907426-96916496	-	protein_coding	-0.0500464	0.965905	0.624698	0.746857	3.16596	3.21601	7.52219	7.53666	8.93829	8.58589	8.77426	7.56309
ENSMUSG00000018672.15	Copz2	chr11:96849870-96861203	+	protein_coding	0.296774	1.22839	0.0777952	0.191119	4.28479	3.98802	15.5234	19.781	20.5668	14.4668	15.7102	14.4581
ENSMUSG00000018677.9	Slc25a39	chr11:102402985-102407946	-	protein_coding	0.0381	1.02676	0.593068	0.722095	4.19693	4.15883	17.0777	17.0812	17.8726	15.389	17.7817	17.5143
ENSMUSG00000018678.13	Sp2	chr11:96953341-96982959	-	protein_coding	-0.220138	0.858483	0.0615867	0.164376	2.858	3.07814	6.13458	6.80109	5.84709	8.18953	6.8804	7.31752
ENSMUSG00000018697.14	Aatf	chr11:84422855-84513522	-	protein_coding	0.0709454	1.0504	0.547089	0.685216	2.99228	2.92134	6.07288	7.90444	7.00011	6.62924	7.00832	6.11552
ENSMUSG00000018707.13	Dync1h1	chr12:110601452-110666945	+	protein_coding	0.237329	1.17881	0.0769305	0.189675	4.63409	4.39676	26.63	22.1678	22.9185	20.863	18.3174	21.1315
ENSMUSG00000018733.10	Pex12	chr11:83294642-83302586	-	protein_coding	-0.0214337	0.985253	0.702779	0.807498	1.61068	1.63211	1.9127	2.24882	2.01	2.00805	2.11173	2.18169
ENSMUSG00000018736.14	Ndel1	chr11:68821434-68871858	-	protein_coding	0.137839	1.10026	0.104	0.229961	5.05749	4.91965	34.5017	30.1923	32.348	30.8207	28.1489	28.8919
ENSMUSG00000018740.14	Slc25a35	chr11:68968131-68974365	+	protein_coding	-0.401083	0.757289	0.00303119	0.029091	1.71222	2.11331	2.27714	2.46325	2.09966	3.16121	3.2493	3.58109
ENSMUSG00000018750.14	Zbtb4	chr11:69765912-69784023	+	protein_coding	-0.44796	0.733079	0.000284168	0.0117716	3.94213	4.39009	14.1801	14.8256	14.1169	20.5176	20.3256	19.0886
ENSMUSG00000018752.19	Tnfsfm13	chr11:69682577-69696098	-	protein_coding	-0.669011	0.628938	0.0553127	0.153341	3.39908	4.06809	9.85579	10.281	8.58659	20.7031	16.6774	11.3001
ENSMUSG00000018761.14	Mpdu1	chr11:69656697-69662642	-	protein_coding	0.0864137	1.06173	0.465606	0.618339	3.52827	3.44186	10.7376	10.769	10.118	11.1232	10.1572	8.48711
ENSMUSG00000018765.5	Fxr2	chr11:69632990-69653297	+	protein_coding	0.0643192	1.04559	0.325148	0.488882	4.60043	4.53612	23.9364	22.572	23.2871	20.7849	22.2053	23.7046
ENSMUSG00000018770.9	Atp5g3	chr2:73908447-73911326	-	protein_coding	-0.134002	0.9113	0.0327704	0.109594	6.00478	6.13878	60.5193	66.7128	62.5585	69.6141	70.2201	68.5629
ENSMUSG00000018774.13	Cd68	chr11:69664213-69666153	-	protein_coding	1.83352	3.56407	0.0028293	0.028156	6.7224	4.88887	110.559	118.606	87.2408	36.9384	20.3231	31.1486
ENSMUSG00000018776.9	Slc35g3	chr11:69759890-69761968	-	protein_coding	-0.135492	0.910359	0.370117	0.533092	0.936415	1.07191	0.601287	1.17681	1.01084	1.14603	1.11527	1.04658
ENSMUSG00000018796.13	Acsl1	chr8:46471037-46536051	+	protein_coding	0.308983	1.23883	0.392519	0.553095	1.82144	1.51246	3.26255	3.51192	1.29558	1.92317	1.56124	2.10155
ENSMUSG00000018800.14	Abca5	chr11:110269369-110337716	-	protein_coding	-0.276649	0.825506	0.244732	0.405013	1.23023	1.50688	0.988778	1.57419	1.52222	1.31444	1.89239	2.42884
ENSMUSG00000018809.2	Smyd4	chr11:75348433-75405705	+	protein_coding	-0.00764946	0.994712	0.898139	0.937367	1.4372	1.44485	1.72651	1.75578	1.64282	1.85839	1.78673	1.53287
ENSMUSG00000018819.10	Lsp1	chr7:142460809-142494867	+	protein_coding	0.516099	1.43008	0.0432506	0.131194	4.97244	4.45634	30.6666	33.6556	27.1961	26.1491	19.1825	18.3086
ENSMUSG00000018820.13	Zfyve27	chr19:42163951-42194590	+	protein_coding	-0.0517865	0.964741	0.622217	0.745029	1.79955	1.85134	2.36365	2.21479	2.90118	2.84966	2.44278	2.54482
ENSMUSG00000018821.3	Avpi1	chr19:42123273-42129059	-	protein_coding	-0.579461	0.669214	0.00378979	0.0325819	5.22633	5.80579	34.5218	37.5878	37.2735	56.0469	60.4886	48.9023
ENSMUSG00000018830.8	Myh11	chr16:14194527-14291408	-	protein_coding	-0.238511	0.84762	0.498011	0.646498	5.5953	5.83382	53.2071	44.6839	44.6294	39.108	53.9932	83.1242
ENSMUSG00000018841.17	Rad51d	chr11:82876434-82890614	-	protein_coding	-0.13247	0.912268	0.180238	0.329235	1.92924	2.06171	2.56658	3.07863	2.79764	3.52618	3.06904	2.95082
ENSMUSG00000018845.14	Unc45b	chr11:82910550-82943403	+	protein_coding	-0.393355	0.761357	0.106886	0.234294	2.23491	2.62826	4.19095	3.10933	3.88997	6.71421	4.65289	4.41998
ENSMUSG00000018846.8	Pank3	chr11:35769484-35791285	+	protein_coding	-0.05011	0.965863	0.555058	0.691561	3.27087	3.32098	7.90035	9.62082	8.51319	9.22532	9.07534	8.68744
ENSMUSG00000018848.4	Rars	chr11:35808381-35834506	-	protein_coding	0.457879	1.37352	0.000345754	0.0121369	4.15912	3.70124	16.1248	16.7381	17.7726	11.8058	12.171	12.0475
ENSMUSG00000018849.6	Wwc1	chr11:35838400-35980527	-	protein_coding	-0.774723	0.584501	0.0165528	0.0724321	3.98392	4.75864	13.2964	15.2735	16.0266	20.1106	29.1164	30.2017
ENSMUSG00000018858.15	Ict1	chr11:115403752-115412674	+	protein_coding	0.0751574	1.05348	0.156536	0.299623	2.69644	2.62129	5.68072	5.2764	5.49528	4.87699	5.36716	5.22524
ENSMUSG00000018861.8	Fdxr	chr11:115268024-115277050	-	protein_coding	0.0113221	1.00788	0.911628	0.946296	2.04048	2.02916	2.8558	3.32963	3.17036	2.77416	3.55992	2.95127
ENSMUSG00000018882.12	Mrpl45	chr11:97315716-97329920	+	protein_coding	0.31952	1.24791	0.032407	0.108947	3.49249	3.17297	9.00455	11.6869	10.2326	7.92825	8.12519	8.00467
ENSMUSG00000018893.14	Mb	chr15:77015489-77050670	-	protein_coding	-0.607119	0.656506	0.170916	0.317354	0.303735	0.910854	0.294764	0.128045	0.287606	1.96894	0.772125	0.263245
ENSMUSG00000018899.16	Irf1	chr11:53770014-53778374	+	protein_coding	-0.723482	0.605634	0.128103	0.263745	4.76675	5.49023	37.1262	19.1273	25.2904	64.0845	35.8624	36.8543
ENSMUSG00000018900.7	Slc22a5	chr11:53864542-53891660	-	protein_coding	-0.544735	0.685517	0.000162653	0.010405	3.14419	3.68893	8.0441	7.79732	7.68503	11.4299	11.7661	12.5178
ENSMUSG00000018906.14	P4ha2	chr11:54100095-54131665	+	protein_coding	0.0367246	1.02578	0.768798	0.852032	2.76197	2.72525	5.44109	5.99779	5.92452	4.67346	6.15164	6.12674
ENSMUSG00000018909.15	Arrb1	chr7:99535466-99606771	+	protein_coding	0.0282907	1.0198	0.975348	0.983952	2.79711	2.76882	14.934	3.87748	3.3204	4.03935	2.96725	14.8355
ENSMUSG00000018916.5	Csf2	chr11:54247271-54249667	-	protein_coding	-0.383315	0.766674	0.234328	0.393107	2.7351	3.11841	3.92764	7.20812	6.29719	8.80855	8.5914	5.96177
ENSMUSG00000018919.10	Tm4sf5	chr11:70505244-70511178	+	protein_coding	0.775623	1.71193	0.0262605	0.0957769	1.04282	0.267201	1.45138	1.1675	0.645868	0	0.42547	0.222781
ENSMUSG00000018920.11	Cxcl16	chr11:70453983-70459984	-	protein_coding	0.966591	1.95422	0.000374804	0.0124047	5.31595	4.34936	40.4211	41.303	35.0735	18.5428	18.8831	20.7968
ENSMUSG00000018921.11	Pelp1	chr11:70392883-70410031	-	protein_coding	0.214696	1.16046	0.016024	0.0709874	3.04598	2.83128	7.08488	7.04183	7.6649	5.89339	6.53032	5.94474
ENSMUSG00000018923.13	Med11	chr11:70451919-70453727	+	protein_coding	-0.129445	0.914183	0.557229	0.693216	3.9545	4.08394	13.2901	17.0107	13.4778	20.4742	14.3509	13.7951
ENSMUSG00000018927.3	Ccl6	chr11:83587882-83593087	-	protein_coding	1.66456	3.17017	0.00273045	0.0277654	7.72368	6.05912	222.071	233.525	179.528	79.352	47.9817	74.3177
ENSMUSG00000018930.3	Ccl4	chr11:83662584-83664683	+	protein_coding	0.620017	1.53689	0.037008	0.118714	6.1865	5.56649	78.4503	73.3034	64.4433	60.1503	40.9811	40.4559
ENSMUSG00000018931.3	Natd1	chr11:60902246-60914750	-	protein_coding	0.411909	1.33045	0.00175366	0.0222113	2.95012	2.53821	6.5845	6.99917	6.60762	4.47585	4.80311	5.16761
ENSMUSG00000018932.9	Map2k3	chr11:60932033-60952811	+	protein_coding	0.0758753	1.054	0.364408	0.527691	3.81521	3.73933	13.6841	13.299	12.2837	13.0331	11.2902	12.8115
ENSMUSG00000018965.11	Ywhah	chr5:33018816-33027966	+	protein_coding	0.372404	1.29451	0.000207865	0.0107715	5.76898	5.39657	51.5036	54.7907	54.3545	41.3304	41.4247	40.6216
ENSMUSG00000018974.7	Sart3	chr5:113742446-113772510	-	protein_coding	0.0479296	1.03378	0.314623	0.478749	2.82624	2.77831	6.41857	5.95445	5.91457	5.88983	5.63607	6.06227
ENSMUSG00000018983.9	E2f2	chr4:136172394-136196057	+	protein_coding	-0.377435	0.769805	0.104974	0.231298	2.14813	2.52557	2.65886	4.60779	3.24444	4.76257	4.80326	4.70856
ENSMUSG00000018986.9	Slfn3	chr11:83191330-83215154	+	protein_coding	-0.0884384	0.94054	0.696816	0.803004	0.651413	0.739851	0.533389	0.715284	0.473317	1.17614	0.358628	0.575305
ENSMUSG00000018995.12	Nars2	chr7:96951505-97064758	+	protein_coding	-0.0163343	0.988742	0.849921	0.905847	0.850143	0.866477	0.667268	0.936568	0.814335	0.71007	0.832385	0.934089
ENSMUSG00000018999.14	Slc35b4	chr6:34153380-34177111	-	protein_coding	0.378268	1.29978	0.0155557	0.0695878	2.20206	1.82379	3.09717	4.03067	3.72659	2.3847	2.63957	2.60145
ENSMUSG00000019027.7	Dnah1	chr14:31260375-31323896	-	protein_coding	-0.130036	0.913809	0.207569	0.362139	1.06106	1.19109	1.29385	0.981056	0.998802	1.30345	1.13401	1.42153
ENSMUSG00000019039.13	Dalrd3	chr9:108569886-108572774	+	protein_coding	-0.331112	0.794924	0.0300798	0.103813	3.61017	3.94128	11.5806	10.9844	11.0778	12.5714	16.1573	14.5687
ENSMUSG00000019054.13	Fis1	chr5:136953275-136966234	+	protein_coding	-0.309739	0.806788	0.00154908	0.0212934	5.47592	5.78566	42.5148	43.8421	44.1777	56.1755	51.5059	54.918
ENSMUSG00000019055.15	Plod1	chr4:147909753-147936767	-	protein_coding	0.759917	1.69339	0.000947376	0.0170964	4.06342	3.3035	16.6996	14.9357	15.5692	8.80687	8.05555	9.83718
ENSMUSG00000019066.13	Rab3d	chr9:21907491-21918192	-	protein_coding	-1.09426	0.468375	0.0712767	0.180207	3.08477	4.17903	6.83213	8.33513	7.35267	23.7977	8.80921	23.4342
ENSMUSG00000019080.7	Mfsd3	chr15:76701542-76704239	+	protein_coding	0.296791	1.22841	0.0100625	0.0549225	1.92527	1.62848	2.56314	2.94466	2.89811	2.1734	1.90571	2.20546
ENSMUSG00000019082.18	Slc25a22	chr7:141429744-141437892	-	protein_coding	0.237693	1.17911	0.00593018	0.0413628	2.03065	1.79296	3.06155	3.00372	3.19476	2.65835	2.40315	2.34223
ENSMUSG00000019087.13	Atp6ap1	chrX:74297097-74304721	+	protein_coding	0.0686397	1.04873	0.69075	0.798476	4.95237	4.88373	26.3154	37.0463	27.5572	27.9339	26.8993	30.8747
ENSMUSG00000019088.13	Dnase1l1	chrX:74273217-74282337	-	protein_coding	0.17131	1.12608	0.458944	0.613118	3.3938	3.22249	11.8969	9.11231	7.90369	10.2306	7.89928	7.13654
ENSMUSG00000019102.10	Aldh3a1	chr11:61207537-61218421	+	protein_coding	-1.07263	0.475452	0.00238941	0.0258196	2.1417	3.21433	3.51214	3.32478	3.40357	7.08733	10.484	7.60863
ENSMUSG00000019122.8	Ccl9	chr11:83572919-83578636	-	protein_coding	1.68053	3.20546	0.00759593	0.0471637	5.45863	3.7781	45.3995	49.5484	35.259	19.7393	9.30769	11.0784
ENSMUSG00000019124.10	Scrn1	chr6:54501173-54566489	-	protein_coding	-0.0311574	0.978635	0.564611	0.699277	2.11782	2.14898	3.0763	3.47649	3.48106	3.36808	3.37751	3.56252
ENSMUSG00000019132.10	BC005537	chr13:24801657-24814013	+	protein_coding	-0.180488	0.882405	0.139482	0.27822	6.04207	6.22256	60.3985	71.6494	63.1423	80.3871	72.4194	68.689
ENSMUSG00000019139.10	Isyna1	chr8:70594373-70597290	+	protein_coding	0.395267	1.31519	0.00218425	0.024954	4.64154	4.24628	22.5408	24.2951	25.1139	18.505	17.0825	18.3805
ENSMUSG00000019143.15	Hars2	chr18:36783008-36792562	+	protein_coding	0.0379703	1.02667	0.829002	0.892047	2.339	2.30103	4.08104	4.54892	3.5937	3.31306	4.99778	3.62655
ENSMUSG00000019158.9	Tmem160	chr7:16452779-16455494	+	protein_coding	-0.0502881	0.965743	0.43207	0.589871	5.22382	5.27411	34.9841	39.1403	35.1316	37.4989	36.6313	38.9942
ENSMUSG00000019173.11	Rab5c	chr11:100715009-100738215	-	protein_coding	-0.108224	0.927729	0.602266	0.729213	6.02772	6.13594	55.8494	82.4951	57.5037	63.2094	70.5027	74.7505
ENSMUSG00000019178.17	Styxl1	chr5:135747220-135778385	-	protein_coding	-0.115407	0.923122	0.512806	0.657916	1.1699	1.28531	0.86426	1.34205	1.60871	1.20193	1.53459	1.59443
ENSMUSG00000019179.10	Mdh2	chr5:135778480-135790398	+	protein_coding	0.277985	1.2125	0.00303053	0.029091	5.38711	5.10912	41.0118	39.3828	42.1993	32.0205	34.6201	33.9559
ENSMUSG00000019188.16	H13	chr2:152669461-152708670	+	protein_coding	0.174002	1.12818	0.0379356	0.120445	4.27471	4.10071	18.5377	18.2374	18.2944	16.9634	14.8688	16.7166
ENSMUSG00000019189.13	Rnf145	chr11:44518964-44565520	+	protein_coding	-0.027944	0.980817	0.572199	0.705591	3.60436	3.63231	10.951	11.3361	11.2035	11.9953	11.5169	10.7225
ENSMUSG00000019194.14	Scn1b	chr7:31116525-31126945	-	protein_coding	1.37293	2.58996	4.55616e-06	0.0047969	5.00975	3.63682	31.2243	32.6726	29.8174	11.2596	11.3323	11.7309
ENSMUSG00000019210.10	Atp6v1e1	chr6:120794305-120822793	-	protein_coding	0.413585	1.33199	0.137895	0.275966	4.94869	4.5351	28.1606	32.2944	29.3348	30.2851	19.0378	18.88
ENSMUSG00000019214.13	Chtf18	chr17:25718926-25727419	-	protein_coding	0.497658	1.41192	0.00973768	0.0538833	0.998231	0.500573	0.962881	1.12189	0.913702	0.611388	0.284623	0.368
ENSMUSG00000019254.16	Ppp1r12c	chr7:4481520-4501680	-	protein_coding	0.15876	1.11633	0.322259	0.486228	3.78602	3.62726	15.1237	10.7697	12.8319	10.7588	11.1254	12.2336
ENSMUSG00000019256.17	Ahr	chr12:35497974-35535038	-	protein_coding	0.134281	1.09755	0.38272	0.544192	3.44311	3.30883	9.87729	10.4285	9.34978	10.07	7.28078	9.61578
ENSMUSG00000019261.2	Map1s	chr8:70905974-70917526	+	protein_coding	0.389598	1.31003	0.00280413	0.0281143	3.17579	2.78619	8.47697	7.46402	8.19975	6.17567	5.91509	5.61485
ENSMUSG00000019278.4	Dpep1	chr8:123186235-123201810	+	protein_coding	-1.27473	0.413303	0.00236843	0.0256333	6.16671	7.44144	80.9275	57.1988	76.7589	149.762	180.801	190.601
ENSMUSG00000019295.8	Tmem129	chr5:33653216-33658416	-	protein_coding	-0.287633	0.819245	0.0095886	0.0533999	2.92414	3.21177	6.08691	7.01693	6.69657	7.86218	8.54888	8.39784
ENSMUSG00000019297.8	Nop9	chr14:55745693-55755500	+	protein_coding	0.353573	1.27772	0.010419	0.0558304	2.97493	2.62136	6.69033	7.1258	6.77717	5.48177	4.55467	5.47102
ENSMUSG00000019302.16	Atp6v0a1	chr11:101009452-101063719	+	protein_coding	-0.149801	0.901374	0.0414699	0.127504	2.80049	2.95029	6.1998	5.99011	5.71875	6.32996	6.7845	7.0918
ENSMUSG00000019303.14	Psmc3ip	chr11:101091823-101095436	-	protein_coding	0.00785237	1.00546	0.955192	0.973187	2.05327	2.04542	2.6646	3.9143	2.97006	3.20858	2.92913	3.25366
ENSMUSG00000019312.10	Grb7	chr11:98446394-98455373	+	protein_coding	-0.768705	0.586944	0.00234189	0.0254656	2.15391	2.92261	3.62213	2.99853	3.76902	5.8974	6.56592	7.35283
ENSMUSG00000019320.13	Noxo1	chr17:24696234-24700529	+	protein_coding	-0.00781431	0.994598	0.93393	0.960043	1.28188	1.2897	1.46202	1.32286	1.51387	1.19649	1.6632	1.49794
ENSMUSG00000019326.14	Aoc3	chr11:101330605-101341938	+	protein_coding	0.130327	1.09454	0.615793	0.739923	2.76371	2.63338	5.65883	6.08603	5.63857	3.71139	5.0844	7.33321
ENSMUSG00000019338.13	Zfp687	chr3:95006590-95015448	-	protein_coding	-0.256791	0.836948	0.317646	0.4817	1.90368	2.16047	2.35153	2.85066	3.05895	4.15814	2.34384	4.18033
ENSMUSG00000019359.14	Gdpd2	chrX:100729873-100738895	+	protein_coding	-0.28132	0.822838	0.0590107	0.160115	1.02162	1.30294	1.06241	1.02154	1.00703	1.14106	1.74873	1.55216
ENSMUSG00000019362.8	D8Ertd738e	chr8:84246238-84249719	-	protein_coding	-0.232106	0.851391	0.0127907	0.0624344	7.05765	7.28976	127.069	140.802	129.187	161.933	151.894	152.782
ENSMUSG00000019368.13	Sec14l4	chr11:4031462-4048024	+	protein_coding	-1.52555	0.347348	0.000630777	0.0150121	2.76866	4.2942	5.17718	5.88917	6.43687	15.386	21.5877	19.4036
ENSMUSG00000019370.10	Calm3	chr7:16915379-16924114	-	protein_coding	0.259358	1.19695	0.0104224	0.0558304	6.73347	6.47411	102.718	107.82	105.749	89.833	81.7224	92.5054
ENSMUSG00000019373.11	Cops3	chr11:59817795-59839838	-	protein_coding	0.154012	1.11266	0.214863	0.371241	3.7074	3.55339	10.4634	13.2045	12.6892	10.8918	11.2642	10.0954
ENSMUSG00000019428.16	Fkbp8	chr8:70527724-70535328	+	protein_coding	-0.0155326	0.989291	0.784625	0.862824	5.04782	5.06335	33.0894	30.828	32.3582	33.4184	30.4419	33.5429
ENSMUSG00000019432.15	Ddx39b	chr17:35241746-35253707	+	protein_coding	0.0496589	1.03502	0.434466	0.591727	5.21287	5.16321	35.3147	35.9985	36.9687	36.9914	35.2442	32.4134
ENSMUSG00000019433.8	Gipc1	chr8:83652678-83664788	+	protein_coding	0.389733	1.31015	0.00312281	0.029493	5.10324	4.71351	35.2348	32.1153	32.8479	24.872	24.0008	26.9214
ENSMUSG00000019437.17	Tlcd1	chr11:78176711-78181909	+	protein_coding	-0.361192	0.778521	0.0381705	0.120924	0.924554	1.28575	0.739323	1.09495	0.876728	1.63226	1.15667	1.5529
ENSMUSG00000019461.12	Plscr3	chr11:69846376-69852058	+	protein_coding	0.470587	1.38567	0.010171	0.0552236	4.86116	4.39057	27.6135	26.5425	30.1522	22.472	18.0174	19.6718
ENSMUSG00000019464.5	Ptger1	chr8:83666833-83672753	+	protein_coding	1.16238	2.23826	5.21422e-05	0.00772268	2.55827	1.3959	4.61317	4.80375	5.2724	1.68036	1.73547	1.48538
ENSMUSG00000019467.13	Arhgef25	chr10:127182521-127190054	-	protein_coding	0.321835	1.24992	0.00158629	0.0214639	4.57302	4.25119	23.1292	22.4383	22.8441	17.0834	18.9095	18.1807
ENSMUSG00000019470.12	Xab2	chr8:3608421-3621316	-	protein_coding	-0.0479055	0.96734	0.285856	0.449539	3.30924	3.35714	9.07484	8.74657	8.91859	9.36231	8.7649	9.63355
ENSMUSG00000019471.9	Cdc37	chr9:21138541-21149906	-	protein_coding	0.144128	1.10506	0.0789557	0.192987	6.03253	5.8884	68.1325	61.3096	64.1143	56.3035	56.6574	61.9097
ENSMUSG00000019478.15	Rab4a	chr8:123805985-123835287	+	protein_coding	-0.0571276	0.961176	0.113515	0.244381	2.50659	2.56372	4.61424	4.87596	4.563	4.83259	4.8788	5.02726
ENSMUSG00000019487.10	Trip10	chr17:57249451-57263697	+	protein_coding	-0.242932	0.845026	0.122693	0.256314	4.72018	4.96311	27.3434	21.4873	27.7313	29.4757	32.3201	28.8865
ENSMUSG00000019494.14	Cops6	chr5:138161071-138164646	+	protein_coding	0.288528	1.22139	0.0611347	0.163477	4.76205	4.47353	22.5573	29.5069	26.7997	20.7609	21.9628	20.943
ENSMUSG00000019505.7	Ubb	chr11:62551171-62553213	+	protein_coding	-0.42999	0.742267	0.0275817	0.0989619	8.86414	9.29413	528.962	397.2	478.482	596	653.663	632.06
ENSMUSG00000019518.10	Ap4m1	chr5:138172002-138180429	+	protein_coding	0.0773415	1.05507	0.157727	0.30113	2.35508	2.27774	3.99785	4.32483	4.03221	3.8535	4.04815	3.65387
ENSMUSG00000019528.18	Gyg	chr3:20122084-20155317	-	protein_coding	0.0499721	1.03524	0.756083	0.843628	6.63651	6.58654	88.9216	104.117	103.191	114.087	88.7337	84.9515
ENSMUSG00000019539.11	Rcn3	chr7:45082913-45092221	-	protein_coding	0.849665	1.80208	0.00394202	0.0332585	6.68203	5.83236	112.431	87.5232	106.816	49.3648	58.1712	61.0738
ENSMUSG00000019558.14	Slc6a8	chrX:73673150-73682502	+	protein_coding	0.69169	1.61517	0.181296	0.330726	3.23322	2.54153	7.15374	6.07709	13.4106	7.41923	3.20018	4.58077
ENSMUSG00000019564.12	Arid3a	chr10:79927043-79955018	+	protein_coding	-0.00791285	0.99453	0.961033	0.976114	1.54817	1.55609	2.01406	2.15067	1.63383	2.49365	1.83342	1.5686
ENSMUSG00000019577.6	Pdk4	chr6:5483351-5496309	-	protein_coding	-1.13547	0.455187	0.00184203	0.0230114	3.26701	4.40248	9.5125	6.88158	9.76669	21.7198	19.9007	18.9189
ENSMUSG00000019578.11	Ubxn6	chr17:56067045-56075028	-	protein_coding	0.00716599	1.00498	0.917722	0.949906	3.2028	3.19563	7.63441	8.11074	8.92265	8.29136	7.8072	8.39778
ENSMUSG00000019579.13	Mydgf	chr17:56175744-56183920	-	protein_coding	0.404408	1.32355	0.0177316	0.0753053	4.87209	4.46768	25.1623	32.3201	27.8106	20.4297	21.5581	21.4078
ENSMUSG00000019590.16	Cyb561	chr11:105933702-105953336	-	protein_coding	0.183817	1.13588	0.0614927	0.164274	4.73948	4.55566	25.6637	24.3085	27.2481	20.8322	23.0988	23.7218
ENSMUSG00000019647.16	Sema6a	chr18:47235598-47368870	-	protein_coding	-0.273621	0.827241	0.425413	0.583253	2.15611	2.42973	5.46496	2.36156	3.07432	5.44133	3.82879	4.02866
ENSMUSG00000019659.8	Ccdc12	chr9:110656503-110711606	+	protein_coding	-0.167186	0.890578	0.154474	0.296884	4.21278	4.37996	15.954	17.0995	19.7769	19.9598	18.7798	20.7718
ENSMUSG00000019689.4	1110001J03Rik	chr6:38533502-38539449	+	protein_coding	-0.744676	0.596802	0.00148228	0.0207217	4.29968	5.04436	17.2406	20.7896	18.2181	34.2647	29.6708	32.2235
ENSMUSG00000019699.16	Akt3	chr1:177020073-177258203	-	protein_coding	0.207755	1.15489	0.125195	0.259744	3.77231	3.56455	11.9583	13.7445	12.3522	11.532	9.42424	11.6779
ENSMUSG00000019710.13	Mrpl24	chr3:87919506-87923672	+	protein_coding	-0.0723517	0.951086	0.324586	0.488349	4.97941	5.05176	28.3971	32.9117	30.492	31.8783	33.288	31.37
ENSMUSG00000019715.14	Gle1	chr2:29935426-29960371	+	protein_coding	0.0189856	1.01325	0.756039	0.843628	3.09671	3.07773	7.36071	7.48021	7.83001	8.06922	7.0897	7.20283
ENSMUSG00000019718.8	L3hypdh	chr12:72073428-72085439	-	protein_coding	0.382553	1.30365	0.064378	0.169716	2.38475	2.00219	3.37446	5.0844	4.3518	3.27463	2.70759	3.05668
ENSMUSG00000019726.10	Lyst	chr13:13590409-13777440	+	protein_coding	0.215568	1.16116	0.229163	0.387078	1.60471	1.38915	1.99836	2.39021	1.76752	1.91141	1.20273	1.80194
ENSMUSG00000019731.13	Slc35e1	chr8:72480641-72492614	-	protein_coding	0.158127	1.11584	0.0608008	0.163074	4.01733	3.8592	15.0701	16.2837	14.2881	14.0644	12.9204	13.5748
ENSMUSG00000019732.14	Calr3	chr8:72424176-72443870	-	protein_coding	-0.127438	0.915456	0.151315	0.293075	0.718077	0.845514	0.68939	0.662009	0.585348	0.668709	0.77794	0.95559
ENSMUSG00000019734.16	Tmc4	chr7:3665790-3677553	-	protein_coding	-0.052754	0.964094	0.66124	0.776356	3.46436	3.51711	9.76531	9.94502	10.4126	8.85268	11.4989	11.1856
ENSMUSG00000019737.14	Syne4	chr7:30314807-30319046	+	protein_coding	0.198461	1.14747	0.185445	0.335873	0.95064	0.752179	0.836407	0.901115	1.06793	0.560061	0.970939	0.554069
ENSMUSG00000019738.15	Polr2i	chr7:30231948-30233390	+	protein_coding	-0.134724	0.910844	0.126259	0.261194	3.83184	3.96656	12.3074	14.0268	13.4388	15.5745	13.8019	14.574
ENSMUSG00000019761.10	Krt10	chr11:99385254-99389364	-	protein_coding	-0.428949	0.742803	0.0658113	0.172009	1.49214	1.92108	1.23915	2.23975	2.06858	2.96618	2.79181	2.61154
ENSMUSG00000019762.4	Iyd	chr10:3540240-3554877	+	protein_coding	-0.498491	0.707847	0.0174808	0.0747033	1.72836	2.22685	2.35883	2.40881	2.17744	3.42368	4.54152	3.18444
ENSMUSG00000019763.11	Rmnd1	chr10:4401915-4432388	-	protein_coding	0.0357387	1.02508	0.740817	0.832698	1.44754	1.4118	1.5892	2.03382	1.58285	1.72662	1.83427	1.43732
ENSMUSG00000019767.12	Ccdc170	chr10:4482502-4562231	+	protein_coding	-0.228147	0.853731	0.0850238	0.202285	1.97049	2.19863	2.87073	3.22313	2.68214	3.40403	3.27704	4.13537
ENSMUSG00000019773.7	Fbxo5	chr10:5799160-5805600	-	protein_coding	1.01356	2.01889	0.00292675	0.0286799	1.94026	0.926701	2.1534	3.51149	2.97312	0.937771	0.969779	0.799593
ENSMUSG00000019774.8	Mtrf1l	chr10:5811887-5823910	-	protein_coding	0.183635	1.13574	0.00192595	0.0236112	1.90565	1.72202	2.77533	2.73371	2.73149	2.41128	2.22322	2.26536
ENSMUSG00000019777.16	Hdac2	chr10:36974544-37001889	+	protein_coding	0.192157	1.14247	0.000535675	0.014204	4.04342	3.85126	15.1817	15.6126	15.6767	13.2401	13.6866	13.3748
ENSMUSG00000019779.14	Frk	chr10:34483400-34611226	+	protein_coding	0.157348	1.11524	0.401493	0.560604	1.7948	1.63745	1.89258	2.8336	2.76677	1.74915	2.53164	2.10162
ENSMUSG00000019782.9	Rwdd1	chr10:33996555-34019624	-	protein_coding	0.320355	1.24864	0.0133491	0.0640895	5.33967	5.01932	36.1296	42.9381	39.7045	30.8021	32.7279	30.8016
ENSMUSG00000019789.8	Hey2	chr10:30832359-30842801	-	protein_coding	-0.22516	0.8555	0.0965297	0.219283	1.38145	1.60661	1.40269	1.72563	1.70028	1.74092	2.05792	2.3697
ENSMUSG00000019790.16	Stxbp5	chr10:9755547-9901079	-	protein_coding	0.0283527	1.01985	0.794613	0.869042	1.56784	1.53949	1.90628	2.03498	1.95397	2.30845	1.60768	1.84719
ENSMUSG00000019791.11	Hint3	chr10:30608141-30618479	-	protein_coding	0.00554293	1.00385	0.984206	0.989247	3.40725	3.40171	7.02985	13.158	9.50376	11.3367	9.15665	8.42104
ENSMUSG00000019792.7	Trmt11	chr10:30534225-30600749	-	protein_coding	0.0736454	1.05237	0.587378	0.717278	2.25188	2.17824	3.19732	4.56085	3.62958	3.66219	3.29179	3.63359
ENSMUSG00000019794.13	Katna1	chr10:7726000-7763150	+	protein_coding	-0.248683	0.841664	0.0693963	0.17737	3.94757	4.19625	14.3522	13.6704	15.3078	19.5928	17.0274	15.5937
ENSMUSG00000019795.17	Pcmt1	chr10:7629373-7681136	-	protein_coding	0.0489681	1.03452	0.13655	0.27417	3.48077	3.4318	10.1201	10.5105	9.87036	9.64137	9.81486	9.91954
ENSMUSG00000019796.12	Lrp11	chr10:7589800-7625483	+	protein_coding	-0.123508	0.917953	0.673003	0.785691	0.907107	1.03062	1.7253	0.545174	0.566061	0.953227	1.07445	1.10418
ENSMUSG00000019797.10	1700021F05Rik	chr10:43525121-43540994	-	protein_coding	0.220971	1.16552	0.0703576	0.178803	3.46773	3.24676	9.00325	11.1659	10.1272	8.32895	8.99998	8.16819
ENSMUSG00000019802.13	Sec63	chr10:42761496-42832514	+	protein_coding	-0.143703	0.905193	0.4297	0.587566	3.87672	4.02043	11.4276	17.1332	13.066	15.7286	15.4574	14.5234
ENSMUSG00000019804.12	Snx3	chr10:42502030-42535381	+	protein_coding	0.129139	1.09364	0.0140436	0.0658142	6.55573	6.42659	96.3476	91.1388	91.8205	86.9323	83.1169	85.0509
ENSMUSG00000019806.13	Aig1	chr10:13647054-13868980	-	protein_coding	-0.12386	0.917729	0.302346	0.466625	2.48112	2.60498	4.13982	4.93825	4.70256	4.41674	5.37224	5.52383
ENSMUSG00000019808.8	Adat2	chr10:13552894-13563376	+	protein_coding	0.233989	1.17608	0.252806	0.414331	1.59684	1.36285	1.75558	2.46294	1.90022	1.78753	1.10887	1.89405
ENSMUSG00000019809.16	Pex3	chr10:13523842-13553142	-	protein_coding	-0.314728	0.804003	0.0395632	0.123426	2.36003	2.67475	3.55213	4.23304	4.68	5.7979	5.29599	5.08282
ENSMUSG00000019810.15	Fuca2	chr10:13499540-13519035	+	protein_coding	0.195177	1.14486	0.420071	0.578437	3.05682	2.86164	5.61684	8.27436	8.38963	5.00249	6.7236	7.28266
ENSMUSG00000019813.15	Cep57l1	chr10:41718840-41809871	-	protein_coding	0.050035	1.03529	0.525915	0.668784	0.743815	0.69378	0.570342	0.841343	0.624064	0.652733	0.583878	0.616669
ENSMUSG00000019814.4	Ltv1	chr10:13178640-13193137	-	protein_coding	0.126852	1.09191	0.100549	0.225116	4.22292	4.09607	16.5558	19.0211	17.5254	16.1956	16.5254	15.5972
ENSMUSG00000019817.18	Plagl1	chr10:13060504-13131694	+	protein_coding	-0.428062	0.74326	0.0299701	0.103663	1.55395	1.98202	1.53149	1.90768	2.43905	2.83033	2.99563	3.02826
ENSMUSG00000019818.15	Cd164	chr10:41519414-41531048	+	protein_coding	-0.0158231	0.989092	0.816286	0.884332	6.41531	6.43113	77.4804	89.1783	86.8494	85.2791	87.0667	83.5618
ENSMUSG00000019820.9	Utrn	chr10:12382188-12861735	-	protein_coding	-0.243784	0.844527	0.0315452	0.106972	3.54401	3.78779	10.036	11.6008	10.4116	13.276	11.9143	13.2903
ENSMUSG00000019822.12	Smpd2	chr10:41485642-41490369	-	protein_coding	-0.0491719	0.966491	0.798861	0.871996	2.02922	2.07839	2.22534	3.6154	3.56861	3.44704	3.36197	2.88349
ENSMUSG00000019823.17	Mical1	chr10:41476314-41487032	+	protein_coding	0.319144	1.24759	0.0612205	0.16368	3.28703	2.96789	8.47027	8.72007	9.10305	7.52379	5.61935	7.48831
ENSMUSG00000019826.10	Zbtb24	chr10:41450396-41465571	+	protein_coding	-0.122988	0.918284	0.220618	0.377777	2.47278	2.59577	4.39231	4.99389	4.2925	4.63375	5.55829	4.97898
ENSMUSG00000019831.14	Wasf1	chr10:40883475-40938570	+	protein_coding	0.375552	1.29734	0.0145985	0.0670224	0.941786	0.566234	0.74925	1.00084	1.02513	0.363438	0.568047	0.518328
ENSMUSG00000019832.3	Rab32	chr10:10545011-10558233	-	protein_coding	1.11375	2.16407	0.00684225	0.0448333	3.86449	2.75074	13.0275	17.3552	11.0016	6.92852	4.95488	5.45801
ENSMUSG00000019837.7	Gtf3c6	chr10:40249203-40257665	-	protein_coding	0.331736	1.25853	0.172583	0.319439	4.42347	4.09173	16.4177	26.7973	19.4078	15.6032	15.8507	16.717
ENSMUSG00000019838.10	Slc16a10	chr10:40033535-40142254	-	protein_coding	0.0662215	1.04697	0.379497	0.541762	2.66581	2.59959	5.25576	5.88813	4.93041	5.06212	5.22679	4.89893
ENSMUSG00000019841.15	Rev3l	chr10:39732118-39875211	+	protein_coding	-0.0526294	0.964177	0.242364	0.402308	1.70029	1.75292	2.13748	2.41827	2.19982	2.39047	2.32999	2.39108
ENSMUSG00000019842.6	Traf3ip2	chr10:39612934-39655307	+	protein_coding	-0.433598	0.740413	0.000981784	0.0174189	2.39945	2.83305	4.23439	4.32033	4.27373	6.14804	6.55128	5.70337
ENSMUSG00000019843.14	Fyn	chr10:39368855-39565381	+	protein_coding	-0.0905725	0.93915	0.524992	0.668283	3.88127	3.97184	14.9626	13.8266	12.5205	17.2742	13.3984	13.6819
ENSMUSG00000019845.7	Tube1	chr10:39134023-39151058	+	protein_coding	0.255316	1.1936	0.080549	0.195331	0.696249	0.440933	0.416253	0.729401	0.736756	0.338177	0.287476	0.451942
ENSMUSG00000019846.11	Lama4	chr10:38965515-39110188	+	protein_coding	0.128771	1.09336	0.282877	0.446605	4.57562	4.44684	22.8328	20.7809	25.1181	19.6076	19.9185	23.0627
ENSMUSG00000019848.14	Popdc3	chr10:45178098-45318452	+	protein_coding	-0.561853	0.677431	0.0764998	0.189036	0.530976	1.09283	0.219582	0.504777	0.643751	0.75068	0.991614	1.78299
ENSMUSG00000019849.10	Prep	chr10:45067206-45158997	+	protein_coding	0.296475	1.22814	0.0455883	0.135774	4.68363	4.38716	22.4232	26.6323	25.2228	19.4004	18.4019	22.1482
ENSMUSG00000019850.11	Tnfaip3	chr10:19000910-19015657	-	protein_coding	0.0375673	1.02638	0.93071	0.957621	5.21814	5.18058	20.4091	45.3562	50.9692	35.9862	32.5921	37.3928
ENSMUSG00000019851.7	Perp	chr10:18845071-18857073	+	protein_coding	-0.360828	0.778718	0.110983	0.240516	3.72163	4.08246	10.485	14.1698	12.1783	14.0068	19.3221	14.9431
ENSMUSG00000019852.6	Arfgef3	chr10:18588011-18743758	-	protein_coding	-0.265156	0.832109	0.0355056	0.115541	0.572838	0.837994	0.325375	0.602228	0.549749	0.763484	0.80516	0.794306
ENSMUSG00000019853.5	Hebp2	chr10:18540123-18546076	-	protein_coding	0.37199	1.29414	0.0313733	0.106676	1.18725	0.815256	1.05446	1.56352	1.2421	0.892546	0.783181	0.614386
ENSMUSG00000019854.16	Reps1	chr10:18055861-18125155	+	protein_coding	0.0206732	1.01443	0.816631	0.884589	2.99082	2.97015	6.9144	6.91324	7.02066	7.7947	6.3937	6.39997
ENSMUSG00000019856.13	Fam184a	chr10:53633145-53750909	-	protein_coding	-0.625224	0.648319	0.00162256	0.0216869	0.925813	1.55104	0.867719	0.893036	0.939197	1.67272	2.24361	1.90231
ENSMUSG00000019857.6	Asf1a	chr10:53596961-53609213	+	protein_coding	-0.24324	0.844846	0.134046	0.271327	3.1799	3.42314	7.45548	9.58719	7.3142	9.33644	10.7296	9.1801
ENSMUSG00000019861.14	Gopc	chr10:52337024-52382124	-	protein_coding	0.349946	1.27451	0.0180395	0.0761411	3.48731	3.13737	9.42527	10.8366	10.4299	7.85859	8.5612	7.04353
ENSMUSG00000019863.6	Qrsl1	chr10:43874188-43901745	-	protein_coding	0.239338	1.18045	0.080186	0.194865	1.87098	1.63164	2.39153	2.98838	2.618	2.41073	1.83651	2.0753
ENSMUSG00000019864.13	Rtn4ip1	chr10:43901807-43947862	+	protein_coding	0.273419	1.20867	0.0418021	0.128118	1.91537	1.64195	2.39591	3.14985	2.80855	1.98701	2.28081	2.10176
ENSMUSG00000019866.13	Aim1	chr10:43950307-44148853	-	protein_coding	0.431941	1.34905	0.0663873	0.172854	2.1704	1.73846	3.53456	4.09859	2.9453	3.01305	1.95672	2.13111
ENSMUSG00000019868.16	Vta1	chr10:14654755-14705560	-	protein_coding	0.232723	1.17505	0.0664401	0.17291	3.69064	3.45792	10.4665	12.954	12.454	10.421	9.55935	10.002
ENSMUSG00000019872.13	Smpdl3a	chr10:57794335-57811830	+	protein_coding	-0.0702038	0.952503	0.368421	0.531535	5.72438	5.79458	50.1437	56.9995	48.8208	53.8432	55.6637	54.03
ENSMUSG00000019873.7	Reep3	chr10:67009189-67096988	-	protein_coding	0.382266	1.30339	0.029181	0.102115	4.43649	4.05422	18.0609	23.2728	20.9424	16.5264	14.4433	15.9393
ENSMUSG00000019877.10	Serinc1	chr10:57515774-57532530	-	protein_coding	0.218534	1.16355	0.0311082	0.106067	5.66846	5.44993	45.9427	53.0089	50.8921	44.0346	41.0261	43.1278
ENSMUSG00000019878.7	Hsf2	chr10:57486385-57513133	+	protein_coding	0.219619	1.16443	0.215496	0.371982	2.99823	2.77861	5.76122	8.18229	7.21672	5.46542	6.61376	5.56361
ENSMUSG00000019880.9	Rspo3	chr10:29453109-29535867	-	protein_coding	0.606371	1.52242	0.0417389	0.127996	1.35731	0.750936	1.21608	1.84936	1.66341	0.845902	0.324529	0.949361
ENSMUSG00000019883.10	Echdc1	chr10:29313166-29346661	+	protein_coding	0.155753	1.114	0.485975	0.636789	2.4598	2.30404	4.4162	4.91856	4.19407	2.87116	4.03294	5.18154
ENSMUSG00000019889.9	Ptprk	chr10:28074820-28597397	+	protein_coding	-0.14265	0.905854	0.194042	0.346631	3.79622	3.93887	13.4756	11.8459	13.4187	15.7144	14.3471	13.0617
ENSMUSG00000019890.3	Nts	chr10:102481760-102490418	-	protein_coding	1.28127	2.43053	0.00539047	0.0392616	1.64445	0.363181	1.3369	2.81322	2.42891	0.136345	0.328727	0.409415
ENSMUSG00000019891.13	Dcbld1	chr10:52233619-52321378	+	protein_coding	0.0918445	1.06573	0.285753	0.449539	1.25716	1.16531	1.43535	1.20678	1.54101	1.11117	1.32724	1.29624
ENSMUSG00000019892.12	Lrriq1	chr10:103063198-103236322	-	protein_coding	-0.217639	0.859972	0.18015	0.329148	1.09476	1.31239	0.862107	1.24867	1.32666	1.21899	1.74906	1.51114
ENSMUSG00000019893.11	Ros1	chr10:52045721-52195244	-	protein_coding	-0.476955	0.718492	0.0144783	0.066917	0.133683	0.610638	0.0694108	0.0992327	0.123295	0.4735	0.775239	0.360988
ENSMUSG00000019894.13	Slc6a15	chr10:103367808-103419378	+	protein_coding	-0.372382	0.772506	0.000181488	0.010469	0.440441	0.812823	0.327619	0.392135	0.352081	0.797397	0.758189	0.715309
ENSMUSG00000019897.8	Ccdc59	chr10:105841067-105847833	+	protein_coding	-0.0144522	0.990032	0.872338	0.920159	3.07578	3.09023	6.81938	8.33565	7.21091	7.72974	7.7353	7.09993
ENSMUSG00000019899.15	Lama2	chr10:26980036-27619758	-	protein_coding	0.555283	1.46946	0.00245178	0.0262417	4.17915	3.62387	17.534	15.6336	18.284	10.9847	10.8183	12.2281
ENSMUSG00000019907.9	Ppp1r12a	chr10:108162400-108277575	+	protein_coding	-0.0849236	0.942834	0.271339	0.433888	4.88399	4.96892	28.048	29.406	28.148	28.7141	29.2609	33.1613
ENSMUSG00000019909.3	Fam162b	chr10:51585420-51590480	-	protein_coding	-0.65251	0.636173	0.00628665	0.0427165	2.18708	2.83959	3.37016	3.85233	3.45332	5.89053	7.34476	5.37882
ENSMUSG00000019916.14	P4ha1	chr10:59323296-59373304	+	protein_coding	-0.0322013	0.977927	0.8574	0.910537	4.77398	4.80618	26.0616	24.7326	28.41	21.4615	30.2934	30.1546
ENSMUSG00000019917.9	Sept10	chr10:59164113-59221847	-	protein_coding	0.33939	1.26522	0.111771	0.241682	3.75558	3.41619	10.0978	15.3649	12.5668	10.2968	9.32941	9.42546
ENSMUSG00000019920.17	Lims1	chr10:58323466-58424691	+	protein_coding	0.158554	1.11617	0.716591	0.816866	4.71364	4.55508	27.7122	39.0831	14.6968	20.4406	25.6627	21.7253
ENSMUSG00000019923.13	Zwint	chr10:72654845-72674964	+	protein_coding	0.270408	1.20615	0.03283	0.1097	3.72162	3.45121	11.165	12.4572	13.0245	10.0523	10.6645	9.1492
ENSMUSG00000019927.6	Ube2d1	chr10:71254980-71285262	-	protein_coding	0.14349	1.10457	0.314109	0.478143	2.81238	2.66889	5.28087	6.82386	6.05321	6.10705	5.21699	4.82069
ENSMUSG00000019929.15	Dcn	chr10:97479500-97518162	+	protein_coding	-0.0682411	0.9538	0.477049	0.628924	8.40905	8.47729	348.08	317.598	352.149	323.249	384.944	360.701
ENSMUSG00000019942.12	Cdk1	chr10:69336635-69352938	-	protein_coding	1.808	3.50157	0.000215688	0.0107715	2.84467	1.03667	5.1737	7.49696	6.06615	0.92348	1.11532	1.12197
ENSMUSG00000019943.9	Atp2b1	chr10:98915152-99026143	+	protein_coding	0.13161	1.09552	0.149678	0.291139	4.97462	4.84301	27.8471	33.3295	30.3877	28.06	27.1298	27.9208
ENSMUSG00000019944.14	Rhobtb1	chr10:69151434-69291791	+	protein_coding	-0.497742	0.708214	0.00206551	0.0244209	1.38288	1.88062	1.80672	1.49144	1.53636	2.52683	2.61808	2.91295
ENSMUSG00000019945.9	1700040L02Rik	chr10:68430953-68541896	-	protein_coding	-0.430832	0.741834	0.0324872	0.109109	2.55474	2.98557	4.07177	5.5405	5.11485	6.1886	7.64184	6.99808
ENSMUSG00000019947.9	Arid5b	chr10:68095593-68278726	-	protein_coding	0.17187	1.12652	0.0506409	0.145168	3.86232	3.69045	14.5023	12.7864	13.3938	11.2831	12.4206	12.0536
ENSMUSG00000019948.3	Actr6	chr10:89711973-89732295	-	protein_coding	0.0573644	1.04056	0.783967	0.86239	2.55677	2.49941	3.58981	6.14805	5.20885	4.34812	4.58462	5.05332
ENSMUSG00000019951.9	Uhrf1bp1l	chr10:89744991-89819869	+	protein_coding	-0.1275	0.915416	0.384053	0.545283	3.55602	3.68352	9.72907	12.2018	10.4871	10.3645	13.3019	12.0498
ENSMUSG00000019952.14	Poc1b	chr10:99107036-99198074	+	protein_coding	0.119657	1.08648	0.725519	0.823079	2.31195	2.19229	5.00524	2.53288	4.7708	2.97649	2.97643	5.03727
ENSMUSG00000019960.7	Dusp6	chr10:99263231-99267488	+	protein_coding	0.641964	1.56045	0.000733733	0.0156257	5.92563	5.28366	58.568	59.9878	60.8184	35.1374	41.4046	37.5703
ENSMUSG00000019961.16	Tmpo	chr10:91147571-91171582	-	protein_coding	0.139015	1.10115	0.430582	0.588476	4.00227	3.86325	13.2239	17.7417	14.4376	15.7823	12.1274	12.9905
ENSMUSG00000019966.17	Kitl	chr10:100015630-100100413	+	protein_coding	0.00326544	1.00227	0.984178	0.989247	4.50696	4.5037	20.2096	21.847	23.2565	26.2735	18.3381	21.1354
ENSMUSG00000019969.13	Psen1	chr12:83688203-83735199	+	protein_coding	0.220832	1.16541	0.000227523	0.0110116	4.70059	4.47975	24.7353	25.5214	24.7588	21.2987	21.0483	21.5926
ENSMUSG00000019970.15	Sgk1	chr10:21882184-21999903	+	protein_coding	0.582698	1.49765	0.000551598	0.0143407	5.99402	5.41132	64.7853	60.5113	62.9815	39.1103	41.4193	44.299
ENSMUSG00000019971.9	Cep290	chr10:100488289-100573655	+	protein_coding	0.0587842	1.04159	0.621254	0.744201	1.89014	1.83136	2.34515	3.17422	2.64733	2.3295	2.83172	2.53269
ENSMUSG00000019975.12	Ikbip	chr10:91082940-91102607	+	protein_coding	0.591072	1.50637	0.00799143	0.0483545	3.85606	3.26499	11.6183	15.4326	13.6441	8.04864	8.66563	9.15702
ENSMUSG00000019977.15	Hbs1l	chr10:21295979-21368889	+	protein_coding	-0.000149861	0.999896	0.997691	0.998481	3.45417	3.45432	9.28385	10.1188	10.5136	9.97963	9.86154	10.0428
ENSMUSG00000019978.15	Epb41l2	chr10:25359798-25523519	+	protein_coding	0.223739	1.16776	0.0347304	0.113852	5.67506	5.45132	51.751	48.4251	50.1577	46.3702	39.4477	42.7153
ENSMUSG00000019979.12	Apaf1	chr10:90989311-91082770	-	protein_coding	0.245348	1.18538	0.409128	0.567792	1.53769	1.29234	2.03067	1.9904	1.70023	2.23367	0.743517	1.606
ENSMUSG00000019982.14	Myb	chr10:21124936-21160905	-	protein_coding	-0.276574	0.825549	0.0730285	0.1831	2.51142	2.788	4.0851	5.48704	4.61947	6.29295	6.00232	5.45161
ENSMUSG00000019984.16	Med23	chr10:24869986-24913681	+	protein_coding	0.245376	1.1854	0.0420123	0.128547	2.26263	2.01725	3.86263	4.21175	3.36016	3.19917	3.09457	2.85823
ENSMUSG00000019986.16	Ahi1	chr10:20952547-21080428	+	protein_coding	0.299808	1.23098	0.0601777	0.161987	2.34764	2.04783	3.50994	4.6236	4.19925	2.98288	2.90844	3.54122
ENSMUSG00000019987.8	Arg1	chr10:24915208-24927470	-	protein_coding	2.0464	4.13075	0.00266313	0.0273521	3.71466	1.66825	9.24564	18.8431	10.1307	2.0884	2.49329	1.97588
ENSMUSG00000019988.6	Nedd1	chr10:92684746-92722420	-	protein_coding	0.405395	1.32445	0.0137265	0.0650514	2.88275	2.47735	5.56411	7.2703	6.39069	4.50897	4.58177	4.61606
ENSMUSG00000019989.7	Enpp3	chr10:24773814-24836195	-	protein_coding	-0.210136	0.864456	0.300688	0.465029	1.59804	1.80817	2.37739	1.60334	2.15544	3.12372	2.506	1.97058
ENSMUSG00000019990.14	Pde7b	chr10:20398004-20725078	-	protein_coding	-0.293691	0.815812	0.0511041	0.146019	2.35821	2.65191	3.91233	3.95918	4.53328	4.58886	5.94268	5.39823
ENSMUSG00000019992.7	Mtfr2	chr10:20347819-20361669	+	protein_coding	0.161918	1.11877	0.51141	0.656798	1.2318	1.06988	0.937705	1.60238	1.56903	1.66908	0.944304	0.78269
ENSMUSG00000019996.16	Map7	chr10:20148471-20281589	+	protein_coding	-0.548449	0.683755	0.00391023	0.0331191	2.60669	3.15514	4.6984	5.31457	5.28029	7.00617	8.2636	8.5317
ENSMUSG00000019997.11	Ctgf	chr10:24595442-24598683	+	protein_coding	1.16882	2.24827	0.0132389	0.06387	8.11648	6.94767	264.344	266.806	299.806	84.4964	156.164	138.98
ENSMUSG00000019998.5	Stx7	chr10:24149317-24188959	+	protein_coding	0.196563	1.14596	0.0546258	0.152237	5.2896	5.09304	34.9702	41.5345	38.1112	33.6442	32.1279	33.6455
ENSMUSG00000020003.15	Pex7	chr10:19859929-19907689	-	protein_coding	-0.28563	0.820383	0.0732917	0.183536	3.50589	3.79152	10.3118	11.7064	9.19958	11.5435	13.9586	13.1507
ENSMUSG00000020009.12	Ifngr1	chr10:19591949-19610229	+	protein_coding	0.0190017	1.01326	0.275677	0.438719	6.32851	6.30951	78.0565	79.1804	80.886	78.0587	78.6382	78.2472
ENSMUSG00000020010.7	Vnn3	chr10:23851462-23869843	+	protein_coding	-0.46528	0.72433	0.118574	0.251303	2.00133	2.46662	4.09654	3.08687	2.0812	3.78932	5.06076	4.81802
ENSMUSG00000020014.15	Cfap54	chr10:92775619-93081618	-	protein_coding	-0.0968612	0.935065	0.455409	0.610421	1.29588	1.39274	1.31389	1.68767	1.37999	1.36774	1.97762	1.56782
ENSMUSG00000020015.9	Cdk17	chr10:93160876-93241342	+	protein_coding	0.341546	1.26711	0.0237974	0.090145	4.01489	3.67334	15.0493	15.8669	14.6066	13.4046	10.6838	11.3388
ENSMUSG00000020018.6	Snrpf	chr10:93583029-93589706	-	protein_coding	-0.324806	0.798406	0.0760406	0.188496	5.64342	5.96823	41.046	54.4502	52.5664	63.2581	64.6256	57.1899
ENSMUSG00000020019.4	Ntn4	chr10:93640681-93747207	+	protein_coding	-0.329231	0.795961	0.0102552	0.0554118	4.4549	4.78413	20.413	20.6479	21.7555	27.2997	24.1784	28.3558
ENSMUSG00000020021.4	Fgd6	chr10:94036001-94145339	+	protein_coding	-0.222628	0.857003	0.00168925	0.0219569	1.96411	2.18674	2.94882	2.99976	2.76068	3.48178	3.56505	3.61238
ENSMUSG00000020022.16	Ndufa12	chr10:94198955-94221443	+	protein_coding	0.0855266	1.06107	0.487056	0.637638	4.486	4.40047	22.3533	21.6216	20.3005	23.421	18.5574	18.7218
ENSMUSG00000020023.17	Tmcc3	chr10:94311949-94590956	+	protein_coding	-0.291807	0.816878	0.0895911	0.209037	3.83856	4.13036	14.1986	12.5012	13.2687	19.6628	15.5395	14.7172
ENSMUSG00000020024.6	Cep83	chr10:94688790-94790336	+	protein_coding	0.142973	1.10418	0.280572	0.444037	4.14741	4.00444	14.6239	18.8813	16.9165	14.8146	16.2491	14.1545
ENSMUSG00000020027.18	Socs2	chr10:95385362-95417180	-	protein_coding	-0.0776689	0.947588	0.699684	0.805293	3.78641	3.86408	11.5405	12.4457	14.5801	11.5796	17.1864	12.4957
ENSMUSG00000020029.5	Nudt4	chr10:95547007-95564167	-	protein_coding	0.679171	1.60122	0.00866138	0.0503156	6.25881	5.57964	65.0345	82.7808	80.1619	41.1214	50.4482	49.4711
ENSMUSG00000020032.14	Nuak1	chr10:84370905-84440597	-	protein_coding	-0.168466	0.889788	0.285215	0.44883	3.07644	3.24491	7.67373	7.25491	7.38278	10.4124	7.83072	7.45419
ENSMUSG00000020034.7	Tcp11l2	chr10:84576626-84614359	+	protein_coding	-0.596779	0.661228	0.0150308	0.0682804	4.39851	4.99529	19.6182	21.4913	19.2295	37.6214	27.6903	28.2841
ENSMUSG00000020038.9	Cry1	chr10:85131702-85185054	-	protein_coding	-0.190423	0.876349	0.0131638	0.0636508	2.61254	2.80296	5.23964	5.24228	4.87289	6.23452	5.67645	6.03669
ENSMUSG00000020044.13	Timp3	chr10:86300372-86349506	+	protein_coding	-0.276177	0.825776	0.0310078	0.105849	7.03098	7.30715	121.489	133.407	134.858	143.441	169.365	160.416
ENSMUSG00000020048.13	Hsp90b1	chr10:86690209-86705509	-	protein_coding	0.15797	1.11572	0.140388	0.279188	7.76936	7.61139	222.91	207.27	221.705	175.931	196.655	212.823
ENSMUSG00000020053.18	Igf1	chr10:87858265-87937042	+	protein_coding	2.25491	4.77305	0.00106194	0.0180109	4.9911	2.73619	23.707	39.6224	31.05	4.95316	4.91736	7.39753
ENSMUSG00000020056.16	Ccdc53	chr10:88201093-88246158	+	protein_coding	-0.046226	0.968466	0.67768	0.789139	2.41555	2.46177	4.57554	4.58674	3.87541	4.73881	4.9036	3.93473
ENSMUSG00000020057.2	Dram1	chr10:88322804-88379080	-	protein_coding	-1.17638	0.44246	0.001984	0.0239206	5.79483	6.97121	47.3275	60.6647	56.4144	106.021	143.647	126.601
ENSMUSG00000020063.16	Sirt1	chr10:63319005-63381704	-	protein_coding	-0.830376	0.562383	0.00528648	0.0388545	2.69599	3.52636	6.63799	4.74342	5.20254	9.68873	11.9859	10.0211
ENSMUSG00000020064.8	Herc4	chr10:63243797-63317881	+	protein_coding	0.170628	1.12555	0.236336	0.395296	3.74074	3.57011	10.8575	13.9866	12.444	11.9667	10.9059	9.85277
ENSMUSG00000020069.16	Hnrnph3	chr10:63014664-63024217	-	protein_coding	-0.413994	0.750543	0.0017615	0.0222934	3.66943	4.08342	11.2584	11.967	11.9584	15.7308	17.0761	15.1092
ENSMUSG00000020070.18	Rufy2	chr10:62980223-63017210	+	protein_coding	0.149363	1.10908	0.409854	0.568512	1.56328	1.41391	1.555	2.33258	2.03114	2.10014	1.34505	1.6023
ENSMUSG00000020072.14	Pbld2	chr10:63024315-63077962	+	protein_coding	-0.396747	0.759569	0.0179694	0.07599	0.516552	0.913298	0.349201	0.555495	0.394913	0.681937	0.988812	0.997042
ENSMUSG00000020074.6	Ccar1	chr10:62743928-62792368	-	protein_coding	0.392752	1.3129	0.0351452	0.114777	4.88512	4.49237	24.5744	31.6986	29.8582	20.7702	23.6216	20.2733
ENSMUSG00000020075.7	Ddx21	chr10:62580248-62602298	-	protein_coding	0.44058	1.35715	0.00283111	0.028157	4.51492	4.07434	21.2504	23.3378	21.0678	16.7524	14.7788	16.0673
ENSMUSG00000020076.6	Ddx50	chr10:62616023-62651218	-	protein_coding	0.210084	1.15676	0.0234162	0.0893182	5.29282	5.08273	35.6599	40.1043	38.977	31.6039	34.1682	32.9425
ENSMUSG00000020077.14	Srgn	chr10:62493833-62527451	-	protein_coding	-0.209813	0.864649	0.482888	0.633776	6.44904	6.65886	69.9154	100.619	91.5447	129.96	75.7752	101.61
ENSMUSG00000020078.15	Vps26a	chr10:62454843-62486805	-	protein_coding	0.752003	1.68413	0.182728	0.332343	3.63018	2.87817	7.53356	8.47641	22.4749	5.82153	6.4359	6.83494
ENSMUSG00000020079.15	Supv3l1	chr10:62429209-62449738	-	protein_coding	0.162331	1.11909	0.324299	0.48814	2.13941	1.97708	3.10567	3.72845	3.4053	2.33472	3.57319	3.0013
ENSMUSG00000020080.8	Hkdc1	chr10:62383137-62422491	-	protein_coding	-1.02841	0.49025	0.00271577	0.0276796	0.757958	1.78637	0.520784	0.8387	0.72952	2.10676	3.14557	2.18683
ENSMUSG00000020083.13	2010107G23Rik	chr10:62107655-62143920	-	protein_coding	-0.47274	0.720595	0.188912	0.340501	1.25633	1.72907	1.62921	1.93266	0.768037	2.78919	2.82882	1.51128
ENSMUSG00000020085.15	Aifm2	chr10:61715263-61739260	+	protein_coding	0.217453	1.16268	0.10803	0.23578	2.60252	2.38507	4.84502	5.44993	4.9425	3.70409	4.90768	4.12906
ENSMUSG00000020086.6	H2afy2	chr10:61738665-61784147	-	protein_coding	0.181101	1.13375	0.298339	0.462751	3.45978	3.27868	8.22529	11.6776	10.3887	9.13489	7.81311	9.23275
ENSMUSG00000020087.4	Tysnd1	chr10:61695514-61702773	+	protein_coding	0.249095	1.18846	0.0301534	0.103925	3.37806	3.12896	8.62763	9.37751	10.2481	8.18954	7.70361	7.37034
ENSMUSG00000020088.9	Sar1a	chr10:61680310-61693295	+	protein_coding	0.1797	1.13265	0.00674465	0.0445309	6.65615	6.47645	96.5614	98.6737	104.497	87.6171	89.1755	87.3505
ENSMUSG00000020089.8	Ppa1	chr10:61648552-61674168	+	protein_coding	0.891705	1.85537	0.00116364	0.0187184	3.94784	3.05613	12.9322	15.9653	14.548	6.58527	7.49448	7.9301
ENSMUSG00000020091.14	Eif4ebp2	chr10:61432497-61452669	-	protein_coding	-0.0348847	0.97611	0.810554	0.880626	3.81277	3.84765	13.4548	13.8493	11.9286	15.6424	11.4242	13.4308
ENSMUSG00000020092.8	Pald1	chr10:61319657-61383523	-	protein_coding	0.102176	1.07339	0.417311	0.575746	3.92793	3.82575	15.0473	14.2566	13.4016	15.3692	12.1198	12.2752
ENSMUSG00000020096.19	Tbata	chr10:61171954-61188841	+	protein_coding	-0.614854	0.652996	0.0341048	0.112429	0.871368	1.48622	0.61534	0.840902	1.05887	1.53961	2.52389	1.45698
ENSMUSG00000020097.14	Sgpl1	chr10:61098642-61147703	-	protein_coding	0.616559	1.53321	0.0271826	0.0979575	4.1149	3.49834	17.3482	19.8025	12.6274	10.4019	10.179	10.3222
ENSMUSG00000020098.6	Pcbd1	chr10:61089343-61094328	+	protein_coding	-0.335158	0.792698	0.224714	0.382631	3.45269	3.78785	7.70296	12.3279	10.3152	11.7679	15.9727	11.159
ENSMUSG00000020099.7	Unc5b	chr10:60762610-60831581	-	protein_coding	1.24855	2.37602	0.000499784	0.0138931	3.16308	1.91453	7.84405	8.20668	7.82652	3.41578	2.33753	2.63548
ENSMUSG00000020100.15	Slc29a3	chr10:60712072-60752794	-	protein_coding	0.860327	1.81545	0.00506046	0.0379235	2.74228	1.88196	5.62921	6.73121	4.84547	3.1988	2.30488	2.60824
ENSMUSG00000020101.14	Vsir	chr10:60346851-60372684	+	protein_coding	-0.288194	0.818927	0.565762	0.700227	3.03636	3.32455	8.51872	6.86911	6.37226	11.5771	13.7396	4.42379
ENSMUSG00000020102.15	Slc16a7	chr10:125219270-125389465	-	protein_coding	-0.802847	0.573217	0.078792	0.19273	1.11307	1.91591	0.367476	1.98518	1.47919	2.65219	2.99041	2.68699
ENSMUSG00000020105.8	Lrig3	chr10:125966219-126015359	+	protein_coding	0.00596033	1.00414	0.954355	0.972701	2.62126	2.6153	5.14549	4.94115	5.37978	5.09746	4.49244	5.86967
ENSMUSG00000020107.10	Anapc16	chr10:59987409-60003135	-	protein_coding	-0.00696915	0.995181	0.958196	0.974316	3.02995	3.03692	6.0877	7.3505	8.20665	6.65497	7.18714	7.8214
ENSMUSG00000020108.3	Ddit4	chr10:59949675-59951770	-	protein_coding	-0.012032	0.991695	0.933405	0.959643	5.42645	5.43848	37.2619	45.0714	44.1206	36.4992	46.2658	45.0119
ENSMUSG00000020109.13	Dnajb12	chr10:59879556-59899302	+	protein_coding	0.161542	1.11848	0.0579622	0.158256	3.60581	3.44427	10.6845	11.2355	11.6225	10.183	10.3806	9.13366
ENSMUSG00000020111.15	Micu1	chr10:59702477-59864132	+	protein_coding	0.231137	1.17376	0.372781	0.535196	2.56428	2.33315	4.06232	4.05631	7.08343	3.9734	3.78973	4.37127
ENSMUSG00000020114.12	Cand1	chr10:119199255-119240055	-	protein_coding	0.25786	1.1957	0.00109464	0.0182324	3.75142	3.49356	12.4172	12.5038	12.4821	9.80789	10.4051	10.5922
ENSMUSG00000020115.2	Tbk1	chr10:121546455-121586794	-	protein_coding	0.0675073	1.0479	0.524485	0.667845	3.93835	3.87084	14.1781	14.5685	14.2481	15.6252	13.186	12.2766
ENSMUSG00000020116.7	Pno1	chr11:17203198-17211568	-	protein_coding	0.72077	1.64806	0.00307099	0.0292473	4.24892	3.52815	16.061	20.7694	17.5058	9.93891	11.1863	10.5185
ENSMUSG00000020120.15	Plek	chr11:16971206-17052381	-	protein_coding	0.417844	1.33593	0.275588	0.438679	5.77819	5.36034	55.8565	64.4114	43.4415	57.4369	28.2581	39.5451
ENSMUSG00000020121.15	Srgap1	chr10:121780991-122047315	-	protein_coding	0.277973	1.21249	0.00539904	0.0392616	1.55144	1.27347	1.92826	1.82973	2.03906	1.55613	1.37459	1.32749
ENSMUSG00000020122.16	Egfr	chr11:16752203-16918158	+	protein_coding	0.39509	1.31503	0.0324191	0.108947	2.38395	1.98886	3.97411	4.21404	4.48314	2.39829	3.13789	3.4471
ENSMUSG00000020123.5	Avpr1a	chr10:122448499-122453453	+	protein_coding	-0.721865	0.606313	0.00015793	0.0103441	0.429041	1.15091	0.352999	0.348781	0.337285	1.08528	1.2229	1.36204
ENSMUSG00000020124.9	Usp15	chr10:123113244-123196935	-	protein_coding	0.307438	1.23751	0.00381484	0.0326646	4.04875	3.74131	15.1544	16.3043	15.2159	13.0056	12.407	11.7381
ENSMUSG00000020128.15	Vps54	chr11:21239281-21321136	+	protein_coding	-0.11003	0.926569	0.411437	0.570081	3.05797	3.168	6.1723	8.3707	7.59393	8.32675	8.12807	7.52864
ENSMUSG00000020130.8	Tbc1d15	chr10:115197877-115251493	-	protein_coding	0.115173	1.0831	0.414658	0.573241	4.09712	3.98195	14.5091	18.8845	15.2542	16.068	14.7465	13.6788
ENSMUSG00000020131.14	Pcsk4	chr10:80321283-80329498	-	protein_coding	-0.0808272	0.945515	0.44004	0.596295	0.551421	0.632248	0.368699	0.516415	0.516548	0.401712	0.699564	0.563077
ENSMUSG00000020132.9	Rab21	chr10:115289863-115315591	-	protein_coding	0.312678	1.24201	0.0520838	0.147733	5.09533	4.78265	29.062	38.0249	33.055	27.8756	26.0833	25.6644
ENSMUSG00000020133.8	2310011J03Rik	chr10:80318254-80320537	-	protein_coding	-0.0550964	0.96253	0.507699	0.65386	4.3564	4.41149	17.6693	21.0288	19.8978	20.2426	19.5934	21.0313
ENSMUSG00000020134.13	Peli1	chr11:21091291-21150323	+	protein_coding	-0.0137624	0.990506	0.872628	0.920323	3.77606	3.78983	11.53	13.8522	12.8161	13.4204	12.9251	12.1759
ENSMUSG00000020137.4	Thap2	chr10:115369966-115384435	-	protein_coding	0.152572	1.11155	0.243681	0.40372	2.2447	2.09213	3.40271	3.82198	4.01443	2.76286	3.73599	3.34961
ENSMUSG00000020142.12	Slc1a4	chr11:20302180-20332713	-	protein_coding	-0.157265	0.896723	0.00172951	0.0221211	3.8199	3.97716	12.927	13.398	13.0461	14.4575	14.7535	15.0406
ENSMUSG00000020143.15	Dock2	chr11:34226815-34783892	-	protein_coding	0.682322	1.60472	0.0945282	0.216531	2.9651	2.28278	7.55158	7.92186	5.24091	5.81312	2.59796	3.70055
ENSMUSG00000020149.17	Rab1a	chr11:20201432-20226856	+	protein_coding	0.154212	1.11281	0.429445	0.587361	5.85396	5.69975	55.9988	52.1998	62.8085	40.7483	56.7475	57.2391
ENSMUSG00000020150.13	Gamt	chr10:80258151-80261012	-	protein_coding	0.338511	1.26445	0.0794752	0.193796	3.43142	3.09291	7.9659	11.1811	10.4974	7.588	7.0062	8.03351
ENSMUSG00000020152.7	Actr2	chr11:20062304-20112913	-	protein_coding	0.490293	1.40473	0.0222768	0.0869651	5.94941	5.45912	54.5543	72.1248	57.0861	46.1775	40.1832	42.8148
ENSMUSG00000020153.14	Ndufs7	chr10:80249121-80256794	+	protein_coding	-0.273215	0.827474	0.00294917	0.0288254	4.7649	5.03812	26.9088	26.5244	25.1622	33.315	31.0984	31.2037
ENSMUSG00000020154.9	Ptprb	chr10:116301374-116389538	+	protein_coding	-0.626038	0.647954	0.0946854	0.21671	4.65816	5.2842	31.7094	19.4047	23.1177	49.7002	29.9738	36.6791
ENSMUSG00000020155.2	Kcnmb1	chr11:33963013-33973641	+	protein_coding	0.0172823	1.01205	0.94151	0.964448	1.86716	1.84988	2.57465	2.69829	2.67267	1.77848	2.57135	3.72031
ENSMUSG00000020156.16	Mum1	chr10:80226434-80243903	+	protein_coding	-0.0633918	0.957012	0.567601	0.701395	1.84839	1.91178	2.40696	2.71779	2.68647	3.28202	2.48964	2.56518
ENSMUSG00000020159.8	Gabrp	chr11:33550781-33578959	-	protein_coding	-0.360044	0.779141	0.0615459	0.164336	3.38804	3.74808	9.29288	10.8233	8.42816	10.785	14.0389	12.687
ENSMUSG00000020160.18	Meis1	chr11:18879817-19018985	-	protein_coding	-0.301166	0.811596	0.0668676	0.173473	1.92025	2.22142	3.12375	2.81713	2.44452	3.84442	4.09835	3.10645
ENSMUSG00000020163.12	Uqcr11	chr10:80402997-80406830	-	protein_coding	-0.37408	0.771597	0.0147774	0.0675396	6.4458	6.81988	76.2328	93.1546	90.0951	114.746	112.422	108.841
ENSMUSG00000020166.14	Cnot2	chr10:116485161-116581511	-	protein_coding	0.276828	1.21153	0.213433	0.369625	3.9175	3.64068	12.9403	15.1387	14.3361	8.80652	13.65	12.5053
ENSMUSG00000020167.14	Tcf3	chr10:80409514-80433647	-	protein_coding	0.111563	1.0804	0.387345	0.548194	3.46851	3.35695	11.7783	9.26914	9.33653	9.91887	9.17017	8.68553
ENSMUSG00000020169.4	Best3	chr10:116986314-117025040	+	protein_coding	-0.212261	0.863183	0.0721107	0.181408	0.511914	0.724175	0.368658	0.504139	0.408386	0.75576	0.484052	0.730139
ENSMUSG00000020170.3	Frs2	chr10:117070129-117148474	-	protein_coding	0.0499093	1.0352	0.581637	0.713005	2.74266	2.69275	5.03173	6.33101	5.78047	5.47415	5.33713	5.58746
ENSMUSG00000020171.7	Yeats4	chr10:117215142-117224507	-	protein_coding	0.0870044	1.06216	0.0823346	0.198269	4.8277	4.7407	26.735	28.388	27.0965	26.6693	25.6947	24.8735
ENSMUSG00000020173.17	Cobl	chr11:12236608-12464960	-	protein_coding	-0.543896	0.685916	0.0120877	0.0605675	1.66008	2.20397	1.86218	2.60309	2.06075	3.70369	3.16716	3.99009
ENSMUSG00000020175.13	Rab36	chr10:75037058-75054748	+	protein_coding	-0.135918	0.910091	0.0361325	0.116818	1.40274	1.53866	1.52232	1.74416	1.67047	1.90793	1.99307	1.81737
ENSMUSG00000020176.17	Grb10	chr11:11930508-12038683	-	protein_coding	0.830693	1.77854	0.000385097	0.0124803	3.99046	3.15977	13.4817	16.1214	15.1951	8.05665	7.63287	8.12914
ENSMUSG00000020178.5	Adora2a	chr10:75316943-75334788	+	protein_coding	0.291997	1.22433	0.0898556	0.209506	3.1045	2.81251	8.18373	7.27036	7.37728	7.03446	5.00745	6.18291
ENSMUSG00000020180.9	Snrpd3	chr10:75517551-75537373	+	protein_coding	0.0339559	1.02382	0.813007	0.882059	4.08155	4.04759	14.0111	18.669	15.4365	17.2184	14.6082	14.9029
ENSMUSG00000020182.16	Ddc	chr11:11814101-11898144	-	protein_coding	-0.00892332	0.993834	0.926276	0.955151	0.65899	0.667913	0.42057	0.731	0.600912	0.67104	0.544255	0.554103
ENSMUSG00000020183.11	Cpm	chr10:117629500-117687352	+	protein_coding	-0.743231	0.5974	0.00462104	0.0362106	4.88249	5.62572	28.66	25.2691	31.9392	45.8177	54.8646	45.0242
ENSMUSG00000020184.14	Mdm2	chr10:117688888-117710758	-	protein_coding	0.326384	1.25387	0.0102177	0.055321	4.15818	3.8318	15.8635	17.764	16.9861	14.1592	13.3458	12.2757
ENSMUSG00000020185.16	E2f7	chr10:110745439-110787384	+	protein_coding	0.377215	1.29883	0.00251189	0.0266079	0.638579	0.261365	0.458152	0.64997	0.568251	0.218319	0.164101	0.214183
ENSMUSG00000020186.6	Csrp2	chr10:110920177-110939599	+	protein_coding	0.209532	1.15631	0.132657	0.269611	6.25786	6.04833	66.7673	84.0105	76.7896	60.6228	69.742	65.492
ENSMUSG00000020189.13	Osbpl8	chr10:111164802-111297247	+	protein_coding	0.396597	1.3164	0.0546065	0.152209	3.29336	2.89676	8.50206	10.1804	7.87	7.55307	5.59064	6.32799
ENSMUSG00000020190.13	Mknk2	chr10:80665327-80678112	-	protein_coding	-0.242876	0.845059	0.0586556	0.159546	5.35532	5.5982	42.5806	36.8369	40.6032	52.2189	46.3065	44.1532
ENSMUSG00000020196.9	Cabin1	chr10:75646110-75764357	-	protein_coding	-0.137599	0.909031	0.0299341	0.103584	3.06955	3.20715	7.85263	7.12708	7.22386	8.23146	8.06375	8.41387
ENSMUSG00000020198.7	Ap3d1	chr10:80706978-80742211	-	protein_coding	0.157439	1.11531	0.0165838	0.0724713	4.66112	4.50368	25.2768	23.744	23.9096	21.8326	20.8567	22.3931
ENSMUSG00000020205.8	Phlda1	chr10:111506286-111508645	+	protein_coding	0.0756984	1.05387	0.644809	0.763791	7.11975	7.04405	141.873	123.994	149.637	117.699	156.706	121.777
ENSMUSG00000020211.15	Sf3a2	chr10:80798198-80804924	+	protein_coding	-0.0737447	0.950169	0.555963	0.692111	3.49771	3.57146	11.1715	9.35907	10.431	11.7103	11.6464	9.45262
ENSMUSG00000020212.13	Mdm1	chr10:118141787-118168997	+	protein_coding	-0.284737	0.820891	0.0693569	0.17737	2.47381	2.75854	4.48423	4.87265	4.32255	6.27476	6.30772	4.82924
ENSMUSG00000020216.13	Jsrp1	chr10:80808496-80813498	-	protein_coding	0.837132	1.7865	0.00064338	0.01514	0.892243	0.0551108	0.69691	0.901424	0.9817	0	0	0.121424
ENSMUSG00000020218.11	Wif1	chr10:121033960-121100650	+	protein_coding	0.0191556	1.01337	0.881242	0.926139	2.68212	2.66296	5.20987	4.96274	6.13949	5.14018	6.1512	4.78544
ENSMUSG00000020219.6	Timm13	chr10:80899450-80900969	-	protein_coding	0.042901	1.03018	0.442298	0.598319	5.46873	5.42583	40.7046	45.5118	43.772	41.4106	41.3658	43.21
ENSMUSG00000020220.16	Vps13d	chr4:144972622-145195005	-	protein_coding	-0.116051	0.92271	0.442256	0.598312	1.50566	1.62172	2.09763	2.12939	1.3619	2.03599	1.99544	2.20475
ENSMUSG00000020224.14	Llph	chr10:120227070-120232071	+	protein_coding	-0.0160138	0.988961	0.924983	0.954417	4.60064	4.61666	19.9585	29.0229	21.6976	23.8385	24.1847	22.6044
ENSMUSG00000020225.10	Tmbim4	chr10:120201590-120224917	+	protein_coding	0.115078	1.08303	0.215965	0.372522	3.96139	3.84631	14.1481	15.0244	14.5723	14.8408	12.2632	13.1626
ENSMUSG00000020227.10	Irak3	chr10:120141648-120202130	-	protein_coding	0.2552	1.1935	0.220512	0.377745	2.277	2.0218	4.32163	3.13252	4.17699	3.80638	2.50231	2.97828
ENSMUSG00000020228.11	Helb	chr10:120083608-120112987	-	protein_coding	0.052595	1.03713	0.744971	0.835082	1.84594	1.79334	2.33927	3.19716	2.31469	2.97527	2.15109	2.32448
ENSMUSG00000020230.14	Prmt2	chr10:76207222-76237865	-	protein_coding	-0.181733	0.881643	0.128896	0.264815	3.19827	3.38	8.83229	7.70211	8.03739	8.52975	10.5239	9.27459
ENSMUSG00000020231.15	Dip2a	chr10:76259429-76345291	-	protein_coding	0.471386	1.38644	0.0840489	0.200809	2.01698	1.54559	3.88006	2.7659	2.6076	2.32315	1.35992	2.17221
ENSMUSG00000020232.17	Hmg20b	chr10:81346048-81350480	-	protein_coding	0.63627	1.5543	0.03096	0.105752	4.32964	3.69337	20.6135	17.7319	19.0794	10.3277	10.4228	15.7315
ENSMUSG00000020234.10	4930404N11Rik	chr10:81363067-81365816	-	protein_coding	0.0329304	1.02309	0.663966	0.778629	1.47704	1.44411	1.91062	1.91858	1.53947	1.71522	1.80172	1.64808
ENSMUSG00000020235.16	Fzr1	chr10:81366222-81378516	-	protein_coding	0.22637	1.16989	0.00192162	0.0235934	2.91189	2.68552	6.61363	6.47611	6.48916	5.31921	5.2825	5.70615
ENSMUSG00000020238.14	Ncln	chr10:81486249-81496392	-	protein_coding	0.369256	1.29169	0.0160061	0.0709273	4.34842	3.97916	19.6234	19.4738	19.0195	15.3111	12.9541	16.2328
ENSMUSG00000020241.13	Col6a2	chr10:76595762-76623630	-	protein_coding	1.08024	2.11439	0.00138232	0.020104	7.18404	6.1038	156.649	130.008	147.882	58.8272	68.6004	77.1207
ENSMUSG00000020246.13	Hcfc2	chr10:82696160-82742428	+	protein_coding	0.277883	1.21241	0.410057	0.568645	2.12844	1.85056	2.81169	2.90037	4.62279	1.97555	4.03523	2.13066
ENSMUSG00000020248.18	Nfyb	chr10:82748701-82764144	-	protein_coding	-0.0922789	0.93804	0.569647	0.703342	2.64377	2.73605	4.22499	6.24553	5.44771	5.99862	5.85379	5.16529
ENSMUSG00000020250.9	Txnrd1	chr10:82859206-82897724	+	protein_coding	-0.0960503	0.935591	0.197653	0.350644	5.57613	5.67218	48.8769	47.1354	44.225	53.1898	47.5452	49.3989
ENSMUSG00000020251.13	Glt8d2	chr10:82650433-82690650	-	protein_coding	-0.241845	0.845663	0.0763018	0.188859	1.32207	1.56392	1.31357	1.47	1.7351	1.93448	2.24119	1.71722
ENSMUSG00000020253.14	Ppm1m	chr9:106194172-106199746	-	protein_coding	0.208236	1.15527	0.446641	0.602707	3.30324	3.095	7.94324	7.48641	11.6736	6.56779	6.6496	9.77598
ENSMUSG00000020256.14	Aldh1l2	chr10:83487450-83534140	-	protein_coding	0.62657	1.54389	0.00491764	0.0374176	0.9952	0.368629	0.713544	1.20686	1.09452	0.285746	0.302098	0.285602
ENSMUSG00000020257.12	Wdr82	chr9:106170928-106191136	+	protein_coding	0.250354	1.1895	0.01109	0.0576597	3.88709	3.63674	12.9629	14.2088	14.2519	10.8153	11.8267	11.6982
ENSMUSG00000020260.8	Pofut2	chr10:77259300-77269586	+	protein_coding	0.528212	1.44214	0.00431355	0.034939	5.87331	5.3451	57.875	54.0405	61.1602	36.3192	39.2945	43.6605
ENSMUSG00000020261.15	Slc36a1	chr11:55204350-55236330	+	protein_coding	0.707807	1.63332	0.378867	0.541293	2.01864	1.31083	0.82817	5.6925	4.43759	0.39244	2.13561	2.49703
ENSMUSG00000020262.15	Adarb1	chr10:77290726-77418270	-	protein_coding	-0.510088	0.70218	0.210764	0.366159	2.6728	3.18289	6.98486	3.13922	6.84507	7.58513	9.99743	6.93232
ENSMUSG00000020263.14	Appl2	chr10:83600033-83648738	-	protein_coding	-0.284936	0.820778	0.0645376	0.169896	3.45851	3.74344	9.29762	10.3139	10.4024	11.6138	14.4225	11.3499
ENSMUSG00000020264.5	Slc36a2	chr11:55158470-55185077	-	protein_coding	-0.149573	0.901517	0.199176	0.352102	4.45141	4.60099	21.9197	19.3895	21.4085	21.5025	26.1468	22.3968
ENSMUSG00000020265.15	Sumo3	chr10:77606097-77641543	+	protein_coding	-0.195304	0.873389	0.800435	0.873317	3.53401	3.72932	13.4617	18.3901	4.54284	17.5825	17.2737	5.87034
ENSMUSG00000020267.6	Hint1	chr11:54866383-54870501	+	protein_coding	-0.156464	0.897221	0.17235	0.319187	7.14607	7.30254	124.774	153.826	144.92	163.145	156.07	151.591
ENSMUSG00000020268.13	Lyrm7	chr11:54826866-54860916	-	protein_coding	0.0144509	1.01007	0.869382	0.918314	0.600113	0.585662	0.398257	0.636917	0.521747	0.583386	0.406956	0.517185
ENSMUSG00000020271.17	Fbxw11	chr11:32642724-32746816	+	protein_coding	0.18928	1.14019	0.0532432	0.149755	4.28586	4.09658	17.687	20.2596	17.682	16.5389	16.4342	15.3748
ENSMUSG00000020272.8	Stk10	chr11:32533305-32624587	+	protein_coding	0.298354	1.22974	0.40056	0.559905	3.39263	3.09427	9.61471	11.8346	7.50267	11.0817	5.41911	7.03158
ENSMUSG00000020273.13	Papolg	chr11:23862646-23895253	-	protein_coding	0.163406	1.11993	0.210422	0.365759	1.92499	1.76158	2.37978	3.28128	2.78422	2.21554	2.36156	2.6064
ENSMUSG00000020275.9	Rel	chr11:23736847-23770970	-	protein_coding	-0.132193	0.912443	0.616982	0.741135	3.82231	3.9545	14.1363	14.3561	11.1783	19.6875	11.3701	13.5609
ENSMUSG00000020277.9	Pfkl	chr10:77986947-78010083	-	protein_coding	0.262714	1.19973	0.0115394	0.0588241	4.03912	3.77641	16.5353	14.8363	15.0002	12.0215	13.046	13.0677
ENSMUSG00000020279.10	Il9r	chr11:32187541-32200279	-	protein_coding	0.392647	1.3128	0.0786459	0.192631	0.778948	0.386302	0.754381	1.06275	0.396016	0.367444	0.299566	0.256485
ENSMUSG00000020280.12	Pus10	chr11:23665674-23732876	+	protein_coding	0.353532	1.27768	0.315254	0.479354	1.99918	1.64565	2.64791	4.82492	2.00681	1.85594	1.89712	2.70213
ENSMUSG00000020282.18	Rhbdf1	chr11:32209585-32222300	-	protein_coding	0.235637	1.17743	0.175978	0.323756	3.17493	2.9393	7.31037	7.10903	9.93105	7.07297	6.36106	6.59409
ENSMUSG00000020283.5	Pex13	chr11:23646479-23665959	-	protein_coding	0.0647869	1.04593	0.581928	0.713255	3.02859	2.9638	6.16853	8.05114	7.37447	6.33937	7.06633	7.02135
ENSMUSG00000020284.16	1810043G02Rik	chr10:77978524-77986905	+	protein_coding	-0.0849662	0.942807	0.249502	0.410798	1.40078	1.48575	1.66843	1.43752	1.83028	1.79045	1.82925	1.78239
ENSMUSG00000020287.15	Mpg	chr11:32226505-32232700	+	protein_coding	0.0350992	1.02463	0.792157	0.867604	2.54456	2.50946	4.12008	5.72168	4.77049	4.45913	5.10963	4.53519
ENSMUSG00000020288.13	Ahsa2	chr11:23487882-23498030	-	protein_coding	-0.0988449	0.93378	0.525987	0.668824	2.64193	2.74077	5.55761	4.69113	5.51558	4.70538	6.71011	5.78918
ENSMUSG00000020289.15	Nprl3	chr11:32225628-32267707	-	protein_coding	0.0458889	1.03232	0.671603	0.784729	1.42616	1.38027	1.59443	1.5045	1.98666	1.41494	1.5951	1.81479
ENSMUSG00000020290.14	Xpo1	chr11:23256041-23298249	+	protein_coding	0.241836	1.1825	0.0761775	0.188722	3.96163	3.71979	13.0957	16.5665	14.2734	12.8205	12.2306	11.5085
ENSMUSG00000020297.10	Nsg2	chr11:32000463-32059202	+	protein_coding	0.073195	1.05204	0.744011	0.834641	0.973508	0.900313	0.687661	1.44442	0.835294	1.19126	0.594106	0.861459
ENSMUSG00000020300.14	Cpeb4	chr11:31872211-31935634	+	protein_coding	-0.171505	0.887916	0.22103	0.378198	3.49893	3.67043	8.84318	11.5039	10.7399	12.6827	10.9116	11.6645
ENSMUSG00000020303.2	Stc2	chr11:31357307-31370074	-	protein_coding	0.540627	1.4546	0.00219776	0.024954	1.60897	1.06834	1.79884	2.28329	2.08854	0.98935	1.13973	1.16639
[truncated: 11,988 more rows]
